# Supplementary material for: Specialized interferon action in COVID-19
Source: Proc Natl Acad Sci U S A. 2022 Feb 25;119(11):e2116730119. doi: 10.1073/pnas.2116730119 (PMC8931386; doi:10.1073/pnas.2116730119)
Supplement: Supplementary File [file pnas.2116730119.sd02.xlsx]

## Sheet: Sheet 1
DESeq2 Results for COVID+ versus COVID-
	All Detected Genes (CPM > 0.5 in at least 2 samples)									Upregulated Genes (q < 0.1)									Downregulated Genes (q < 0.1)
	Ensembl ID	Gene symbol	Base Mean COVID-	Base Mean COVID+	Fold-change	Adjusted Fold-change	p-value	FDR q-value (BH)		Ensembl ID	Gene symbol	Base Mean COVID-	Base Mean COVID+	Fold-change	Adjusted Fold-change	p-value	FDR q-value (BH)		Ensembl ID	Gene symbol	Base Mean COVID-	Base Mean COVID+	Fold-change	Adjusted Fold-change	p-value	FDR q-value (BH)
	ENSG00000115155.17	OTOF	31.4312	898.708	33.6403	31.0377	6.56196e-24	1.00831e-19		ENSG00000115155.17	OTOF	31.4312	898.708	33.6403	31.0377	6.56196e-24	1.00831e-19		ENSG00000233392.5	AC104809.2	119.921	27.7707	0.0935051	0.973616	0.0108952	0.0798275
	ENSG00000211659.2	IGLV3-25	364.156	4187.58	12.644	11.9634	2.95757e-22	2.2723e-18		ENSG00000115884.11	SDC1	5.90174	99.4886	21.5461	19.2547	6.05938e-16	4.90044e-13		ENSG00000225972.1	MTND1P23	2881.31	1331.55	0.331435	0.925157	0.00484927	0.0458925
	ENSG00000171848.15	RRM2	319.931	1596.33	5.22462	5.02275	9.1293e-21	2.97689e-17		ENSG00000211950.2	IGHV1-24	86.6599	1491.49	19.5339	18.1966	9.68663e-21	2.97689e-17		ENSG00000131374.14	TBC1D5	1079.38	981.44	0.907732	0.914513	0.013578	0.093813
	ENSG00000211637.2	IGLV4-69	155.515	1849.15	13.526	12.7268	8.27549e-21	2.97689e-17		ENSG00000274576.2	IGHV2-70	44.2115	623.435	15.1201	13.7334	1.70563e-14	8.1902e-12		ENSG00000149658.18	YTHDF1	1508.27	1365.47	0.905333	0.912251	0.0115757	0.0836257
	ENSG00000211950.2	IGHV1-24	86.6599	1491.49	19.5339	18.1966	9.68663e-21	2.97689e-17		ENSG00000211637.2	IGLV4-69	155.515	1849.15	13.526	12.7268	8.27549e-21	2.97689e-17		ENSG00000198728.11	LDB1	6752.57	6103.24	0.902014	0.907723	0.0034026	0.0356038
	ENSG00000004468.13	CD38	505.751	1513.62	3.02959	2.94863	2.8989e-19	7.42409e-16		ENSG00000211659.2	IGLV3-25	364.156	4187.58	12.644	11.9634	2.95757e-22	2.2723e-18		ENSG00000148297.16	MED22	2346.17	2103.6	0.895563	0.904944	0.0128345	0.0902175
	ENSG00000132465.11	JCHAIN	2081.93	18043.9	8.99911	8.51376	6.31806e-19	1.38691e-15		ENSG00000137959.16	IFI44L	1157	12802.7	12.2767	11.3711	7.01018e-17	8.97653e-14		ENSG00000139624.14	CERS5	1352.93	1209.19	0.892985	0.902042	0.0103515	0.0771016
	ENSG00000196141.14	SPATS2L	171.15	1085.88	6.69504	6.35723	3.16855e-18	6.08599e-15		ENSG00000211896.7	IGHG1	5141.56	50287	11.9138	10.9764	2.04573e-16	2.09565e-13		ENSG00000137409.19	MTCH1	5073.96	4530.84	0.891218	0.899528	0.00595919	0.0527471
	ENSG00000211673.2	IGLV3-1	628.57	5249.71	9.26138	8.67924	3.6586e-17	6.24646e-14		ENSG00000211669.3	IGLV3-10	244.664	2012.89	10.8993	9.8532	3.94056e-14	1.63651e-11		ENSG00000088888.18	MAVS	5111.33	4560.81	0.891057	0.898686	0.0119109	0.0854053
	ENSG00000211663.2	IGLV3-19	482.47	4278.09	9.66283	8.979	4.78279e-17	7.34924e-14		ENSG00000134321.12	RSAD2	1705	16752.3	10.6731	9.78808	6.39226e-14	2.51855e-11		ENSG00000171720.10	HDAC3	2101.12	1873.72	0.889773	0.898285	0.00573713	0.0514033
	ENSG00000137965.11	IFI44	836.457	7468.29	9.59093	8.98046	6.10814e-17	8.53251e-14		ENSG00000211968.3	IGHV1-58	7.19155	131.568	12.2143	9.69302	1.38419e-07	8.05663e-06		ENSG00000139651.11	ZNF740	2163.83	1927.62	0.88952	0.897371	0.00453871	0.0437527
	ENSG00000137959.16	IFI44L	1157	12802.7	12.2767	11.3711	7.01018e-17	8.97653e-14		ENSG00000211946.3	IGHV3-20	34.2376	419.22	10.6845	9.3226	6.04288e-10	6.53908e-08		ENSG00000166170.9	BAG5	978.613	867.13	0.88555	0.897057	0.0133248	0.0926886
	ENSG00000239264.9	TXNDC5	248.08	1319.82	5.66517	5.37421	1.57606e-16	1.8629e-13		ENSG00000088827.12	SIGLEC1	501.334	4302.25	9.85769	9.08921	4.6815e-15	2.87744e-12		ENSG00000196204.11	RNF216P1	614.239	543.677	0.884233	0.896325	0.0144882	0.0980732
	ENSG00000169679.15	BUB1	91.6121	398.23	4.50896	4.30474	1.88311e-16	2.06685e-13		ENSG00000184979.10	USP18	190.283	1845.67	9.66049	8.99127	8.60505e-16	6.29644e-13		ENSG00000135930.14	EIF4E2	3470.47	3069.98	0.884187	0.895838	0.0123322	0.0873658
	ENSG00000211896.7	IGHG1	5141.56	50287	11.9138	10.9764	2.04573e-16	2.09565e-13		ENSG00000137965.11	IFI44	836.457	7468.29	9.59093	8.98046	6.10814e-17	8.53251e-14		ENSG00000160310.18	PRMT2	5132.3	4541.48	0.883462	0.894401	0.0097799	0.0743091
	ENSG00000133106.14	EPSTI1	1893.57	8528.8	4.74479	4.52334	3.32159e-16	3.00232e-13		ENSG00000211663.2	IGLV3-19	482.47	4278.09	9.66283	8.979	4.78279e-17	7.34924e-14		ENSG00000173473.11	SMARCC1	2340.98	2072.25	0.883969	0.894046	0.00720705	0.0603178
	ENSG00000240864.3	IGKV1-16	211.935	1257.76	6.36888	6.01207	3.25564e-16	3.00232e-13		ENSG00000049247.13	UTS2	51.1663	426.129	10.0186	8.91202	1.89152e-11	3.30285e-09		ENSG00000166295.9	ANAPC16	3566.46	3154.37	0.883308	0.893278	0.00629302	0.0547247
	ENSG00000270550.1	IGHV3-30	234.75	1688.78	7.41678	6.97179	4.65885e-16	3.97711e-13		ENSG00000211673.2	IGLV3-1	628.57	5249.71	9.26138	8.67924	3.6586e-17	6.24646e-14		ENSG00000138834.13	MAPK8IP3	6316.75	5593.29	0.883761	0.893199	0.00820348	0.0658593
	ENSG00000115884.11	SDC1	5.90174	99.4886	21.5461	19.2547	6.05938e-16	4.90044e-13		ENSG00000132465.11	JCHAIN	2081.93	18043.9	8.99911	8.51376	6.31806e-19	1.38691e-15		ENSG00000187147.18	RNF220	3391.36	2999.2	0.882231	0.892126	0.00543346	0.0495031
	ENSG00000211640.4	IGLV6-57	223.408	1622.15	8.42603	7.85375	6.99851e-16	5.37696e-13		ENSG00000211640.4	IGLV6-57	223.408	1622.15	8.42603	7.85375	6.99851e-16	5.37696e-13		ENSG00000215041.10	NEURL4	1077.99	950.503	0.878257	0.891761	0.0138667	0.095265
	ENSG00000184979.10	USP18	190.283	1845.67	9.66049	8.99127	8.60505e-16	6.29644e-13		ENSG00000211933.2	IGHV6-1	77.0604	579.798	8.25749	7.54118	3.05365e-12	7.56813e-10		ENSG00000147140.16	NONO	8756.32	7747.73	0.883282	0.890083	0.000894324	0.0131883
	ENSG00000135114.12	OASL	1798.97	8797.02	5.28004	5.00592	9.99703e-16	6.98247e-13		ENSG00000185745.10	IFIT1	1944.25	15306.2	8.1184	7.51948	1.03615e-13	3.70265e-11		ENSG00000117748.10	RPA2	2387.2	2094.06	0.877521	0.889943	0.0101251	0.0760048
	ENSG00000088827.12	SIGLEC1	501.334	4302.25	9.85769	9.08921	4.6815e-15	2.87744e-12		ENSG00000232216.1	IGHV3-43	42.4643	361.899	8.49575	7.50972	1.42606e-09	1.36955e-07		ENSG00000114302.16	PRKAR2A	1449.11	1268.54	0.874272	0.88706	0.00880568	0.0693532
	ENSG00000146670.10	CDCA5	62.6082	240.454	4.00658	3.84659	4.56248e-15	2.87744e-12		ENSG00000211937.3	IGHV2-5	206.594	1625.59	8.1036	7.38999	5.19419e-12	1.1402e-09		ENSG00000240230.6	COX19	1211.89	1064.97	0.876976	0.886818	0.00324517	0.0344374
	ENSG00000160932.11	LY6E	9681.89	45828.9	5.18518	4.89927	4.5817e-15	2.87744e-12		ENSG00000211942.3	IGHV3-13	42.7671	355.918	8.20594	7.3782	1.07991e-10	1.53647e-08		ENSG00000159792.10	PSKH1	1386.25	1215.53	0.875723	0.886489	0.00465468	0.0446187
	ENSG00000243290.3	IGKV1-12	204.843	1308.28	6.61392	6.18464	7.63419e-15	4.51181e-12		ENSG00000205837.7	LINC00487	6.94899	55.8471	8.72322	7.23798	7.16168e-08	4.47343e-06		ENSG00000271601.4	LIX1L	1605.02	1412.73	0.877541	0.885683	0.00132793	0.0178018
	ENSG00000170476.16	MZB1	1067.81	6164.32	6.35245	5.9521	8.21474e-15	4.6751e-12		ENSG00000187608.10	ISG15	2925.41	20853.5	7.57207	7.05569	2.09508e-14	9.75546e-12		ENSG00000172831.13	CES2	2061.33	1794.75	0.870507	0.885419	0.0119043	0.0853977
	ENSG00000111331.13	OAS3	3277.51	21552.8	7.18656	6.7121	1.22453e-14	6.72005e-12		ENSG00000270550.1	IGHV3-30	234.75	1688.78	7.41678	6.97179	4.65885e-16	3.97711e-13		ENSG00000146830.10	GIGYF1	6112.68	5346.39	0.872197	0.88417	0.00544618	0.049515
	ENSG00000111335.12	OAS2	2927.9	13635.2	4.94497	4.67864	1.33306e-14	7.06335e-12		ENSG00000242766.1	IGKV1D-17	18.2215	167.449	8.38001	6.87132	7.8637e-07	3.59624e-05		ENSG00000132676.16	DAP3	2668.73	2347.55	0.877717	0.884033	0.000264166	0.00509591
	ENSG00000134809.9	TIMM10	440.153	1552.67	3.58398	3.42909	1.49259e-14	7.64506e-12		ENSG00000211662.2	IGLV3-21	651.675	3929.64	7.38453	6.74019	3.18398e-12	7.76589e-10		ENSG00000198517.10	MAFK	2344.42	2049.49	0.871937	0.883637	0.00479529	0.0455686
	ENSG00000101057.16	MYBL2	713.961	3104.48	4.76822	4.50147	1.61348e-14	7.99767e-12		ENSG00000111331.13	OAS3	3277.51	21552.8	7.18656	6.7121	1.22453e-14	6.72005e-12		ENSG00000130741.11	EIF2S3	7393.02	6499.07	0.877514	0.883475	0.000172617	0.00365854
	ENSG00000274576.2	IGHV2-70	44.2115	623.435	15.1201	13.7334	1.70563e-14	8.1902e-12		ENSG00000217275.2	AL031777.1	23.4855	159.214	7.07525	6.56279	7.87418e-14	2.95109e-11		ENSG00000172349.17	IL16	15290.2	13330.9	0.86867	0.882732	0.00832076	0.0665228
	ENSG00000187608.10	ISG15	2925.41	20853.5	7.57207	7.05569	2.09508e-14	9.75546e-12		ENSG00000211658.2	IGLV3-27	64.8509	391.723	7.39918	6.55908	7.03213e-10	7.40108e-08		ENSG00000183826.18	BTBD9	724.09	629.704	0.867365	0.882657	0.0108624	0.0796715
	ENSG00000136514.3	RTP4	274.34	1090.49	4.16601	3.96146	2.44992e-14	1.10722e-11		ENSG00000180535.3	BHLHA15	16.7642	111.916	7.2424	6.47431	5.85174e-10	6.4227e-08		ENSG00000182979.18	MTA1	2413.13	2096.6	0.865192	0.8825	0.0107057	0.0789249
	ENSG00000211598.2	IGKV4-1	1300.45	7273.35	6.07923	5.69894	2.5839e-14	1.1344e-11		ENSG00000225492.6	GBP1P1	44.6932	278.032	7.15809	6.42267	4.40168e-10	5.15992e-08		ENSG00000143772.9	ITPKB	5680.76	4965.76	0.871581	0.882103	0.00283612	0.0312176
	ENSG00000176890.16	TYMS	165.258	612.646	3.83318	3.65168	3.38601e-14	1.44526e-11		ENSG00000196141.14	SPATS2L	171.15	1085.88	6.69504	6.35723	3.16855e-18	6.08599e-15		ENSG00000161671.16	EMC10	5012.11	4335.93	0.865316	0.881224	0.0106805	0.0788265
	ENSG00000211669.3	IGLV3-10	244.664	2012.89	10.8993	9.8532	3.94056e-14	1.63651e-11		ENSG00000134326.11	CMPK2	592.806	3788.4	6.82606	6.33607	2.84597e-13	9.50679e-11		ENSG00000169814.15	BTD	471.019	408.719	0.867397	0.880135	0.0050787	0.0471822
	ENSG00000089127.13	OAS1	3173.44	12751.8	4.37628	4.13971	6.05996e-14	2.45046e-11		ENSG00000239571.1	IGKV2D-30	19.0739	134.297	6.82402	6.25824	8.3149e-12	1.6173e-09		ENSG00000080503.24	SMARCA2	3043.23	2638.35	0.865778	0.879985	0.00779692	0.0636259
	ENSG00000134321.12	RSAD2	1705	16752.3	10.6731	9.78808	6.39226e-14	2.51855e-11		ENSG00000211897.9	IGHG3	892.689	5404.61	6.75153	6.20986	5.41768e-12	1.17251e-09		ENSG00000187713.7	TMEM203	1112.43	966.856	0.867816	0.879744	0.00399173	0.039855
	ENSG00000132530.17	XAF1	3828.25	16270.1	4.44954	4.2152	6.67555e-14	2.56441e-11		ENSG00000243238.1	IGKV2-30	212.066	1421.58	6.71261	6.20552	1.38609e-12	4.07026e-10		ENSG00000103657.14	HERC1	2691.62	2330.2	0.865124	0.879176	0.00672134	0.0573894
	ENSG00000217275.2	AL031777.1	23.4855	159.214	7.07525	6.56279	7.87418e-14	2.95109e-11		ENSG00000243290.3	IGKV1-12	204.843	1308.28	6.61392	6.18464	7.63419e-15	4.51181e-12		ENSG00000139684.15	ESD	1307.33	1131.58	0.86395	0.878786	0.00745377	0.0616109
	ENSG00000237649.8	KIFC1	84.354	273.705	3.52376	3.35805	8.41147e-14	3.0774e-11		ENSG00000211650.2	IGLV5-45	44.3485	303.755	6.92084	6.16262	2.16623e-09	1.98133e-07		ENSG00000128159.12	TUBGCP6	4636.61	4025.44	0.863824	0.878779	0.00727994	0.0606785
	ENSG00000185745.10	IFIT1	1944.25	15306.2	8.1184	7.51948	1.03615e-13	3.70265e-11		ENSG00000280411.1	IGHV1-69D	75.2161	450.295	6.55345	6.02299	9.01721e-12	1.70225e-09		ENSG00000062485.19	CS	4107.46	3546.15	0.861946	0.878563	0.0102935	0.0768564
	ENSG00000211651.3	IGLV1-44	601.98	2967.59	5.30095	4.96328	1.54577e-13	5.39826e-11		ENSG00000240864.3	IGKV1-16	211.935	1257.76	6.36888	6.01207	3.25564e-16	3.00232e-13		ENSG00000117640.18	MTFR1L	1285.04	1118.24	0.868097	0.878129	0.00160687	0.0204228
	ENSG00000137628.17	DDX60	590.502	2375.19	4.17973	3.9618	1.60683e-13	5.48679e-11		ENSG00000170476.16	MZB1	1067.81	6164.32	6.35245	5.9521	8.21474e-15	4.6751e-12		ENSG00000100150.20	DEPDC5	623.773	540.758	0.864091	0.87802	0.0057593	0.051481
	ENSG00000134326.11	CMPK2	592.806	3788.4	6.82606	6.33607	2.84597e-13	9.50679e-11		ENSG00000233030.2	AC243772.2	13.0875	83.5103	6.41529	5.90353	1.0893e-11	2.01665e-09		ENSG00000168172.9	HOOK3	923.105	793.24	0.859081	0.877311	0.0124539	0.0879777
	ENSG00000283064.1	AL353759.1	31.6202	144.921	4.5412	4.28255	2.95436e-13	9.65886e-11		ENSG00000171320.15	ESCO2	10.7227	57.2083	6.69607	5.88775	1.50309e-09	1.43456e-07		ENSG00000141699.11	RETREG3	3008.32	2612.75	0.866874	0.875067	0.000413647	0.00728911
	ENSG00000211648.2	IGLV1-47	408.597	2066.08	5.69491	5.29436	3.41903e-13	1.09452e-10		ENSG00000211639.2	IGLV4-60	56.2613	286.165	6.54196	5.81817	2.96744e-10	3.70713e-08		ENSG00000120029.13	ARMH3	1042.69	905.48	0.866289	0.874941	0.00056879	0.00936766
	ENSG00000094804.12	CDC6	53.1208	220.193	4.48652	4.21906	3.765e-13	1.18067e-10		ENSG00000211598.2	IGKV4-1	1300.45	7273.35	6.07923	5.69894	2.5839e-14	1.1344e-11		ENSG00000186141.9	POLR3C	987.537	847.305	0.856577	0.874482	0.00936888	0.0723428
	ENSG00000244575.3	IGKV1-27	174.758	900.532	5.5979	5.21966	7.74304e-13	2.37959e-10		ENSG00000048462.11	TNFRSF17	69.3602	415.988	6.13705	5.69394	1.70568e-12	4.76537e-10		ENSG00000178951.9	ZBTB7A	6688.78	5748	0.858935	0.874401	0.00617183	0.0539763
	ENSG00000211653.2	IGLV1-40	578.023	2808.46	5.37567	5.00422	1.05279e-12	3.17198e-10		ENSG00000253239.1	IGLVI-70	11.2356	84.3803	7.23931	5.63575	4.51845e-06	0.000169757		ENSG00000145833.16	DDX46	1893.85	1640.18	0.864575	0.874243	0.000997028	0.0144531
	ENSG00000170312.16	CDK1	23.6151	108.643	4.71208	4.42068	1.4039e-12	4.07026e-10		ENSG00000225964.6	NRIR	69.1527	421.264	6.1542	5.61494	4.76532e-11	7.39636e-09		ENSG00000177733.7	HNRNPA0	3515.22	3031.16	0.861671	0.873402	0.00634805	0.0551097
	ENSG00000243238.1	IGKV2-30	212.066	1421.58	6.71261	6.20552	1.38609e-12	4.07026e-10		ENSG00000211665.3	IGLV3-16	15.0775	76.9444	6.73234	5.55504	4.64007e-07	2.26347e-05		ENSG00000164081.12	TEX264	2084.71	1782.16	0.852186	0.873326	0.013551	0.0936681
	ENSG00000211660.3	IGLV2-23	697.368	3557.47	5.38925	5.00675	1.65281e-12	4.70316e-10		ENSG00000242534.2	IGKV2D-28	17.0433	99.9733	6.08748	5.55137	2.24146e-11	3.82692e-09		ENSG00000127526.15	SLC35E1	1597.98	1385.88	0.864207	0.873159	0.000300931	0.00566485
	ENSG00000048462.11	TNFRSF17	69.3602	415.988	6.13705	5.69394	1.70568e-12	4.76537e-10		ENSG00000088340.16	FER1L4	8.85396	56.4504	6.11135	5.5118	6.57557e-10	7.06575e-08		ENSG00000136878.13	USP20	3547.83	3049.39	0.855512	0.872924	0.00814915	0.0655747
	ENSG00000154839.10	SKA1	25.5564	119.378	5.20368	4.81428	2.02795e-12	5.56456e-10		ENSG00000065328.16	MCM10	10.3712	60.5804	6.00806	5.40489	1.97369e-11	3.4076e-09		ENSG00000006715.16	VPS41	1278.79	1090.67	0.853596	0.872473	0.0106038	0.0784489
	ENSG00000145386.10	CCNA2	61.1483	210.559	3.38749	3.21554	2.2459e-12	6.05448e-10		ENSG00000239264.9	TXNDC5	248.08	1319.82	5.66517	5.37421	1.57606e-16	1.8629e-13		ENSG00000197562.10	RAB40C	1237.05	1052.89	0.84953	0.871774	0.0149332	0.0998763
	ENSG00000157654.19	PALM2AKAP2	551.359	1180.72	2.17649	2.10936	2.47578e-12	6.55912e-10		ENSG00000211955.2	IGHV3-33	202.948	1111.37	5.76673	5.30162	2.34749e-11	3.87866e-09		ENSG00000168710.18	AHCYL1	2091.38	1800.02	0.860147	0.871194	0.00139282	0.0184183
	ENSG00000211644.3	IGLV1-51	296.476	1462.93	5.59844	5.17448	2.5501e-12	6.64149e-10		ENSG00000211648.2	IGLV1-47	408.597	2066.08	5.69491	5.29436	3.41903e-13	1.09452e-10		ENSG00000124486.13	USP9X	2889.35	2453.7	0.847703	0.869707	0.0137585	0.0946768
	ENSG00000138642.14	HERC6	467.251	1503.21	3.34491	3.18399	2.64079e-12	6.76307e-10		ENSG00000211677.2	IGLC2	4046.88	20748.2	5.7046	5.28279	3.24858e-12	7.79964e-10		ENSG00000130939.20	UBE4B	2149.95	1834.59	0.851685	0.869627	0.00730304	0.0606873
	ENSG00000138160.6	KIF11	105.532	291.484	2.80428	2.67159	2.98751e-12	7.52559e-10		ENSG00000269720.2	CCDC194	9.62836	55.9905	5.98022	5.25467	3.06726e-08	2.06717e-06		ENSG00000178585.15	CTNNBIP1	807.373	688.572	0.850753	0.869551	0.00881554	0.0693686
	ENSG00000211933.2	IGHV6-1	77.0604	579.798	8.25749	7.54118	3.05365e-12	7.56813e-10		ENSG00000211962.2	IGHV1-46	192.365	978.925	5.69817	5.23596	3.15696e-11	5.0531e-09		ENSG00000177225.17	GATD1	1702.45	1450.34	0.849059	0.869391	0.00998056	0.075214
	ENSG00000211662.2	IGLV3-21	651.675	3929.64	7.38453	6.74019	3.18398e-12	7.76589e-10		ENSG00000244575.3	IGKV1-27	174.758	900.532	5.5979	5.21966	7.74304e-13	2.37959e-10		ENSG00000102225.16	CDK16	2125.74	1821.98	0.856972	0.869098	0.00166173	0.0209468
	ENSG00000211677.2	IGLC2	4046.88	20748.2	5.7046	5.28279	3.24858e-12	7.79964e-10		ENSG00000211644.3	IGLV1-51	296.476	1462.93	5.59844	5.17448	2.5501e-12	6.64149e-10		ENSG00000100811.14	YY1	3697.54	3191.21	0.861525	0.86859	7.30179e-05	0.00178094
	ENSG00000211592.8	IGKC	22732.7	102371	4.7219	4.41602	3.63914e-12	8.60293e-10		ENSG00000211965.4	IGHV3-49	89.0376	446.494	5.78346	5.17046	2.70064e-09	2.39873e-07		ENSG00000090487.11	SPG21	3706.33	3154.25	0.84873	0.868192	0.00882118	0.0693686
	ENSG00000175063.17	UBE2C	94.9458	232.705	2.51143	2.41614	3.88542e-12	9.04597e-10		ENSG00000255221.3	CARD17	31.9907	169.094	5.46919	5.0493	2.73249e-11	4.46676e-09		ENSG00000259956.2	RBM15B	2453.12	2110.77	0.859217	0.868167	0.000333617	0.00614671
	ENSG00000115267.8	IFIH1	939.062	2980.15	3.23335	3.07833	4.12768e-12	9.46655e-10		ENSG00000119917.14	IFIT3	6345.35	33789.2	5.42798	5.04562	8.25995e-12	1.6173e-09		ENSG00000069424.15	KCNAB2	12532	10582.7	0.844716	0.867966	0.0134567	0.0934368
	ENSG00000124256.15	ZBP1	2146.35	6159.91	2.94241	2.81131	4.68832e-12	1.04407e-09		ENSG00000171848.15	RRM2	319.931	1596.33	5.22462	5.02275	9.1293e-21	2.97689e-17		ENSG00000115234.11	SNX17	4903.46	4136.76	0.846234	0.86752	0.0140981	0.0962483
	ENSG00000138646.9	HERC5	1297.19	6547.84	5.18557	4.83521	4.63572e-12	1.04407e-09		ENSG00000211660.3	IGLV2-23	697.368	3557.47	5.38925	5.00675	1.65281e-12	4.70316e-10		ENSG00000126351.12	THRA	1801.93	1537.05	0.851213	0.867476	0.00466983	0.0446804
	ENSG00000211937.3	IGHV2-5	206.594	1625.59	8.1036	7.38999	5.19419e-12	1.1402e-09		ENSG00000135114.12	OASL	1798.97	8797.02	5.28004	5.00592	9.99703e-16	6.98247e-13		ENSG00000177239.15	MAN1B1	2692.09	2282.37	0.846276	0.867203	0.00969491	0.0740049
	ENSG00000211897.9	IGHG3	892.689	5404.61	6.75153	6.20986	5.41768e-12	1.17251e-09		ENSG00000211653.2	IGLV1-40	578.023	2808.46	5.37567	5.00422	1.05279e-12	3.17198e-10		ENSG00000133243.10	BTBD2	5069.69	4259.64	0.842051	0.867198	0.0145902	0.0984167
	ENSG00000273272.2	U62317.4	178.961	622.832	3.50408	3.32188	5.60395e-12	1.19598e-09		ENSG00000242076.2	IGKV1-33	118.578	618.909	5.43495	5.00291	2.34537e-11	3.87866e-09		ENSG00000112787.13	FBRSL1	4791.74	4077.53	0.849533	0.86695	0.00544481	0.049515
	ENSG00000089685.15	BIRC5	165.229	586.636	3.77896	3.55352	6.19662e-12	1.29855e-09		ENSG00000211651.3	IGLV1-44	601.98	2967.59	5.30095	4.96328	1.54577e-13	5.39826e-11		ENSG00000104472.10	CHRAC1	931.248	796.394	0.853059	0.866895	0.00254453	0.0287494
	ENSG00000137807.15	KIF23	31.572	80.0999	2.59582	2.49022	6.25359e-12	1.29855e-09		ENSG00000255337.1	AP001830.1	5.20579	28.1736	5.35092	4.91699	1.66774e-10	2.28405e-08		ENSG00000100711.13	ZFYVE21	552.517	469.266	0.847374	0.866785	0.00742396	0.0614305
	ENSG00000166598.15	HSP90B1	4444.1	9760.22	2.21527	2.14357	6.45912e-12	1.32334e-09		ENSG00000160932.11	LY6E	9681.89	45828.9	5.18518	4.89927	4.5817e-15	2.87744e-12		ENSG00000132286.12	TIMM10B	990.644	839.033	0.845012	0.866386	0.0100123	0.0753795
	ENSG00000090520.11	DNAJB11	691.12	1203.03	1.75381	1.71516	6.556e-12	1.32552e-09		ENSG00000211625.2	IGKV3D-20	48.9793	217.34	5.49122	4.88611	6.12994e-09	4.98374e-07		ENSG00000106144.20	CASP2	2177.21	1859.52	0.853461	0.8661	0.00171185	0.0214204
	ENSG00000185507.21	IRF7	3964.88	12845.5	3.38467	3.21022	7.20844e-12	1.43851e-09		ENSG00000223350.2	IGLV9-49	62.5566	301.883	5.45623	4.87525	6.20766e-09	4.99408e-07		ENSG00000179364.13	PACS2	1833.37	1554.4	0.846349	0.865984	0.00748095	0.0617359
	ENSG00000119917.14	IFIT3	6345.35	33789.2	5.42798	5.04562	8.25995e-12	1.6173e-09		ENSG00000239975.2	IGKV1D-33	20.013	106.321	5.38268	4.8706	1.21493e-09	1.1967e-07		ENSG00000152291.14	TGOLN2	10693.6	9130.84	0.850809	0.865491	0.00298448	0.0323639
	ENSG00000239571.1	IGKV2D-30	19.0739	134.297	6.82402	6.25824	8.3149e-12	1.6173e-09		ENSG00000251546.1	IGKV1D-39	48.6323	235.606	5.28468	4.86029	2.34471e-11	3.87866e-09		ENSG00000131653.13	TRAF7	3413.75	2898.05	0.847738	0.86504	0.00505874	0.0470822
	ENSG00000239951.1	IGKV3-20	1229.05	5276.96	4.5296	4.23297	8.79663e-12	1.68961e-09		ENSG00000105974.12	CAV1	13.2294	65.7873	5.54228	4.8407	8.50269e-08	5.16412e-06		ENSG00000213762.12	ZNF134	794.322	675.192	0.847818	0.864837	0.00485378	0.0458974
	ENSG00000148773.14	MKI67	328.485	896.199	2.82397	2.69489	9.08398e-12	1.70225e-09		ENSG00000138646.9	HERC5	1297.19	6547.84	5.18557	4.83521	4.63572e-12	1.04407e-09		ENSG00000104081.14	BMF	1526.64	1287.62	0.838636	0.864502	0.0142501	0.096845
	ENSG00000280411.1	IGHV1-69D	75.2161	450.295	6.55345	6.02299	9.01721e-12	1.70225e-09		ENSG00000154839.10	SKA1	25.5564	119.378	5.20368	4.81428	2.02795e-12	5.56456e-10		ENSG00000221838.10	AP4M1	356.595	300.628	0.84232	0.864134	0.00937822	0.0723785
	ENSG00000233030.2	AC243772.2	13.0875	83.5103	6.41529	5.90353	1.0893e-11	2.01665e-09		ENSG00000035499.13	DEPDC1B	6.46835	27.7044	5.39665	4.74999	2.88216e-08	1.95961e-06		ENSG00000169371.14	SNUPN	318.164	269.154	0.842386	0.863687	0.00871981	0.0688533
	ENSG00000143891.17	GALM	604.047	1552.67	2.66464	2.55241	1.11897e-11	2.04691e-09		ENSG00000133328.4	PLAAT2	9.37452	45.9675	5.26133	4.70846	1.65379e-08	1.2101e-06		ENSG00000104979.9	C19orf53	2281.43	1902.37	0.837181	0.863654	0.0141994	0.0967577
	ENSG00000177409.12	SAMD9L	2796.85	8638.31	3.13521	2.9822	1.22325e-11	2.21135e-09		ENSG00000111335.12	OAS2	2927.9	13635.2	4.94497	4.67864	1.33306e-14	7.06335e-12		ENSG00000131171.13	SH3BGRL	4874.36	4098.65	0.841382	0.863561	0.00964032	0.0737715
	ENSG00000123485.12	HJURP	47.9866	176.188	3.7295	3.51639	1.26858e-11	2.26663e-09		ENSG00000078081.8	LAMP3	73.2096	360.147	5.27218	4.64276	8.93171e-08	5.40333e-06		ENSG00000143740.14	SNAP47	652.244	550.29	0.844003	0.86344	0.006472	0.0558074
	ENSG00000109805.10	NCAPG	62.1413	223.122	3.76585	3.53452	1.69486e-11	2.99347e-09		ENSG00000089169.15	RPH3A	942.836	4327.87	5.01147	4.59194	2.66246e-10	3.35339e-08		ENSG00000100307.13	CBX7	4956.69	4202.64	0.846104	0.863353	0.00456689	0.0439692
	ENSG00000049247.13	UTS2	51.1663	426.129	10.0186	8.91202	1.89152e-11	3.30285e-09		ENSG00000129173.13	E2F8	10.0422	49.5024	5.07971	4.58666	5.1604e-09	4.26315e-07		ENSG00000100105.18	PATZ1	1465.6	1235.58	0.839511	0.863247	0.0110846	0.0808763
	ENSG00000065328.16	MCM10	10.3712	60.5804	6.00806	5.40489	1.97369e-11	3.4076e-09		ENSG00000211956.2	IGHV4-34	283.607	1246.3	4.95616	4.55873	7.94022e-11	1.15103e-08		ENSG00000166199.13	ALKBH3	465.635	390.978	0.840217	0.863114	0.00953685	0.0731984
	ENSG00000242534.2	IGKV2D-28	17.0433	99.9733	6.08748	5.55137	2.24146e-11	3.82692e-09		ENSG00000121236.21	TRIM6	9.7658	48.633	4.94123	4.52976	5.074e-10	5.69103e-08		ENSG00000182606.16	TRAK1	1882.72	1595.82	0.846525	0.86309	0.00397441	0.0397079
	ENSG00000211955.2	IGHV3-33	202.948	1111.37	5.76673	5.30162	2.34749e-11	3.87866e-09		ENSG00000133106.14	EPSTI1	1893.57	8528.8	4.74479	4.52334	3.32159e-16	3.00232e-13		ENSG00000103091.15	WDR59	1113.13	936.009	0.840537	0.863048	0.00730495	0.0606873
	ENSG00000242076.2	IGKV1-33	118.578	618.909	5.43495	5.00291	2.34537e-11	3.87866e-09		ENSG00000240382.3	IGKV1-17	194.3	909.672	4.99442	4.51101	6.29202e-09	5.03558e-07		ENSG00000139625.13	MAP3K12	499.908	421.553	0.839334	0.862714	0.0104608	0.0776526
	ENSG00000251546.1	IGKV1D-39	48.6323	235.606	5.28468	4.86029	2.34471e-11	3.87866e-09		ENSG00000101057.16	MYBL2	713.961	3104.48	4.76822	4.50147	1.61348e-14	7.99767e-12		ENSG00000157954.15	WIPI2	4855.28	4106.23	0.843837	0.862555	0.00576188	0.051481
	ENSG00000255221.3	CARD17	31.9907	169.094	5.46919	5.0493	2.73249e-11	4.46676e-09		ENSG00000164045.12	CDC25A	17.4686	77.3233	4.97823	4.45212	8.83279e-09	6.92472e-07		ENSG00000184743.13	ATL3	1102.77	924.444	0.838449	0.862491	0.0118954	0.0853977
	ENSG00000254709.8	IGLL5	939.177	3912.8	4.59829	4.26357	3.01941e-11	4.88382e-09		ENSG00000170312.16	CDK1	23.6151	108.643	4.71208	4.42068	1.4039e-12	4.07026e-10		ENSG00000167113.11	COQ4	1196.47	1011.06	0.840106	0.862047	0.00813816	0.0655747
	ENSG00000211962.2	IGHV1-46	192.365	978.925	5.69817	5.23596	3.15696e-11	5.0531e-09		ENSG00000211592.8	IGKC	22732.7	102371	4.7219	4.41602	3.63914e-12	8.60293e-10		ENSG00000099992.15	TBC1D10A	1111.57	943.982	0.846247	0.86152	0.0025034	0.0284943
	ENSG00000087586.17	AURKA	66.0893	152.251	2.32194	2.23448	4.11853e-11	6.52426e-09		ENSG00000143476.18	DTL	16.2103	72.0069	4.76452	4.39976	1.26181e-10	1.7788e-08		ENSG00000111229.16	ARPC3	14454.3	12103.8	0.836655	0.860699	0.0109521	0.0800996
	ENSG00000165185.14	KIAA1958	127.708	382.91	3.00645	2.85625	4.35768e-11	6.83266e-09		ENSG00000211959.2	IGHV4-39	270.565	1153.39	4.8359	4.37667	3.40944e-09	2.95986e-07		ENSG00000054611.14	TBC1D22A	2805.07	2352.13	0.836695	0.860576	0.00993441	0.0749923
	ENSG00000225964.6	NRIR	69.1527	421.264	6.1542	5.61494	4.76532e-11	7.39636e-09		ENSG00000149131.16	SERPING1	2033.7	8189.91	4.84065	4.3582	4.35534e-09	3.73878e-07		ENSG00000185864.16	NPIPB4	1581.65	1316.3	0.832968	0.860196	0.0143516	0.0973627
	ENSG00000185909.15	KLHDC8B	463.125	1260.44	2.75379	2.62369	4.86613e-11	7.47729e-09		ENSG00000169679.15	BUB1	91.6121	398.23	4.50896	4.30474	1.88311e-16	2.06685e-13		ENSG00000230124.8	ACBD6	1045.62	881.635	0.841703	0.859655	0.00417609	0.0412667
	ENSG00000171241.9	SHCBP1	54.112	184.214	3.56677	3.34803	5.21894e-11	7.94003e-09		ENSG00000247317.3	LY6E-DT	6.41467	29.2655	4.78813	4.29501	2.90882e-08	1.96903e-06		ENSG00000164086.10	DUSP7	1895.02	1599.99	0.8423	0.859367	0.00322887	0.0343102
	ENSG00000156970.12	BUB1B	29.9555	111.37	3.88265	3.63556	5.42075e-11	8.1662e-09		ENSG00000283064.1	AL353759.1	31.6202	144.921	4.5412	4.28255	2.95436e-13	9.65886e-11		ENSG00000006757.12	PNPLA4	255.877	211.984	0.831437	0.858883	0.0133758	0.092917
	ENSG00000166851.15	PLK1	160.038	379.527	2.45623	2.34801	5.8744e-11	8.7637e-09		ENSG00000254709.8	IGLL5	939.177	3912.8	4.59829	4.26357	3.01941e-11	4.88382e-09		ENSG00000127511.9	SIN3B	3411.32	2901.4	0.848984	0.858388	0.000162448	0.00347956
	ENSG00000126709.15	IFI6	7473.46	29908.7	4.36856	4.06454	6.0713e-11	8.97035e-09		ENSG00000211966.2	IGHV5-51	335.955	1355.56	4.65106	4.2458	1.41675e-09	1.36917e-07		ENSG00000176155.19	CCDC57	1319.76	1109.71	0.838597	0.858224	0.00500186	0.0468364
	ENSG00000132274.16	TRIM22	6484.31	17294	2.69842	2.57599	6.28966e-11	9.20447e-09		ENSG00000239951.1	IGKV3-20	1229.05	5276.96	4.5296	4.23297	8.79663e-12	1.68961e-09		ENSG00000053254.15	FOXN3	3082.72	2611.36	0.845627	0.858209	0.000877598	0.013015
	ENSG00000211956.2	IGHV4-34	283.607	1246.3	4.95616	4.55873	7.94022e-11	1.15103e-08		ENSG00000094804.12	CDC6	53.1208	220.193	4.48652	4.21906	3.765e-13	1.18067e-10		ENSG00000160194.18	NDUFV3	1580.58	1320.6	0.836627	0.85765	0.00598868	0.0529471
	ENSG00000108771.13	DHX58	1117.6	3255.62	3.0192	2.86147	9.55416e-11	1.37205e-08		ENSG00000132530.17	XAF1	3828.25	16270.1	4.44954	4.2152	6.67555e-14	2.56441e-11		ENSG00000004059.11	ARF5	6309.04	5266.02	0.83356	0.857254	0.00788935	0.0642096
	ENSG00000211942.3	IGHV3-13	42.7671	355.918	8.20594	7.3782	1.07991e-10	1.53647e-08		ENSG00000072571.20	HMMR	25.2988	101.668	4.62577	4.18681	4.44157e-09	3.77067e-07		ENSG00000084092.7	NOA1	1299.86	1101.83	0.844857	0.857073	0.000652546	0.0104045
	ENSG00000143476.18	DTL	16.2103	72.0069	4.76452	4.39976	1.26181e-10	1.7788e-08		ENSG00000211941.3	IGHV3-11	198.29	844.93	4.66377	4.18634	2.25836e-08	1.58522e-06		ENSG00000140548.10	ZNF710	2695.26	2250.7	0.828025	0.856719	0.0129392	0.0907457
	ENSG00000152778.9	IFIT5	839.202	2778.54	3.39001	3.19221	1.28696e-10	1.79776e-08		ENSG00000211972.2	IGHV3-66	18.6213	86.9757	4.91926	4.18481	1.82868e-06	7.574e-05		ENSG00000164091.12	WDR82	5357.59	4536.02	0.845533	0.856577	0.00037519	0.00676663
	ENSG00000112312.10	GMNN	104.222	229.373	2.23119	2.1464	1.42729e-10	1.97583e-08		ENSG00000231475.3	IGHV4-31	79.7634	340.592	4.79687	4.17232	3.53037e-07	1.78446e-05		ENSG00000182810.6	DDX28	576.763	485.047	0.837786	0.85636	0.00332992	0.0351185
	ENSG00000185338.6	SOCS1	319.237	839.444	2.70529	2.57437	1.67967e-10	2.28405e-08		ENSG00000211951.2	IGHV2-26	29.3903	138.921	4.91127	4.15035	9.7311e-07	4.30917e-05		ENSG00000238269.9	PAGE2B	174.079	64.1188	0.413066	0.856335	0.01372	0.0945388
	ENSG00000255337.1	AP001830.1	5.20579	28.1736	5.35092	4.91699	1.66774e-10	2.28405e-08		ENSG00000089127.13	OAS1	3173.44	12751.8	4.37628	4.13971	6.05996e-14	2.45046e-11		ENSG00000218739.10	CEBPZOS	928.177	769.787	0.82744	0.856084	0.013054	0.0912799
	ENSG00000243466.1	IGKV1-5	1419.59	6108.05	4.34549	4.02137	1.6992e-10	2.29035e-08		ENSG00000178445.9	GLDC	29.8344	121.126	4.80217	4.12201	6.088e-07	2.8608e-05		ENSG00000099326.9	MZF1	1124.41	932.993	0.829099	0.855841	0.0108038	0.0793555
	ENSG00000100219.16	XBP1	3338	6226.25	1.87908	1.82403	1.83606e-10	2.4533e-08		ENSG00000242371.1	IGKV1-39	79.7749	320.891	4.44659	4.09759	2.6483e-10	3.35339e-08		ENSG00000182551.14	ADI1	1612.98	1357.38	0.83939	0.855839	0.00229729	0.0266015
	ENSG00000188157.15	AGRN	251.893	799.834	3.40877	3.1993	1.86584e-10	2.47159e-08		ENSG00000251039.2	IGKV2D-40	11.999	50.6613	5.18361	4.08283	6.62867e-06	0.000234152		ENSG00000138279.16	ANXA7	3121	2622.7	0.839078	0.8558	0.00240381	0.0275854
	ENSG00000111206.12	FOXM1	126.118	363.707	3.03269	2.86369	1.94156e-10	2.54991e-08		ENSG00000126709.15	IFI6	7473.46	29908.7	4.36856	4.06454	6.0713e-11	8.97035e-09		ENSG00000215021.9	PHB2	6431.05	5419.95	0.839144	0.855452	0.00213532	0.0252979
	ENSG00000093009.10	CDC45	26.8207	108.035	4.39039	4.03293	2.01233e-10	2.62046e-08		ENSG00000211668.2	IGLV2-11	502.112	2006.39	4.41651	4.06427	2.23289e-10	2.88324e-08		ENSG00000175662.17	TOM1L2	1936.82	1641.66	0.845265	0.855403	0.00019223	0.00397016
	ENSG00000211668.2	IGLV2-11	502.112	2006.39	4.41651	4.06427	2.23289e-10	2.88324e-08		ENSG00000093009.10	CDC45	26.8207	108.035	4.39039	4.03293	2.01233e-10	2.62046e-08		ENSG00000183172.9	SMDT1	1109.58	926.295	0.82651	0.855187	0.00932941	0.0721468
	ENSG00000132646.11	PCNA	846.94	1339.77	1.58902	1.55317	2.30469e-10	2.95115e-08		ENSG00000243466.1	IGKV1-5	1419.59	6108.05	4.34549	4.02137	1.6992e-10	2.29035e-08		ENSG00000163812.15	ZDHHC3	4672.24	3889.22	0.830679	0.855038	0.00863487	0.0684968
	ENSG00000089169.15	RPH3A	942.836	4327.87	5.01147	4.59194	2.66246e-10	3.35339e-08		ENSG00000071539.14	TRIP13	23.7655	100.398	4.35838	4.0118	1.12634e-09	1.1312e-07		ENSG00000081791.9	DELE1	1946.79	1650.32	0.846901	0.854792	0.000226757	0.00454183
	ENSG00000242371.1	IGKV1-39	79.7749	320.891	4.44659	4.09759	2.6483e-10	3.35339e-08		ENSG00000157601.14	MX1	6385.66	24682.2	4.3402	3.98976	1.15034e-09	1.1478e-07		ENSG00000263264.2	AC119396.1	776.939	647.958	0.830725	0.854433	0.00727812	0.0606785
	ENSG00000211639.2	IGLV4-60	56.2613	286.165	6.54196	5.81817	2.96744e-10	3.70713e-08		ENSG00000253755.1	IGHGP	407.888	1461.87	4.85461	3.97359	6.47812e-06	0.000229963		ENSG00000168101.14	NUDT16L1	1353.35	1142.73	0.841771	0.854307	0.000578607	0.0094988
	ENSG00000183010.17	PYCR1	51.5793	171.901	3.4867	3.26481	3.25377e-10	4.03205e-08		ENSG00000277224.2	H2BC7	26.6826	113.554	4.35994	3.96457	6.19305e-09	4.99408e-07		ENSG00000006015.17	REX1BD	2004.1	1654.05	0.827273	0.854176	0.00888481	0.0696551
	ENSG00000059378.13	PARP12	2055.01	5115.18	2.56407	2.44275	3.45992e-10	4.22363e-08		ENSG00000137628.17	DDX60	590.502	2375.19	4.17973	3.9618	1.60683e-13	5.48679e-11		ENSG00000152102.18	FAM168B	2168.14	1822.82	0.840017	0.853578	0.00086563	0.0129013
	ENSG00000124508.17	BTN2A2	656.328	1146.56	1.7638	1.71595	3.46334e-10	4.22363e-08		ENSG00000136514.3	RTP4	274.34	1090.49	4.16601	3.96146	2.44992e-14	1.10722e-11		ENSG00000269293.3	ZSCAN16-AS1	313.881	256.843	0.821347	0.853458	0.0147333	0.0989478
	ENSG00000168496.4	FEN1	354.32	625.702	1.77786	1.72823	3.56289e-10	4.31081e-08		ENSG00000211655.3	IGLV1-36	24.0476	103.335	4.43079	3.9455	7.68418e-08	4.74197e-06		ENSG00000167778.9	SPRYD3	2614.98	2161.88	0.825699	0.853359	0.0106581	0.0786986
	ENSG00000160957.13	RECQL4	114.811	245.101	2.16154	2.07724	3.93674e-10	4.72593e-08		ENSG00000108387.15	SEPTIN4	163.34	612.438	4.28669	3.94044	4.63922e-10	5.29341e-08		ENSG00000277147.6	LINC00869	331.152	275.094	0.825316	0.853121	0.0105806	0.0783901
	ENSG00000276043.5	UHRF1	69.2105	185.512	2.68836	2.55374	4.00381e-10	4.76919e-08		ENSG00000119922.10	IFIT2	5223.73	21932.6	4.20688	3.87891	1.71115e-09	1.60327e-07		ENSG00000184436.12	THAP7	1114.56	920.043	0.820896	0.852607	0.00881846	0.0693686
	ENSG00000099958.14	DERL3	438.714	1297	3.05905	2.90759	4.23664e-10	5.00771e-08		ENSG00000211599.2	IGKV5-2	36.6626	157.207	4.27261	3.87455	1.94774e-08	1.3856e-06		ENSG00000178952.11	TUFM	6044.35	4951.81	0.822386	0.852557	0.0119325	0.0855198
	ENSG00000175643.10	RMI2	77.0243	217.129	2.84413	2.693	4.43257e-10	5.15992e-08		ENSG00000211666.2	IGLV2-14	825.353	3264.08	4.20955	3.86603	9.6285e-10	9.92963e-08		ENSG00000198324.13	PHETA1	597.884	492.746	0.824924	0.852366	0.00903869	0.070466
	ENSG00000225492.6	GBP1P1	44.6932	278.032	7.15809	6.42267	4.40168e-10	5.15992e-08		ENSG00000146670.10	CDCA5	62.6082	240.454	4.00658	3.84659	4.56248e-15	2.87744e-12		ENSG00000127837.9	AAMP	2528.61	2093.3	0.82912	0.852	0.0056677	0.0510492
	ENSG00000137265.15	IRF4	562.745	1171.47	2.11973	2.03942	4.48162e-10	5.17779e-08		ENSG00000188290.10	HES4	101.288	398.311	4.11712	3.80507	6.86803e-10	7.28225e-08		ENSG00000130560.9	UBAC1	1883.01	1570.3	0.828686	0.851226	0.00519168	0.0480232
	ENSG00000108387.15	SEPTIN4	163.34	612.438	4.28669	3.94044	4.63922e-10	5.29341e-08		ENSG00000276566.1	IGKV1D-13	61.0478	266.842	4.31932	3.79277	7.71676e-07	3.55017e-05		ENSG00000123144.11	TRIR	13638.8	11312.4	0.831272	0.8512	0.00352614	0.0365605
	ENSG00000135916.16	ITM2C	1850.12	4791.03	2.63442	2.50426	4.65059e-10	5.29341e-08		ENSG00000115163.15	CENPA	16.086	62.5223	4.30188	3.78871	1.41707e-07	8.18598e-06		ENSG00000124496.12	TRERF1	1453.01	1212.13	0.831337	0.85109	0.0035734	0.0368734
	ENSG00000121236.21	TRIM6	9.7658	48.633	4.94123	4.52976	5.074e-10	5.69103e-08		ENSG00000243264.2	IGKV2D-29	82.7449	333.741	4.29785	3.78524	2.60988e-07	1.37114e-05		ENSG00000127415.13	IDUA	810.704	670.84	0.822251	0.851019	0.00980688	0.0743793
	ENSG00000131153.9	GINS2	73.0347	213.165	3.01099	2.8303	5.04649e-10	5.69103e-08		ENSG00000259772.6	AC012236.1	50.0747	197.42	4.07284	3.75956	1.30165e-09	1.26589e-07		ENSG00000156110.14	ADK	613.601	500.385	0.816689	0.850839	0.0139348	0.0956273
	ENSG00000272666.1	U62317.1	26.3691	91.3223	3.59067	3.34803	5.1486e-10	5.73286e-08		ENSG00000211945.2	IGHV1-18	270.298	973.757	4.02203	3.69879	1.59356e-09	1.50224e-07		ENSG00000167768.4	KRT1	5747.85	2246.22	0.460176	0.850808	0.0142223	0.0967666
	ENSG00000166562.9	SEC11C	603.996	1541.39	2.55631	2.43442	5.18967e-10	5.73701e-08		ENSG00000211895.5	IGHA1	11393.2	41947	4.12138	3.68702	1.09208e-07	6.45416e-06		ENSG00000181666.18	ZNF875	1355.09	1132.82	0.832526	0.850543	0.00228871	0.0265295
	ENSG00000180535.3	BHLHA15	16.7642	111.916	7.2424	6.47431	5.85174e-10	6.4227e-08		ENSG00000066279.18	ASPM	23.2014	78.6728	4.00913	3.67714	4.23278e-09	3.65399e-07		ENSG00000167699.13	GLOD4	1188.27	985.073	0.825986	0.850332	0.00683717	0.0581727
	ENSG00000273802.2	H2BC8	158.035	471.813	3.08011	2.90041	5.91068e-10	6.44139e-08		ENSG00000211632.4	IGKV3D-11	43.4824	152.269	4.08585	3.65709	1.04205e-07	6.18229e-06		ENSG00000136738.15	STAM	492.643	403.781	0.820267	0.850246	0.0119778	0.0857644
	ENSG00000211946.3	IGHV3-20	34.2376	419.22	10.6845	9.3226	6.04288e-10	6.53908e-08		ENSG00000176890.16	TYMS	165.258	612.646	3.83318	3.65168	3.38601e-14	1.44526e-11		ENSG00000103266.11	STUB1	3444	2841.97	0.826337	0.849495	0.00503907	0.0470076
	ENSG00000088340.16	FER1L4	8.85396	56.4504	6.11135	5.5118	6.57557e-10	7.06575e-08		ENSG00000156970.12	BUB1B	29.9555	111.37	3.88265	3.63556	5.42075e-11	8.1662e-09		ENSG00000213203.3	GIMAP1	5805.79	4816.52	0.827784	0.849342	0.00413399	0.040956
	ENSG00000141664.10	ZCCHC2	1050.58	2778.65	2.71106	2.56971	6.87184e-10	7.28225e-08		ENSG00000224041.3	IGKV3D-15	21.43	76.7314	4.00192	3.60685	6.07658e-08	3.87439e-06		ENSG00000108107.14	RPL28	89351.8	72310.4	0.813113	0.849264	0.0147545	0.0990465
	ENSG00000188290.10	HES4	101.288	398.311	4.11712	3.80507	6.86803e-10	7.28225e-08		ENSG00000145088.9	EAF2	62.5567	239.251	3.85102	3.57521	8.86298e-10	9.20193e-08		ENSG00000103495.14	MAZ	10895.2	8948.03	0.823423	0.848646	0.00628397	0.054677
	ENSG00000211658.2	IGLV3-27	64.8509	391.723	7.39918	6.55908	7.03213e-10	7.40108e-08		ENSG00000089685.15	BIRC5	165.229	586.636	3.77896	3.55352	6.19662e-12	1.29855e-09		ENSG00000103502.14	CDIPT	5004.04	4103.57	0.815441	0.848239	0.0145564	0.0983616
	ENSG00000165795.23	NDRG2	468.012	242.613	0.508877	0.527523	7.09451e-10	7.41594e-08		ENSG00000109805.10	NCAPG	62.1413	223.122	3.76585	3.53452	1.69486e-11	2.99347e-09		ENSG00000100242.15	SUN2	20124.2	16827.9	0.834003	0.848086	0.000638003	0.010244
	ENSG00000145088.9	EAF2	62.5567	239.251	3.85102	3.57521	8.86298e-10	9.20193e-08		ENSG00000117399.14	CDC20	121.571	425.81	3.89265	3.53329	9.48458e-09	7.32895e-07		ENSG00000088812.18	ATRN	618.125	507.459	0.818543	0.847986	0.0101758	0.0762369
	ENSG00000211666.2	IGLV2-14	825.353	3264.08	4.20955	3.86603	9.6285e-10	9.92963e-08		ENSG00000123485.12	HJURP	47.9866	176.188	3.7295	3.51639	1.26858e-11	2.26663e-09		ENSG00000136504.12	KAT7	2106.48	1757.35	0.831644	0.847587	0.00114088	0.0159451
	ENSG00000055332.18	EIF2AK2	2504.12	7196.46	2.89855	2.73579	1.01476e-09	1.03952e-07		ENSG00000211934.3	IGHV1-2	322.946	1152.82	3.98601	3.51101	4.48125e-07	2.19996e-05		ENSG00000167595.15	PROSER3	338.451	276.882	0.81647	0.846708	0.0099385	0.0749923
	ENSG00000165948.11	IFI27L1	82.9461	189.832	2.34897	2.24034	1.05283e-09	1.07138e-07		ENSG00000124657.1	OR2B6	9.2722	36.6443	4.04498	3.50642	3.28106e-06	0.000126994		ENSG00000135486.17	HNRNPA1	25129.6	20832.2	0.827126	0.846589	0.00252795	0.0286707
	ENSG00000071539.14	TRIP13	23.7655	100.398	4.35838	4.0118	1.12634e-09	1.1312e-07		ENSG00000211970.3	IGHV4-61	33.5456	131.342	3.96743	3.4863	4.34409e-07	2.13946e-05		ENSG00000169087.11	HSPBAP1	1030.28	845.352	0.819603	0.846427	0.00756467	0.0622263
	ENSG00000117228.10	GBP1	3665.2	11761.2	3.31792	3.10485	1.12481e-09	1.1312e-07		ENSG00000239855.1	IGKV1-6	60.9248	226.928	3.8934	3.47721	3.10713e-07	1.59679e-05		ENSG00000114770.17	ABCC5	1326.67	1077.23	0.8112	0.846283	0.0143376	0.0973538
	ENSG00000157601.14	MX1	6385.66	24682.2	4.3402	3.98976	1.15034e-09	1.1478e-07		ENSG00000169245.6	CXCL10	21.8498	107.751	4.30421	3.45417	5.65936e-05	0.00143501		ENSG00000187555.16	USP7	4332.9	3630.39	0.835248	0.846072	0.000331937	0.00612309
	ENSG00000130487.9	KLHDC7B	429.333	909.566	2.21011	2.11517	1.19893e-09	1.18856e-07		ENSG00000134809.9	TIMM10	440.153	1552.67	3.58398	3.42909	1.49259e-14	7.64506e-12		ENSG00000235314.1	LINC00957	635.174	524.455	0.823255	0.845843	0.00422973	0.0416896
	ENSG00000239975.2	IGKV1D-33	20.013	106.321	5.38268	4.8706	1.21493e-09	1.1967e-07		ENSG00000126787.13	DLGAP5	51.9206	185.282	3.71641	3.41749	4.70368e-09	3.97125e-07		ENSG00000184677.18	ZBTB40	1849.52	1523.36	0.820629	0.845742	0.00573701	0.0514033
	ENSG00000131747.15	TOP2A	89.9987	252.168	2.82119	2.65532	1.23374e-09	1.2075e-07		ENSG00000175518.8	UBQLNL	26.4485	96.823	3.68274	3.41186	2.39376e-09	2.15102e-07		ENSG00000124831.19	LRRFIP1	9777.64	8017.4	0.818218	0.845275	0.00713966	0.0599498
	ENSG00000259772.6	AC012236.1	50.0747	197.42	4.07284	3.75956	1.30165e-09	1.26589e-07		ENSG00000277511.1	AC116407.2	13.1103	51.0978	3.83172	3.39757	9.90702e-07	4.37446e-05		ENSG00000025293.17	PHF20	1523.56	1268.7	0.831688	0.845206	0.00045381	0.00779599
	ENSG00000211966.2	IGHV5-51	335.955	1355.56	4.65106	4.2458	1.41675e-09	1.36917e-07		ENSG00000138180.16	CEP55	47.7348	162.441	3.68407	3.3968	2.44465e-09	2.18398e-07		ENSG00000278133.1	AC135050.6	471.385	388.571	0.826074	0.844707	0.00185432	0.0225959
	ENSG00000232216.1	IGHV3-43	42.4643	361.899	8.49575	7.50972	1.42606e-09	1.36955e-07		ENSG00000211638.2	IGLV8-61	164.84	653.764	3.94768	3.36645	6.91258e-06	0.000241788		ENSG00000067191.16	CACNB1	352.928	286.928	0.811401	0.844706	0.0114648	0.0829809
	ENSG00000171320.15	ESCO2	10.7227	57.2083	6.69607	5.88775	1.50309e-09	1.43456e-07		ENSG00000165480.16	SKA3	12.1795	40.7055	3.80186	3.3633	6.0006e-07	2.82838e-05		ENSG00000118655.7	DCLRE1B	261.434	214.938	0.822019	0.844673	0.00368162	0.0376393
	ENSG00000153066.12	TXNDC11	1534.88	2525.54	1.66037	1.61809	1.58071e-09	1.49933e-07		ENSG00000278196.3	IGLV2-8	653.423	2229.07	3.70894	3.36056	4.09763e-08	2.70233e-06		ENSG00000158716.9	DUSP23	712.149	578.002	0.813321	0.844498	0.0096726	0.0739081
	ENSG00000211945.2	IGHV1-18	270.298	973.757	4.02203	3.69879	1.59356e-09	1.50224e-07		ENSG00000237649.8	KIFC1	84.354	273.705	3.52376	3.35805	8.41147e-14	3.0774e-11		ENSG00000175826.12	CTDNEP1	7936.1	6508.69	0.819073	0.844441	0.00537893	0.0492273
	ENSG00000119922.10	IFIT2	5223.73	21932.6	4.20688	3.87891	1.71115e-09	1.60327e-07		ENSG00000272666.1	U62317.1	26.3691	91.3223	3.59067	3.34803	5.1486e-10	5.73286e-08		ENSG00000131143.10	COX4I1	12017.5	9813.53	0.81964	0.844423	0.00503264	0.0470076
	ENSG00000145050.18	MANF	1103.44	1984.32	1.81804	1.76094	2.00171e-09	1.86414e-07		ENSG00000171241.9	SHCBP1	54.112	184.214	3.56677	3.34803	5.21894e-11	7.94003e-09		ENSG00000148730.7	EIF4EBP2	7529.63	6184.55	0.818322	0.844359	7.59666e-05	0.00184117
	ENSG00000137310.12	TCF19	327.803	578.095	1.79494	1.73928	2.07707e-09	1.92266e-07		ENSG00000179044.16	EXOC3L1	55.5602	184.348	3.73681	3.32596	3.7575e-07	1.88686e-05		ENSG00000167930.17	FAM234A	1659.25	1344.79	0.814415	0.844284	0.0081455	0.0655747
	ENSG00000104738.18	MCM4	356.133	712.462	2.04995	1.96978	2.14628e-09	1.97483e-07		ENSG00000225523.2	IGKV6D-21	35.1428	137.102	3.94983	3.3246	1.60606e-05	0.000498561		ENSG00000176978.14	DPP7	6990.73	5669.45	0.813109	0.844077	0.00852639	0.0678815
	ENSG00000211650.2	IGLV5-45	44.3485	303.755	6.92084	6.16262	2.16623e-09	1.98133e-07		ENSG00000273272.2	U62317.4	178.961	622.832	3.50408	3.32188	5.60395e-12	1.19598e-09		ENSG00000161091.13	MFSD12	2536.94	2051.48	0.808393	0.843586	0.010459	0.0776526
	ENSG00000123352.17	SPATS2	174.849	373.72	2.16468	2.07345	2.23081e-09	2.02832e-07		ENSG00000136982.6	DSCC1	7.40963	26.4071	3.90886	3.31847	8.19536e-06	0.000278606		ENSG00000099330.9	OCEL1	866.109	699.664	0.811353	0.843406	0.00965457	0.0738438
	ENSG00000228716.7	DHFR	447.008	802.102	1.80669	1.74979	2.29004e-09	2.06992e-07		ENSG00000186185.14	KIF18B	22.1813	79.2261	3.5945	3.31286	9.04416e-09	7.05444e-07		ENSG00000161999.12	JMJD8	1727.31	1408.14	0.814231	0.843396	0.00710118	0.0597246
	ENSG00000175518.8	UBQLNL	26.4485	96.823	3.68274	3.41186	2.39376e-09	2.15102e-07		ENSG00000224373.3	IGHV4-59	391.151	1249.07	3.66373	3.27739	1.94853e-07	1.05799e-05		ENSG00000130522.6	JUND	10628.2	8642.48	0.812728	0.843316	0.0090539	0.0705488
	ENSG00000138180.16	CEP55	47.7348	162.441	3.68407	3.3968	2.44465e-09	2.18398e-07		ENSG00000183010.17	PYCR1	51.5793	171.901	3.4867	3.26481	3.25377e-10	4.03205e-08		ENSG00000188690.15	UROS	945.971	774.262	0.814651	0.842662	0.00627564	0.0546662
	ENSG00000211965.4	IGHV3-49	89.0376	446.494	5.78346	5.17046	2.70064e-09	2.39873e-07		ENSG00000145386.10	CCNA2	61.1483	210.559	3.38749	3.21554	2.2459e-12	6.05448e-10		ENSG00000213930.11	GALT	929.099	749.23	0.808307	0.842062	0.00975059	0.0741353
	ENSG00000003400.15	CASP10	1796.12	2508.2	1.40223	1.38059	2.93747e-09	2.59409e-07		ENSG00000185507.21	IRF7	3964.88	12845.5	3.38467	3.21022	7.20844e-12	1.43851e-09		ENSG00000141556.21	TBCD	1509.05	1231.79	0.81747	0.841717	0.0040418	0.0402504
	ENSG00000198826.11	ARHGAP11A	75.8292	179.476	2.35485	2.2425	3.1328e-09	2.75078e-07		ENSG00000188157.15	AGRN	251.893	799.834	3.40877	3.1993	1.86584e-10	2.47159e-08		ENSG00000136717.15	BIN1	5122.48	4114.67	0.800547	0.841305	0.0147679	0.0990933
	ENSG00000122952.17	ZWINT	94.7733	266.165	2.83601	2.66387	3.40864e-09	2.95986e-07		ENSG00000152778.9	IFIT5	839.202	2778.54	3.39001	3.19221	1.28696e-10	1.79776e-08		ENSG00000213015.9	ZNF580	2259.53	1812.29	0.803194	0.841248	0.0124586	0.0879777
	ENSG00000211959.2	IGHV4-39	270.565	1153.39	4.8359	4.37667	3.40944e-09	2.95986e-07		ENSG00000138642.14	HERC6	467.251	1503.21	3.34491	3.18399	2.64079e-12	6.76307e-10		ENSG00000112983.17	BRD8	1810.7	1492.82	0.82248	0.84109	0.00161773	0.0204931
	ENSG00000066279.18	ASPM	23.2014	78.6728	4.00913	3.67714	4.23278e-09	3.65399e-07		ENSG00000154920.14	EME1	10.8199	38.5652	3.65038	3.18184	3.72101e-06	0.000142943		ENSG00000125520.14	SLC2A4RG	3125.79	2557.9	0.811739	0.84095	0.00675249	0.0575478
	ENSG00000149131.16	SERPING1	2033.7	8189.91	4.84065	4.3582	4.35534e-09	3.73878e-07		ENSG00000163053.11	SLC16A14	11.6566	44.4182	3.89801	3.16361	7.73832e-05	0.00186961		ENSG00000147677.11	EIF3H	8675.47	7180.72	0.824392	0.840477	0.000635481	0.0102159
	ENSG00000072571.20	HMMR	25.2988	101.668	4.62577	4.18681	4.44157e-09	3.77067e-07		ENSG00000241755.1	IGKV1-9	264.926	907.177	3.48956	3.15537	1.93252e-07	1.05677e-05		ENSG00000185236.12	RAB11B	7622.71	6189.83	0.8098	0.840281	0.00768329	0.0628655
	ENSG00000196358.11	NTNG2	3115.39	7724.5	2.47845	2.3504	4.42886e-09	3.77067e-07		ENSG00000166803.13	PCLAF	28.1355	85.8467	3.49865	3.15013	2.02643e-07	1.09641e-05		ENSG00000148719.15	DNAJB12	3446.45	2793.8	0.809673	0.839873	0.00740643	0.0613516
	ENSG00000126787.13	DLGAP5	51.9206	185.282	3.71641	3.41749	4.70368e-09	3.97125e-07		ENSG00000168062.10	BATF2	572.148	1797.88	3.48876	3.14653	1.83094e-07	1.01567e-05		ENSG00000205643.11	CDPF1	295.6	240.04	0.808672	0.839524	0.00864515	0.0684968
	ENSG00000136816.16	TOR1B	1089.19	2436.81	2.26438	2.15856	4.86497e-09	4.08498e-07		ENSG00000211973.2	IGHV1-69	40.1551	135.892	3.63411	3.14458	5.07703e-06	0.000187083		ENSG00000163346.17	PBXIP1	11422.6	9187.56	0.800742	0.839389	0.013041	0.091271
	ENSG00000116663.11	FBXO6	755.881	1721.38	2.31838	2.21403	5.02276e-09	4.19455e-07		ENSG00000279296.1	PRAL	19.0839	65.636	3.54809	3.12662	2.72993e-06	0.000107284		ENSG00000160226.16	CFAP410	1086.6	877.81	0.804113	0.83934	0.00999295	0.0752704
	ENSG00000284194.2	SCO2	1684.65	3971.61	2.44668	2.31535	5.06349e-09	4.20571e-07		ENSG00000117228.10	GBP1	3665.2	11761.2	3.31792	3.10485	1.12481e-09	1.1312e-07		ENSG00000142082.15	SIRT3	712.739	586.45	0.820697	0.839079	0.00127969	0.0173619
	ENSG00000129173.13	E2F8	10.0422	49.5024	5.07971	4.58666	5.1604e-09	4.26315e-07		ENSG00000274290.2	H2BC6	49.1808	167.546	3.35269	3.10393	7.98718e-09	6.32634e-07		ENSG00000080603.17	SRCAP	306.638	247.831	0.806783	0.83897	0.00912382	0.0708063
	ENSG00000158406.4	H4C8	108.401	286.316	2.64615	2.4964	5.39359e-09	4.43198e-07		ENSG00000258572.1	AL133467.1	30.5463	103.455	3.49235	3.08893	1.28621e-06	5.50527e-05		ENSG00000233762.3	AC007969.1	1362.3	1089.88	0.8056	0.838884	0.0084306	0.067261
	ENSG00000177606.7	JUN	281.247	516.504	1.86419	1.79857	5.78121e-09	4.72521e-07		ENSG00000211679.2	IGLC3	2328.65	7389.26	3.47397	3.08386	8.58965e-07	3.88201e-05		ENSG00000157600.12	TMEM164	4053.16	3254.01	0.800105	0.838798	0.0133637	0.0928749
	ENSG00000211625.2	IGKV3D-20	48.9793	217.34	5.49122	4.88611	6.12994e-09	4.98374e-07		ENSG00000115267.8	IFIH1	939.062	2980.15	3.23335	3.07833	4.12768e-12	9.46655e-10		ENSG00000196323.14	ZBTB44	1659.13	1328.07	0.797451	0.838719	0.014686	0.0988414
	ENSG00000223350.2	IGLV9-49	62.5566	301.883	5.45623	4.87525	6.20766e-09	4.99408e-07		ENSG00000253998.3	IGKV2-29	65.9977	324.061	4.40835	3.0751	0.000270979	0.00521134		ENSG00000173548.8	SNX33	301.54	243.692	0.802572	0.838666	0.0107319	0.0789782
	ENSG00000277224.2	H2BC7	26.6826	113.554	4.35994	3.96457	6.19305e-09	4.99408e-07		ENSG00000174371.17	EXO1	12.5478	43.9371	3.43117	3.05462	1.47141e-06	6.24578e-05		ENSG00000089009.15	RPL6	21615.3	17411.7	0.799916	0.838177	0.0117256	0.0845103
	ENSG00000240382.3	IGKV1-17	194.3	909.672	4.99442	4.51101	6.29202e-09	5.03558e-07		ENSG00000112742.10	TTK	23.7836	74.7478	3.41012	3.04699	5.15922e-07	2.48516e-05		ENSG00000103274.11	NUBP1	1350.71	1099.13	0.813368	0.838172	0.00357323	0.0368734
	ENSG00000110777.12	POU2AF1	1337.38	3270.5	2.48381	2.34602	7.6428e-09	6.08494e-07		ENSG00000101003.10	GINS1	19.0743	63.2274	3.34613	3.03604	1.86712e-07	1.02832e-05		ENSG00000078967.13	UBE2D4	424.429	346.566	0.814761	0.838171	0.00278464	0.0308277
	ENSG00000274290.2	H2BC6	49.1808	167.546	3.35269	3.10393	7.98718e-09	6.32634e-07		ENSG00000152253.9	SPC25	14.898	49.6424	3.44211	3.02755	3.75617e-06	0.000143933		ENSG00000156471.13	PTDSS1	3132.7	2598.33	0.82709	0.83798	5.64746e-05	0.00143436
	ENSG00000155363.18	MOV10	1788.06	4053.19	2.37828	2.2527	8.6797e-09	6.8396e-07		ENSG00000051341.14	POLQ	10.7109	37.0095	3.46092	3.02589	5.52564e-06	0.000202642		ENSG00000165609.13	NUDT5	2071.28	1653.45	0.800899	0.837957	0.011904	0.0853977
	ENSG00000164045.12	CDC25A	17.4686	77.3233	4.97823	4.45212	8.83279e-09	6.92472e-07		ENSG00000211935.3	IGHV1-3	94.6973	358.271	3.57791	3.02505	1.52536e-05	0.000477367		ENSG00000103319.12	EEF2K	534.805	433.609	0.803707	0.837791	0.00902355	0.0704419
	ENSG00000186185.14	KIF18B	22.1813	79.2261	3.5945	3.31286	9.04416e-09	7.05444e-07		ENSG00000211664.3	IGLV2-18	68.1753	236.7	3.57114	3.02429	2.26872e-05	0.000669121		ENSG00000100060.18	MFNG	5677.65	4676.5	0.820284	0.837591	0.000108869	0.0024894
	ENSG00000117399.14	CDC20	121.571	425.81	3.89265	3.53329	9.48458e-09	7.32895e-07		ENSG00000165304.8	MELK	17.6199	55.8394	3.36375	3.02237	4.97268e-07	2.41042e-05		ENSG00000186111.9	PIP5K1C	2708.99	2186.68	0.809483	0.837287	0.00498838	0.0467387
	ENSG00000178685.14	PARP10	5754.13	12482.5	2.23199	2.12432	9.49148e-09	7.32895e-07		ENSG00000277157.1	H4C4	26.849	87.3142	3.31924	3.02206	1.62246e-07	9.09882e-06		ENSG00000099622.14	CIRBP	13755.4	11337.4	0.820612	0.83685	0.000593679	0.00966364
	ENSG00000151729.11	SLC25A4	100.794	226.74	2.27439	2.16199	9.78162e-09	7.51522e-07		ENSG00000177409.12	SAMD9L	2796.85	8638.31	3.13521	2.9822	1.22325e-11	2.21135e-09		ENSG00000255197.6	AC090559.1	5604.84	4497.98	0.798279	0.836017	0.0114744	0.0830111
	ENSG00000142945.13	KIF2C	66.3468	173.681	2.75121	2.57627	9.91595e-09	7.58052e-07		ENSG00000133101.10	CCNA1	15.5339	55.0557	3.95769	2.98031	0.000162588	0.00347956		ENSG00000175215.11	CTDSP2	9514.89	7808.82	0.817727	0.835907	0.00105669	0.0151286
	ENSG00000123989.14	CHPF	212.811	495.691	2.37153	2.24644	1.09869e-08	8.35768e-07		ENSG00000100162.15	CENPM	46.8977	142.483	3.23208	2.95236	2.05563e-08	1.45561e-06		ENSG00000165943.5	MOAP1	1001.34	813.817	0.813853	0.835888	0.00240336	0.0275854
	ENSG00000107201.10	DDX58	1784.18	4760.01	2.6645	2.50658	1.1249e-08	8.5149e-07		ENSG00000004468.13	CD38	505.751	1513.62	3.02959	2.94863	2.8989e-19	7.42409e-16		ENSG00000011275.18	RNF216	3286.39	2720.75	0.825988	0.835787	1.90073e-05	0.00057268
	ENSG00000134057.15	CCNB1	120.745	294.246	2.60552	2.44278	1.15611e-08	8.7082e-07		ENSG00000169607.13	CKAP2L	17.8487	50.1123	3.46778	2.94318	8.89096e-06	0.000298294		ENSG00000114030.13	KPNA1	2333.02	1910.84	0.816644	0.835713	0.00131538	0.017697
	ENSG00000121152.10	NCAPH	68.3844	159.56	2.39043	2.26028	1.17912e-08	8.83822e-07		ENSG00000211685.3	IGLC7	44.5894	180.583	3.58914	2.93215	2.70169e-05	0.00077742		ENSG00000127418.15	FGFRL1	466.899	368.257	0.793076	0.835616	0.013597	0.0939017
	ENSG00000122643.21	NT5C3A	738.719	1826.17	2.47557	2.33985	1.18763e-08	8.85878e-07		ENSG00000143603.19	KCNN3	19.4982	63.244	3.58502	2.92143	0.00010441	0.00240535		ENSG00000012061.15	ERCC1	2299.12	1859.89	0.810373	0.835422	0.00333541	0.0351522
	ENSG00000070756.16	PABPC1	83847.6	58187.3	0.691488	0.705155	1.26673e-08	9.40318e-07		ENSG00000099958.14	DERL3	438.714	1297	3.05905	2.90759	4.23664e-10	5.00771e-08		ENSG00000148291.10	SURF2	783.016	623.87	0.797992	0.835326	0.00892776	0.0699168
	ENSG00000240671.4	IGKV1-8	127.099	345.945	2.82106	2.63641	1.56885e-08	1.15899e-06		ENSG00000253234.1	IGLV2-5	20.8445	67.9245	3.42253	2.90046	2.81177e-05	0.000804573		ENSG00000039523.20	RIPOR1	4660.67	3745.44	0.799376	0.835229	0.00892239	0.0699141
	ENSG00000139618.15	BRCA2	50.2955	127.265	2.5436	2.39563	1.63304e-08	1.20064e-06		ENSG00000273802.2	H2BC8	158.035	471.813	3.08011	2.90041	5.91068e-10	6.44139e-08		ENSG00000104964.14	TLE5	36381.8	29499.5	0.807081	0.835205	0.00451032	0.0436158
	ENSG00000133328.4	PLAAT2	9.37452	45.9675	5.26133	4.70846	1.65379e-08	1.2101e-06		ENSG00000163016.10	ALMS1P1	21.2137	67.8303	3.60355	2.89979	0.000116214	0.00260616		ENSG00000100823.12	APEX1	4456.68	3623.79	0.809454	0.835008	0.0035183	0.0365532
	ENSG00000157456.8	CCNB2	79.8537	216.379	3.01193	2.78168	1.68619e-08	1.22796e-06		ENSG00000211967.3	IGHV3-53	162.57	488.672	3.40258	2.87915	1.69165e-05	0.000518841		ENSG00000130640.13	TUBGCP2	4000.86	3214.33	0.804082	0.834897	0.00609447	0.0535435
	ENSG00000282988.2	AL031777.2	117.181	346.18	2.92668	2.7246	1.80663e-08	1.30947e-06		ENSG00000274641.1	H2BC17	16.0145	52.5369	3.25747	2.87314	4.90918e-06	0.00018217		ENSG00000158467.16	AHCYL2	435.404	348.926	0.799853	0.834701	0.00911906	0.0708063
	ENSG00000077152.11	UBE2T	30.6593	80.7101	2.66102	2.49571	1.87639e-08	1.35191e-06		ENSG00000211611.2	IGKV6-21	30.491	101.815	3.44585	2.86498	7.07112e-05	0.00173017		ENSG00000131116.12	ZNF428	1006.1	817.189	0.811424	0.834539	0.00242515	0.0277682
	ENSG00000110492.15	MDK	60.0484	151.506	2.58717	2.43084	1.88279e-08	1.35191e-06		ENSG00000111206.12	FOXM1	126.118	363.707	3.03269	2.86369	1.94156e-10	2.54991e-08		ENSG00000169189.17	NSMCE1	1690.46	1347.1	0.802083	0.834534	0.0063384	0.055057
	ENSG00000143870.12	PDIA6	2408.98	3477.75	1.45301	1.42391	1.9005e-08	1.35828e-06		ENSG00000108771.13	DHX58	1117.6	3255.62	3.0192	2.86147	9.55416e-11	1.37205e-08		ENSG00000137404.14	NRM	1109.87	869.748	0.788991	0.834463	0.0147299	0.0989478
	ENSG00000211599.2	IGKV5-2	36.6626	157.207	4.27261	3.87455	1.94774e-08	1.3856e-06		ENSG00000165185.14	KIAA1958	127.708	382.91	3.00645	2.85625	4.35768e-11	6.83266e-09		ENSG00000136938.9	ANP32B	7416.52	6040.73	0.811784	0.834329	0.0023049	0.0266494
	ENSG00000100162.15	CENPM	46.8977	142.483	3.23208	2.95236	2.05563e-08	1.45561e-06		ENSG00000105707.14	HPN	8.47209	27.6112	3.37187	2.85513	4.25916e-05	0.0011382		ENSG00000215492.6	HNRNPA1P7	86.9879	70.5402	0.810661	0.834112	0.00692354	0.058518
	ENSG00000134285.11	FKBP11	1056.86	2009.79	1.90809	1.83108	2.2593e-08	1.58522e-06		ENSG00000149554.13	CHEK1	40.098	119.843	3.09127	2.85187	4.08934e-08	2.70233e-06		ENSG00000160094.15	ZNF362	1654.23	1349.56	0.816097	0.833982	0.000820617	0.012411
	ENSG00000211941.3	IGHV3-11	198.29	844.93	4.66377	4.18634	2.25836e-08	1.58522e-06		ENSG00000117010.17	ZNF684	31.7756	99.3109	3.09328	2.84672	8.27542e-08	5.04604e-06		ENSG00000155465.18	SLC7A7	4402.1	3540.34	0.801612	0.833901	0.00717651	0.0602262
	ENSG00000151725.12	CENPU	39.339	103.985	2.65781	2.49208	2.32602e-08	1.62462e-06		ENSG00000131153.9	GINS2	73.0347	213.165	3.01099	2.8303	5.04649e-10	5.69103e-08		ENSG00000179832.17	MROH1	1497.65	1200.23	0.803911	0.833791	0.00490545	0.0463289
	ENSG00000170581.14	STAT2	5030.71	10725.7	2.18551	2.07698	2.4408e-08	1.69708e-06		ENSG00000211938.2	IGHV3-7	513.661	1417.46	3.24208	2.82686	4.29989e-06	0.000162786		ENSG00000054654.17	SYNE2	1892.66	1521.91	0.803096	0.833552	0.00604185	0.0532262
	ENSG00000112343.11	TRIM38	4456.17	7171.24	1.62091	1.57496	2.53991e-08	1.75803e-06		ENSG00000124256.15	ZBP1	2146.35	6159.91	2.94241	2.81131	4.68832e-12	1.04407e-09		ENSG00000151465.14	CDC123	3749.42	2978.74	0.793379	0.833174	0.0118838	0.0853701
	ENSG00000162063.13	CCNF	185.657	344.805	1.90104	1.82779	2.69346e-08	1.85595e-06		ENSG00000175305.17	CCNE2	14.9016	48.0629	3.20334	2.80908	7.93756e-06	0.00027044		ENSG00000109113.20	RAB34	611.165	483.081	0.788358	0.832554	0.0132165	0.092144
	ENSG00000111665.11	CDCA3	36.5072	96.3324	2.66988	2.49626	2.80427e-08	1.92368e-06		ENSG00000211652.2	IGLV7-43	168.015	490.721	3.18437	2.80897	2.09497e-06	8.60728e-05		ENSG00000153048.11	CARHSP1	2417.42	1908.29	0.789557	0.832405	0.0128726	0.0904021
	ENSG00000035499.13	DEPDC1B	6.46835	27.7044	5.39665	4.74999	2.88216e-08	1.95961e-06		ENSG00000157456.8	CCNB2	79.8537	216.379	3.01193	2.78168	1.68619e-08	1.22796e-06		ENSG00000185187.13	SIGIRR	4531.03	3556.18	0.788397	0.832257	0.0120137	0.0858219
	ENSG00000117632.23	STMN1	998.088	1801.33	1.81859	1.75102	2.87191e-08	1.95961e-06		ENSG00000108641.17	B9D1	27.1411	82.6813	3.04226	2.77326	4.56538e-07	2.23413e-05		ENSG00000125821.12	DTD1	421.397	343.9	0.811924	0.8321	0.00125545	0.0171899
	ENSG00000247317.3	LY6E-DT	6.41467	29.2655	4.78813	4.29501	2.90882e-08	1.96903e-06		ENSG00000142089.16	IFITM3	21436.1	64836.8	3.06082	2.76292	1.2818e-06	5.50527e-05		ENSG00000117419.16	ERI3	774.416	617.742	0.798302	0.832057	0.00685459	0.0581921
	ENSG00000269720.2	CCDC194	9.62836	55.9905	5.98022	5.25467	3.06726e-08	2.06717e-06		ENSG00000211947.2	IGHV3-21	676.628	1756.07	3.10935	2.75325	1.55679e-06	6.53597e-05		ENSG00000171443.7	ZNF524	2034.06	1623.09	0.801091	0.83195	0.00552035	0.0500446
	ENSG00000075218.19	GTSE1	49.8462	126.603	2.56625	2.40872	3.08919e-08	2.07286e-06		ENSG00000137812.19	KNL1	34.3046	102.779	3.01431	2.74733	5.0742e-07	2.45189e-05		ENSG00000142327.13	RNPEPL1	16918.7	13393.3	0.793405	0.831838	0.00603209	0.0532084
	ENSG00000233822.4	H2BC15	26.6418	63.3077	2.41669	2.27526	3.20201e-08	2.13922e-06		ENSG00000010030.14	ETV7	282.236	803.026	3.14714	2.74065	1.19869e-05	0.000382934		ENSG00000063180.9	CA11	277.956	222.915	0.782771	0.831835	0.0140433	0.0962055
	ENSG00000221963.6	APOL6	3059.61	6642.12	2.22046	2.10561	3.33479e-08	2.21829e-06		ENSG00000241351.3	IGKV3-11	1260.69	3498.89	3.053	2.7402	1.12904e-06	4.92866e-05		ENSG00000186918.14	ZNF395	1708.21	1361.31	0.797208	0.831827	0.0072936	0.0606873
	ENSG00000149554.13	CHEK1	40.098	119.843	3.09127	2.85187	4.08934e-08	2.70233e-06		ENSG00000055332.18	EIF2AK2	2504.12	7196.46	2.89855	2.73579	1.01476e-09	1.03952e-07		ENSG00000006007.12	GDE1	4136.43	3264.96	0.787045	0.831621	0.0142183	0.0967666
	ENSG00000278196.3	IGLV2-8	653.423	2229.07	3.70894	3.36056	4.09763e-08	2.70233e-06		ENSG00000185155.11	MIXL1	15.1134	42.7791	3.90403	2.73418	0.000219737	0.00443108		ENSG00000114812.13	VIPR1	963.547	762.926	0.790199	0.831569	0.0113962	0.0826401
	ENSG00000092853.14	CLSPN	45.0067	120.573	2.68419	2.50546	4.2391e-08	2.77183e-06		ENSG00000282988.2	AL031777.2	117.181	346.18	2.92668	2.7246	1.80663e-08	1.30947e-06		ENSG00000178035.12	IMPDH2	3485.1	2787.61	0.79563	0.831485	0.00757209	0.062254
	ENSG00000196531.12	NACA	19998	15052.2	0.749097	0.76027	4.2305e-08	2.77183e-06		ENSG00000140534.14	TICRR	15.5076	47.519	3.14904	2.72126	1.94016e-05	0.000582275		ENSG00000187446.12	CHP1	3399.76	2752.43	0.807205	0.831431	0.00268711	0.0300074
	ENSG00000074695.6	LMAN1	665.589	1347.3	2.03482	1.94077	4.6882e-08	3.0525e-06		ENSG00000244437.1	IGKV3-15	432.954	1160.31	2.96002	2.70871	1.60666e-07	9.0432e-06		ENSG00000171490.13	RSL1D1	5085.42	4145.33	0.811609	0.831381	0.0010574	0.0151286
	ENSG00000116133.13	DHCR24	254.06	440.293	1.76241	1.69506	5.15819e-08	3.33028e-06		ENSG00000148773.14	MKI67	328.485	896.199	2.82397	2.69489	9.08398e-12	1.70225e-09		ENSG00000237753.2	AC079922.2	137.215	107.404	0.781938	0.831159	0.0149573	0.099971
	ENSG00000132256.19	TRIM5	727.573	1473.87	2.05539	1.95337	5.13942e-08	3.33028e-06		ENSG00000175643.10	RMI2	77.0243	217.129	2.84413	2.693	4.43257e-10	5.15992e-08		ENSG00000163964.15	PIGX	1234.82	978.679	0.790803	0.831115	0.0113003	0.0821771
	ENSG00000087589.16	CASS4	1322.95	689.648	0.518599	0.541758	5.32156e-08	3.42138e-06		ENSG00000184661.14	CDCA2	19.6598	61.5172	3.12821	2.68549	2.52179e-05	0.000735291		ENSG00000143878.10	RHOB	3744.8	2953.51	0.785458	0.830993	0.0145889	0.0984167
	ENSG00000172432.19	GTPBP2	2591.2	4312.67	1.67638	1.62176	5.84398e-08	3.74161e-06		ENSG00000138160.6	KIF11	105.532	291.484	2.80428	2.67159	2.98751e-12	7.52559e-10		ENSG00000112234.9	FBXL4	488.018	382.371	0.786905	0.830826	0.0136206	0.0940223
	ENSG00000224041.3	IGKV3D-15	21.43	76.7314	4.00192	3.60685	6.07658e-08	3.87439e-06		ENSG00000240505.9	TNFRSF13B	132.629	365.629	2.917	2.66904	3.04072e-07	1.56791e-05		ENSG00000143164.15	DCAF6	1907.83	1501.37	0.784519	0.830713	0.0144873	0.0980732
	ENSG00000074842.8	MYDGF	1579.01	2671.33	1.70873	1.65021	6.11047e-08	3.8799e-06		ENSG00000122952.17	ZWINT	94.7733	266.165	2.83601	2.66387	3.40864e-09	2.95986e-07		ENSG00000130255.13	RPL36	21609.2	17453.1	0.796786	0.83036	0.00606787	0.0533708
	ENSG00000168394.11	TAP1	10917	20632.7	1.91191	1.82994	6.41237e-08	4.03822e-06		ENSG00000131747.15	TOP2A	89.9987	252.168	2.82119	2.65532	1.23374e-09	1.2075e-07		ENSG00000108819.11	PPP1R9B	17717.3	14192.5	0.79877	0.830162	0.0052814	0.0485371
	ENSG00000282851.2	BISPR	560.363	1092.08	1.997	1.9037	6.40489e-08	4.03822e-06		ENSG00000240671.4	IGKV1-8	127.099	345.945	2.82106	2.63641	1.56885e-08	1.15899e-06		ENSG00000125991.19	ERGIC3	4363.93	3536.73	0.80771	0.830135	0.00168597	0.0211896
	ENSG00000145016.16	RUBCN	1879.15	2987.39	1.60361	1.55627	6.74386e-08	4.22964e-06		ENSG00000185909.15	KLHDC8B	463.125	1260.44	2.75379	2.62369	4.86613e-11	7.47729e-09		ENSG00000176542.10	USF3	765.252	604.825	0.79121	0.830057	0.0099056	0.0749062
	ENSG00000205837.7	LINC00487	6.94899	55.8471	8.72322	7.23798	7.16168e-08	4.47343e-06		ENSG00000241244.1	IGKV1D-16	44.2361	123.39	3.01366	2.61961	1.85814e-05	0.000564231		ENSG00000079432.7	CIC	7538.42	5985.34	0.788095	0.829974	0.01177	0.0847904
	ENSG00000117143.13	UAP1	234.546	464.129	1.98331	1.89213	7.43457e-08	4.62508e-06		ENSG00000121621.7	KIF18A	16.3787	47.6043	3.00581	2.57889	4.11557e-05	0.00110947		ENSG00000110011.13	DNAJC4	3747.02	2957.12	0.792124	0.829707	0.00812998	0.0655747
	ENSG00000085840.13	ORC1	45.6454	111.547	2.51607	2.34387	7.59743e-08	4.70735e-06		ENSG00000142945.13	KIF2C	66.3468	173.681	2.75121	2.57627	9.91595e-09	7.58052e-07		ENSG00000139278.10	GLIPR1	6573.84	5278.29	0.801919	0.829509	0.0038945	0.0390875
	ENSG00000211655.3	IGLV1-36	24.0476	103.335	4.43079	3.9455	7.68418e-08	4.74197e-06		ENSG00000132274.16	TRIM22	6484.31	17294	2.69842	2.57599	6.28966e-11	9.20447e-09		ENSG00000163597.15	SNHG16	2006.28	1633.57	0.81035	0.829455	0.000854085	0.0127664
	ENSG00000161888.11	SPC24	70.1105	168.002	2.43918	2.28272	7.7582e-08	4.7685e-06		ENSG00000185338.6	SOCS1	319.237	839.444	2.70529	2.57437	1.67967e-10	2.28405e-08		ENSG00000178607.16	ERN1	1589.46	1252.94	0.787944	0.829205	0.0115664	0.0835983
	ENSG00000189057.11	FAM111B	59.0604	152.209	2.71102	2.51288	7.94602e-08	4.86448e-06		ENSG00000188282.12	RUFY4	61.7162	170.315	2.81504	2.5719	8.13258e-07	3.6972e-05		ENSG00000163399.16	ATP1A1	6607.72	5353.03	0.806995	0.829199	0.0015287	0.0196899
	ENSG00000117010.17	ZNF684	31.7756	99.3109	3.09328	2.84672	8.27542e-08	5.04604e-06		ENSG00000141664.10	ZCCHC2	1050.58	2778.65	2.71106	2.56971	6.87184e-10	7.28225e-08		ENSG00000023191.17	RNH1	5434.33	4218.39	0.787497	0.828935	0.00985715	0.0747016
	ENSG00000105974.12	CAV1	13.2294	65.7873	5.54228	4.8407	8.50269e-08	5.16412e-06		ENSG00000239819.2	IGKV1D-8	27.8143	78.8735	2.84991	2.56701	2.67051e-06	0.000105786		ENSG00000142208.16	AKT1	7137.42	5836.65	0.814757	0.828332	0.000117436	0.00262667
	ENSG00000078081.8	LAMP3	73.2096	360.147	5.27218	4.64276	8.93171e-08	5.40333e-06		ENSG00000224650.2	IGHV3-74	191.526	549.417	2.97389	2.55832	1.93412e-05	0.000581598		ENSG00000162302.13	RPS6KA4	3622.71	2880.83	0.795801	0.827824	0.00496292	0.0466424
	ENSG00000130595.19	TNNT3	232.836	523.878	2.36392	2.21864	8.99956e-08	5.42303e-06		ENSG00000100526.20	CDKN3	21.4777	59.5877	2.90057	2.55692	1.4136e-05	0.000446025		ENSG00000171853.16	TRAPPC12	1988.7	1585.55	0.797932	0.827794	0.004387	0.0426962
	ENSG00000138760.10	SCARB2	780.106	1257.79	1.62428	1.57361	9.13488e-08	5.48307e-06		ENSG00000186603.6	HPDL	15.1064	46.5296	3.01123	2.55501	7.94318e-05	0.00190117		ENSG00000215790.7	SLC35E2A	1480.01	1165.56	0.785695	0.827755	0.0101726	0.0762369
	ENSG00000155660.11	PDIA4	1886.03	3199.96	1.72324	1.66071	9.98228e-08	5.96839e-06		ENSG00000276043.5	UHRF1	69.2105	185.512	2.68836	2.55374	4.00381e-10	4.76919e-08		ENSG00000179583.19	CIITA	5587.14	4352.69	0.774786	0.827511	0.0140955	0.0962483
	ENSG00000138496.16	PARP9	4542.33	9743.39	2.15612	2.04169	1.03299e-07	6.1523e-06		ENSG00000143891.17	GALM	604.047	1552.67	2.66464	2.55241	1.11897e-11	2.04691e-09		ENSG00000218426.5	AL590867.2	289.221	229.574	0.78612	0.827361	0.00951553	0.073181
	ENSG00000211632.4	IGKV3D-11	43.4824	152.269	4.08585	3.65709	1.04205e-07	6.18229e-06		ENSG00000244116.3	IGKV2-28	102.959	278.46	2.7601	2.54663	2.62342e-07	1.37114e-05		ENSG00000128185.10	DGCR6L	1318.86	1057.05	0.799315	0.827356	0.00325157	0.0344576
	ENSG00000211895.5	IGHA1	11393.2	41947	4.12138	3.68702	1.09208e-07	6.45416e-06		ENSG00000189057.11	FAM111B	59.0604	152.209	2.71102	2.51288	7.94602e-08	4.86448e-06		ENSG00000091592.16	NLRP1	9735.05	7892.06	0.80887	0.82731	0.00160064	0.0203774
	ENSG00000123975.5	CKS2	92.7457	221.836	2.4211	2.26739	1.23039e-07	7.24375e-06		ENSG00000182985.17	CADM1	29.2033	80.347	2.73554	2.50703	6.83945e-07	3.17976e-05		ENSG00000269858.6	EGLN2	1165.41	931.157	0.797829	0.827135	0.00408763	0.0406015
	ENSG00000127564.17	PKMYT1	76.0072	174.056	2.40935	2.25542	1.29133e-07	7.57348e-06		ENSG00000107201.10	DDX58	1784.18	4760.01	2.6645	2.50658	1.1249e-08	8.5149e-07		ENSG00000137070.17	IL11RA	1005.49	789.602	0.779756	0.827044	0.00782538	0.0637904
	ENSG00000099194.6	SCD	203.698	387.118	1.89741	1.81125	1.37957e-07	8.05663e-06		ENSG00000092853.14	CLSPN	45.0067	120.573	2.68419	2.50546	4.2391e-08	2.77183e-06		ENSG00000171425.10	ZNF581	1568.59	1263.29	0.802917	0.827	0.00183956	0.0225233
	ENSG00000211968.3	IGHV1-58	7.19155	131.568	12.2143	9.69302	1.38419e-07	8.05663e-06		ENSG00000135916.16	ITM2C	1850.12	4791.03	2.63442	2.50426	4.65059e-10	5.29341e-08		ENSG00000124702.18	KLHDC3	2922.17	2382.57	0.813213	0.826811	9.80764e-05	0.00226964
	ENSG00000198744.5	MTCO3P12	303.272	118.096	0.388368	0.420092	1.41108e-07	8.18211e-06		ENSG00000120217.14	CD274	292.867	790.239	2.72849	2.49724	1.01618e-06	4.4741e-05		ENSG00000104946.13	TBC1D17	3351.45	2641.36	0.784939	0.826796	0.00953516	0.0731984
	ENSG00000115163.15	CENPA	16.086	62.5223	4.30188	3.78871	1.41707e-07	8.18598e-06		ENSG00000158406.4	H4C8	108.401	286.316	2.64615	2.4964	5.39359e-09	4.43198e-07		ENSG00000170004.17	CHD3	10296	8349.31	0.806824	0.82666	0.000742757	0.0114821
	ENSG00000167658.16	EEF2	153036	99236.6	0.642552	0.662221	1.44293e-07	8.30416e-06		ENSG00000111665.11	CDCA3	36.5072	96.3324	2.66988	2.49626	2.80427e-08	1.92368e-06		ENSG00000019995.6	ZRANB1	1746.6	1372.11	0.784083	0.826335	0.0108361	0.0795547
	ENSG00000173193.15	PARP14	6793.3	15072.3	2.26455	2.13179	1.47297e-07	8.44542e-06		ENSG00000077152.11	UBE2T	30.6593	80.7101	2.66102	2.49571	1.87639e-08	1.35191e-06		ENSG00000139266.6	MARCHF9	1332.08	1069.78	0.792394	0.826181	0.00529454	0.0485997
	ENSG00000026950.17	BTN3A1	6912.69	11601.4	1.69452	1.63389	1.49787e-07	8.55622e-06		ENSG00000211593.2	IGKJ5	13.4116	38.483	3.00987	2.49339	0.000135621	0.00297708		ENSG00000141627.13	DYM	1261	1026.14	0.812037	0.825906	5.37137e-05	0.0013779
	ENSG00000128050.8	PAICS	899.172	1323.64	1.48079	1.44436	1.50949e-07	8.59065e-06		ENSG00000151725.12	CENPU	39.339	103.985	2.65781	2.49208	2.32602e-08	1.62462e-06		ENSG00000170915.9	PAQR8	882.983	696.538	0.786001	0.825832	0.00941638	0.0726001
	ENSG00000112137.17	PHACTR1	549.993	1086.09	2.00314	1.90298	1.53791e-07	8.72011e-06		ENSG00000125148.7	MT2A	1663.75	4370.28	2.69687	2.49134	3.15934e-07	1.61822e-05		ENSG00000116128.11	BCL9	417.576	333.153	0.792606	0.825478	0.00527442	0.0485362
	ENSG00000137200.13	CMTR1	1698.82	2970.25	1.78201	1.71031	1.55522e-07	8.78584e-06		ENSG00000137807.15	KIF23	31.572	80.0999	2.59582	2.49022	6.25359e-12	1.29855e-09		ENSG00000100422.14	CERK	5136.76	4183.06	0.812987	0.825183	5.59839e-05	0.00142661
	ENSG00000244437.1	IGKV3-15	432.954	1160.31	2.96002	2.70871	1.60666e-07	9.0432e-06		ENSG00000183347.14	GBP6	20.7055	62.9639	3.27125	2.48452	0.000530708	0.00885436		ENSG00000158062.20	UBXN11	5084.21	3945.88	0.78114	0.825081	0.0109265	0.0799891
	ENSG00000277157.1	H4C4	26.849	87.3142	3.31924	3.02206	1.62246e-07	9.09882e-06		ENSG00000142731.11	PLK4	39.6922	106.549	2.66929	2.46804	3.2907e-07	1.6799e-05		ENSG00000114738.11	MAPKAPK3	7159.44	5786.85	0.806283	0.824976	0.000584223	0.00958076
	ENSG00000130589.16	HELZ2	3689.86	8122.1	2.21956	2.09214	1.69523e-07	9.47234e-06		ENSG00000211949.3	IGHV3-23	1008.71	2620.91	2.72951	2.45076	4.80862e-06	0.000178908		ENSG00000124942.14	AHNAK	12778.6	10210.8	0.791759	0.824854	0.00512462	0.0475304
	ENSG00000196123.13	KIAA0895L	188.173	340.877	1.83077	1.75195	1.74092e-07	9.69241e-06		ENSG00000134057.15	CCNB1	120.745	294.246	2.60552	2.44278	1.15611e-08	8.7082e-07		ENSG00000187609.16	EXD3	383.799	306.792	0.795373	0.824734	0.0032945	0.0347927
	ENSG00000168062.10	BATF2	572.148	1797.88	3.48876	3.14653	1.83094e-07	1.01567e-05		ENSG00000059378.13	PARP12	2055.01	5115.18	2.56407	2.44275	3.45992e-10	4.22363e-08		ENSG00000242612.7	DECR2	201.094	157.549	0.784218	0.824621	0.00865237	0.0684968
	ENSG00000117226.12	GBP3	689.34	1582.2	2.30468	2.16433	1.8583e-07	1.02715e-05		ENSG00000011426.11	ANLN	24.3258	56.293	2.85879	2.43759	3.10884e-05	0.000873506		ENSG00000112033.14	PPARD	2092.11	1699.63	0.807238	0.82381	0.000248775	0.00487273
	ENSG00000101003.10	GINS1	19.0743	63.2274	3.34613	3.03604	1.86712e-07	1.02832e-05		ENSG00000166562.9	SEC11C	603.996	1541.39	2.55631	2.43442	5.18967e-10	5.73701e-08		ENSG00000100075.10	SLC25A1	1847.9	1448.37	0.788113	0.823695	0.00541117	0.0494046
	ENSG00000076003.5	MCM6	622.059	921.577	1.49024	1.45209	1.91154e-07	1.04903e-05		ENSG00000110492.15	MDK	60.0484	151.506	2.58717	2.43084	1.88279e-08	1.35191e-06		ENSG00000073417.15	PDE8A	420.786	328.179	0.779771	0.823638	0.0104077	0.0774351
	ENSG00000241755.1	IGKV1-9	264.926	907.177	3.48956	3.15537	1.93252e-07	1.05677e-05		ENSG00000143228.13	NUF2	22.2519	59.0155	2.82518	2.43067	6.76962e-05	0.00166702		ENSG00000100379.17	KCTD17	537.899	431.732	0.802382	0.823551	0.00337522	0.0354502
	ENSG00000224373.3	IGHV4-59	391.151	1249.07	3.66373	3.27739	1.94853e-07	1.05799e-05		ENSG00000270030.1	AC136475.7	15.463	48.2896	3.17463	2.42216	0.000686044	0.010801		ENSG00000055163.20	CYFIP2	10621.9	8547.82	0.802715	0.823428	0.000832304	0.0125145
	ENSG00000279369.1	AC046185.3	1352.82	976.321	0.715681	0.730742	1.94778e-07	1.05799e-05		ENSG00000211899.10	IGHM	44352.8	116605	2.65302	2.41965	1.02473e-06	4.49886e-05		ENSG00000111269.3	CREBL2	1120.2	884.792	0.789924	0.823362	0.00744442	0.0615667
	ENSG00000166803.13	PCLAF	28.1355	85.8467	3.49865	3.15013	2.02643e-07	1.09641e-05		ENSG00000175063.17	UBE2C	94.9458	232.705	2.51143	2.41614	3.88542e-12	9.04597e-10		ENSG00000166224.17	SGPL1	1226.86	995.426	0.809823	0.823355	7.93774e-05	0.00190117
	ENSG00000088325.16	TPX2	157.529	359.23	2.34936	2.19417	2.03791e-07	1.09875e-05		ENSG00000075218.19	GTSE1	49.8462	126.603	2.56625	2.40872	3.08919e-08	2.07286e-06		ENSG00000162191.13	UBXN1	6714.57	5330.51	0.797672	0.823117	0.00185353	0.0225959
	ENSG00000166451.13	CENPN	47.9639	102.334	2.16094	2.03772	2.08302e-07	1.11915e-05		ENSG00000139618.15	BRCA2	50.2955	127.265	2.5436	2.39563	1.63304e-08	1.20064e-06		ENSG00000105643.10	ARRDC2	4783.6	3881.95	0.809029	0.822823	7.77316e-05	0.00187508
	ENSG00000138166.6	DUSP5	276.793	487.083	1.77842	1.70457	2.25279e-07	1.20615e-05		ENSG00000085999.13	RAD54L	22.2085	57.3658	2.64317	2.37439	6.29699e-06	0.000225022		ENSG00000105662.16	CRTC1	1946.09	1566.61	0.802786	0.822794	0.000641124	0.0102727
	ENSG00000106462.11	EZH2	220.689	354.793	1.62541	1.56964	2.33405e-07	1.24531e-05		ENSG00000183160.9	TMEM119	79.7156	223.749	2.89918	2.37086	0.000310179	0.0057983		ENSG00000154328.16	NEIL2	486.254	389.747	0.78988	0.822624	0.00423616	0.0417261
	ENSG00000196116.8	TDRD7	677.849	1273.59	1.88689	1.79701	2.35771e-07	1.25358e-05		ENSG00000158373.8	H2BC5	552.162	1398.05	2.5624	2.37082	5.99678e-07	2.82838e-05		ENSG00000228594.4	FNDC10	370.494	285.27	0.772197	0.82252	0.0123453	0.0874181
	ENSG00000167987.11	VPS37C	1185.07	786.709	0.657581	0.67667	2.47501e-07	1.31141e-05		ENSG00000266980.1	AC087289.1	13.3729	38.7531	2.88977	2.36304	0.000334504	0.00614831		ENSG00000142937.12	RPS8	32054.1	25426.1	0.785538	0.822481	0.00612273	0.0536691
	ENSG00000205413.8	SAMD9	2395.9	5765.94	2.44228	2.27941	2.49253e-07	1.31616e-05		ENSG00000196358.11	NTNG2	3115.39	7724.5	2.47845	2.3504	4.42886e-09	3.77067e-07		ENSG00000183044.12	ABAT	963.95	753.152	0.778228	0.822336	0.0108504	0.0796214
	ENSG00000185880.13	TRIM69	461.538	859.003	1.88336	1.79591	2.62329e-07	1.37114e-05		ENSG00000166851.15	PLK1	160.038	379.527	2.45623	2.34801	5.8744e-11	8.7637e-09		ENSG00000179627.10	ZBTB42	325.351	256.742	0.786582	0.822054	0.00514629	0.0476948
	ENSG00000243264.2	IGKV2D-29	82.7449	333.741	4.29785	3.78524	2.60988e-07	1.37114e-05		ENSG00000110777.12	POU2AF1	1337.38	3270.5	2.48381	2.34602	7.6428e-09	6.08494e-07		ENSG00000103363.14	ELOB	5135.66	3924.68	0.767755	0.821955	0.01448	0.0980732
	ENSG00000244116.3	IGKV2-28	102.959	278.46	2.7601	2.54663	2.62342e-07	1.37114e-05		ENSG00000085840.13	ORC1	45.6454	111.547	2.51607	2.34387	7.59743e-08	4.70735e-06		ENSG00000004864.13	SLC25A13	208.955	164.99	0.786036	0.82177	0.00552742	0.0500792
	ENSG00000118985.16	ELL2	501.169	1080.87	2.18594	2.05759	2.70089e-07	1.40685e-05		ENSG00000122643.21	NT5C3A	738.719	1826.17	2.47557	2.33985	1.18763e-08	8.85878e-07		ENSG00000125817.8	CENPB	3570.74	2865.24	0.801893	0.821398	0.000535624	0.00890735
	ENSG00000124688.13	MAD2L1BP	618.18	868.613	1.4101	1.38008	2.83362e-07	1.47099e-05		ENSG00000011590.14	ZBTB32	128.197	302.027	2.54777	2.33959	7.7421e-07	3.5512e-05		ENSG00000110700.7	RPS13	11134.2	8885.45	0.7928	0.82101	0.00260181	0.0292247
	ENSG00000012048.23	BRCA1	180.571	314.759	1.74532	1.67551	3.00362e-07	1.55399e-05		ENSG00000129538.14	RNASE1	146.459	344.116	2.78205	2.3381	6.11225e-05	0.00152717		ENSG00000142528.16	ZNF473	218.584	175.99	0.801581	0.820642	0.000484971	0.00826171
	ENSG00000240505.9	TNFRSF13B	132.629	365.629	2.917	2.66904	3.04072e-07	1.56791e-05		ENSG00000123095.6	BHLHE41	30.6496	80.0871	2.67504	2.33388	4.2478e-05	0.00113714		ENSG00000082068.9	WDR70	681.53	545.642	0.800457	0.820544	0.000477955	0.00816793
	ENSG00000239855.1	IGKV1-6	60.9248	226.928	3.8934	3.47721	3.10713e-07	1.59679e-05		ENSG00000211674.2	IGLJ1	13.7539	38.7424	2.87842	2.31766	0.000324907	0.00602961		ENSG00000143387.13	CTSK	264.475	208.363	0.785088	0.820435	0.00571001	0.05125
	ENSG00000125148.7	MT2A	1663.75	4370.28	2.69687	2.49134	3.15934e-07	1.61822e-05		ENSG00000284194.2	SCO2	1684.65	3971.61	2.44668	2.31535	5.06349e-09	4.20571e-07		ENSG00000099910.17	KLHL22	1314.56	1047.68	0.79252	0.820416	0.00233739	0.0269845
	ENSG00000142731.11	PLK4	39.6922	106.549	2.66929	2.46804	3.2907e-07	1.6799e-05		ENSG00000104970.11	KIR3DX1	29.7898	75.7064	2.56648	2.31497	5.81964e-06	0.000210907		ENSG00000146066.3	HIGD2A	3532.09	2812.74	0.796681	0.819672	0.00111188	0.0156763
	ENSG00000101412.13	E2F1	347.486	750.447	2.29139	2.13607	3.32038e-07	1.68944e-05		ENSG00000122966.16	CIT	49.1421	121.734	2.50936	2.28364	4.79794e-06	0.000178908		ENSG00000071894.17	CPSF1	3772.8	2962.74	0.781403	0.818925	0.00546716	0.0496046
	ENSG00000079263.19	SP140	1619.48	2812.25	1.78872	1.71043	3.34022e-07	1.69392e-05		ENSG00000161888.11	SPC24	70.1105	168.002	2.43918	2.28272	7.7582e-08	4.7685e-06		ENSG00000180096.12	SEPTIN1	7034.78	5433.24	0.769382	0.818684	0.0097306	0.0741155
	ENSG00000231475.3	IGHV4-31	79.7634	340.592	4.79687	4.17232	3.53037e-07	1.78446e-05		ENSG00000205413.8	SAMD9	2395.9	5765.94	2.44228	2.27941	2.49253e-07	1.31616e-05		ENSG00000126217.21	MCF2L	198.508	147.033	0.758511	0.81814	0.013923	0.0955949
	ENSG00000163840.10	DTX3L	3021.66	5626.54	1.87889	1.79065	3.59197e-07	1.80965e-05		ENSG00000233822.4	H2BC15	26.6418	63.3077	2.41669	2.27526	3.20201e-08	2.13922e-06		ENSG00000161791.14	FMNL3	2332.53	1837	0.781872	0.817923	0.00482256	0.0456864
	ENSG00000179044.16	EXOC3L1	55.5602	184.348	3.73681	3.32596	3.7575e-07	1.88686e-05		ENSG00000260943.1	LINC02555	82.037	205.063	2.53484	2.27106	1.52318e-05	0.000477367		ENSG00000163462.18	TRIM46	262.002	202.767	0.765091	0.817811	0.0110161	0.0804914
	ENSG00000173821.19	RNF213	13568.8	25281.8	1.89122	1.80047	3.82327e-07	1.91363e-05		ENSG00000241294.1	IGKV2-24	329.095	838.675	2.82176	2.26879	0.000189284	0.00392235		ENSG00000204257.15	HLA-DMA	5657.92	4299.32	0.764412	0.817796	0.0107287	0.0789782
	ENSG00000181381.13	DDX60L	2115.35	4797.64	2.26191	2.12006	3.96452e-07	1.97788e-05		ENSG00000273972.1	AC068722.2	9.6761	24.4602	2.58595	2.26823	5.56342e-05	0.00142006		ENSG00000129158.11	SERGEF	361.067	284.347	0.785713	0.817751	0.00355649	0.0367759
	ENSG00000130164.14	LDLR	300.426	470.194	1.57482	1.52194	4.03138e-07	2.00473e-05		ENSG00000123975.5	CKS2	92.7457	221.836	2.4211	2.26739	1.23039e-07	7.24375e-06		ENSG00000130313.7	PGLS	5003.9	3850.48	0.777066	0.817217	0.00659698	0.0566308
	ENSG00000130813.18	SHFL	2478.64	4116.49	1.69621	1.62996	4.14043e-07	2.05232e-05		ENSG00000137563.12	GGH	70.3247	171.188	2.49	2.26558	2.56295e-06	0.000102558		ENSG00000198851.10	CD3E	18818.9	14342.5	0.761746	0.816904	0.011407	0.0826795
	ENSG00000123131.13	PRDX4	419.86	746.144	1.78092	1.7038	4.23794e-07	2.0939e-05		ENSG00000121152.10	NCAPH	68.3844	159.56	2.39043	2.26028	1.17912e-08	8.83822e-07		ENSG00000244687.11	UBE2V1	549.921	437.948	0.793287	0.816769	0.00115378	0.0161026
	ENSG00000211970.3	IGHV4-61	33.5456	131.342	3.96743	3.4863	4.34409e-07	2.13946e-05		ENSG00000127564.17	PKMYT1	76.0072	174.056	2.40935	2.25542	1.29133e-07	7.57348e-06		ENSG00000034713.8	GABARAPL2	5136.98	3904.66	0.761692	0.8167	0.0137465	0.0946571
	ENSG00000211934.3	IGHV1-2	322.946	1152.82	3.98601	3.51101	4.48125e-07	2.19996e-05		ENSG00000155363.18	MOV10	1788.06	4053.19	2.37828	2.2527	8.6797e-09	6.8396e-07		ENSG00000273820.2	USP27X	126.511	97.0234	0.76004	0.816663	0.0125835	0.0887372
	ENSG00000108641.17	B9D1	27.1411	82.6813	3.04226	2.77326	4.56538e-07	2.23413e-05		ENSG00000167476.10	JSRP1	18.8548	47.5463	2.60491	2.25192	8.01447e-05	0.00191227		ENSG00000058453.17	CROCC	1325.05	1042.57	0.779035	0.816342	0.00485028	0.0458925
	ENSG00000211665.3	IGLV3-16	15.0775	76.9444	6.73234	5.55504	4.64007e-07	2.26347e-05		ENSG00000102837.7	OLFM4	905.698	2733.62	2.86772	2.24728	0.000828395	0.0124878		ENSG00000103187.8	COTL1	71924.3	55994.6	0.774277	0.816217	0.00738334	0.0612263
	ENSG00000001630.17	CYP51A1	268.943	403.866	1.51259	1.46879	4.9104e-07	2.38776e-05		ENSG00000123989.14	CHPF	212.811	495.691	2.37153	2.24644	1.09869e-08	8.35768e-07		ENSG00000227694.1	RPL23AP74	75.9191	60.2953	0.785959	0.816044	0.00271736	0.0302353
	ENSG00000165304.8	MELK	17.6199	55.8394	3.36375	3.02237	4.97268e-07	2.41042e-05		ENSG00000198826.11	ARHGAP11A	75.8292	179.476	2.35485	2.2425	3.1328e-09	2.75078e-07		ENSG00000088808.18	PPP1R13B	517.864	408.844	0.786736	0.816022	0.00254817	0.0287628
	ENSG00000137812.19	KNL1	34.3046	102.779	3.01431	2.74733	5.0742e-07	2.45189e-05		ENSG00000165948.11	IFI27L1	82.9461	189.832	2.34897	2.24034	1.05283e-09	1.07138e-07		ENSG00000118515.11	SGK1	2120.6	1647.46	0.776338	0.815976	0.00903101	0.0704419
	ENSG00000112742.10	TTK	23.7836	74.7478	3.41012	3.04699	5.15922e-07	2.48516e-05		ENSG00000087586.17	AURKA	66.0893	152.251	2.32194	2.23448	4.11853e-11	6.52426e-09		ENSG00000090554.13	FLT3LG	726.14	559.251	0.762002	0.815849	0.0112483	0.0818765
	ENSG00000134690.11	CDCA8	78.7397	152.39	1.95963	1.85618	5.2078e-07	2.50072e-05		ENSG00000188313.13	PLSCR1	1449.78	3505.38	2.40257	2.23245	6.2437e-07	2.91613e-05		ENSG00000180357.9	ZNF609	1434.02	1153.29	0.800963	0.815536	7.01626e-05	0.00172223
	ENSG00000100129.18	EIF3L	7931.53	5147.21	0.644712	0.667888	5.40861e-07	2.58906e-05		ENSG00000203814.6	H2BC18	92.4699	224.599	2.43674	2.22635	4.69859e-06	0.000176094		ENSG00000107742.13	SPOCK2	13307.5	10345.3	0.772822	0.815397	0.00692726	0.058518
	ENSG00000177989.13	ODF3B	2134.39	4102.23	1.98358	1.8737	5.44421e-07	2.59801e-05		ENSG00000162614.18	NEXN	112.421	266.057	2.38219	2.22119	5.63028e-07	2.67021e-05		ENSG00000263465.4	SRSF8	1588.75	1237.03	0.770512	0.815317	0.00817218	0.0656766
	ENSG00000186283.14	TOR3A	1082.16	1420.44	1.31611	1.29509	5.50261e-07	2.61774e-05		ENSG00000130595.19	TNNT3	232.836	523.878	2.36392	2.21864	8.99956e-08	5.42303e-06		ENSG00000182484.15	WASH6P	31.966	24.3843	0.760188	0.815163	0.0121982	0.0868163
	ENSG00000162614.18	NEXN	112.421	266.057	2.38219	2.22119	5.63028e-07	2.67021e-05		ENSG00000124302.13	CHST8	31.6636	84.8996	2.68508	2.21809	0.000367043	0.00664385		ENSG00000078687.17	TNRC6C	1074.62	856.193	0.790529	0.814717	0.000915639	0.0134253
	ENSG00000158373.8	H2BC5	552.162	1398.05	2.5624	2.37082	5.99678e-07	2.82838e-05		ENSG00000116663.11	FBXO6	755.881	1721.38	2.31838	2.21403	5.02276e-09	4.19455e-07		ENSG00000053501.13	USE1	855.681	669.5	0.784734	0.814584	0.00221564	0.0260287
	ENSG00000165480.16	SKA3	12.1795	40.7055	3.80186	3.3633	6.0006e-07	2.82838e-05		ENSG00000117650.13	NEK2	27.5138	62.4397	2.65351	2.20794	0.000144567	0.00314471		ENSG00000065357.20	DGKA	8714.51	6813.04	0.772763	0.814445	0.00574709	0.0514621
	ENSG00000178445.9	GLDC	29.8344	121.126	4.80217	4.12201	6.088e-07	2.8608e-05		ENSG00000140451.13	PIF1	26.9044	64.2698	2.4018	2.20649	1.80366e-06	7.51086e-05		ENSG00000149499.11	EML3	4618.65	3557.4	0.773421	0.814323	0.00568683	0.0511898
	ENSG00000080986.13	NDC80	97.9486	189.991	1.97079	1.86509	6.15602e-07	2.88394e-05		ENSG00000163808.17	KIF15	28.683	74.4381	2.60303	2.20188	0.000186445	0.00388727		ENSG00000167257.11	RNF214	625.718	497.579	0.793655	0.814136	0.000497466	0.00843715
	ENSG00000188313.13	PLSCR1	1449.78	3505.38	2.40257	2.23245	6.2437e-07	2.91613e-05		ENSG00000162407.9	PLPP3	11.7315	30.3802	2.72084	2.19983	0.000445905	0.00769505		ENSG00000168487.19	BMP1	179.282	137.289	0.765251	0.813896	0.00877873	0.0692119
	ENSG00000164611.13	PTTG1	204.678	393.383	1.96993	1.86127	6.84954e-07	3.17976e-05		ENSG00000100479.13	POLE2	14.1149	36.5807	2.56493	2.19747	0.000167918	0.00357713		ENSG00000135426.16	TESPA1	3882.06	3001.42	0.766483	0.813775	0.00813552	0.0655747
	ENSG00000182985.17	CADM1	29.2033	80.347	2.73554	2.50703	6.83945e-07	3.17976e-05		ENSG00000088325.16	TPX2	157.529	359.23	2.34936	2.19417	2.03791e-07	1.09875e-05		ENSG00000110697.13	PITPNM1	6798.64	5437.56	0.795927	0.813352	0.000186289	0.00388727
	ENSG00000075702.18	WDR62	105.15	190.914	1.84053	1.75128	6.8911e-07	3.18941e-05		ENSG00000270972.1	AC136475.9	194.851	509.966	2.55886	2.18272	0.000192189	0.00397016		ENSG00000053371.12	AKR7A2	1241.2	959.376	0.775397	0.813326	0.00512546	0.0475304
	ENSG00000133612.19	AGAP3	1251.37	836.126	0.66477	0.68245	7.34417e-07	3.38891e-05		ENSG00000169116.11	PARM1	91.1909	216.492	2.40799	2.18082	1.19685e-05	0.000382934		ENSG00000178982.10	EIF3K	7488.98	5889.96	0.786087	0.813177	0.000652919	0.0104045
	ENSG00000276566.1	IGKV1D-13	61.0478	266.842	4.31932	3.79277	7.71676e-07	3.55017e-05		ENSG00000135476.12	ESPL1	51.3356	120.526	2.4052	2.17757	1.03394e-05	0.000337315		ENSG00000170889.14	RPS9	37030.7	29019.9	0.780743	0.81311	0.00291218	0.0318268
	ENSG00000011590.14	ZBTB32	128.197	302.027	2.54777	2.33959	7.7421e-07	3.5512e-05		ENSG00000091651.9	ORC6	16.2283	39.4369	2.45642	2.17637	5.04017e-05	0.00130823		ENSG00000175886.10	RPL7AP66	32.8441	25.1369	0.757564	0.81303	0.011043	0.0806496
	ENSG00000242766.1	IGKV1D-17	18.2215	167.449	8.38001	6.87132	7.8637e-07	3.59624e-05		ENSG00000136231.14	IGF2BP3	50.4757	120.81	2.38047	2.16582	9.21253e-06	0.000305744		ENSG00000198951.12	NAGA	2396.82	1876.07	0.781388	0.812992	0.00280222	0.0309332
	ENSG00000164687.11	FABP5	216.383	384.718	1.78689	1.70292	8.03818e-07	3.66512e-05		ENSG00000117226.12	GBP3	689.34	1582.2	2.30468	2.16433	1.8583e-07	1.02715e-05		ENSG00000140526.18	ABHD2	7166.66	5581.28	0.775998	0.81283	0.00502948	0.0470076
	ENSG00000188282.12	RUFY4	61.7162	170.315	2.81504	2.5719	8.13258e-07	3.6972e-05		ENSG00000135451.13	TROAP	60.3676	134.643	2.46806	2.16281	5.17528e-05	0.00133639		ENSG00000243056.2	EIF4EBP3	302.822	233.799	0.77596	0.812728	0.00453264	0.0437217
	ENSG00000169100.14	SLC25A6	1120.45	748.072	0.664615	0.685319	8.17522e-07	3.70562e-05		ENSG00000151729.11	SLC25A4	100.794	226.74	2.27439	2.16199	9.78162e-09	7.51522e-07		ENSG00000008256.16	CYTH3	397.688	313.211	0.786298	0.811992	0.00131755	0.017697
	ENSG00000211679.2	IGLC3	2328.65	7389.26	3.47397	3.08386	8.58965e-07	3.88201e-05		ENSG00000119969.15	HELLS	32.3628	75.3997	2.4402	2.15942	3.06601e-05	0.000866034		ENSG00000224578.5	HNRNPA1P48	54.8845	42.9996	0.775552	0.811822	0.00367862	0.0376336
	ENSG00000134470.21	IL15RA	365.776	568.941	1.56478	1.51213	8.73347e-07	3.92654e-05		ENSG00000136816.16	TOR1B	1089.19	2436.81	2.26438	2.15856	4.86497e-09	4.08498e-07		ENSG00000141994.16	DUS3L	1153	903.581	0.783776	0.811762	0.00159859	0.0203681
	ENSG00000160007.19	ARHGAP35	1239.66	915.336	0.735944	0.751034	8.73927e-07	3.92654e-05		ENSG00000177602.5	HASPIN	17.4972	44.7396	2.59771	2.15765	0.000342862	0.00625703		ENSG00000111266.9	DUSP16	876.48	687.205	0.779581	0.811597	0.00295491	0.0321111
	ENSG00000225470.8	JPX	509.524	875.102	1.72155	1.66403	8.84928e-07	3.96437e-05		ENSG00000237781.3	ADAMTSL4-AS2	149.23	347.265	2.33658	2.157	2.23989e-06	9.12948e-05		ENSG00000076984.17	MAP2K7	3927.15	3092.21	0.784312	0.811073	0.00142157	0.0187019
	ENSG00000063046.17	EIF4B	21236.7	15028.4	0.705752	0.723227	8.89301e-07	3.97238e-05		ENSG00000287644.1	AC080112.5	88.1093	208.807	2.37127	2.15458	1.17512e-05	0.000378553		ENSG00000167136.7	ENDOG	494.722	379.226	0.768594	0.810944	0.0056526	0.0509729
	ENSG00000161800.13	RACGAP1	212.059	317.081	1.50703	1.46937	9.25271e-07	4.12108e-05		ENSG00000112312.10	GMNN	104.222	229.373	2.23119	2.1464	1.42729e-10	1.97583e-08		ENSG00000182134.16	TDRKH	209.186	159.89	0.765133	0.810868	0.00694974	0.0586434
	ENSG00000206337.12	HCP5	6321.29	9537.75	1.51544	1.46907	9.59316e-07	4.26036e-05		ENSG00000211976.2	IGHV3-73	88.4242	234.957	2.67793	2.14603	0.000756447	0.0116585		ENSG00000103489.12	XYLT1	715.598	556.916	0.7785	0.810603	0.00295226	0.032105
	ENSG00000211951.2	IGHV2-26	29.3903	138.921	4.91127	4.15035	9.7311e-07	4.30917e-05		ENSG00000166598.15	HSP90B1	4444.1	9760.22	2.21527	2.14357	6.45912e-12	1.32334e-09		ENSG00000277734.8	TRAC	14548.7	10957.1	0.749401	0.810581	0.0122071	0.0868163
	ENSG00000277511.1	AC116407.2	13.1103	51.0978	3.83172	3.39757	9.90702e-07	4.37446e-05		ENSG00000101412.13	E2F1	347.486	750.447	2.29139	2.13607	3.32038e-07	1.68944e-05		ENSG00000071889.16	FAM3A	1694.35	1338.54	0.787185	0.810327	0.000643664	0.0103026
	ENSG00000120217.14	CD274	292.867	790.239	2.72849	2.49724	1.01618e-06	4.4741e-05		ENSG00000173193.15	PARP14	6793.3	15072.3	2.26455	2.13179	1.47297e-07	8.44542e-06		ENSG00000233476.3	EEF1A1P6	372.533	283.147	0.758813	0.810123	0.00997584	0.075214
	ENSG00000211899.10	IGHM	44352.8	116605	2.65302	2.41965	1.02473e-06	4.49886e-05		ENSG00000183742.13	MACC1	11.7861	29.7683	2.68941	2.13129	0.000645745	0.0103145		ENSG00000214063.11	TSPAN4	440.41	329.877	0.753346	0.809334	0.0116803	0.0842627
	ENSG00000108100.18	CCNY	4651.58	3379.88	0.723082	0.739326	1.04993e-06	4.59637e-05		ENSG00000143942.5	CHAC2	28.5236	71.6738	2.4841	2.13009	0.000212217	0.00430613		ENSG00000250959.2	GLUD1P3	122.769	92.815	0.747722	0.809253	0.0134915	0.0934939
	ENSG00000241351.3	IGKV3-11	1260.69	3498.89	3.053	2.7402	1.12904e-06	4.92866e-05		ENSG00000178685.14	PARP10	5754.13	12482.5	2.23199	2.12432	9.49148e-09	7.32895e-07		ENSG00000141002.20	TCF25	6900.81	5410.65	0.783303	0.809123	0.00105337	0.0150989
	ENSG00000138035.15	PNPT1	400.152	865.308	2.16596	2.02546	1.13552e-06	4.94291e-05		ENSG00000181381.13	DDX60L	2115.35	4797.64	2.26191	2.12006	3.96452e-07	1.97788e-05		ENSG00000280206.1	AC026401.3	248.051	187.657	0.761613	0.808705	0.00772656	0.0631187
	ENSG00000177600.9	RPLP2	57592	38149.7	0.654295	0.676879	1.16067e-06	5.03809e-05		ENSG00000133063.16	CHIT1	220.17	538.604	2.47633	2.11909	0.000236431	0.00466967		ENSG00000147119.4	CHST7	650.086	485.253	0.743011	0.808619	0.0130247	0.0912623
	ENSG00000128228.5	SDF2L1	554.598	934.54	1.70755	1.62976	1.21384e-06	5.23927e-05		ENSG00000130487.9	KLHDC7B	429.333	909.566	2.21011	2.11517	1.19893e-09	1.18856e-07		ENSG00000141258.13	SGSM2	3108.3	2478.85	0.794289	0.808144	2.39038e-05	0.000700964
	ENSG00000136932.14	TRMO	707.072	563.286	0.795686	0.805776	1.21056e-06	5.23927e-05		ENSG00000100448.4	CTSG	252.868	766.113	2.71732	2.11291	0.000881676	0.0130374		ENSG00000111676.15	ATN1	1513.82	1148.04	0.759304	0.808063	0.00726318	0.0606785
	ENSG00000142089.16	IFITM3	21436.1	64836.8	3.06082	2.76292	1.2818e-06	5.50527e-05		ENSG00000170456.16	DENND5B	70.1374	164.138	2.35184	2.11217	2.8937e-05	0.000824947		ENSG00000285952.1	AC020663.5	180.338	135.336	0.74965	0.807909	0.0111301	0.0811316
	ENSG00000184678.10	H2BC21	1247.08	2763.36	2.2045	2.05976	1.28509e-06	5.50527e-05		ENSG00000157654.19	PALM2AKAP2	551.359	1180.72	2.17649	2.10936	2.47578e-12	6.55912e-10		ENSG00000167107.12	ACSF2	474.79	367.398	0.775029	0.807674	0.00228207	0.0265295
	ENSG00000258572.1	AL133467.1	30.5463	103.455	3.49235	3.08893	1.28621e-06	5.50527e-05		ENSG00000221963.6	APOL6	3059.61	6642.12	2.22046	2.10561	3.33479e-08	2.21829e-06		ENSG00000166441.13	RPL27A	37717.4	29521.7	0.774917	0.807284	0.00228935	0.0265295
	ENSG00000173786.17	CNP	2124.85	3203.81	1.53037	1.48089	1.34218e-06	5.72888e-05		ENSG00000130589.16	HELZ2	3689.86	8122.1	2.21956	2.09214	1.69523e-07	9.47234e-06		ENSG00000161016.17	RPL8	62100.9	48829.2	0.780023	0.806874	0.00109538	0.0154988
	ENSG00000120708.17	TGFBI	4319.05	2339.5	0.53216	0.563823	1.46135e-06	6.22025e-05		ENSG00000197272.2	IL27	35.1817	79.2496	2.30989	2.07795	3.10951e-05	0.000873506		ENSG00000090857.13	PDPR	1695.89	1336.02	0.78133	0.806627	0.000911737	0.0133809
	ENSG00000174371.17	EXO1	12.5478	43.9371	3.43117	3.05462	1.47141e-06	6.24578e-05		ENSG00000160957.13	RECQL4	114.811	245.101	2.16154	2.07724	3.93674e-10	4.72593e-08		ENSG00000272449.2	AL139246.5	429.126	329.884	0.763281	0.8066	0.00527814	0.0485362
	ENSG00000275713.2	H2BC9	68.9222	142.699	2.11026	1.97274	1.48594e-06	6.29009e-05		ENSG00000170581.14	STAT2	5030.71	10725.7	2.18551	2.07698	2.4408e-08	1.69708e-06		ENSG00000218891.5	ZNF579	425.111	319.718	0.75659	0.806387	0.00691276	0.0584985
	ENSG00000076382.17	SPAG5	130.226	267.059	2.10856	1.97163	1.49704e-06	6.31964e-05		ENSG00000123352.17	SPATS2	174.849	373.72	2.16468	2.07345	2.23081e-09	2.02832e-07		ENSG00000137486.17	ARRB1	3462.89	2710.61	0.782574	0.806312	0.000626071	0.010124
	ENSG00000105173.14	CCNE1	61.0165	126.802	2.1226	1.9806	1.53274e-06	6.45264e-05		ENSG00000174611.12	KY	9.03037	22.1753	2.43433	2.06233	0.000364498	0.0066126		ENSG00000175115.12	PACS1	14370.3	10734.7	0.743003	0.806223	0.012592	0.0887566
	ENSG00000211947.2	IGHV3-21	676.628	1756.07	3.10935	2.75325	1.55679e-06	6.53597e-05		ENSG00000051180.17	RAD51	68.896	154.42	2.26999	2.06036	1.99773e-05	0.000596412		ENSG00000143486.16	EIF2D	1516.29	1198.27	0.784947	0.806124	0.000347681	0.00632994
	ENSG00000172159.16	FRMD3	94.9823	192.945	2.05075	1.91971	1.77329e-06	7.42462e-05		ENSG00000184678.10	H2BC21	1247.08	2763.36	2.2045	2.05976	1.28509e-06	5.50527e-05		ENSG00000211751.9	TRBC1	8299.18	6218.42	0.748867	0.80612	0.00906326	0.0705502
	ENSG00000140451.13	PIF1	26.9044	64.2698	2.4018	2.20649	1.80366e-06	7.51086e-05		ENSG00000112984.12	KIF20A	20.6804	50.3659	2.48072	2.05902	0.000481824	0.00821721		ENSG00000120949.15	TNFRSF8	610.878	469.782	0.756354	0.806031	0.00758449	0.0623226
	ENSG00000170275.15	CRTAP	5408.53	3724.04	0.68522	0.705623	1.80073e-06	7.51086e-05		ENSG00000118985.16	ELL2	501.169	1080.87	2.18594	2.05759	2.70089e-07	1.40685e-05		ENSG00000126106.14	TMEM53	144.823	111.707	0.767071	0.805979	0.00458415	0.0441077
	ENSG00000164109.14	MAD2L1	80.4774	169.932	2.12648	1.98529	1.82354e-06	7.5731e-05		ENSG00000090889.12	KIF4A	28.5149	64.0218	2.55347	2.05715	0.000478041	0.00816793		ENSG00000197093.11	GAL3ST4	539.028	408.74	0.742853	0.805883	0.013057	0.0912799
	ENSG00000211972.2	IGHV3-66	18.6213	86.9757	4.91926	4.18481	1.82868e-06	7.574e-05		ENSG00000167513.9	CDT1	194.598	417.108	2.2467	2.05601	5.5674e-06	0.000203687		ENSG00000168758.11	SEMA4C	684.827	518.116	0.756438	0.805856	0.00825316	0.066189
	ENSG00000117724.13	CENPF	122.232	243.714	2.09297	1.95206	2.06596e-06	8.53375e-05		ENSG00000211943.2	IGHV3-15	914.389	2125.58	2.61325	2.04971	0.000409774	0.00723746		ENSG00000136932.14	TRMO	707.072	563.286	0.795686	0.805776	1.21056e-06	5.23927e-05
	ENSG00000131979.19	GCH1	752.85	1374.27	1.855	1.76096	2.07163e-06	8.53424e-05		ENSG00000196778.3	OR52K1	27.8602	60.889	2.22671	2.04497	6.12492e-06	0.000219383		ENSG00000106351.13	AGFG2	725.134	558.694	0.764624	0.805681	0.00452852	0.0437093
	ENSG00000211652.2	IGLV7-43	168.015	490.721	3.18437	2.80897	2.09497e-06	8.60728e-05		ENSG00000138496.16	PARP9	4542.33	9743.39	2.15612	2.04169	1.03299e-07	6.1523e-06		ENSG00000141293.16	SKAP1	2274.82	1756.61	0.767986	0.805634	0.00352176	0.0365605
	ENSG00000234518.2	PTGES3P1	213.672	370.448	1.75355	1.66904	2.127e-06	8.71561e-05		ENSG00000137265.15	IRF4	562.745	1171.47	2.11973	2.03942	4.48162e-10	5.17779e-08		ENSG00000133250.14	ZNF414	1104.72	839.605	0.764991	0.805492	0.00424082	0.0417453
	ENSG00000136147.18	PHF11	1758.79	2844.15	1.63805	1.57066	2.20942e-06	9.02926e-05		ENSG00000166451.13	CENPN	47.9639	102.334	2.16094	2.03772	2.08302e-07	1.11915e-05		ENSG00000074964.17	ARHGEF10L	605.641	448.335	0.731397	0.805402	0.0140614	0.0962442
	ENSG00000237781.3	ADAMTSL4-AS2	149.23	347.265	2.33658	2.157	2.23989e-06	9.12948e-05		ENSG00000272636.4	DOC2B	45.2125	107.776	2.44916	2.0353	0.000591711	0.00964182		ENSG00000244560.7	AC004890.2	270.011	197.091	0.742472	0.80526	0.0113075	0.0821903
	ENSG00000229474.6	PATL2	459.493	759.227	1.66358	1.59166	2.25641e-06	9.17247e-05		ENSG00000163568.15	AIM2	405.605	888.738	2.20305	2.03484	5.00727e-06	0.000184956		ENSG00000137274.13	BPHL	124.395	93.4555	0.726439	0.805141	0.0148944	0.0996808
	ENSG00000104774.13	MAN2B1	9880.11	6392.52	0.647592	0.671714	2.28254e-06	9.25423e-05		ENSG00000138035.15	PNPT1	400.152	865.308	2.16596	2.02546	1.13552e-06	4.94291e-05		ENSG00000068878.15	PSME4	2506.25	1926.54	0.765889	0.804814	0.00436307	0.042567
	ENSG00000165804.16	ZNF219	364.282	219.649	0.607059	0.634179	2.331e-06	9.42582e-05		ENSG00000078900.15	TP73	14.0555	34.0111	2.448	2.01772	0.000711838	0.0111499		ENSG00000147400.10	CETN2	624.805	485.236	0.77575	0.804788	0.00163269	0.0206308
	ENSG00000162461.8	SLC25A34	62.617	123.714	2.01242	1.88488	2.42419e-06	9.77693e-05		ENSG00000162772.17	ATF3	45.0358	102.963	2.39502	2.0049	0.000478403	0.00816793		ENSG00000089060.11	SLC8B1	2849.17	2229.96	0.780594	0.804773	0.000724756	0.0112824
	ENSG00000023171.18	GRAMD1B	483.919	910.631	1.90756	1.79797	2.4753e-06	9.95692e-05		ENSG00000259182.5	AC019254.1	16.7099	38.4928	2.42446	2.00041	0.000699717	0.0109937		ENSG00000110446.11	SLC15A3	4317.38	3183.19	0.737041	0.804537	0.0140526	0.0962268
	ENSG00000073111.14	MCM2	327.93	538.771	1.66826	1.59539	2.4844e-06	9.96744e-05		ENSG00000086065.14	CHMP5	744.238	1584.8	2.14828	1.99992	2.63349e-06	0.000105107		ENSG00000173511.9	VEGFB	1481.22	1140.83	0.75968	0.80448	0.00503748	0.0470076
	ENSG00000137563.12	GGH	70.3247	171.188	2.49	2.26558	2.56295e-06	0.000102558		ENSG00000167105.8	TMEM92	41.7092	101.449	2.80614	1.99652	0.00114145	0.0159451		ENSG00000197958.13	RPL12	44255	34481.9	0.772974	0.804364	0.00173862	0.0216672
	ENSG00000086065.14	CHMP5	744.238	1584.8	2.14828	1.99992	2.63349e-06	0.000105107		ENSG00000224165.6	DNAJC27-AS1	12.8368	30.6438	2.3158	1.99142	0.000295785	0.00560423		ENSG00000198931.11	APRT	4228.1	3257.13	0.772663	0.804218	0.00178133	0.0220184
	ENSG00000030110.13	BAK1	2061.52	3033.87	1.48498	1.44313	2.66634e-06	0.000105786		ENSG00000167900.12	TK1	207.929	430.834	2.16092	1.98952	6.08726e-06	0.000219056		ENSG00000279605.1	AC067930.5	258.25	198.281	0.770048	0.804157	0.0026895	0.0300122
	ENSG00000107960.11	STN1	1332.61	1034.94	0.774335	0.787237	2.67615e-06	0.000105786		ENSG00000164109.14	MAD2L1	80.4774	169.932	2.12648	1.98529	1.82354e-06	7.5731e-05		ENSG00000009307.16	CSDE1	13911.1	11048	0.79267	0.804008	3.38656e-06	0.000130748
	ENSG00000197766.8	CFD	11997.8	5439.14	0.457144	0.493462	2.67803e-06	0.000105786		ENSG00000173262.11	SLC2A14	23.4007	52.7513	2.43484	1.98319	0.000625095	0.0101214		ENSG00000196730.13	DAPK1	835.953	638.692	0.764662	0.803875	0.00467374	0.0446899
	ENSG00000239819.2	IGKV1D-8	27.8143	78.8735	2.84991	2.56701	2.67051e-06	0.000105786		ENSG00000221957.8	KIR2DS4	54.4148	125.8	2.36182	1.98169	0.000589262	0.00962232		ENSG00000139055.7	ERP27	283.018	217.394	0.765959	0.803797	0.00394045	0.0394456
	ENSG00000023318.8	ERP44	2576.18	3415.01	1.32816	1.3028	2.68539e-06	0.000105805		ENSG00000105173.14	CCNE1	61.0165	126.802	2.1226	1.9806	1.53274e-06	6.45264e-05		ENSG00000185361.9	TNFAIP8L1	988.147	767.153	0.771779	0.803771	0.00130547	0.0176182
	ENSG00000279296.1	PRAL	19.0839	65.636	3.54809	3.12662	2.72993e-06	0.000107284		ENSG00000153093.18	ACOXL	13.1276	30.0383	2.3125	1.97794	0.000329098	0.00608534		ENSG00000123933.17	MXD4	5495.58	4191.22	0.755042	0.803272	0.00637517	0.0552827
	ENSG00000182481.9	KPNA2	650.764	931.828	1.43858	1.39794	2.92683e-06	0.000114729		ENSG00000275713.2	H2BC9	68.9222	142.699	2.11026	1.97274	1.48594e-06	6.29009e-05		ENSG00000088930.8	XRN2	4436.45	3466.52	0.777878	0.802872	0.000805487	0.0122062
	ENSG00000105373.19	NOP53	39513	25926.7	0.6453	0.670622	2.93662e-06	0.00011482		ENSG00000076382.17	SPAG5	130.226	267.059	2.10856	1.97163	1.49704e-06	6.31964e-05		ENSG00000163913.11	IFT122	496.601	378.418	0.763551	0.802822	0.00408221	0.0405739
	ENSG00000118816.10	CCNI	21542.9	14593.8	0.670966	0.69349	3.06953e-06	0.000119712		ENSG00000104738.18	MCM4	356.133	712.462	2.04995	1.96978	2.14628e-09	1.97483e-07		ENSG00000107521.19	HPS1	9949.42	7266.91	0.729485	0.802796	0.0142832	0.0970275
	ENSG00000154217.15	PITPNC1	2897.44	2122.23	0.730626	0.74805	3.12393e-06	0.000121525		ENSG00000286239.1	AC093884.1	15.623	33.8654	2.32143	1.96834	0.000322002	0.00599743		ENSG00000100077.15	GRK3	1480.02	1167.03	0.784951	0.80265	8.66361e-05	0.00205242
	ENSG00000168890.14	TMEM150A	433.592	309.529	0.710383	0.729997	3.19682e-06	0.000124046		ENSG00000181634.8	TNFSF15	20.6468	52.5735	2.50518	1.96485	0.00144473	0.0189095		ENSG00000160948.14	VPS28	6271.55	4664.85	0.753248	0.80227	0.0065165	0.0560967
	ENSG00000124657.1	OR2B6	9.2722	36.6443	4.04498	3.50642	3.28106e-06	0.000126994		ENSG00000197646.8	PDCD1LG2	20.5856	47.4888	2.58863	1.96149	0.00176539	0.0218637		ENSG00000196507.11	TCEAL3	327.813	253.298	0.769669	0.80219	0.00217412	0.0256981
	ENSG00000009307.16	CSDE1	13911.1	11048	0.79267	0.804008	3.38656e-06	0.000130748		ENSG00000132256.19	TRIM5	727.573	1473.87	2.05539	1.95337	5.13942e-08	3.33028e-06		ENSG00000159788.19	RGS12	327.145	245.354	0.752911	0.801757	0.00575038	0.0514621
	ENSG00000135069.14	PSAT1	101.744	177.906	1.76595	1.67564	3.56566e-06	0.000137318		ENSG00000117724.13	CENPF	122.232	243.714	2.09297	1.95206	2.06596e-06	8.53375e-05		ENSG00000130811.12	EIF3G	11895.6	9133.24	0.772715	0.801736	0.00116446	0.0162085
	ENSG00000154920.14	EME1	10.8199	38.5652	3.65038	3.18184	3.72101e-06	0.000142943		ENSG00000255328.1	AC136475.5	235.795	526.879	2.24386	1.94475	0.0002944	0.00559178		ENSG00000137764.20	MAP2K5	705.448	552.48	0.781969	0.801576	0.000187726	0.00390337
	ENSG00000152253.9	SPC25	14.898	49.6424	3.44211	3.02755	3.75617e-06	0.000143933		ENSG00000074695.6	LMAN1	665.589	1347.3	2.03482	1.94077	4.6882e-08	3.0525e-06		ENSG00000122406.14	RPL5	23654	18197.3	0.764884	0.801454	0.00303025	0.0327907
	ENSG00000273604.2	EPOP	42.5475	81.781	2.00128	1.87758	3.79532e-06	0.000145072		ENSG00000179869.15	ABCA13	86.4347	226.384	2.44411	1.93646	0.00141779	0.0186726		ENSG00000008988.9	RPS20	23437.2	18052	0.761369	0.80145	0.00380121	0.0383767
	ENSG00000115415.19	STAT1	8250.86	15516.4	1.91481	1.79951	3.83912e-06	0.000146382		ENSG00000005381.8	MPO	552.06	1352.22	2.27	1.9276	0.000398179	0.00707331		ENSG00000121413.12	ZSCAN18	962.876	746.22	0.764793	0.801271	0.00310822	0.0334695
	ENSG00000168763.16	CNNM3	1464.82	1147.09	0.778636	0.791692	3.94247e-06	0.000149951		ENSG00000029153.14	ARNTL2	20.7987	44.5425	2.15015	1.92663	8.8892e-05	0.00208856		ENSG00000154134.15	ROBO3	289.409	214.809	0.739601	0.800965	0.0111686	0.0813352
	ENSG00000108106.14	UBE2S	1061.33	1645.39	1.56831	1.50638	4.30113e-06	0.000162786		ENSG00000066923.17	STAG3	80.6821	166.107	2.06942	1.9233	4.92e-06	0.00018217		ENSG00000166313.19	APBB1	1531.59	1179.19	0.751488	0.800872	0.00440363	0.0428267
	ENSG00000211938.2	IGHV3-7	513.661	1417.46	3.24208	2.82686	4.29989e-06	0.000162786		ENSG00000116985.12	BMP8B	68.9018	140.762	2.09124	1.9209	1.61778e-05	0.000501184		ENSG00000073008.15	PVR	367.61	280.336	0.757594	0.800855	0.00463883	0.0445223
	ENSG00000119862.13	LGALSL	263.876	473.455	1.82879	1.7265	4.39488e-06	0.000165925		ENSG00000171658.8	NMRAL2P	10.8305	30.4817	2.81605	1.92071	0.00325071	0.0344576		ENSG00000186468.13	RPS23	18985.8	14464.9	0.757067	0.800605	0.00477799	0.045473
	ENSG00000178999.13	AURKB	135.051	268.311	2.06539	1.91999	4.48549e-06	0.000168932		ENSG00000178999.13	AURKB	135.051	268.311	2.06539	1.91999	4.48549e-06	0.000168932		ENSG00000271109.2	AC008555.4	434.402	333.845	0.747806	0.800322	0.00699991	0.059002
	ENSG00000253239.1	IGLVI-70	11.2356	84.3803	7.23931	5.63575	4.51845e-06	0.000169757		ENSG00000223722.3	AC023157.1	50.4765	113.165	2.23251	1.91985	0.00042609	0.00746177		ENSG00000171940.13	ZNF217	3103.65	2336.54	0.757005	0.799738	0.00497655	0.0466563
	ENSG00000203814.6	H2BC18	92.4699	224.599	2.43674	2.22635	4.69859e-06	0.000176094		ENSG00000172159.16	FRMD3	94.9823	192.945	2.05075	1.91971	1.77329e-06	7.42462e-05		ENSG00000155463.14	OXA1L	6082.5	4779.18	0.784226	0.799679	2.91241e-05	0.000828666
	ENSG00000171621.14	SPSB1	154.251	235.537	1.54678	1.48769	4.73776e-06	0.00017713		ENSG00000136492.9	BRIP1	17.573	37.3816	2.13366	1.91666	7.90544e-05	0.00189805		ENSG00000189343.7	RPS2P46	688.032	526.05	0.756067	0.798793	0.00578214	0.0515362
	ENSG00000122966.16	CIT	49.1421	121.734	2.50936	2.28364	4.79794e-06	0.000178908		ENSG00000265531.3	FCGR1CP	207.197	431.274	2.09557	1.90754	4.01896e-05	0.00108916		ENSG00000067836.12	ROGDI	2205.67	1611.06	0.734949	0.79876	0.0100448	0.0755249
	ENSG00000211949.3	IGHV3-23	1008.71	2620.91	2.72951	2.45076	4.80862e-06	0.000178908		ENSG00000282851.2	BISPR	560.363	1092.08	1.997	1.9037	6.40489e-08	4.03822e-06		ENSG00000130175.9	PRKCSH	12852.8	9560.13	0.749264	0.79861	0.00621483	0.0543214
	ENSG00000066923.17	STAG3	80.6821	166.107	2.06942	1.9233	4.92e-06	0.00018217		ENSG00000112137.17	PHACTR1	549.993	1086.09	2.00314	1.90298	1.53791e-07	8.72011e-06		ENSG00000135912.11	TTLL4	986.522	749.205	0.756836	0.798545	0.00444887	0.0431847
	ENSG00000274641.1	H2BC17	16.0145	52.5369	3.25747	2.87314	4.90918e-06	0.00018217		ENSG00000197705.10	KLHL14	119.508	260.33	2.27846	1.90179	0.000558219	0.00920342		ENSG00000162174.12	ASRGL1	433.298	330.496	0.760313	0.798269	0.00314738	0.0337798
	ENSG00000163568.15	AIM2	405.605	888.738	2.20305	2.03484	5.00727e-06	0.000184956		ENSG00000117143.13	UAP1	234.546	464.129	1.98331	1.89213	7.43457e-08	4.62508e-06		ENSG00000168159.12	RNF187	6766.69	4938.54	0.721547	0.798212	0.0148367	0.0994073
	ENSG00000211973.2	IGHV1-69	40.1551	135.892	3.63411	3.14458	5.07703e-06	0.000187083		ENSG00000177335.11	C8orf31	25.3137	58.0296	2.31999	1.88678	0.00129842	0.0175784		ENSG00000104976.12	SNAPC2	778.96	595.506	0.768204	0.798175	0.00125452	0.0171899
	ENSG00000153823.18	PID1	402.827	162.62	0.38888	0.429423	5.10434e-06	0.000187639		ENSG00000162461.8	SLC25A34	62.617	123.714	2.01242	1.88488	2.42419e-06	9.77693e-05		ENSG00000100353.18	EIF3D	8248.76	6486.62	0.783054	0.798123	2.21603e-05	0.000654837
	ENSG00000051341.14	POLQ	10.7109	37.0095	3.46092	3.02589	5.52564e-06	0.000202642		ENSG00000229512.1	AC068580.1	20.5633	45.2734	2.15629	1.88292	0.000113385	0.00256217		ENSG00000156515.23	HK1	9088.18	6575.19	0.726586	0.797651	0.013203	0.0920916
	ENSG00000167513.9	CDT1	194.598	417.108	2.2467	2.05601	5.5674e-06	0.000203687		ENSG00000197561.7	ELANE	595.156	1461.28	2.43716	1.88284	0.00209778	0.02493		ENSG00000236534.1	H3P36	42.6178	30.9749	0.732303	0.797396	0.0113568	0.082485
	ENSG00000182158.15	CREB3L2	707.916	967.985	1.37259	1.3388	5.66324e-06	0.000206701		ENSG00000138778.13	CENPE	37.554	81.3031	2.21247	1.88193	0.000588247	0.00962232		ENSG00000124313.16	IQSEC2	430.553	323.974	0.747589	0.797103	0.00535898	0.0491032
	ENSG00000128891.15	CCDC32	756.965	978.872	1.2979	1.27452	5.69024e-06	0.000207195		ENSG00000135862.6	LAMC1	109.23	217.725	2.03867	1.87839	1.59779e-05	0.000496996		ENSG00000150403.18	TMCO3	1246.1	924.09	0.740731	0.796936	0.00912319	0.0708063
	ENSG00000104970.11	KIR3DX1	29.7898	75.7064	2.56648	2.31497	5.81964e-06	0.000210907		ENSG00000273604.2	EPOP	42.5475	81.781	2.00128	1.87758	3.79532e-06	0.000145072		ENSG00000104974.12	LILRA1	4522.89	3453.98	0.759634	0.795751	0.00226369	0.0264685
	ENSG00000149823.9	VPS51	9062.17	6245.8	0.683851	0.707078	5.8063e-06	0.000210907		ENSG00000162069.16	BICDL2	232.564	534.444	2.32982	1.87445	0.00144457	0.0189095		ENSG00000090621.14	PABPC4	4797.77	3736.8	0.77409	0.795601	0.0002257	0.0045333
	ENSG00000010610.10	CD4	9498.58	5792.74	0.603921	0.634815	5.99248e-06	0.00021666		ENSG00000177989.13	ODF3B	2134.39	4102.23	1.98358	1.8737	5.44421e-07	2.59801e-05		ENSG00000212907.2	MT-ND4L	16655.2	12315.9	0.72683	0.795372	0.0102436	0.0766925
	ENSG00000118363.12	SPCS2	1491.02	1918.09	1.29183	1.26921	6.05598e-06	0.000218442		ENSG00000068079.7	IFI35	2553.4	4818.29	2.02554	1.86906	1.25455e-05	0.000399947		ENSG00000147804.9	SLC39A4	361.628	262.377	0.732272	0.795359	0.00973833	0.0741155
	ENSG00000167900.12	TK1	207.929	430.834	2.16092	1.98952	6.08726e-06	0.000219056		ENSG00000215156.5	AC138409.1	26.3103	57.7841	2.20107	1.86803	0.00060951	0.00990036		ENSG00000139239.7	RPL14P1	106.3	79.3675	0.755765	0.795311	0.00301573	0.0326796
	ENSG00000169871.13	TRIM56	9025.94	13080.4	1.45828	1.41219	6.10202e-06	0.000219074		ENSG00000080986.13	NDC80	97.9486	189.991	1.97079	1.86509	6.15602e-07	2.88394e-05		ENSG00000177426.20	TGIF1	628.034	488.186	0.774783	0.795229	0.000184871	0.00386494
	ENSG00000196778.3	OR52K1	27.8602	60.889	2.22671	2.04497	6.12492e-06	0.000219383		ENSG00000164611.13	PTTG1	204.678	393.383	1.96993	1.86127	6.84954e-07	3.17976e-05		ENSG00000126243.9	LRFN3	353.027	257.668	0.729663	0.79505	0.0104164	0.0774351
	ENSG00000085999.13	RAD54L	22.2085	57.3658	2.64317	2.37439	6.29699e-06	0.000225022		ENSG00000123610.5	TNFAIP6	676.583	1433.88	2.08324	1.85945	0.000160744	0.00345453		ENSG00000198832.10	SELENOM	306.931	235.369	0.737937	0.79501	0.0074698	0.0616905
	ENSG00000172809.13	RPL38	17131.1	12505.9	0.723608	0.743201	6.37042e-06	0.000227118		ENSG00000186648.15	CARMIL3	61.8761	119.911	1.99644	1.85625	7.47373e-06	0.000256916		ENSG00000178935.5	ZNF552	624.741	473.053	0.757078	0.794358	0.00286794	0.0314103
	ENSG00000250510.8	GPR162	677.39	373.826	0.536721	0.57243	6.48014e-06	0.000229963		ENSG00000134690.11	CDCA8	78.7397	152.39	1.95963	1.85618	5.2078e-07	2.50072e-05		ENSG00000158195.11	WASF2	14211.9	10961.8	0.766457	0.794254	0.000828942	0.0124878
	ENSG00000253755.1	IGHGP	407.888	1461.87	4.85461	3.97359	6.47812e-06	0.000229963		ENSG00000002549.12	LAP3	2465.31	4832.2	1.99435	1.85571	6.92352e-06	0.000241788		ENSG00000118181.11	RPS25	25661.1	19554.9	0.756565	0.794231	0.00251151	0.0285443
	ENSG00000204267.15	TAP2	1502.03	2486.65	1.67636	1.5952	6.54052e-06	0.000231571		ENSG00000108679.13	LGALS3BP	1463.11	2724.09	2.00469	1.8532	9.68617e-06	0.000319202		ENSG00000273373.1	AL355488.1	128.578	93.2796	0.724812	0.794009	0.0128324	0.0902175
	ENSG00000251039.2	IGKV2D-40	11.999	50.6613	5.18361	4.08283	6.62867e-06	0.000234152		ENSG00000271936.1	AC012073.1	21.7275	44.1695	2.12433	1.85274	0.000264314	0.00509591		ENSG00000179833.4	SERTAD2	1185.11	909.163	0.766336	0.793961	0.000878339	0.013015
	ENSG00000164054.15	SHISA5	17333.8	29707.8	1.73004	1.64052	6.79565e-06	0.0002395		ENSG00000287131.1	AC096970.1	36.8543	80.2234	2.19239	1.8521	0.000789597	0.0120128		ENSG00000182362.14	YBEY	520.731	385.499	0.736565	0.793812	0.007716	0.063066
	ENSG00000173207.13	CKS1B	104.74	180.608	1.76049	1.66413	6.85311e-06	0.000240972		ENSG00000143333.7	RGS16	21.8026	45.7914	2.10297	1.84834	0.000296173	0.00560467		ENSG00000137154.13	RPS6	44811.1	34030.1	0.751368	0.792877	0.00314804	0.0337798
	ENSG00000184164.14	CRELD2	862.836	1276.09	1.50093	1.447	6.87806e-06	0.000241298		ENSG00000288349.1	AC139272.1	24.5831	56.5123	2.1955	1.83842	0.000855044	0.0127683		ENSG00000142534.7	RPS11	71610.7	55194.5	0.766004	0.792737	0.000546615	0.00904121
	ENSG00000002549.12	LAP3	2465.31	4832.2	1.99435	1.85571	6.92352e-06	0.000241788		ENSG00000134285.11	FKBP11	1056.86	2009.79	1.90809	1.83108	2.2593e-08	1.58522e-06		ENSG00000100034.14	PPM1F	9696.32	7428.16	0.76415	0.792568	0.0012615	0.0172224
	ENSG00000211638.2	IGLV8-61	164.84	653.764	3.94768	3.36645	6.91258e-06	0.000241788		ENSG00000287725.1	AP003071.5	38.2924	83.4943	2.17551	1.83051	0.000847162	0.0127		ENSG00000161914.10	ZNF653	546.179	389.957	0.719135	0.792441	0.0115845	0.0836504
	ENSG00000204628.12	RACK1	63268.3	45571.2	0.714723	0.736001	6.97614e-06	0.000243073		ENSG00000168394.11	TAP1	10917	20632.7	1.91191	1.82994	6.41237e-08	4.03822e-06		ENSG00000171840.12	NINJ2	1458.3	1068.72	0.727078	0.792376	0.0104151	0.0774351
	ENSG00000197111.15	PCBP2	14067.9	10352	0.730249	0.749036	7.0613e-06	0.000245484		ENSG00000280213.1	UCKL1-AS1	29.4487	56.1022	1.9955	1.82923	0.000290342	0.00552152		ENSG00000249855.1	EEF1A1P19	46.4081	34.0318	0.724398	0.791991	0.0102516	0.0766925
	ENSG00000106785.15	TRIM14	2732.42	4194.34	1.55459	1.4925	7.08187e-06	0.000245643		ENSG00000162063.13	CCNF	185.657	344.805	1.90104	1.82779	2.69346e-08	1.85595e-06		ENSG00000168763.16	CNNM3	1464.82	1147.09	0.778636	0.791692	3.94247e-06	0.000149951
	ENSG00000100453.13	GZMB	2045.49	3871.34	1.94636	1.826	7.21097e-06	0.000249558		ENSG00000115392.11	FANCL	47.7658	94.7029	1.98628	1.82643	3.3502e-05	0.000934287		ENSG00000179526.17	SHARPIN	4954.63	3505.01	0.70044	0.791102	0.0140975	0.0962483
	ENSG00000131398.14	KCNC3	704.482	368.54	0.521602	0.560568	7.25155e-06	0.000250399		ENSG00000100453.13	GZMB	2045.49	3871.34	1.94636	1.826	7.21097e-06	0.000249558		ENSG00000150867.14	PIP4K2A	8986.3	6641.44	0.732897	0.790872	0.00793789	0.0644681
	ENSG00000111224.14	PARP11	237.299	421.07	1.79465	1.69306	7.36665e-06	0.000253802		ENSG00000100219.16	XBP1	3338	6226.25	1.87908	1.82403	1.83606e-10	2.4533e-08		ENSG00000014257.16	ACPP	666.662	487.491	0.736659	0.790799	0.00682998	0.0581437
	ENSG00000186648.15	CARMIL3	61.8761	119.911	1.99644	1.85625	7.47373e-06	0.000256916		ENSG00000263766.5	AC025682.2	107.654	209.279	1.94541	1.81569	8.52493e-06	0.000288533		ENSG00000197756.10	RPL37A	26442.9	20500.2	0.767841	0.790664	0.000225986	0.0045333
	ENSG00000121797.10	CCRL2	202.57	380.91	1.87704	1.75918	7.62961e-06	0.000261689		ENSG00000020577.14	SAMD4A	94.3923	185.629	2.06908	1.81511	0.000328012	0.00607925		ENSG00000111144.10	LTA4H	11365.5	8481.18	0.745166	0.790447	0.00420728	0.0415215
	ENSG00000119812.19	FAM98A	434.521	616.506	1.43683	1.39254	7.71137e-06	0.000263904		ENSG00000223960.7	CHROMR	92.8728	183.685	1.97748	1.81201	4.91551e-05	0.00128455		ENSG00000148303.17	RPL7A	53423.7	41394	0.768186	0.790337	0.000193099	0.00397698
	ENSG00000172183.15	ISG20	5320.61	8858.98	1.68837	1.60304	7.88747e-06	0.000269331		ENSG00000152558.15	TMEM123	4900.8	9569.18	1.97207	1.81132	4.10362e-05	0.00110819		ENSG00000272325.2	NUDT3	4148.01	3209.12	0.772818	0.790329	4.74364e-05	0.00124813
	ENSG00000175305.17	CCNE2	14.9016	48.0629	3.20334	2.80908	7.93756e-06	0.00027044		ENSG00000099194.6	SCD	203.698	387.118	1.89741	1.81125	1.37957e-07	8.05663e-06		ENSG00000141179.14	PCTP	1434.76	1049.4	0.741321	0.79015	0.00526701	0.0485362
	ENSG00000136982.6	DSCC1	7.40963	26.4071	3.90886	3.31847	8.19536e-06	0.000278606		ENSG00000124920.13	MYRF	18.9927	37.6717	2.04513	1.80335	0.000280544	0.00536841		ENSG00000158555.15	GDPD5	1447.13	1071.66	0.743413	0.78985	0.00384508	0.0387179
	ENSG00000103121.9	CMC2	173.815	280.854	1.621	1.55041	8.22291e-06	0.000278925		ENSG00000144354.14	CDCA7	50.6675	100.861	2.03609	1.80109	0.000252708	0.00493407		ENSG00000067141.17	NEO1	128.901	93.9981	0.725255	0.788772	0.00960458	0.0735713
	ENSG00000263766.5	AC025682.2	107.654	209.279	1.94541	1.81569	8.52493e-06	0.000288533		ENSG00000173821.19	RNF213	13568.8	25281.8	1.89122	1.80047	3.82327e-07	1.91363e-05		ENSG00000275342.5	PRAG1	1025.87	770.31	0.736127	0.788602	0.00504713	0.047031
	ENSG00000259321.1	AL136295.2	85.1777	156.081	1.88697	1.76606	8.72825e-06	0.000294766		ENSG00000115415.19	STAT1	8250.86	15516.4	1.91481	1.79951	3.83912e-06	0.000146382		ENSG00000213442.5	RPL18AP3	274.118	205.088	0.739813	0.788326	0.00429751	0.0421414
	ENSG00000165102.15	HGSNAT	2706.94	2000.68	0.737974	0.756171	8.82979e-06	0.00029689		ENSG00000177606.7	JUN	281.247	516.504	1.86419	1.79857	5.78121e-09	4.72521e-07		ENSG00000146083.12	RNF44	6462.48	4951.17	0.764115	0.787445	0.000263506	0.00509591
	ENSG00000283041.1	AC008038.1	309.043	200.928	0.639523	0.668246	8.82228e-06	0.00029689		ENSG00000023171.18	GRAMD1B	483.919	910.631	1.90756	1.79797	2.4753e-06	9.95692e-05		ENSG00000226210.3	WASH8P	1466.61	1082.92	0.730806	0.787379	0.00649657	0.0559878
	ENSG00000169607.13	CKAP2L	17.8487	50.1123	3.46778	2.94318	8.89096e-06	0.000298294		ENSG00000196116.8	TDRD7	677.849	1273.59	1.88689	1.79701	2.35771e-07	1.25358e-05		ENSG00000183688.4	RFLNB	8980.9	6552.92	0.73045	0.787369	0.00750517	0.0618803
	ENSG00000137054.16	POLR1E	632.364	443.386	0.692193	0.715509	8.98009e-06	0.000300628		ENSG00000237422.2	AL158071.4	17.6621	36.651	2.30507	1.79676	0.00194425	0.0234684		ENSG00000107960.11	STN1	1332.61	1034.94	0.774335	0.787237	2.67615e-06	0.000105786
	ENSG00000159259.8	CHAF1B	93.3438	143.037	1.55658	1.49131	9.04759e-06	0.000301977		ENSG00000185880.13	TRIM69	461.538	859.003	1.88336	1.79591	2.62329e-07	1.37114e-05		ENSG00000162496.9	DHRS3	817.408	621.799	0.751134	0.787233	0.00168965	0.0211945
	ENSG00000182749.5	PAQR7	534.416	329.545	0.613759	0.64436	9.0597e-06	0.000301977		ENSG00000133216.16	EPHB2	105.707	207.781	1.99351	1.79569	0.000122499	0.00272011		ENSG00000163050.17	COQ8A	2052.88	1552.66	0.753571	0.78716	0.0013752	0.0182481
	ENSG00000251364.7	AC107884.1	166.441	266.878	1.6088	1.53646	9.12963e-06	0.000303649		ENSG00000129810.15	SGO1	22.4436	48.5367	2.17027	1.79309	0.00148273	0.0192918		ENSG00000106003.13	LFNG	7997.67	6126.1	0.765552	0.786866	0.000395968	0.00704217
	ENSG00000136231.14	IGF2BP3	50.4757	120.81	2.38047	2.16582	9.21253e-06	0.000305744		ENSG00000163840.10	DTX3L	3021.66	5626.54	1.87889	1.79065	3.59197e-07	1.80965e-05		ENSG00000141068.14	KSR1	1820.09	1388.17	0.759188	0.786803	0.000590103	0.00962582
	ENSG00000167207.13	NOD2	1559.75	2643.41	1.69628	1.61103	9.42394e-06	0.000312087		ENSG00000169432.17	SCN9A	18.0634	40.1598	2.29856	1.78947	0.00222875	0.0261227		ENSG00000105722.10	ERF	3336.14	2512.66	0.747259	0.786801	0.00278354	0.0308277
	ENSG00000185885.16	IFITM1	34327.6	63998.9	1.88402	1.76383	9.50783e-06	0.000314188		ENSG00000237989.1	LINC01679	27.6128	54.6273	2.02503	1.78907	0.000323285	0.00601403		ENSG00000237702.2	TRBV3-1	191.579	138.256	0.711332	0.786761	0.01072	0.0789662
	ENSG00000108679.13	LGALS3BP	1463.11	2724.09	2.00469	1.8532	9.68617e-06	0.000319202		ENSG00000102057.10	KCND1	165.108	313.041	1.91094	1.78115	1.27411e-05	0.00040534		ENSG00000143321.19	HDGF	16038.1	11672.9	0.727985	0.786461	0.00689757	0.0584278
	ENSG00000175197.12	DDIT3	359.364	584.538	1.63944	1.56175	9.70847e-06	0.000319202		ENSG00000261211.1	AL031123.2	19.3373	41.2136	2.10978	1.77137	0.00113078	0.0158391		ENSG00000156313.14	RPGR	451.36	330.724	0.732493	0.785737	0.00603189	0.0532084
	ENSG00000198034.11	RPS4X	49921.9	35478.2	0.70345	0.725907	9.7219e-06	0.000319202		ENSG00000143297.19	FCRL5	592.54	1166.11	1.97604	1.76887	0.000188918	0.00392235		ENSG00000156508.18	EEF1A1	267837	201017	0.7479	0.785729	0.00203554	0.0242842
	ENSG00000175390.14	EIF3F	9407.1	7136.62	0.753953	0.77099	1.00748e-05	0.000330083		ENSG00000163823.4	CCR1	4052.96	7546.2	1.8917	1.76716	1.15809e-05	0.00037385		ENSG00000197965.12	MPZL1	3516.66	2519.79	0.71361	0.785604	0.0114257	0.0827369
	ENSG00000239713.9	APOBEC3G	2193.59	3023.24	1.39121	1.35252	1.0181e-05	0.000332852		ENSG00000259321.1	AL136295.2	85.1777	156.081	1.88697	1.76606	8.72825e-06	0.000294766		ENSG00000196126.11	HLA-DRB1	10527.6	7350.76	0.707682	0.785528	0.0104744	0.0777163
	ENSG00000135476.12	ESPL1	51.3356	120.526	2.4052	2.17757	1.03394e-05	0.000337315		ENSG00000185885.16	IFITM1	34327.6	63998.9	1.88402	1.76383	9.50783e-06	0.000314188		ENSG00000232442.1	MHENCR	1269.85	953.956	0.741696	0.785423	0.00284081	0.0312318
	ENSG00000172053.18	QARS1	6389.2	4721.98	0.73541	0.754602	1.05869e-05	0.000344658		ENSG00000251301.7	LINC02384	121.337	227.926	1.89465	1.76147	1.86535e-05	0.000564231		ENSG00000143947.13	RPS27A	18295	13758.4	0.744477	0.785399	0.00253753	0.0287126
	ENSG00000137842.7	TMEM62	342.771	484.329	1.4237	1.3801	1.07547e-05	0.000349379		ENSG00000131979.19	GCH1	752.85	1374.27	1.855	1.76096	2.07163e-06	8.53424e-05		ENSG00000243829.1	AC011495.1	119.722	88.8525	0.739758	0.785018	0.00400723	0.0399578
	ENSG00000115233.12	PSMD14	409.504	572.878	1.40127	1.36113	1.13383e-05	0.000367562		ENSG00000145050.18	MANF	1103.44	1984.32	1.81804	1.76094	2.00171e-09	1.86414e-07		ENSG00000135749.19	PCNX2	816.949	620.184	0.74637	0.784945	0.00202766	0.0242391
	ENSG00000065911.12	MTHFD2	548.333	891.579	1.64601	1.56545	1.14657e-05	0.000370909		ENSG00000158402.20	CDC25C	19.0599	40.5741	2.1505	1.7594	0.00161583	0.0204859		ENSG00000226608.3	FTLP3	95.4843	69.7027	0.728292	0.784783	0.00577913	0.0515362
	ENSG00000163823.4	CCR1	4052.96	7546.2	1.8917	1.76716	1.15809e-05	0.00037385		ENSG00000121797.10	CCRL2	202.57	380.91	1.87704	1.75918	7.62961e-06	0.000261689		ENSG00000149179.13	C11orf49	387.151	289.953	0.746766	0.784754	0.00185721	0.0226132
	ENSG00000287644.1	AC080112.5	88.1093	208.807	2.37127	2.15458	1.17512e-05	0.000378553		ENSG00000140464.20	PML	4172.48	7550.12	1.90031	1.75295	3.46249e-05	0.000960371		ENSG00000213889.10	PPM1N	271.765	197.348	0.705308	0.784482	0.00986465	0.0747069
	ENSG00000010030.14	ETV7	282.236	803.026	3.14714	2.74065	1.19869e-05	0.000382934		ENSG00000196123.13	KIAA0895L	188.173	340.877	1.83077	1.75195	1.74092e-07	9.69241e-06		ENSG00000104870.13	FCGRT	16850.1	12244.7	0.727381	0.78446	0.00684799	0.0581815
	ENSG00000124151.19	NCOA3	1743.82	2336.55	1.34381	1.3121	1.19585e-05	0.000382934		ENSG00000211892.4	IGHG4	366.288	762.617	2.1205	1.75135	0.00148555	0.0193122		ENSG00000166886.13	NAB2	338.493	252.874	0.744485	0.78432	0.00202807	0.0242391
	ENSG00000166889.14	PATL1	1802.08	2626.69	1.46337	1.41318	1.19342e-05	0.000382934		ENSG00000075702.18	WDR62	105.15	190.914	1.84053	1.75128	6.8911e-07	3.18941e-05		ENSG00000179632.10	MAF1	12155.6	8811.46	0.720037	0.7839	0.00753752	0.0621027
	ENSG00000169116.11	PARM1	91.1909	216.492	2.40799	2.18082	1.19685e-05	0.000382934		ENSG00000117632.23	STMN1	998.088	1801.33	1.81859	1.75102	2.87191e-08	1.95961e-06		ENSG00000141905.19	NFIC	3439.83	2559.18	0.741072	0.783876	0.00276667	0.0306729
	ENSG00000068079.7	IFI35	2553.4	4818.29	2.02554	1.86906	1.25455e-05	0.000399947		ENSG00000228716.7	DHFR	447.008	802.102	1.80669	1.74979	2.29004e-09	2.06992e-07		ENSG00000076555.15	ACACB	508.9	383.95	0.752254	0.783866	0.00100694	0.0145702
	ENSG00000102057.10	KCND1	165.108	313.041	1.91094	1.78115	1.27411e-05	0.00040534		ENSG00000272277.1	AL031963.3	16.7752	31.5805	1.98651	1.74964	0.000358194	0.00650592		ENSG00000169375.16	SIN3A	2632.01	2012	0.762525	0.783787	0.000130397	0.00287165
	ENSG00000172765.17	TMCC1	1114.3	753.702	0.673219	0.702944	1.30626e-05	0.000414711		ENSG00000113387.12	SUB1	1255.94	2402.81	1.90829	1.74907	7.67116e-05	0.0018563		ENSG00000198755.11	RPL10A	20967.3	16022.4	0.755277	0.783707	0.000523478	0.00874322
	ENSG00000221946.7	FXYD7	184.67	85.5308	0.44486	0.491368	1.33e-05	0.000421377		ENSG00000107719.9	PALD1	29.3229	61.893	2.09375	1.74547	0.00157606	0.0201478		ENSG00000242071.3	RPL7AP6	414.904	317.828	0.759171	0.783422	0.000246306	0.00484829
	ENSG00000184640.18	SEPTIN9	28960.8	22026.5	0.758219	0.775398	1.38534e-05	0.000438008		ENSG00000142583.18	SLC2A5	225.433	435.673	1.92891	1.7436	0.000176082	0.0037115		ENSG00000072134.15	EPN2	281.024	207.423	0.732958	0.782856	0.00443575	0.0430846
	ENSG00000100526.20	CDKN3	21.4777	59.5877	2.90057	2.55692	1.4136e-05	0.000446025		ENSG00000164211.13	STARD4	43.437	86.6902	1.97892	1.74207	0.000324326	0.00602611		ENSG00000141540.11	TTYH2	1024.94	770.107	0.746286	0.782728	0.00168789	0.0211896
	ENSG00000135900.4	MRPL44	881.81	1142.05	1.30023	1.27211	1.41733e-05	0.000446285		ENSG00000111186.13	WNT5B	28.3155	58.4048	2.00159	1.73964	0.000719319	0.0112328		ENSG00000204196.5	RPL12P16	164.043	122.983	0.748721	0.782627	0.00104428	0.0149949
	ENSG00000072121.16	ZFYVE26	819.715	1113.32	1.3656	1.32962	1.44119e-05	0.00045287		ENSG00000137310.12	TCF19	327.803	578.095	1.79494	1.73928	2.07707e-09	1.92266e-07		ENSG00000021300.14	PLEKHB1	917.231	693.611	0.725785	0.782448	0.00637248	0.0552827
	ENSG00000211935.3	IGHV1-3	94.6973	358.271	3.57791	3.02505	1.52536e-05	0.000477367		ENSG00000106366.9	SERPINE1	30.1083	60.9477	2.14269	1.73773	0.00169646	0.0212452		ENSG00000114544.16	SLC41A3	604.224	461.448	0.757385	0.782436	0.00029494	0.00559512
	ENSG00000260943.1	LINC02555	82.037	205.063	2.53484	2.27106	1.52318e-05	0.000477367		ENSG00000183486.13	MX2	8621.56	15964.6	1.85893	1.7364	1.70088e-05	0.000520632		ENSG00000180304.14	OAZ2	7301.48	5466.77	0.745008	0.782305	0.00228257	0.0265295
	ENSG00000115902.11	SLC1A4	276.932	421.991	1.54551	1.47864	1.53559e-05	0.00047959		ENSG00000112053.14	SLC26A8	462.251	904.762	1.95638	1.73563	0.000403742	0.0071556		ENSG00000159556.10	ISL2	202.359	140.249	0.693758	0.782245	0.0148406	0.0994073
	ENSG00000239672.7	NME1	266.306	446.136	1.69929	1.60569	1.54074e-05	0.000480222		ENSG00000150967.18	ABCB9	121.136	220.737	1.86002	1.73163	2.03897e-05	0.000607187		ENSG00000126756.12	UXT	1367.71	1048.85	0.760822	0.781929	9.61676e-05	0.00223557
	ENSG00000135862.6	LAMC1	109.23	217.725	2.03867	1.87839	1.59779e-05	0.000496996		ENSG00000188610.12	FAM72B	14.3876	28.3816	2.12654	1.73143	0.00158005	0.0201821		ENSG00000181754.7	AMIGO1	753.722	548.428	0.723703	0.781682	0.00644342	0.0556233
	ENSG00000225523.2	IGKV6D-21	35.1428	137.102	3.94983	3.3246	1.60606e-05	0.000498561		ENSG00000168496.4	FEN1	354.32	625.702	1.77786	1.72823	3.56289e-10	4.31081e-08		ENSG00000139637.14	C12orf10	1847.99	1369.82	0.743191	0.781631	0.00176407	0.0218637
	ENSG00000116985.12	BMP8B	68.9018	140.762	2.09124	1.9209	1.61778e-05	0.000501184		ENSG00000119862.13	LGALSL	263.876	473.455	1.82879	1.7265	4.39488e-06	0.000165925		ENSG00000210151.2	MT-TS1	95.1946	59.0347	0.626042	0.781526	0.0134736	0.09349
	ENSG00000120896.13	SORBS3	1606.69	1003.57	0.618914	0.648795	1.63357e-05	0.000504044		ENSG00000152455.16	SUV39H2	31.8928	59.5689	1.96622	1.72382	0.000500573	0.00848048		ENSG00000159685.11	CHCHD6	122.08	87.3556	0.711107	0.781294	0.00893184	0.0699168
	ENSG00000176531.10	PHLDB3	478.585	307.863	0.64516	0.675226	1.63164e-05	0.000504044		ENSG00000211900.2	IGHJ6	65.2668	133.314	2.08474	1.72214	0.00183872	0.0225233		ENSG00000165802.22	NSMF	2012.26	1533.93	0.757624	0.781162	0.000186993	0.00389341
	ENSG00000113108.19	APBB3	924.419	1229.78	1.33696	1.30484	1.64707e-05	0.000507191		ENSG00000261656.5	BEAN1-AS1	11.944	26.6089	2.27445	1.71937	0.00322656	0.0343102		ENSG00000188483.8	IER5L	774.692	552.123	0.696848	0.781086	0.0110008	0.080418
	ENSG00000165752.17	STK32C	581.194	383.326	0.664892	0.692559	1.67116e-05	0.000513581		ENSG00000165895.19	ARHGAP42	12.6237	30.3611	2.42521	1.71828	0.00356522	0.0368414		ENSG00000131848.9	ZSCAN5A	91.8389	66.258	0.727022	0.780826	0.00456151	0.0439449
	ENSG00000211967.3	IGHV3-53	162.57	488.672	3.40258	2.87915	1.69165e-05	0.000518841		ENSG00000286292.1	AC099343.5	41.2002	77.8919	1.88326	1.71781	0.000126357	0.00279801		ENSG00000210082.2	MT-RNR2	5062.19	3626.67	0.716882	0.780762	0.00739745	0.0613102
	ENSG00000183486.13	MX2	8621.56	15964.6	1.85893	1.7364	1.70088e-05	0.000520632		ENSG00000124508.17	BTN2A2	656.328	1146.56	1.7638	1.71595	3.46334e-10	4.22363e-08		ENSG00000125652.8	ALKBH7	2177.62	1638.24	0.752967	0.780495	0.000426359	0.00746177
	ENSG00000215030.5	RPL13P12	3051.55	1750.51	0.558225	0.596597	1.73297e-05	0.0005294		ENSG00000090520.11	DNAJB11	691.12	1203.03	1.75381	1.71516	6.556e-12	1.32552e-09		ENSG00000218175.2	AC016739.1	81.5219	59.8782	0.731187	0.780189	0.00370457	0.0377616
	ENSG00000139970.17	RTN1	586.643	280.843	0.471992	0.514803	1.76007e-05	0.000536612		ENSG00000186193.9	SAPCD2	161.246	301.568	1.88807	1.7114	0.000178475	0.00374651		ENSG00000153561.13	RMND5A	2554.23	1894.6	0.742316	0.780116	0.00184924	0.0225698
	ENSG00000091490.11	SEL1L3	2052.03	3079.16	1.51287	1.45664	1.81168e-05	0.000551253		ENSG00000079263.19	SP140	1619.48	2812.25	1.78872	1.71043	3.34022e-07	1.69392e-05		ENSG00000133142.17	TCEAL4	476.825	357.523	0.747538	0.779864	0.000874403	0.012984
	ENSG00000128595.17	CALU	846.011	1141.28	1.35604	1.32674	1.86334e-05	0.000564231		ENSG00000137200.13	CMTR1	1698.82	2970.25	1.78201	1.71031	1.55522e-07	8.78584e-06		ENSG00000102870.6	ZNF629	313.421	223.894	0.72592	0.77986	0.00466961	0.0446804
	ENSG00000241244.1	IGKV1D-16	44.2361	123.39	3.01366	2.61961	1.85814e-05	0.000564231		ENSG00000273133.1	AC116651.1	21.2823	44.6081	2.1245	1.70964	0.00244525	0.0279151		ENSG00000169884.14	WNT10B	219.132	152.559	0.688114	0.779628	0.0139402	0.0956273
	ENSG00000251301.7	LINC02384	121.337	227.926	1.89465	1.76147	1.86535e-05	0.000564231		ENSG00000101187.16	SLCO4A1	43.3532	84.0429	2.08527	1.70613	0.00179028	0.0220959		ENSG00000167733.13	HSD11B1L	105.417	74.0205	0.691327	0.779576	0.0113587	0.082485
	ENSG00000250616.2	AC012645.1	265.007	112.364	0.413062	0.45818	1.88486e-05	0.000569014		ENSG00000138166.6	DUSP5	276.793	487.083	1.77842	1.70457	2.25279e-07	1.20615e-05		ENSG00000280351.2	AC127496.7	110.106	80.1591	0.727049	0.779252	0.00418651	0.0413432
	ENSG00000011275.18	RNF216	3286.39	2720.75	0.825988	0.835787	1.90073e-05	0.00057268		ENSG00000123131.13	PRDX4	419.86	746.144	1.78092	1.7038	4.23794e-07	2.0939e-05		ENSG00000158747.14	NBL1	206.964	138.881	0.671406	0.779225	0.0140342	0.0962055
	ENSG00000224650.2	IGHV3-74	191.526	549.417	2.97389	2.55832	1.93412e-05	0.000581598		ENSG00000012171.20	SEMA3B	61.9197	113.792	1.88094	1.70307	0.000146681	0.00317897		ENSG00000058056.9	USP13	141.237	102.691	0.728236	0.779031	0.00434905	0.0425466
	ENSG00000140534.14	TICRR	15.5076	47.519	3.14904	2.72126	1.94016e-05	0.000582275		ENSG00000164687.11	FABP5	216.383	384.718	1.78689	1.70292	8.03818e-07	3.66512e-05		ENSG00000151623.15	NR3C2	172.7	120.458	0.693522	0.779016	0.0130416	0.091271
	ENSG00000051180.17	RAD51	68.896	154.42	2.26999	2.06036	1.99773e-05	0.000596412		ENSG00000075131.10	TIPIN	37.5017	68.5717	1.83348	1.70285	3.63529e-05	0.00100107		ENSG00000184110.14	EIF3C	268.847	195.808	0.726247	0.778878	0.00450732	0.0436143
	ENSG00000165457.14	FOLR2	153.619	72.2625	0.470095	0.519788	1.99891e-05	0.000596412		ENSG00000125726.11	CD70	34.3737	64.7712	1.86268	1.70255	8.85187e-05	0.00208297		ENSG00000004399.12	PLXND1	2175.75	1605.74	0.730478	0.778791	0.00343301	0.035861
	ENSG00000180155.20	LYNX1	133.78	51.3422	0.385585	0.435124	1.99389e-05	0.000596412		ENSG00000156587.16	UBE2L6	6927.74	12335.9	1.83451	1.70148	3.99028e-05	0.0010833		ENSG00000017797.13	RALBP1	4374.12	3300.79	0.750659	0.778209	0.000440622	0.00762454
	ENSG00000150967.18	ABCB9	121.136	220.737	1.86002	1.73163	2.03897e-05	0.000607187		ENSG00000239335.4	LLPH-DT	27.4513	59.6605	2.33613	1.69716	0.00379833	0.0383729		ENSG00000220472.1	AL139095.2	79.3015	57.7638	0.727717	0.778115	0.0038838	0.0390069
	ENSG00000141086.18	CTRL	405.6	610.512	1.5194	1.45542	2.09702e-05	0.000623265		ENSG00000116133.13	DHCR24	254.06	440.293	1.76241	1.69506	5.15819e-08	3.33028e-06		ENSG00000120915.14	EPHX2	585.52	431.205	0.716086	0.778069	0.00674276	0.0574968
	ENSG00000272462.3	U91328.1	85.477	141.204	1.65728	1.56946	2.1383e-05	0.000634307		ENSG00000111224.14	PARP11	237.299	421.07	1.79465	1.69306	7.36665e-06	0.000253802		ENSG00000224397.7	SMIM25	7568.14	5297.3	0.699845	0.778008	0.0115076	0.0832124
	ENSG00000006062.17	MAP3K14	2198.24	1669.82	0.752778	0.771557	2.15346e-05	0.000637574		ENSG00000163661.4	PTX3	41.9648	80.0837	1.92005	1.68966	0.000658194	0.010455		ENSG00000225031.1	EIF4BP7	82.7893	61.5177	0.741617	0.777841	0.00149593	0.0193849
	ENSG00000100353.18	EIF3D	8248.76	6486.62	0.783054	0.798123	2.21603e-05	0.000654837		ENSG00000272468.1	AL021807.1	9.93062	21.7936	2.21724	1.68857	0.00371079	0.0377616		ENSG00000110400.11	NECTIN1	500.379	363.785	0.722207	0.777734	0.00554879	0.0502432
	ENSG00000211664.3	IGLV2-18	68.1753	236.7	3.57114	3.02429	2.26872e-05	0.000669121		ENSG00000203760.8	CENPW	60.0486	108.254	1.85867	1.68733	0.000168078	0.00357713		ENSG00000143126.8	CELSR2	117.286	82.8727	0.709018	0.777274	0.00794878	0.0645224
	ENSG00000104529.17	EEF1D	25554.8	19380.9	0.755557	0.774086	2.36699e-05	0.000696765		ENSG00000237111.1	IGHJ3P	15.6458	37.4699	2.371	1.68654	0.00416934	0.0412266		ENSG00000260077.1	AC104794.3	211.436	158.778	0.7454	0.777063	0.000724806	0.0112824
	ENSG00000141258.13	SGSM2	3108.3	2478.85	0.794289	0.808144	2.39038e-05	0.000700964		ENSG00000205038.12	PKHD1L1	75.917	136.828	1.86771	1.67963	0.000286894	0.00547628		ENSG00000248712.7	CCDC153	132.938	91.9783	0.693743	0.777038	0.0117234	0.0845103
	ENSG00000198417.7	MT1F	136.156	218.358	1.61646	1.53435	2.38651e-05	0.000700964		ENSG00000135069.14	PSAT1	101.744	177.906	1.76595	1.67564	3.56566e-06	0.000137318		ENSG00000186815.12	TPCN1	2374.73	1793.16	0.75083	0.777026	0.000667752	0.0105454
	ENSG00000196372.13	ASB13	587.941	405.053	0.687575	0.713457	2.45768e-05	0.000719328		ENSG00000012048.23	BRCA1	180.571	314.759	1.74532	1.67551	3.00362e-07	1.55399e-05		ENSG00000198886.2	MT-ND4	304443	211907	0.686001	0.776968	0.0103582	0.0771142
	ENSG00000181652.19	ATG9B	388.699	244.867	0.596077	0.633891	2.47637e-05	0.000723419		ENSG00000109674.4	NEIL3	12.5672	26.6553	2.27506	1.67398	0.00368769	0.0376763		ENSG00000145592.14	RPL37	24953.3	18810.6	0.748613	0.776791	0.000412538	0.00727792
	ENSG00000184661.14	CDCA2	19.6598	61.5172	3.12821	2.68549	2.52179e-05	0.000735291		ENSG00000106392.11	C1GALT1	657.011	1169.13	1.799	1.67256	4.83815e-05	0.00126687		ENSG00000122986.13	HVCN1	4632.93	3509.97	0.748696	0.776733	0.000519305	0.00868801
	ENSG00000128203.7	ASPHD2	388.861	583.765	1.5074	1.4378	2.56323e-05	0.000745958		ENSG00000185245.8	GP1BA	185.114	338.004	1.8692	1.67229	0.000335458	0.00615113		ENSG00000116396.14	KCNC4	367.276	271.615	0.737657	0.77671	0.00179908	0.022169
	ENSG00000197013.10	ZNF429	306.039	533.492	1.7702	1.66314	2.5827e-05	0.000750203		ENSG00000274750.2	H3C6	64.7831	126.157	1.91032	1.67171	0.000734586	0.0114017		ENSG00000100490.9	CDKL1	225.754	149.192	0.678615	0.776662	0.0137052	0.0944794
	ENSG00000076554.15	TPD52	318.41	556.785	1.76097	1.6488	2.67385e-05	0.000773755		ENSG00000234518.2	PTGES3P1	213.672	370.448	1.75355	1.66904	2.127e-06	8.71561e-05		ENSG00000157823.17	AP3S2	1140.34	857.917	0.749954	0.776428	0.000260584	0.00504968
	ENSG00000102401.20	ARMCX3	419.257	588.184	1.41159	1.36703	2.67199e-05	0.000773755		ENSG00000258227.7	CLEC5A	218.441	404.064	1.86672	1.6682	0.000351079	0.00638423		ENSG00000217716.3	RPS10P3	43.9936	31.5891	0.707459	0.776221	0.00755492	0.0621794
	ENSG00000063177.13	RPL18	38197	26576.6	0.687504	0.714792	2.67968e-05	0.000773983		ENSG00000280007.1	AC008079.1	38.5732	71.5002	1.94556	1.66758	0.00118603	0.0164346		ENSG00000157870.16	PRXL2B	1135.19	860.583	0.749721	0.775961	0.000233177	0.00461726
	ENSG00000134153.10	EMC7	1267.26	1540.11	1.218	1.20029	2.69928e-05	0.00077742		ENSG00000146859.6	TMEM140	3407.69	6108.07	1.80076	1.66741	5.97052e-05	0.00149907		ENSG00000080947.15	CROCCP3	357.591	264.98	0.735599	0.775879	0.00184593	0.0225474
	ENSG00000211685.3	IGLC7	44.5894	180.583	3.58914	2.93215	2.70169e-05	0.00077742		ENSG00000121858.11	TNFSF10	6234.36	11244.7	1.79171	1.66599	5.20906e-05	0.0013385		ENSG00000242574.9	HLA-DMB	4133.4	3041.35	0.732718	0.77548	0.00194033	0.0234569
	ENSG00000198242.14	RPL23A	51744	38133.8	0.727672	0.750084	2.72237e-05	0.000781907		ENSG00000226777.7	FAM30A	840.875	1486.78	1.80925	1.66503	8.69922e-05	0.0020565		ENSG00000173762.8	CD7	8458.25	6206.53	0.732628	0.775463	0.00198723	0.0238934
	ENSG00000108298.11	RPL19	66222	47702.6	0.713487	0.737818	2.78141e-05	0.000797373		ENSG00000072422.17	RHOBTB1	98.9477	175.503	1.79505	1.66436	6.01232e-05	0.0015071		ENSG00000184640.18	SEPTIN9	28960.8	22026.5	0.758219	0.775398	1.38534e-05	0.000438008
	ENSG00000253234.1	IGLV2-5	20.8445	67.9245	3.42253	2.90046	2.81177e-05	0.000804573		ENSG00000173207.13	CKS1B	104.74	180.608	1.76049	1.66413	6.85311e-06	0.000240972		ENSG00000162244.12	RPL29	27486.5	20789.2	0.7499	0.775314	0.000200714	0.00410676
	ENSG00000120539.14	MASTL	152.357	263.981	1.73344	1.62827	2.81919e-05	0.000805199		ENSG00000225470.8	JPX	509.524	875.102	1.72155	1.66403	8.84928e-07	3.96437e-05		ENSG00000146021.15	KLHL3	215.498	147.874	0.672212	0.774901	0.0147165	0.0989214
	ENSG00000170456.16	DENND5B	70.1374	164.138	2.35184	2.11217	2.8937e-05	0.000824947		ENSG00000197013.10	ZNF429	306.039	533.492	1.7702	1.66314	2.5827e-05	0.000750203		ENSG00000115268.9	RPS15	33463.5	24961.4	0.743886	0.774826	0.000515964	0.00866237
	ENSG00000133985.3	TTC9	1670.81	1086.93	0.646436	0.677462	2.91754e-05	0.000828666		ENSG00000260361.1	AC106028.3	51.5683	94.2528	1.83917	1.66253	0.00030097	0.00566485		ENSG00000104529.17	EEF1D	25554.8	19380.9	0.755557	0.774086	2.36699e-05	0.000696765
	ENSG00000155463.14	OXA1L	6082.5	4779.18	0.784226	0.799679	2.91241e-05	0.000828666		ENSG00000183763.9	TRAIP	36.5398	65.816	1.79508	1.66241	4.7945e-05	0.00125935		ENSG00000084754.12	HADHA	8451.34	6342.63	0.74939	0.773981	0.000175636	0.00370718
	ENSG00000162714.12	ZNF496	693.973	1064.41	1.54939	1.47809	2.97311e-05	0.000842894		ENSG00000155660.11	PDIA4	1886.03	3199.96	1.72324	1.66071	9.98228e-08	5.96839e-06		ENSG00000267469.1	AC005944.1	357.062	260.91	0.733034	0.773926	0.00137274	0.0182312
	ENSG00000116337.19	AMPD2	9002.91	5900.67	0.646308	0.677604	3.04149e-05	0.00086069		ENSG00000267648.1	AC060766.5	18.3181	36.8166	2.16445	1.65996	0.0029164	0.0318503		ENSG00000226137.5	BAIAP2-DT	1130.75	818.086	0.721287	0.773083	0.0038215	0.0385309
	ENSG00000119969.15	HELLS	32.3628	75.3997	2.4402	2.15942	3.06601e-05	0.000866034		ENSG00000065621.15	GSTO2	17.063	34.7532	1.92535	1.65993	0.00107969	0.0153608		ENSG00000188846.14	RPL14	24736.5	18708.1	0.749417	0.77277	0.000109317	0.00249389
	ENSG00000285533.2	RELA-DT	154.338	225.982	1.4709	1.41232	3.08708e-05	0.000870387		ENSG00000117411.16	B4GALT2	122.613	216.996	1.77824	1.65776	3.44809e-05	0.000958107		ENSG00000122223.13	CD244	1332.06	1000.18	0.746316	0.77277	0.00103329	0.0148806
	ENSG00000011426.11	ANLN	24.3258	56.293	2.85879	2.43759	3.10884e-05	0.000873506		ENSG00000133740.11	E2F5	130.872	233.031	1.8016	1.65397	0.000111557	0.00252457		ENSG00000282939.1	TRBV7-2	536.82	359.777	0.678112	0.772662	0.0126272	0.0889225
	ENSG00000197272.2	IL27	35.1817	79.2496	2.30989	2.07795	3.10951e-05	0.000873506		ENSG00000276966.2	H4C5	45.6288	90.5752	1.95841	1.6527	0.00178179	0.0220184		ENSG00000276259.1	AC009118.3	65.2222	44.0648	0.6845	0.772417	0.0105907	0.0784156
	ENSG00000056558.11	TRAF1	2668.81	1884.19	0.698544	0.725157	3.20267e-05	0.000898033		ENSG00000074842.8	MYDGF	1579.01	2671.33	1.70873	1.65021	6.11047e-08	3.8799e-06		ENSG00000232888.4	RPS11P5	69.4515	50.1013	0.720232	0.772386	0.00392725	0.0393391
	ENSG00000230979.3	AC079250.1	386.206	260.378	0.664668	0.695192	3.22752e-05	0.000903352		ENSG00000076554.15	TPD52	318.41	556.785	1.76097	1.6488	2.67385e-05	0.000773755		ENSG00000137818.12	RPLP1	57055.1	42632.6	0.742485	0.772279	0.000408889	0.00723013
	ENSG00000204516.10	MICB	921.982	1291.05	1.40727	1.36083	3.32476e-05	0.000928878		ENSG00000168026.18	TTC21A	178.25	314.937	1.78453	1.64633	0.00010278	0.00237134		ENSG00000143951.16	WDPCP	153.87	111.054	0.725763	0.771997	0.00271457	0.0302353
	ENSG00000115392.11	FANCL	47.7658	94.7029	1.98628	1.82643	3.3502e-05	0.000934287		ENSG00000168268.11	NT5DC2	302.498	532.368	1.82081	1.64405	0.000316702	0.00590587		ENSG00000006062.17	MAP3K14	2198.24	1669.82	0.752778	0.771557	2.15346e-05	0.000637574
	ENSG00000167526.13	RPL13	116872	79477.3	0.671527	0.701513	3.42727e-05	0.000954047		ENSG00000171860.5	C3AR1	1132.33	2039.21	1.80144	1.64085	0.000251156	0.00491		ENSG00000105372.8	RPS19	25916	19522.9	0.742292	0.771441	0.00034638	0.00631373
	ENSG00000117411.16	B4GALT2	122.613	216.996	1.77824	1.65776	3.44809e-05	0.000958107		ENSG00000164054.15	SHISA5	17333.8	29707.8	1.73004	1.64052	6.79565e-06	0.0002395		ENSG00000198682.13	PAPSS2	75.9687	52.0788	0.679291	0.771434	0.0129279	0.0907081
	ENSG00000140464.20	PML	4172.48	7550.12	1.90031	1.75295	3.46249e-05	0.000960371		ENSG00000129354.11	AP1M2	74.5608	148.247	1.90346	1.63875	0.00118776	0.0164424		ENSG00000236552.2	RPL13AP5	397.096	295.096	0.736066	0.77116	0.000873952	0.012984
	ENSG00000255760.2	LINC02422	139.766	242.513	1.75072	1.63533	3.50785e-05	0.000971201		ENSG00000279320.1	AC069528.2	89.6429	168.844	1.86422	1.6386	0.000904822	0.0132961		ENSG00000175390.14	EIF3F	9407.1	7136.62	0.753953	0.77099	1.00748e-05	0.000330083
	ENSG00000100918.13	REC8	808.697	1203.31	1.51567	1.44735	3.55871e-05	0.000983509		ENSG00000255760.2	LINC02422	139.766	242.513	1.75072	1.63533	3.50785e-05	0.000971201		ENSG00000114650.20	SCAP	4928.38	3690.95	0.745095	0.77076	0.000129574	0.00286068
	ENSG00000134291.12	TMEM106C	409.402	579.763	1.42455	1.37458	3.59888e-05	0.000992825		ENSG00000169715.15	MT1E	61.5435	111.586	1.85003	1.63442	0.000765041	0.0117322		ENSG00000152439.13	ZNF773	259.571	192.825	0.738451	0.770633	0.000657374	0.010455
	ENSG00000075131.10	TIPIN	37.5017	68.5717	1.83348	1.70285	3.63529e-05	0.00100107		ENSG00000092621.12	PHGDH	247.446	425.149	1.79528	1.63428	0.000228881	0.00455597		ENSG00000114779.19	ABHD14B	2721.07	2045.63	0.744893	0.770507	0.000170009	0.00361322
	ENSG00000197457.10	STMN3	2804.75	1862.3	0.656842	0.688469	3.68589e-05	0.00101319		ENSG00000026950.17	BTN3A1	6912.69	11601.4	1.69452	1.63389	1.49787e-07	8.55622e-06		ENSG00000090013.11	BLVRB	12595.8	8129.34	0.629967	0.7701	0.014232	0.0967666
	ENSG00000198816.7	ZNF358	688.035	459.29	0.6729	0.703536	3.73778e-05	0.00102562		ENSG00000130813.18	SHFL	2478.64	4116.49	1.69621	1.62996	4.14043e-07	2.05232e-05		ENSG00000157933.10	SKI	2834.58	2128.96	0.747425	0.769857	9.5328e-05	0.00221941
	ENSG00000184428.13	TOP1MT	1135.96	734.607	0.646675	0.677196	3.85022e-05	0.00105459		ENSG00000230006.7	ANKRD36BP2	49.2369	103.918	2.02145	1.6298	0.00313922	0.0337324		ENSG00000239282.7	CASTOR1	120.189	87.5967	0.705394	0.769751	0.00492037	0.0463843
	ENSG00000121073.15	SLC35B1	591.517	755.051	1.28145	1.25556	3.8794e-05	0.00106069		ENSG00000128228.5	SDF2L1	554.598	934.54	1.70755	1.62976	1.21384e-06	5.23927e-05		ENSG00000197119.13	SLC25A29	1842.71	1353.85	0.730396	0.769595	0.00173577	0.0216492
	ENSG00000144485.11	HES6	245.729	116.24	0.458352	0.505835	3.88879e-05	0.00106137		ENSG00000120539.14	MASTL	152.357	263.981	1.73344	1.62827	2.81919e-05	0.000805199		ENSG00000211772.11	TRBC2	16354.2	11930.9	0.719	0.769347	0.00286017	0.0313476
	ENSG00000187741.15	FANCA	486.176	782.28	1.63027	1.53881	3.90169e-05	0.001063		ENSG00000247853.2	AC006064.2	36.6219	64.3956	1.75544	1.62788	7.9575e-05	0.00190163		ENSG00000185834.10	RPL12P4	219.374	162.418	0.736838	0.768566	0.000507082	0.00855304
	ENSG00000112306.8	RPS12	38103.5	25862	0.672777	0.702996	3.9186e-05	0.00106572		ENSG00000035720.8	STAP1	327.469	569.667	1.75191	1.62757	6.16541e-05	0.00153795		ENSG00000101255.11	TRIB3	566.095	404.436	0.713527	0.768408	0.003797	0.0383729
	ENSG00000156587.16	UBE2L6	6927.74	12335.9	1.83451	1.70148	3.99028e-05	0.0010833		ENSG00000198829.6	SUCNR1	22.3603	48.6128	2.16219	1.62691	0.00464782	0.0445808		ENSG00000196961.12	AP2A1	8886.25	6322.65	0.704186	0.767772	0.00559559	0.0505478
	ENSG00000265531.3	FCGR1CP	207.197	431.274	2.09557	1.90754	4.01896e-05	0.00108916		ENSG00000203804.4	ADAMTSL4-AS1	133.97	243.851	1.81632	1.62523	0.000557213	0.0091967		ENSG00000140988.16	RPS2	110203	82699	0.74315	0.767591	0.000114084	0.0025704
	ENSG00000131871.15	SELENOS	633.469	839.452	1.33151	1.2974	4.03673e-05	0.00109205		ENSG00000101447.15	FAM83D	27.4417	53.3146	1.91311	1.62443	0.00188127	0.0228338		ENSG00000157570.12	TSPAN18	989.642	730.06	0.729351	0.76758	0.00109305	0.0154899
	ENSG00000152558.15	TMEM123	4900.8	9569.18	1.97207	1.81132	4.10362e-05	0.00110819		ENSG00000124549.14	BTN2A3P	49.4007	89.5039	1.79441	1.62421	0.000382297	0.00687513		ENSG00000228253.1	MT-ATP8	33781	23913.9	0.694941	0.767553	0.00626966	0.0546453
	ENSG00000121621.7	KIF18A	16.3787	47.6043	3.00581	2.57889	4.11557e-05	0.00110947		ENSG00000111254.8	AKAP3	14.6029	30.1102	2.12147	1.62418	0.00367698	0.0376336		ENSG00000078804.13	TP53INP2	589.855	423.662	0.709951	0.767147	0.00478227	0.045473
	ENSG00000276557.1	TRBV18	236.873	131.982	0.544544	0.589316	4.21258e-05	0.00113363		ENSG00000185339.9	TCN2	337.349	575.287	1.78936	1.62362	0.000260392	0.00504968		ENSG00000083845.9	RPS5	20339.3	14993.1	0.724007	0.766727	0.00159388	0.0203418
	ENSG00000065308.5	TRAM2	646.049	921.271	1.43803	1.38463	4.23604e-05	0.00113597		ENSG00000172432.19	GTPBP2	2591.2	4312.67	1.67638	1.62176	5.84398e-08	3.74161e-06		ENSG00000010626.15	LRRC23	196.753	143.403	0.72537	0.766683	0.00152484	0.0196853
	ENSG00000100784.12	RPS6KA5	727.316	487.072	0.665842	0.696028	4.23452e-05	0.00113597		ENSG00000260729.1	AC009690.1	17.2962	34.5072	1.96486	1.61981	0.00261396	0.0293183		ENSG00000149257.14	SERPINH1	262.608	192.447	0.728071	0.766594	0.00126204	0.0172224
	ENSG00000123095.6	BHLHE41	30.6496	80.0871	2.67504	2.33388	4.2478e-05	0.00113714		ENSG00000153066.12	TXNDC11	1534.88	2525.54	1.66037	1.61809	1.58071e-09	1.49933e-07		ENSG00000234589.4	AC125807.1	33.301	23.3278	0.701678	0.766492	0.00504155	0.0470076
	ENSG00000105707.14	HPN	8.47209	27.6112	3.37187	2.85513	4.25916e-05	0.0011382		ENSG00000112378.12	PERP	64.6141	114.47	1.82425	1.61793	0.000741326	0.0114821		ENSG00000105193.9	RPS16	30241.7	22668.7	0.73967	0.76603	0.000167594	0.00357713
	ENSG00000198130.16	HIBCH	204.958	283.684	1.3888	1.34457	4.28875e-05	0.00114411		ENSG00000162654.9	GBP4	2258.3	3887.9	1.80373	1.6177	0.000446755	0.007696		ENSG00000165092.13	ALDH1A1	803.508	548.651	0.676246	0.765955	0.0105266	0.0780439
	ENSG00000163565.18	IFI16	9810.15	16294.8	1.66661	1.56944	4.39577e-05	0.00117063		ENSG00000167207.13	NOD2	1559.75	2643.41	1.69628	1.61103	9.42394e-06	0.000312087		ENSG00000130956.14	HABP4	590.777	435.016	0.727795	0.765865	0.00103743	0.0149261
	ENSG00000229638.1	RPL4P4	88.1356	57.9648	0.651983	0.684311	4.43071e-05	0.00117789		ENSG00000179761.12	PIPOX	30.5714	54.9706	1.86576	1.61038	0.00133937	0.0178807		ENSG00000170515.14	PA2G4	6395.55	4640.45	0.722148	0.765674	0.0018268	0.0224386
	ENSG00000026751.17	SLAMF7	1650.87	2443.67	1.49363	1.42765	4.50475e-05	0.00119551		ENSG00000185480.11	PARPBP	16.5051	34.1772	2.05341	1.60901	0.00407364	0.040515		ENSG00000279406.1	AL359183.1	53.0866	35.1494	0.665125	0.764741	0.0121664	0.0866711
	ENSG00000049768.16	FOXP3	705.937	412.086	0.579698	0.623265	4.55894e-05	0.00120644		ENSG00000231233.1	CFAP58-DT	66.7063	123.762	1.85488	1.60828	0.00149845	0.0193978		ENSG00000276231.5	PIK3R6	758.859	557.231	0.71887	0.76472	0.00186888	0.0227372
	ENSG00000067066.17	SP100	6297.59	9126.1	1.45618	1.39922	4.56166e-05	0.00120644		ENSG00000239672.7	NME1	266.306	446.136	1.69929	1.60569	1.54074e-05	0.000480222		ENSG00000167468.17	GPX4	10208.2	7400.71	0.723953	0.764254	0.001344	0.017927
	ENSG00000144713.13	RPL32	31851.5	22977.6	0.713854	0.739378	4.58091e-05	0.00120945		ENSG00000267288.2	AC138150.2	74.7685	131.72	1.78877	1.60488	0.000503218	0.0084972		ENSG00000103056.12	SMPD3	678.413	452.34	0.624558	0.764149	0.0145453	0.0983293
	ENSG00000111801.16	BTN3A3	2255.77	3182.14	1.43134	1.37787	4.73872e-05	0.00124813		ENSG00000196550.10	FAM72A	12.2986	24.1358	1.97346	1.60443	0.00320066	0.03413		ENSG00000165475.15	CRYL1	563.801	418.64	0.740982	0.763962	7.78798e-05	0.00187571
	ENSG00000272325.2	NUDT3	4148.01	3209.12	0.772818	0.790329	4.74364e-05	0.00124813		ENSG00000172183.15	ISG20	5320.61	8858.98	1.68837	1.60304	7.88747e-06	0.000269331		ENSG00000140443.15	IGF1R	2310.95	1632.45	0.706487	0.763945	0.00470123	0.0448969
	ENSG00000183763.9	TRAIP	36.5398	65.816	1.79508	1.66241	4.7945e-05	0.00125935		ENSG00000189233.12	NUGGC	88.4092	153.408	1.8002	1.60303	0.000543868	0.00900547		ENSG00000166927.13	MS4A7	903.969	619.958	0.682533	0.76359	0.00902533	0.0704419
	ENSG00000067221.14	STOML1	275.498	397.592	1.4519	1.39454	4.83961e-05	0.00126687		ENSG00000183087.15	GAS6	354.33	600.96	1.72838	1.60264	0.00011848	0.00264232		ENSG00000119714.11	GPR68	274.763	197.079	0.710878	0.76346	0.00315899	0.0338266
	ENSG00000106392.11	C1GALT1	657.011	1169.13	1.799	1.67256	4.83815e-05	0.00126687		ENSG00000147889.17	CDKN2A	67.757	118.251	1.80198	1.60194	0.000653415	0.0104045		ENSG00000145741.15	BTF3	16675.9	12282.4	0.731004	0.763304	0.00050255	0.00849524
	ENSG00000223960.7	CHROMR	92.8728	183.685	1.97748	1.81201	4.91551e-05	0.00128455		ENSG00000235192.1	AC009495.3	54.3695	95.1166	1.75225	1.59745	0.000340312	0.00622528		ENSG00000140948.13	ZCCHC14	287.122	211.977	0.733554	0.763168	0.000334034	0.00614702
	ENSG00000142303.14	ADAMTS10	862.639	567.516	0.650026	0.683027	5.00622e-05	0.00130322		ENSG00000179593.16	ALOX15B	52.3997	131.806	2.41869	1.59724	0.00535695	0.0491032		ENSG00000187796.15	CARD9	897.062	644.796	0.71607	0.76294	0.00201931	0.0242034
	ENSG00000174080.11	CTSF	396.642	268.831	0.66071	0.69299	5.01237e-05	0.00130322		ENSG00000242472.1	IGHJ5	75.405	146.941	1.96267	1.59582	0.00340606	0.0356038		ENSG00000196205.8	EEF1A1P5	4023.05	2919.43	0.723795	0.762912	0.00119825	0.0165281
	ENSG00000204852.16	TCTN1	247.188	157.971	0.626804	0.664738	4.99681e-05	0.00130322		ENSG00000073111.14	MCM2	327.93	538.771	1.66826	1.59539	2.4844e-06	9.96744e-05		ENSG00000116661.11	FBXO2	121.881	85.7134	0.695446	0.762841	0.00502892	0.0470076
	ENSG00000091651.9	ORC6	16.2283	39.4369	2.45642	2.17637	5.04017e-05	0.00130823		ENSG00000204267.15	TAP2	1502.03	2486.65	1.67636	1.5952	6.54052e-06	0.000231571		ENSG00000143630.10	HCN3	49.7678	35.3144	0.698961	0.762601	0.00493741	0.0464595
	ENSG00000106789.13	CORO2A	461.886	622.757	1.35189	1.3133	5.05924e-05	0.00131097		ENSG00000073737.16	DHRS9	813.627	1456.57	1.79674	1.5947	0.00119659	0.0165201		ENSG00000164587.13	RPS14	18983	13930.4	0.725627	0.762435	0.000804607	0.0122062
	ENSG00000068912.14	ERLEC1	701.6	1104.19	1.58075	1.49872	5.10446e-05	0.00132046		ENSG00000111912.20	NCOA7	603.297	1053.59	1.73084	1.5945	0.000195771	0.00401631		ENSG00000162734.12	PEA15	2729.44	2015.25	0.732795	0.762347	0.000298089	0.00563399
	ENSG00000135451.13	TROAP	60.3676	134.643	2.46806	2.16281	5.17528e-05	0.00133639		ENSG00000110852.4	CLEC2B	921.521	1595.68	1.75134	1.59194	0.000389548	0.0069846		ENSG00000146707.14	POMZP3	431.62	307.988	0.715813	0.762113	0.00204628	0.0243934
	ENSG00000170448.12	NFXL1	393.411	205.089	0.513702	0.559696	5.18347e-05	0.00133639		ENSG00000229474.6	PATL2	459.493	759.227	1.66358	1.59166	2.25641e-06	9.17247e-05		ENSG00000161642.17	ZNF385A	6739.31	4576.06	0.693177	0.762075	0.00558678	0.0504979
	ENSG00000118162.14	KPTN	278.729	431.213	1.59261	1.50432	5.20589e-05	0.0013385		ENSG00000113721.14	PDGFRB	68.732	124.033	1.80017	1.5904	0.0010395	0.014942		ENSG00000225067.4	RPL23AP2	40.0669	28.5517	0.710459	0.761423	0.00254946	0.0287628
	ENSG00000121858.11	TNFSF10	6234.36	11244.7	1.79171	1.66599	5.20906e-05	0.0013385		ENSG00000149564.12	ESAM	416.296	704.608	1.74931	1.58937	0.000279463	0.0053544		ENSG00000255198.4	SNHG9	205.623	147.822	0.714722	0.761227	0.00208958	0.0248518
	ENSG00000141627.13	DYM	1261	1026.14	0.812037	0.825906	5.37137e-05	0.0013779		ENSG00000275180.1	AC048341.2	26.4402	47.2062	1.76223	1.58603	0.000658623	0.010455		ENSG00000181350.12	LRRC75A	546.933	365.874	0.676374	0.761209	0.00878532	0.0692283
	ENSG00000131462.8	TUBG1	367.029	543.571	1.49705	1.43059	5.38652e-05	0.00137949		ENSG00000140905.11	GCSH	17.131	34.7211	2.02514	1.58352	0.00478053	0.045473		ENSG00000136149.6	RPL13AP25	1155.59	847.981	0.724466	0.761159	0.000698561	0.0109868
	ENSG00000162804.14	SNED1	213.745	116.583	0.537888	0.583077	5.50536e-05	0.00140758		ENSG00000118804.8	STBD1	14.7463	28.9888	2.02711	1.57794	0.00364405	0.0374045		ENSG00000105516.11	DBP	1194.18	855.114	0.71899	0.761152	0.00127875	0.0173619
	ENSG00000273972.1	AC068722.2	9.6761	24.4602	2.58595	2.26823	5.56342e-05	0.00142006		ENSG00000272398.6	CD24	1204.99	2192.55	1.78344	1.57739	0.00117359	0.0163051		ENSG00000275395.6	FCGBP	633.74	422.594	0.666052	0.761135	0.00926813	0.0717451
	ENSG00000100422.14	CERK	5136.76	4183.06	0.812987	0.825183	5.59839e-05	0.00142661		ENSG00000154451.14	GBP5	5381.84	9312.04	1.80173	1.57547	0.00126347	0.0172267		ENSG00000115649.16	CNPPD1	11621.6	7776.66	0.668936	0.761122	0.0103205	0.0769826
	ENSG00000183527.12	PSMG1	196.853	279.751	1.43186	1.37804	5.61252e-05	0.00142785		ENSG00000267547.1	AC060766.4	42.2494	70.9441	1.68208	1.57544	6.44923e-05	0.00160095		ENSG00000149115.14	TNKS1BP1	272.728	194.808	0.711819	0.761109	0.00228039	0.0265295
	ENSG00000156471.13	PTDSS1	3132.7	2598.33	0.82709	0.83798	5.64746e-05	0.00143436		ENSG00000112343.11	TRIM38	4456.17	7171.24	1.62091	1.57496	2.53991e-08	1.75803e-06		ENSG00000158714.11	SLAMF8	255.626	161.049	0.650508	0.761014	0.0109448	0.0800846
	ENSG00000169245.6	CXCL10	21.8498	107.751	4.30421	3.45417	5.65936e-05	0.00143501		ENSG00000287200.1	AC022506.2	74.4002	131.314	1.8016	1.57486	0.00143414	0.0188511		ENSG00000139641.12	ESYT1	6246.88	4580.63	0.726246	0.760836	0.00051882	0.00868801
	ENSG00000205609.12	EIF3CL	151.052	97.4279	0.63641	0.673619	5.69117e-05	0.0014407		ENSG00000144214.9	LYG1	41.3313	71.0727	1.7096	1.5748	0.000235659	0.00466041		ENSG00000236609.4	ZNF853	405.317	295.314	0.724146	0.760609	0.000784367	0.0119569
	ENSG00000197299.12	BLM	242.253	330.617	1.36863	1.32587	5.72359e-05	0.00144652		ENSG00000164105.4	SAP30	234.878	415.166	1.75607	1.57383	0.00078678	0.0119818		ENSG00000196531.12	NACA	19998	15052.2	0.749097	0.76027	4.2305e-08	2.77183e-06
	ENSG00000234851.4	RPL23AP42	1457.23	1075.35	0.729614	0.753825	5.78062e-05	0.00145854		ENSG00000138760.10	SCARB2	780.106	1257.79	1.62428	1.57361	9.13488e-08	5.48307e-06		ENSG00000123091.5	RNF11	2483.6	1625.96	0.659098	0.759474	0.0107093	0.0789249
	ENSG00000070081.17	NUCB2	735.337	1205.63	1.63189	1.53813	5.84644e-05	0.00147273		ENSG00000166483.11	WEE1	86.4705	146.317	1.69685	1.57228	0.000155115	0.00334761		ENSG00000169136.11	ATF5	1148.22	801.159	0.700872	0.759288	0.0062212	0.0543462
	ENSG00000119333.11	WDR34	361.65	574.82	1.6118	1.51747	5.89182e-05	0.00148173		ENSG00000163535.18	SGO2	75.5568	138.063	1.84827	1.57205	0.00241502	0.0276934		ENSG00000166928.11	MS4A14	527.871	367.66	0.692086	0.759248	0.00572883	0.0513889
	ENSG00000146859.6	TMEM140	3407.69	6108.07	1.80076	1.66741	5.97052e-05	0.00149907		ENSG00000136147.18	PHF11	1758.79	2844.15	1.63805	1.57066	2.20942e-06	9.02926e-05		ENSG00000182685.7	BRICD5	454.404	327.861	0.7166	0.759028	0.00155113	0.019912
	ENSG00000072422.17	RHOBTB1	98.9477	175.503	1.79505	1.66436	6.01232e-05	0.0015071		ENSG00000106462.11	EZH2	220.689	354.793	1.62541	1.56964	2.33405e-07	1.24531e-05		ENSG00000187840.5	EIF4EBP1	889.026	631.379	0.718407	0.758486	0.00109375	0.0154899
	ENSG00000129538.14	RNASE1	146.459	344.116	2.78205	2.3381	6.11225e-05	0.00152717		ENSG00000272462.3	U91328.1	85.477	141.204	1.65728	1.56946	2.1383e-05	0.000634307		ENSG00000261879.7	AC087500.1	78.3639	56.924	0.685944	0.758475	0.00541105	0.0494046
	ENSG00000179639.10	FCER1A	406.976	167.565	0.371917	0.428459	6.10936e-05	0.00152717		ENSG00000163565.18	IFI16	9810.15	16294.8	1.66661	1.56944	4.39577e-05	0.00117063		ENSG00000175130.7	MARCKSL1	2983.66	2172.88	0.72635	0.758433	0.000382548	0.00687513
	ENSG00000035720.8	STAP1	327.469	569.667	1.75191	1.62757	6.16541e-05	0.00153795		ENSG00000119915.5	ELOVL3	27.9094	50.4814	1.85565	1.56939	0.00227529	0.0265152		ENSG00000008226.20	DLEC1	274.981	195.59	0.713933	0.758259	0.00178257	0.0220184
	ENSG00000138744.16	NAAA	2043.5	1396.95	0.682039	0.710865	6.3248e-05	0.00157515		ENSG00000029993.15	HMGB3	129.184	216.604	1.77514	1.56915	0.00112538	0.015778		ENSG00000169403.12	PTAFR	15352.9	10908.7	0.702984	0.758166	0.0035141	0.0365343
	ENSG00000120675.6	DNAJC15	454.241	660.421	1.457	1.39718	6.3921e-05	0.00158934		ENSG00000211670.2	IGLV3-9	243.663	439.339	2.41879	1.56878	0.00267953	0.0299663		ENSG00000198899.2	MT-ATP6	134495	92508.3	0.680079	0.75659	0.00561994	0.050738
	ENSG00000267547.1	AC060766.4	42.2494	70.9441	1.68208	1.57544	6.44923e-05	0.00160095		ENSG00000079385.22	CEACAM1	1559.01	2795.99	1.7897	1.56722	0.00153013	0.0196918		ENSG00000276278.1	AC048382.6	143.22	101.619	0.711253	0.756355	0.0017578	0.0218354
	ENSG00000233927.5	RPS28	21838	15696.9	0.710995	0.738103	6.57405e-05	0.0016293		ENSG00000225342.2	LRRK2-DT	205.011	348.705	1.70105	1.56717	0.00025785	0.0050217		ENSG00000178464.6	RPL10P16	977.615	692.673	0.709457	0.756304	0.00161535	0.0204859
	ENSG00000183779.7	ZNF703	357.344	168.451	0.4726	0.525039	6.62923e-05	0.00164033		ENSG00000065911.12	MTHFD2	548.333	891.579	1.64601	1.56545	1.14657e-05	0.000370909		ENSG00000149273.15	RPS3	51402.4	37989.3	0.730036	0.756253	0.000108755	0.0024894
	ENSG00000136854.21	STXBP1	161.043	78.0413	0.480767	0.535623	6.72125e-05	0.00166043		ENSG00000240403.5	KIR3DL2	46.5461	81.9709	1.80835	1.56471	0.00175514	0.02182		ENSG00000165102.15	HGSNAT	2706.94	2000.68	0.737974	0.756171	8.82979e-06	0.00029689
	ENSG00000213609.3	RPL7AP50	188.851	130.362	0.685201	0.715084	6.74591e-05	0.00166385		ENSG00000258922.1	AC106028.2	30.6792	54.1887	1.78449	1.56436	0.0014681	0.0191663		ENSG00000065717.15	TLE2	498.454	343.749	0.687459	0.755959	0.00509345	0.0472906
	ENSG00000143228.13	NUF2	22.2519	59.0155	2.82518	2.43067	6.76962e-05	0.00166702		ENSG00000112029.10	FBXO5	108.39	182.612	1.69322	1.56388	0.000208917	0.00425195		ENSG00000151136.15	BTBD11	481.179	332.555	0.695292	0.755227	0.00359178	0.0369914
	ENSG00000100271.17	TTLL1	255.926	177.881	0.690294	0.720596	6.95398e-05	0.00170968		ENSG00000175197.12	DDIT3	359.364	584.538	1.63944	1.56175	9.70847e-06	0.000319202		ENSG00000130005.13	GAMT	415.371	295.576	0.70768	0.755104	0.00161993	0.020504
	ENSG00000180357.9	ZNF609	1434.02	1153.29	0.800963	0.815536	7.01626e-05	0.00172223		ENSG00000253276.3	CCDC71L	793.993	1342.98	1.69223	1.56039	0.000260601	0.00504968		ENSG00000172985.11	SH3RF3	556.186	384.082	0.689446	0.75495	0.00540947	0.0494046
	ENSG00000115159.16	GPD2	328.458	520.922	1.59654	1.50754	7.04383e-05	0.00172624		ENSG00000145016.16	RUBCN	1879.15	2987.39	1.60361	1.55627	6.74386e-08	4.22964e-06		ENSG00000099804.9	CDC34	13796	8817.37	0.628742	0.754889	0.0122994	0.087254
	ENSG00000211611.2	IGKV6-21	30.491	101.815	3.44585	2.86498	7.07112e-05	0.00173017		ENSG00000262874.2	C19orf84	22.9543	48.2515	2.32463	1.55462	0.00451945	0.0436492		ENSG00000144455.14	SUMF1	923.978	675.171	0.730284	0.754814	8.66864e-05	0.00205242
	ENSG00000223865.11	HLA-DPB1	20473.7	12780.1	0.627879	0.668022	7.18979e-05	0.00175641		ENSG00000132646.11	PCNA	846.94	1339.77	1.58902	1.55317	2.30469e-10	2.95115e-08		ENSG00000198712.1	MT-CO2	184840	127470	0.68623	0.754712	0.00436143	0.042567
	ENSG00000100811.14	YY1	3697.54	3191.21	0.861525	0.86859	7.30179e-05	0.00178094		ENSG00000278195.2	SSTR3	341.055	566.679	1.65925	1.55281	7.37333e-05	0.00179554		ENSG00000172053.18	QARS1	6389.2	4721.98	0.73541	0.754602	1.05869e-05	0.000344658
	ENSG00000278195.2	SSTR3	341.055	566.679	1.65925	1.55281	7.37333e-05	0.00179554		ENSG00000138798.13	EGF	55.7164	101.445	1.83548	1.55077	0.00287328	0.0314465		ENSG00000198888.2	MT-ND1	215584	145675	0.669267	0.754527	0.00669176	0.0572354
	ENSG00000174444.15	RPL4	55419.2	39842.5	0.71309	0.740104	7.40705e-05	0.0018009		ENSG00000103121.9	CMC2	173.815	280.854	1.621	1.55041	8.22291e-06	0.000278925		ENSG00000116251.11	RPL22	8405.79	6121.12	0.723908	0.754441	0.000266973	0.00514074
	ENSG00000100316.16	RPL3	72560.8	50875.5	0.692305	0.722327	7.51776e-05	0.00182493		ENSG00000277632.2	CCL3	57.3346	98.9774	1.73564	1.54791	0.00110159	0.0155722		ENSG00000234851.4	RPL23AP42	1457.23	1075.35	0.729614	0.753825	5.78062e-05	0.00145854
	ENSG00000148730.7	EIF4EBP2	7529.63	6184.55	0.818322	0.844359	7.59666e-05	0.00184117		ENSG00000169288.18	MRPL1	122.965	211.094	1.75522	1.54647	0.00141465	0.0186726		ENSG00000148200.17	NR6A1	383.53	268.95	0.698706	0.753434	0.00325618	0.034459
	ENSG00000113387.12	SUB1	1255.94	2402.81	1.90829	1.74907	7.67116e-05	0.0018563		ENSG00000123473.15	STIL	35.3444	62.7229	1.75918	1.54387	0.00169352	0.0212256		ENSG00000271780.1	AL118558.3	79.0502	54.5752	0.68777	0.753249	0.00532885	0.0488854
	ENSG00000163053.11	SLC16A14	11.6566	44.4182	3.89801	3.16361	7.73832e-05	0.00186961		ENSG00000232063.2	AL691447.2	16.5644	35.5579	2.07145	1.54293	0.00545226	0.049515		ENSG00000254815.6	LMNTD2-AS1	68.0762	44.0681	0.611335	0.753025	0.0108935	0.0798275
	ENSG00000105643.10	ARRDC2	4783.6	3881.95	0.809029	0.822823	7.77316e-05	0.00187508		ENSG00000138031.14	ADCY3	687.982	1122.68	1.649	1.54021	0.000115138	0.00259035		ENSG00000105640.13	RPL18A	54105.2	39467.1	0.718951	0.752852	0.000367518	0.00664385
	ENSG00000165475.15	CRYL1	563.801	418.64	0.740982	0.763962	7.78798e-05	0.00187571		ENSG00000180573.9	H2AC6	3811.5	6293.05	1.65345	1.53977	0.000133358	0.00293159		ENSG00000204287.14	HLA-DRA	36356.6	25951.5	0.712243	0.752812	0.000779504	0.0119205
	ENSG00000136492.9	BRIP1	17.573	37.3816	2.13366	1.91666	7.90544e-05	0.00189805		ENSG00000187741.15	FANCA	486.176	782.28	1.63027	1.53881	3.90169e-05	0.001063		ENSG00000253982.2	AC100810.1	1883.89	1224.46	0.642629	0.752498	0.0107866	0.0792666
	ENSG00000139629.16	GALNT6	905.783	659.482	0.722642	0.748521	7.90054e-05	0.00189805		ENSG00000203812.2	H2AC18	34.9738	63.8281	1.80849	1.53853	0.00253485	0.0287126		ENSG00000104219.13	ZDHHC2	1979.13	1355.41	0.691536	0.752474	0.00329295	0.0347927
	ENSG00000166224.17	SGPL1	1226.86	995.426	0.809823	0.823355	7.93774e-05	0.00190117		ENSG00000070081.17	NUCB2	735.337	1205.63	1.63189	1.53813	5.84644e-05	0.00147273		ENSG00000167106.12	FAM102A	6798.47	4916.71	0.708597	0.752217	0.00112277	0.0157702
	ENSG00000186603.6	HPDL	15.1064	46.5296	3.01123	2.55501	7.94318e-05	0.00190117		ENSG00000251364.7	AC107884.1	166.441	266.878	1.6088	1.53646	9.12963e-06	0.000303649		ENSG00000146535.14	GNA12	2828.5	1999.12	0.688135	0.751373	0.00409506	0.0406186
	ENSG00000247853.2	AC006064.2	36.6219	64.3956	1.75544	1.62788	7.9575e-05	0.00190163		ENSG00000198417.7	MT1F	136.156	218.358	1.61646	1.53435	2.38651e-05	0.000700964		ENSG00000120262.10	CCDC170	134.432	86.523	0.634778	0.751312	0.0141497	0.0965475
	ENSG00000167476.10	JSRP1	18.8548	47.5463	2.60491	2.25192	8.01447e-05	0.00191227		ENSG00000162062.15	TEDC2	17.8741	36.6915	2.05908	1.53378	0.00586847	0.052064		ENSG00000160007.19	ARHGAP35	1239.66	915.336	0.735944	0.751034	8.73927e-07	3.92654e-05
	ENSG00000112773.16	TENT5A	583.042	874.755	1.51447	1.44107	8.21836e-05	0.00195788		ENSG00000251230.6	MIR3945HG	132.191	243.869	1.87749	1.53311	0.00441107	0.0428719		ENSG00000007255.10	TRAPPC6A	1134.41	802.693	0.709565	0.750854	0.000843495	0.0126574
	ENSG00000099860.9	GADD45B	2846.81	4327.73	1.52667	1.45074	8.26286e-05	0.00196544		ENSG00000137414.6	FAM8A1	2595.73	4318.96	1.67463	1.53246	0.000508982	0.00856628		ENSG00000105088.8	OLFM2	651.829	461.707	0.703343	0.750148	0.00125759	0.0171924
	ENSG00000100380.14	ST13	8796.84	6037.36	0.680761	0.712559	8.4277e-05	0.00200155		ENSG00000272669.1	AL021707.6	443.739	747.687	1.68968	1.52883	0.000822899	0.0124307		ENSG00000198242.14	RPL23A	51744	38133.8	0.727672	0.750084	2.72237e-05	0.000781907
	ENSG00000100077.15	GRK3	1480.02	1167.03	0.784951	0.80265	8.66361e-05	0.00205242		ENSG00000163507.14	CIP2A	43.6667	75.7139	1.74305	1.52808	0.00193554	0.0234185		ENSG00000131401.11	NAPSB	3592.41	2452.11	0.687732	0.749864	0.00345157	0.0360304
	ENSG00000144455.14	SUMF1	923.978	675.171	0.730284	0.754814	8.66864e-05	0.00205242		ENSG00000130303.13	BST2	4693.73	7385	1.63264	1.52582	0.000115524	0.00259525		ENSG00000227507.2	LTB	38388.5	27636.8	0.713576	0.74974	0.000437699	0.00759107
	ENSG00000226777.7	FAM30A	840.875	1486.78	1.80925	1.66503	8.69922e-05	0.0020565		ENSG00000160867.15	FGFR4	21.9066	40.3019	1.82697	1.52527	0.00377185	0.0381806		ENSG00000275120.3	AC048382.5	70.0727	48.9089	0.683915	0.749424	0.00435268	0.0425466
	ENSG00000142541.17	RPL13A	105959	76347.4	0.71095	0.739213	8.74037e-05	0.00206305		ENSG00000182504.11	CEP97	157.716	255.575	1.63893	1.52439	0.000192574	0.00397194		ENSG00000101842.13	VSIG1	369.201	244.673	0.66585	0.749076	0.00701656	0.0590775
	ENSG00000163918.10	RFC4	176.313	260.438	1.48039	1.41265	8.76485e-05	0.00206566		ENSG00000130164.14	LDLR	300.426	470.194	1.57482	1.52194	4.03138e-07	2.00473e-05		ENSG00000197111.15	PCBP2	14067.9	10352	0.730249	0.749036	7.0613e-06	0.000245484
	ENSG00000125726.11	CD70	34.3737	64.7712	1.86268	1.70255	8.85187e-05	0.00208297		ENSG00000283646.2	LINC02009	195.315	458.185	2.32686	1.52122	0.00616855	0.0539763		ENSG00000115107.20	STEAP3	298.415	204.978	0.673279	0.748966	0.00625907	0.0546149
	ENSG00000029153.14	ARNTL2	20.7987	44.5425	2.15015	1.92663	8.8892e-05	0.00208856		ENSG00000134627.12	PIWIL4	84.7016	144.829	1.6853	1.51755	0.00105906	0.0151382		ENSG00000076351.13	SLC46A1	138.94	93.7762	0.671634	0.748871	0.00641735	0.0554606
	ENSG00000213866.3	YBX1P10	46.6812	27.7987	0.594632	0.638544	9.09808e-05	0.00213437		ENSG00000119333.11	WDR34	361.65	574.82	1.6118	1.51747	5.89182e-05	0.00148173		ENSG00000105202.9	FBL	5592.24	4080.54	0.721331	0.74868	0.000106462	0.00244528
	ENSG00000183134.5	PTGDR2	635.786	295.2	0.412425	0.47757	9.19942e-05	0.00215485		ENSG00000172469.16	MANEA	118.267	207.109	1.74575	1.51665	0.00244036	0.0278882		ENSG00000139629.16	GALNT6	905.783	659.482	0.722642	0.748521	7.90054e-05	0.00189805
	ENSG00000137103.20	TMEM8B	352.383	234.449	0.664097	0.69881	9.34671e-05	0.00218478		ENSG00000257433.6	AC004241.1	83.6061	134.85	1.62403	1.51552	0.000180466	0.00377799		ENSG00000253320.7	AZIN1-AS1	321.094	214.652	0.674636	0.748375	0.0062426	0.0545021
	ENSG00000173812.11	EIF1	31354.6	22173	0.701302	0.730549	9.35561e-05	0.00218478		ENSG00000152229.18	PSTPIP2	1448.28	2386.44	1.64948	1.51364	0.000536766	0.0089167		ENSG00000123453.18	SARDH	137.693	81.3122	0.585619	0.748249	0.011104	0.0809798
	ENSG00000198246.9	SLC29A3	350.631	238.659	0.682004	0.714503	9.40345e-05	0.00219262		ENSG00000134571.11	MYBPC3	422.6	696.351	1.66802	1.51314	0.000832347	0.0125145		ENSG00000100568.11	VTI1B	4132.12	2956.13	0.709905	0.748239	0.000933791	0.0136264
	ENSG00000157933.10	SKI	2834.58	2128.96	0.747425	0.769857	9.5328e-05	0.00221941		ENSG00000134470.21	IL15RA	365.776	568.941	1.56478	1.51213	8.73347e-07	3.92654e-05		ENSG00000123358.20	NR4A1	121.124	71.9102	0.603314	0.748117	0.0138219	0.0950277
	ENSG00000126756.12	UXT	1367.71	1048.85	0.760822	0.781929	9.61676e-05	0.00223557		ENSG00000136689.18	IL1RN	5333.03	8884.26	1.67148	1.51099	0.0010096	0.0145941		ENSG00000154217.15	PITPNC1	2897.44	2122.23	0.730626	0.74805	3.12393e-06	0.000121525
	ENSG00000134070.5	IRAK2	219.095	335.511	1.53589	1.45535	9.6821e-05	0.00224736		ENSG00000128438.10	TBC1D27P	97.8755	180.472	1.8625	1.5103	0.00432958	0.0424288		ENSG00000186187.12	ZNRF1	356.755	257.398	0.714245	0.747341	0.000438549	0.00759722
	ENSG00000179348.12	GATA2	263.179	131.125	0.478669	0.533383	9.7415e-05	0.00225774		ENSG00000095739.11	BAMBI	42.1803	78.4296	1.99801	1.50888	0.00527683	0.0485362		ENSG00000220517.2	ASS1P1	57.0572	36.4882	0.643922	0.747255	0.0111594	0.0813063
	ENSG00000124702.18	KLHDC3	2922.17	2382.57	0.813213	0.826811	9.80764e-05	0.00226964		ENSG00000115159.16	GPD2	328.458	520.922	1.59654	1.50754	7.04383e-05	0.00172624		ENSG00000282431.1	TRBD1	203.671	133.555	0.650745	0.746839	0.00807171	0.0652445
	ENSG00000137752.24	CASP1	5918.48	8794.92	1.49324	1.42242	0.000102533	0.00236922		ENSG00000215022.7	AL008729.1	109.849	179.654	1.63457	1.50742	0.000433907	0.00755086		ENSG00000283063.1	TRBV6-2	167.563	108.469	0.652463	0.746808	0.00859424	0.0682829
	ENSG00000168026.18	TTC21A	178.25	314.937	1.78453	1.64633	0.00010278	0.00237134		ENSG00000108106.14	UBE2S	1061.33	1645.39	1.56831	1.50638	4.30113e-06	0.000162786		ENSG00000248527.1	MTATP6P1	28647.2	19209.3	0.667927	0.746341	0.00491568	0.0463817
	ENSG00000143603.19	KCNN3	19.4982	63.244	3.58502	2.92143	0.00010441	0.00240535		ENSG00000228672.4	PROB1	57.5523	96.5379	1.69513	1.50616	0.00156483	0.020021		ENSG00000211459.2	MT-RNR1	1135.66	771.642	0.677629	0.745954	0.00474849	0.0452638
	ENSG00000089327.15	FXYD5	21967.7	14950.7	0.687162	0.719746	0.000106362	0.00244528		ENSG00000163536.12	SERPINI1	72.3016	121.116	1.67081	1.50528	0.00113847	0.0159324		ENSG00000211747.3	TRBV20-1	601.97	413.973	0.680346	0.745857	0.00381604	0.0385011
	ENSG00000105202.9	FBL	5592.24	4080.54	0.721331	0.74868	0.000106462	0.00244528		ENSG00000172426.16	RSPH9	66.0991	115.448	1.79357	1.5048	0.00346245	0.036095		ENSG00000211721.2	TRBV6-5	296.216	200.188	0.665661	0.745686	0.00497125	0.0466563
	ENSG00000140525.17	FANCI	227.839	338.808	1.50303	1.43175	0.00010797	0.00247622		ENSG00000118162.14	KPTN	278.729	431.213	1.59261	1.50432	5.20589e-05	0.0013385		ENSG00000151062.15	CACNA2D4	582.632	416.016	0.712432	0.745509	0.000339268	0.00621358
	ENSG00000100060.18	MFNG	5677.65	4676.5	0.820284	0.837591	0.000108869	0.0024894		ENSG00000233547.1	AL158212.2	19.7187	34.9267	1.82293	1.50378	0.00424938	0.0417761		ENSG00000168646.13	AXIN2	281.689	182.406	0.646688	0.745231	0.00923156	0.0714981
	ENSG00000149273.15	RPS3	51402.4	37989.3	0.730036	0.756253	0.000108755	0.0024894		ENSG00000165507.9	DEPP1	35.837	68.8696	2.03219	1.50059	0.00577825	0.0515362		ENSG00000198763.3	MT-ND2	160820	109009	0.669826	0.744994	0.00396564	0.0396461
	ENSG00000123130.17	ACOT9	1400.15	1952.42	1.40313	1.35022	0.00010939	0.00249389		ENSG00000260368.1	AC027373.1	13.9774	25.6491	1.85224	1.50052	0.00538671	0.0492692		ENSG00000175567.10	UCP2	18802.7	12861.3	0.691671	0.744833	0.00180713	0.0222503
	ENSG00000188846.14	RPL14	24736.5	18708.1	0.749417	0.77277	0.000109317	0.00249389		ENSG00000225450.1	AL021707.1	106.045	173.508	1.64614	1.50049	0.00078232	0.0119494		ENSG00000177374.13	HIC1	232.428	165.158	0.702173	0.744582	0.00101493	0.0146436
	ENSG00000147403.16	RPL10	63013.5	44905	0.70087	0.731377	0.000110036	0.00250491		ENSG00000105711.12	SCN1B	187.815	303.586	1.64646	1.49993	0.000725433	0.0112824		ENSG00000204472.13	AIF1	7804.51	5482.16	0.705795	0.74428	0.000659374	0.0104561
	ENSG00000129667.12	RHBDF2	4070.33	5822.59	1.44009	1.38347	0.000110413	0.00250977		ENSG00000068912.14	ERLEC1	701.6	1104.19	1.58075	1.49872	5.10446e-05	0.00132046		ENSG00000134278.15	SPIRE1	67.7868	43.0922	0.632771	0.744028	0.0118717	0.0853231
	ENSG00000065485.20	PDIA5	205.42	320.633	1.58523	1.49189	0.000110847	0.00251591		ENSG00000211597.2	IGKJ1	56.5188	100.35	1.7679	1.49593	0.00372121	0.0378258		ENSG00000279801.1	AC111170.4	81.7861	50.0081	0.594241	0.743721	0.0126577	0.089097
	ENSG00000213885.4	RPL13AP7	158.953	107.171	0.665999	0.70158	0.000111185	0.00251986		ENSG00000266017.1	MIR4477B	65.5145	105.304	1.61545	1.49565	0.000394138	0.00701898		ENSG00000183813.7	CCR4	491.347	338.104	0.689162	0.743252	0.00213308	0.0252979
	ENSG00000133740.11	E2F5	130.872	233.031	1.8016	1.65397	0.000111557	0.00252457		ENSG00000213714.1	FAM209B	42.6496	71.0925	1.69123	1.49363	0.00205398	0.0244662		ENSG00000172809.13	RPL38	17131.1	12505.9	0.723608	0.743201	6.37042e-06	0.000227118
	ENSG00000229512.1	AC068580.1	20.5633	45.2734	2.15629	1.88292	0.000113385	0.00256217		ENSG00000156966.7	B3GNT7	106.048	174.108	1.64996	1.49272	0.000823533	0.0124307		ENSG00000168765.17	GSTM4	507.497	335.145	0.661326	0.743118	0.00640763	0.055439
	ENSG00000117480.16	FAAH	419.119	258.896	0.61991	0.659673	0.000113662	0.00256465		ENSG00000106785.15	TRIM14	2732.42	4194.34	1.55459	1.4925	7.08187e-06	0.000245643		ENSG00000264577.1	AC010761.1	166.796	116.856	0.697293	0.742734	0.00108735	0.0154419
	ENSG00000140988.16	RPS2	110203	82699	0.74315	0.767591	0.000114084	0.0025704		ENSG00000065485.20	PDIA5	205.42	320.633	1.58523	1.49189	0.000110847	0.00251591		ENSG00000060237.17	WNK1	7474.62	5194.66	0.691996	0.741911	0.0013064	0.0176182
	ENSG00000138031.14	ADCY3	687.982	1122.68	1.649	1.54021	0.000115138	0.00259035		ENSG00000159259.8	CHAF1B	93.3438	143.037	1.55658	1.49131	9.04759e-06	0.000301977		ENSG00000262823.1	AC127521.1	225.007	157.467	0.695356	0.741871	0.00111271	0.0156763
	ENSG00000130303.13	BST2	4693.73	7385	1.63264	1.52582	0.000115524	0.00259525		ENSG00000171621.14	SPSB1	154.251	235.537	1.54678	1.48769	4.73776e-06	0.00017713		ENSG00000081059.20	TCF7	17596.2	12250.7	0.685742	0.741744	0.0020286	0.0242391
	ENSG00000124762.13	CDKN1A	919.077	1389.76	1.53489	1.45082	0.00011635	0.00260616		ENSG00000145365.11	TIFA	502.036	790.354	1.58342	1.48544	0.000173143	0.00366462		ENSG00000166046.11	TCP11L2	1522.78	1045.42	0.686066	0.741536	0.00271728	0.0302353
	ENSG00000163016.10	ALMS1P1	21.2137	67.8303	3.60355	2.89979	0.000116214	0.00260616		ENSG00000164305.19	CASP3	669.267	1060.14	1.59424	1.48175	0.000370228	0.00668499		ENSG00000111666.11	CHPT1	3172.26	2081.99	0.640054	0.741384	0.00907989	0.0706439
	ENSG00000142208.16	AKT1	7137.42	5836.65	0.814757	0.828332	0.000117436	0.00262667		ENSG00000173786.17	CNP	2124.85	3203.81	1.53037	1.48089	1.34218e-06	5.72888e-05		ENSG00000084207.18	GSTP1	7871.61	5354.03	0.696943	0.741352	0.000904364	0.0132961
	ENSG00000204482.10	LST1	13916.2	8965.06	0.64001	0.681283	0.000117659	0.00262782		ENSG00000115902.11	SLC1A4	276.932	421.991	1.54551	1.47864	1.53559e-05	0.00047959		ENSG00000272909.1	AL122035.2	62.4232	38.5118	0.61101	0.741312	0.0137047	0.0944794
	ENSG00000183087.15	GAS6	354.33	600.96	1.72838	1.60264	0.00011848	0.00264232		ENSG00000128383.13	APOBEC3A	8029.59	12922.4	1.60899	1.47812	0.000730851	0.0113552		ENSG00000105281.12	SLC1A5	4814.06	2873.65	0.618971	0.7407	0.0099039	0.0749062
	ENSG00000243317.8	STMP1	3678.06	2197.08	0.594686	0.638919	0.00012101	0.00269484		ENSG00000162714.12	ZNF496	693.973	1064.41	1.54939	1.47809	2.97311e-05	0.000842894		ENSG00000158286.13	RNF207	61.479	36.2605	0.578059	0.7406	0.0133013	0.0925666
	ENSG00000273002.1	AL355388.1	169.062	231.926	1.38145	1.3321	0.000121581	0.00270363		ENSG00000124772.12	CPNE5	1458.56	2311.04	1.60804	1.47443	0.0007005	0.0109948		ENSG00000174444.15	RPL4	55419.2	39842.5	0.71309	0.740104	7.40705e-05	0.0018009
	ENSG00000133216.16	EPHB2	105.707	207.781	1.99351	1.79569	0.000122499	0.00272011		ENSG00000172403.11	SYNPO2	17.301	35.1995	2.10053	1.47424	0.00662078	0.0567717		ENSG00000102245.8	CD40LG	1066.16	745.627	0.692371	0.739685	0.00126504	0.0172328
	ENSG00000136770.11	DNAJC1	559.153	734.815	1.32324	1.28492	0.000126371	0.00279801		ENSG00000169258.7	GPRIN1	61.8054	98.9218	1.62308	1.47316	0.00116453	0.0162085		ENSG00000166770.11	ZNF667-AS1	126.441	84.3391	0.652315	0.73952	0.00669721	0.0572354
	ENSG00000286292.1	AC099343.5	41.2002	77.8919	1.88326	1.71781	0.000126357	0.00279801		ENSG00000100342.20	APOL1	2023.58	3230.63	1.6365	1.4717	0.0013874	0.0183624		ENSG00000261371.6	PECAM1	23080.7	16523.4	0.709199	0.739506	0.000167747	0.00357713
	ENSG00000135525.18	MAP7	174.92	102.669	0.584762	0.630015	0.00012706	0.00280921		ENSG00000182742.6	HOXB4	108.836	173.017	1.59888	1.47168	0.000677157	0.010672		ENSG00000144713.13	RPL32	31851.5	22977.6	0.713854	0.739378	4.58091e-05	0.00120945
	ENSG00000114650.20	SCAP	4928.38	3690.95	0.745095	0.77076	0.000129574	0.00286068		ENSG00000161800.13	RACGAP1	212.059	317.081	1.50703	1.46937	9.25271e-07	4.12108e-05		ENSG00000108100.18	CCNY	4651.58	3379.88	0.723082	0.739326	1.04993e-06	4.59637e-05
	ENSG00000102738.8	MRPS31	332.625	436.125	1.31369	1.27759	0.000130445	0.00287165		ENSG00000206337.12	HCP5	6321.29	9537.75	1.51544	1.46907	9.59316e-07	4.26036e-05		ENSG00000254876.5	SUGT1P4-STRA6LP	42.1672	25.9604	0.579759	0.73927	0.012008	0.0858211
	ENSG00000169375.16	SIN3A	2632.01	2012	0.762525	0.783787	0.000130397	0.00287165		ENSG00000001630.17	CYP51A1	268.943	403.866	1.51259	1.46879	4.9104e-07	2.38776e-05		ENSG00000142541.17	RPL13A	105959	76347.4	0.71095	0.739213	8.74037e-05	0.00206305
	ENSG00000180573.9	H2AC6	3811.5	6293.05	1.65345	1.53977	0.000133358	0.00293159		ENSG00000142675.18	CNKSR1	74.3673	127.143	1.69534	1.46868	0.00317262	0.0338947		ENSG00000266412.5	NCOA4	29154.7	19254.6	0.664237	0.739012	0.00516608	0.0478493
	ENSG00000211593.2	IGKJ5	13.4116	38.483	3.00987	2.49339	0.000135621	0.00297708		ENSG00000166123.14	GPT2	68.0996	107.881	1.61511	1.46677	0.000850621	0.0127394		ENSG00000170667.14	RASA4B	53.483	36.2181	0.651233	0.738993	0.00494429	0.0464957
	ENSG00000130304.17	SLC27A1	1246.85	802.398	0.646059	0.685393	0.000136812	0.00299894		ENSG00000280739.3	EIF1B-AS1	70.0971	110.043	1.57871	1.46534	0.000626575	0.010124		ENSG00000145730.20	PAM	611.604	424.657	0.68962	0.738628	0.00147951	0.0192825
	ENSG00000182557.8	SPNS3	607.252	310.485	0.517145	0.572303	0.000138526	0.00303218		ENSG00000273076.1	AL021707.7	45.8646	76.8976	1.69259	1.4638	0.00354234	0.0366789		ENSG00000232368.1	FTLP2	62.1127	41.7587	0.676274	0.738504	0.00279725	0.030924
	ENSG00000129484.13	PARP2	188.823	259.592	1.38068	1.33031	0.000140481	0.0030706		ENSG00000162676.12	GFI1	251.797	387.961	1.55622	1.46279	0.000202079	0.00412919		ENSG00000019582.15	CD74	189904	129084	0.687714	0.738317	0.00107544	0.0153278
	ENSG00000134072.11	CAMK1	1496.88	957.898	0.643942	0.685685	0.000143124	0.00312393		ENSG00000167210.17	LOXHD1	104.375	181.908	1.67111	1.46251	0.00279939	0.030924		ENSG00000104833.12	TUBB4A	120.989	77.8841	0.640441	0.738199	0.00487363	0.0460567
	ENSG00000211584.14	SLC48A1	1483.67	989.58	0.667507	0.705155	0.00014353	0.00312834		ENSG00000119411.11	BSPRY	38.5279	65.0078	1.69147	1.46231	0.00373311	0.0378974		ENSG00000233927.5	RPS28	21838	15696.9	0.710995	0.738103	6.57405e-05	0.0016293
	ENSG00000092470.12	WDR76	185.044	268.386	1.45235	1.38648	0.00014469	0.00314471		ENSG00000163644.15	PPM1K	1306.86	2007.36	1.55644	1.46095	0.000221919	0.00446921		ENSG00000123836.15	PFKFB2	845.725	448.956	0.546517	0.738041	0.0135377	0.0936606
	ENSG00000117650.13	NEK2	27.5138	62.4397	2.65351	2.20794	0.000144567	0.00314471		ENSG00000105967.16	TFEC	210.17	360.776	1.75232	1.45989	0.00528673	0.048557		ENSG00000167291.16	TBC1D16	141.126	97.7491	0.691735	0.738035	0.00106602	0.0152235
	ENSG00000232573.1	RPL3P4	674.689	459.863	0.678985	0.714074	0.000145984	0.00316835		ENSG00000172123.12	SLFN12	125.307	193.937	1.55821	1.45772	0.00031432	0.00586858		ENSG00000152207.7	CYSLTR2	230.084	150.036	0.634524	0.73802	0.00867284	0.0685529
	ENSG00000012171.20	SEMA3B	61.9197	113.792	1.88094	1.70307	0.000146681	0.00317897		ENSG00000164104.12	HMGB2	3158.1	5136.75	1.63624	1.45691	0.00227062	0.0265124		ENSG00000108298.11	RPL19	66222	47702.6	0.713487	0.737818	2.78141e-05	0.000797373
	ENSG00000196684.12	HSH2D	6902.89	10305.7	1.50534	1.42718	0.000147141	0.00318445		ENSG00000091490.11	SEL1L3	2052.03	3079.16	1.51287	1.45664	1.81168e-05	0.000551253		ENSG00000198804.2	MT-CO1	330288	222460	0.665975	0.737796	0.00359603	0.0370104
	ENSG00000221983.8	UBA52	69770.1	42689.7	0.611001	0.65638	0.000147367	0.00318487		ENSG00000141086.18	CTRL	405.6	610.512	1.5194	1.45542	2.09702e-05	0.000623265		ENSG00000186204.15	CYP4F12	159.713	96.1175	0.617514	0.737644	0.010702	0.0789249
	ENSG00000166483.11	WEE1	86.4705	146.317	1.69685	1.57228	0.000155115	0.00334761		ENSG00000261061.1	AC092718.4	55.0873	84.3895	1.58727	1.45538	0.000749171	0.0115696		ENSG00000186994.11	KANK3	120.301	79.5407	0.665329	0.7372	0.00473387	0.0451525
	ENSG00000126870.16	WDR60	337.79	233.61	0.686558	0.719934	0.000157416	0.00339251		ENSG00000134070.5	IRAK2	219.095	335.511	1.53589	1.45535	9.6821e-05	0.00224736		ENSG00000156299.13	TIAM1	909.553	642.173	0.697827	0.736657	0.0005078	0.00855576
	ENSG00000135148.12	TRAFD1	3316.3	4990.2	1.51046	1.43068	0.000159853	0.0034402		ENSG00000173801.17	JUP	951.437	1467.79	1.73997	1.45396	0.00371002	0.0377616		ENSG00000180263.14	FGD6	129.47	89.6592	0.687191	0.736195	0.00147352	0.0192208
	ENSG00000123610.5	TNFAIP6	676.583	1433.88	2.08324	1.85945	0.000160744	0.00345453		ENSG00000108984.15	MAP2K6	876.345	1398.94	1.60128	1.45389	0.00141813	0.0186726		ENSG00000204628.12	RACK1	63268.3	45571.2	0.714723	0.736001	6.97614e-06	0.000243073
	ENSG00000127511.9	SIN3B	3411.32	2901.4	0.848984	0.858388	0.000162448	0.00347956		ENSG00000110660.15	SLC35F2	117.837	179.287	1.54799	1.4535	0.000216564	0.00437283		ENSG00000159023.21	EPB41	12618.2	8701.9	0.685467	0.735651	0.00161235	0.0204755
	ENSG00000129636.13	ITFG1	745.197	938.699	1.26362	1.23626	0.000162327	0.00347956		ENSG00000163584.18	RPL22L1	165.022	277.809	1.70193	1.45223	0.00409648	0.0406186		ENSG00000225611.1	LINC02158	116.139	73.7521	0.626304	0.734701	0.00952778	0.0731984
	ENSG00000133101.10	CCNA1	15.5339	55.0557	3.95769	2.98031	0.000162588	0.00347956		ENSG00000076003.5	MCM6	622.059	921.577	1.49024	1.45209	1.91154e-07	1.04903e-05		ENSG00000139714.12	MORN3	242.341	165.781	0.668127	0.734671	0.00312762	0.0336548
	ENSG00000100479.13	POLE2	14.1149	36.5807	2.56493	2.19747	0.000167918	0.00357713		ENSG00000114127.10	XRN1	1120.59	1735.06	1.55368	1.45177	0.000378964	0.00682668		ENSG00000117318.9	ID3	783.596	535.014	0.667616	0.734396	0.00266979	0.0299008
	ENSG00000105193.9	RPS16	30241.7	22668.7	0.73967	0.76603	0.000167594	0.00357713		ENSG00000124762.13	CDKN1A	919.077	1389.76	1.53489	1.45082	0.00011635	0.00260616		ENSG00000072195.15	SPEG	433.737	284.946	0.652565	0.734354	0.00536849	0.049161
	ENSG00000203760.8	CENPW	60.0486	108.254	1.85867	1.68733	0.000168078	0.00357713		ENSG00000099860.9	GADD45B	2846.81	4327.73	1.52667	1.45074	8.26286e-05	0.00196544		ENSG00000221890.4	NPTXR	216.067	150.477	0.676284	0.734313	0.00226514	0.0264685
	ENSG00000261371.6	PECAM1	23080.7	16523.4	0.709199	0.739506	0.000167747	0.00357713		ENSG00000196787.3	H2AC11	84.9736	136.672	1.58827	1.44977	0.00112027	0.0157493		ENSG00000071246.11	VASH1	925.255	623.806	0.676342	0.734249	0.00203466	0.0242842
	ENSG00000114779.19	ABHD14B	2721.07	2045.63	0.744893	0.770507	0.000170009	0.00361322		ENSG00000189013.14	KIR2DL4	58.3612	107.924	1.88437	1.449	0.00580641	0.0517225		ENSG00000137460.8	FHDC1	186.078	118.106	0.638822	0.733311	0.00814301	0.0655747
	ENSG00000068745.15	IP6K2	1710.99	2052.79	1.20306	1.18726	0.000172595	0.00365854		ENSG00000168209.5	DDIT4	967.671	1483.45	1.53924	1.44866	0.000227261	0.00454183		ENSG00000171680.22	PLEKHG5	186.253	119.484	0.638905	0.732934	0.00665434	0.0570277
	ENSG00000130741.11	EIF2S3	7393.02	6499.07	0.877514	0.883475	0.000172617	0.00365854		ENSG00000100918.13	REC8	808.697	1203.31	1.51567	1.44735	3.55871e-05	0.000983509		ENSG00000116990.11	MYCL	557.76	385.933	0.683041	0.73269	0.00136226	0.0181233
	ENSG00000145365.11	TIFA	502.036	790.354	1.58342	1.48544	0.000173143	0.00366462		ENSG00000184164.14	CRELD2	862.836	1276.09	1.50093	1.447	6.87806e-06	0.000241298		ENSG00000146677.7	AC004453.1	72.7637	51.2209	0.693829	0.732413	0.000419981	0.00738378
	ENSG00000164237.9	CMBL	391.159	112.474	0.285242	0.349876	0.000174866	0.003696		ENSG00000184898.7	RBM43	200.406	308.302	1.55559	1.44678	0.000519607	0.00868801		ENSG00000204475.10	NCR3	613.048	420.101	0.679205	0.732373	0.00143607	0.0188604
	ENSG00000084754.12	HADHA	8451.34	6342.63	0.74939	0.773981	0.000175636	0.00370718		ENSG00000159147.18	DONSON	96.0596	149.182	1.5628	1.44454	0.000761997	0.0117212		ENSG00000162591.16	MEGF6	1704.27	1182.69	0.693816	0.731832	0.000464867	0.00796338
	ENSG00000142583.18	SLC2A5	225.433	435.673	1.92891	1.7436	0.000176082	0.0037115		ENSG00000279821.1	AC145098.2	116.837	186.512	1.60234	1.44444	0.00187183	0.0227372		ENSG00000147403.16	RPL10	63013.5	44905	0.70087	0.731377	0.000110036	0.00250491
	ENSG00000269242.1	AC010422.3	90.6378	57.6473	0.632672	0.674936	0.000177238	0.00373073		ENSG00000128050.8	PAICS	899.172	1323.64	1.48079	1.44436	1.50949e-07	8.59065e-06		ENSG00000227615.1	AP001324.1	345.604	238.699	0.687198	0.731284	0.000764149	0.0117322
	ENSG00000274020.4	LINC01138	476.926	636.282	1.34131	1.29788	0.000177805	0.00373756		ENSG00000159882.13	ZNF230	286.659	446.972	1.56784	1.44386	0.0009219	0.0134914		ENSG00000279369.1	AC046185.3	1352.82	976.321	0.715681	0.730742	1.94778e-07	1.05799e-05
	ENSG00000186193.9	SAPCD2	161.246	301.568	1.88807	1.7114	0.000178475	0.00374651		ENSG00000030110.13	BAK1	2061.52	3033.87	1.48498	1.44313	2.66634e-06	0.000105786		ENSG00000007264.15	MATK	2562.97	1785.58	0.690448	0.730693	0.000512715	0.00861968
	ENSG00000112304.11	ACOT13	357.712	446.333	1.25095	1.22554	0.000179224	0.0037571		ENSG00000176809.10	LRRC37A3	100.925	156.749	1.56772	1.44302	0.000874557	0.012984		ENSG00000173812.11	EIF1	31354.6	22173	0.701302	0.730549	9.35561e-05	0.00218478
	ENSG00000257433.6	AC004241.1	83.6061	134.85	1.62403	1.51552	0.000180466	0.00377799		ENSG00000168081.9	PNOC	204.95	326.58	1.57844	1.44269	0.000964668	0.0140237		ENSG00000168890.14	TMEM150A	433.592	309.529	0.710383	0.729997	3.19682e-06	0.000124046
	ENSG00000177426.20	TGIF1	628.034	488.186	0.774783	0.795229	0.000184871	0.00386494		ENSG00000112773.16	TENT5A	583.042	874.755	1.51447	1.44107	8.21836e-05	0.00195788		ENSG00000177706.9	FAM20C	467.303	313.342	0.667636	0.729361	0.00194594	0.0234704
	ENSG00000110697.13	PITPNM1	6798.64	5437.56	0.795927	0.813352	0.000186289	0.00388727		ENSG00000176092.15	CRYBG2	40.6338	64.8754	1.60762	1.43911	0.00183835	0.0225233		ENSG00000164530.15	PI16	233.088	156.23	0.664886	0.729009	0.00239128	0.0275033
	ENSG00000163808.17	KIF15	28.683	74.4381	2.60303	2.20188	0.000186445	0.00388727		ENSG00000113758.13	DBN1	1122.76	1709.33	1.52917	1.43898	0.000247373	0.00485771		ENSG00000259436.1	AC010247.2	463.455	310.267	0.664587	0.72806	0.00227394	0.0265152
	ENSG00000165802.22	NSMF	2012.26	1533.93	0.757624	0.781162	0.000186993	0.00389341		ENSG00000143367.16	TUFT1	99.0932	152.166	1.53858	1.43797	0.000442473	0.00764796		ENSG00000231389.7	HLA-DPA1	17348.8	11719.3	0.68203	0.727947	0.000635506	0.0102159
	ENSG00000137764.20	MAP2K5	705.448	552.48	0.781969	0.801576	0.000187726	0.00390337		ENSG00000128203.7	ASPHD2	388.861	583.765	1.5074	1.4378	2.56323e-05	0.000745958		ENSG00000146904.9	EPHA1	627.914	417.477	0.659419	0.72757	0.00316221	0.0338375
	ENSG00000143297.19	FCRL5	592.54	1166.11	1.97604	1.76887	0.000188918	0.00392235		ENSG00000275832.5	ARHGAP23	34.2069	56.1023	1.67135	1.43655	0.004277	0.041967		ENSG00000213149.3	CNN2P9	40.1349	23.2998	0.589007	0.726908	0.0123058	0.0872592
	ENSG00000165501.17	LRR1	155.698	212.259	1.36888	1.31925	0.000189404	0.00392235		ENSG00000000460.17	C1orf112	89.485	137.331	1.52788	1.43494	0.000328373	0.00607925		ENSG00000215458.8	AATBC	600.043	411.394	0.677851	0.726774	0.00107474	0.0153278
	ENSG00000241294.1	IGKV2-24	329.095	838.675	2.82176	2.26879	0.000189284	0.00392235		ENSG00000151743.11	AMN1	277.702	437.616	1.57725	1.43456	0.00163398	0.0206308		ENSG00000132849.20	PATJ	434.939	285.495	0.649742	0.726743	0.00415714	0.0411589
	ENSG00000175662.17	TOM1L2	1936.82	1641.66	0.845265	0.855403	0.00019223	0.00397016		ENSG00000174442.12	ZWILCH	132.066	210.49	1.60201	1.43281	0.00251031	0.0285443		ENSG00000092200.12	RPGRIP1	266.019	176.53	0.662703	0.726395	0.00308311	0.0332456
	ENSG00000270972.1	AC136475.9	194.851	509.966	2.55886	2.18272	0.000192189	0.00397016		ENSG00000140525.17	FANCI	227.839	338.808	1.50303	1.43175	0.00010797	0.00247622		ENSG00000198034.11	RPS4X	49921.9	35478.2	0.70345	0.725907	9.7219e-06	0.000319202
	ENSG00000182504.11	CEP97	157.716	255.575	1.63893	1.52439	0.000192574	0.00397194		ENSG00000230149.2	AL021707.3	92.2791	145.498	1.59026	1.4316	0.00218153	0.0257659		ENSG00000185829.17	ARL17A	308.572	202.834	0.655353	0.72587	0.0037038	0.0377616
	ENSG00000148303.17	RPL7A	53423.7	41394	0.768186	0.790337	0.000193099	0.00397698		ENSG00000135148.12	TRAFD1	3316.3	4990.2	1.51046	1.43068	0.000159853	0.0034402		ENSG00000056558.11	TRAF1	2668.81	1884.19	0.698544	0.725157	3.20267e-05	0.000898033
	ENSG00000160710.17	ADAR	17028.7	25033.4	1.47408	1.40094	0.000193336	0.00397698		ENSG00000156802.13	ATAD2	183.386	282.455	1.55386	1.43061	0.00102345	0.0147527		ENSG00000211817.2	TRAV38-2DV8	131.452	78.8089	0.600807	0.724356	0.00954591	0.0732314
	ENSG00000132780.17	NASP	2069.41	2486.08	1.20591	1.17179	0.000193618	0.00397746		ENSG00000131462.8	TUBG1	367.029	543.571	1.49705	1.43059	5.38652e-05	0.00137949		ENSG00000063046.17	EIF4B	21236.7	15028.4	0.705752	0.723227	8.89301e-07	3.97238e-05
	ENSG00000111912.20	NCOA7	603.297	1053.59	1.73084	1.5945	0.000195771	0.00401631		ENSG00000234290.2	AC116366.2	177.974	285.038	1.60964	1.43001	0.00306113	0.0330551		ENSG00000225756.1	DBH-AS1	155.88	90.8466	0.590686	0.722704	0.00950642	0.0731475
	ENSG00000166165.13	CKB	153.599	86.4201	0.547423	0.604101	0.000196975	0.00403562		ENSG00000102524.11	TNFSF13B	2640.88	4172.13	1.58418	1.42932	0.00219487	0.0258836		ENSG00000100316.16	RPL3	72560.8	50875.5	0.692305	0.722327	7.51776e-05	0.00182493
	ENSG00000162244.12	RPL29	27486.5	20789.2	0.7499	0.775314	0.000200714	0.00410676		ENSG00000026751.17	SLAMF7	1650.87	2443.67	1.49363	1.42765	4.50475e-05	0.00119551		ENSG00000160360.13	GPSM1	407.229	278.943	0.685181	0.722315	0.000246421	0.00484829
	ENSG00000162676.12	GFI1	251.797	387.961	1.55622	1.46279	0.000202079	0.00412919		ENSG00000196684.12	HSH2D	6902.89	10305.7	1.50534	1.42718	0.000147141	0.00318445		ENSG00000198786.2	MT-ND5	121306	78718.4	0.634061	0.721165	0.00370726	0.0377616
	ENSG00000164663.14	USP49	260.896	357.597	1.37732	1.32509	0.000203469	0.00415207		ENSG00000100629.17	CEP128	78.1804	123.185	1.58163	1.42574	0.00224897	0.0263197		ENSG00000151650.8	VENTX	482.356	321.478	0.657383	0.720688	0.00237169	0.0272985
	ENSG00000198840.2	MT-ND3	50909	33601.5	0.654535	0.695594	0.000208502	0.00424912		ENSG00000143870.12	PDIA6	2408.98	3477.75	1.45301	1.42391	1.9005e-08	1.35828e-06		ENSG00000100271.17	TTLL1	255.926	177.881	0.690294	0.720596	6.95398e-05	0.00170968
	ENSG00000112029.10	FBXO5	108.39	182.612	1.69322	1.56388	0.000208917	0.00425195		ENSG00000180061.10	TMEM150B	312.596	472.39	1.55151	1.42337	0.00127263	0.0173067		ENSG00000115255.11	REEP6	164.349	110.398	0.663491	0.720588	0.00166588	0.0209775
	ENSG00000049249.8	TNFRSF9	208.919	125.057	0.582394	0.631589	0.000212179	0.00430613		ENSG00000137752.24	CASP1	5918.48	8794.92	1.49324	1.42242	0.000102533	0.00236922		ENSG00000171368.12	TPPP	59.1399	34.1082	0.568831	0.72029	0.0121441	0.0865519
	ENSG00000092931.11	MFSD11	352.353	431.2	1.22793	1.20709	0.00021242	0.00430613		ENSG00000104320.13	NBN	1325.09	2000.8	1.51614	1.42154	0.000452317	0.00778309		ENSG00000126368.6	NR1D1	554.878	375.171	0.668181	0.720079	0.000882393	0.0130374
	ENSG00000143942.5	CHAC2	28.5236	71.6738	2.4841	2.13009	0.000212217	0.00430613		ENSG00000196345.13	ZKSCAN7	116.346	184.286	1.58965	1.4207	0.00293064	0.0319576		ENSG00000126870.16	WDR60	337.79	233.61	0.686558	0.719934	0.000157416	0.00339251
	ENSG00000143889.16	HNRNPLL	496.534	695.854	1.40827	1.34825	0.000214755	0.00434774		ENSG00000132259.13	CNGA4	24.0175	44.653	1.84919	1.4186	0.00864289	0.0684968		ENSG00000089327.15	FXYD5	21967.7	14950.7	0.687162	0.719746	0.000106362	0.00244528
	ENSG00000110660.15	SLC35F2	117.837	179.287	1.54799	1.4535	0.000216564	0.00437283		ENSG00000148110.16	MFSD14B	1962.86	2944.59	1.51048	1.41765	0.000432289	0.00754835		ENSG00000251992.1	SCARNA17	125.82	77.7396	0.597908	0.719114	0.00946971	0.0729381
	ENSG00000182578.13	CSF1R	3796.76	2287.29	0.593245	0.643549	0.000216346	0.00437283		ENSG00000287733.1	AC083862.3	80.8547	126.873	1.57142	1.4172	0.00243078	0.0278119		ENSG00000106066.15	CPVL	4875.5	3318.54	0.671217	0.718975	0.000841148	0.0126345
	ENSG00000185155.11	MIXL1	15.1134	42.7791	3.90403	2.73418	0.000219737	0.00443108		ENSG00000197461.13	PDGFA	44.6181	74.9401	1.65848	1.41647	0.00524043	0.0484212		ENSG00000127585.12	FBXL16	549.812	365.034	0.649455	0.718537	0.00268205	0.0299727
	ENSG00000163644.15	PPM1K	1306.86	2007.36	1.55644	1.46095	0.000221919	0.00446921		ENSG00000113810.16	SMC4	658.934	983.963	1.50766	1.41627	0.000433845	0.00755086		ENSG00000211734.3	TRBV5-1	481.5	322.807	0.656861	0.71824	0.00191963	0.0232627
	ENSG00000237513.2	AC007384.1	100.268	151.142	1.49466	1.41196	0.000222759	0.00448025		ENSG00000156500.15	FAM122C	89.1163	132.872	1.50012	1.41488	0.000289777	0.00551761		ENSG00000233426.3	EIF3FP3	123.383	82.7432	0.655535	0.718229	0.00222584	0.0261227
	ENSG00000090621.14	PABPC4	4797.77	3736.8	0.77409	0.795601	0.0002257	0.0045333		ENSG00000166889.14	PATL1	1802.08	2626.69	1.46337	1.41318	1.19342e-05	0.000382934		ENSG00000211745.3	TRBV4-2	275.1	166.07	0.603807	0.717135	0.00797204	0.0646089
	ENSG00000197756.10	RPL37A	26442.9	20500.2	0.767841	0.790664	0.000225986	0.0045333		ENSG00000243155.1	AL162431.1	50.7561	78.129	1.54469	1.41291	0.00150865	0.019497		ENSG00000172005.11	MAL	3134.53	2102.31	0.660301	0.716784	0.00136962	0.0182055
	ENSG00000081791.9	DELE1	1946.79	1650.32	0.846901	0.854792	0.000226757	0.00454183		ENSG00000163918.10	RFC4	176.313	260.438	1.48039	1.41265	8.76485e-05	0.00206566		ENSG00000159640.16	ACE	47.2384	28.0026	0.564086	0.716475	0.00845345	0.0674082
	ENSG00000166164.15	BRD7	1981.37	2378.73	1.20481	1.18634	0.000227298	0.00454183		ENSG00000285533.2	RELA-DT	154.338	225.982	1.4709	1.41232	3.08708e-05	0.000870387		ENSG00000267119.1	RPL10P15	306.87	206.01	0.668041	0.716165	0.000881896	0.0130374
	ENSG00000168209.5	DDIT4	967.671	1483.45	1.53924	1.44866	0.000227261	0.00454183		ENSG00000169871.13	TRIM56	9025.94	13080.4	1.45828	1.41219	6.10202e-06	0.000219074		ENSG00000107902.14	LHPP	2421.36	1635.44	0.673229	0.715714	0.000425739	0.00746177
	ENSG00000092621.12	PHGDH	247.446	425.149	1.79528	1.63428	0.000228881	0.00455597		ENSG00000237513.2	AC007384.1	100.268	151.142	1.49466	1.41196	0.000222759	0.00448025		ENSG00000189283.10	FHIT	502.536	323.239	0.644525	0.715658	0.00253615	0.0287126
	ENSG00000104549.12	SQLE	190.377	274.455	1.44835	1.37824	0.000229072	0.00455597		ENSG00000133119.13	RFC3	84.0615	126.385	1.52029	1.41181	0.000784328	0.0119569		ENSG00000137054.16	POLR1E	632.364	443.386	0.692193	0.715509	8.98009e-06	0.000300628
	ENSG00000168056.16	LTBP3	3181.18	2171.29	0.663575	0.704554	0.000228864	0.00455597		ENSG00000197536.11	IRF1-AS1	1196.19	1783.23	1.5014	1.41138	0.000425623	0.00746177		ENSG00000168824.14	NSG1	329.022	222.912	0.647214	0.715495	0.00251919	0.0286104
	ENSG00000198727.2	MT-CYB	171970	97883.3	0.558149	0.615315	0.000229192	0.00455597		ENSG00000248477.6	NAIPP3	20.0354	35.5949	1.78788	1.41109	0.00849003	0.0676297		ENSG00000186184.18	POLR1D	5515.14	3744.75	0.674623	0.71531	0.000393036	0.00701439
	ENSG00000196083.10	IL1RAP	1085.24	583.817	0.540374	0.594972	0.000230585	0.00457182		ENSG00000257221.4	AC007569.1	110.563	167.943	1.5409	1.40823	0.00146709	0.0191663		ENSG00000153885.14	KCTD15	424.231	288.717	0.67608	0.715095	0.000307295	0.00576871
	ENSG00000261222.3	AC064805.1	448.815	228.238	0.509254	0.568788	0.000230416	0.00457182		ENSG00000244617.2	ASPRV1	229.386	374.541	1.62889	1.40596	0.00556054	0.0503134		ENSG00000213609.3	RPL7AP50	188.851	130.362	0.685201	0.715084	6.74591e-05	0.00166385
	ENSG00000157870.16	PRXL2B	1135.19	860.583	0.749721	0.775961	0.000233177	0.00461726		ENSG00000229754.1	CXCR2P1	503.103	768.983	1.56922	1.40425	0.0030274	0.032783		ENSG00000149260.18	CAPN5	524.133	340.336	0.608639	0.714922	0.00585176	0.0519758
	ENSG00000144214.9	LYG1	41.3313	71.0727	1.7096	1.5748	0.000235659	0.00466041		ENSG00000170860.4	LSM3	339.026	520.546	1.54092	1.40403	0.00201316	0.0241485		ENSG00000063177.13	RPL18	38197	26576.6	0.687504	0.714792	2.67968e-05	0.000773983
	ENSG00000133063.16	CHIT1	220.17	538.604	2.47633	2.11909	0.000236431	0.00466967		ENSG00000165029.16	ABCA1	766.18	1211.05	1.59119	1.40246	0.00433902	0.0424941		ENSG00000198246.9	SLC29A3	350.631	238.659	0.682004	0.714503	9.40345e-05	0.00219262
	ENSG00000107371.13	EXOSC3	548.137	665.018	1.21678	1.19717	0.000240701	0.0047479		ENSG00000276180.1	H4C9	34.2552	57.2985	1.65969	1.40177	0.00688931	0.05839		ENSG00000204673.10	AKT1S1	2825.76	1887.27	0.663382	0.71441	0.000935516	0.0136387
	ENSG00000160360.13	GPSM1	407.229	278.943	0.685181	0.722315	0.000246421	0.00484829		ENSG00000154511.12	DIPK1A	201.646	307.688	1.51921	1.40175	0.00133313	0.0178218		ENSG00000075618.18	FSCN1	335.228	217.017	0.659936	0.714169	0.00136011	0.0181104
	ENSG00000242071.3	RPL7AP6	414.904	317.828	0.759171	0.783422	0.000246306	0.00484829		ENSG00000160710.17	ADAR	17028.7	25033.4	1.47408	1.40094	0.000193336	0.00397698		ENSG00000232573.1	RPL3P4	674.689	459.863	0.678985	0.714074	0.000145984	0.00316835
	ENSG00000113758.13	DBN1	1122.76	1709.33	1.52917	1.43898	0.000247373	0.00485771		ENSG00000172339.10	ALG14	86.2673	130.904	1.52169	1.40055	0.00155599	0.0199245		ENSG00000196372.13	ASB13	587.941	405.053	0.687575	0.713457	2.45768e-05	0.000719328
	ENSG00000182628.13	SKA2	276.64	394.174	1.42849	1.36272	0.000247533	0.00485771		ENSG00000232586.1	KIAA1614-AS1	49.8531	82.1804	1.6356	1.39929	0.00611913	0.0536681		ENSG00000153814.13	JAZF1	2948.13	1934.87	0.649724	0.712931	0.00207305	0.0246743
	ENSG00000112033.14	PPARD	2092.11	1699.63	0.807238	0.82381	0.000248775	0.00487273		ENSG00000067066.17	SP100	6297.59	9126.1	1.45618	1.39922	4.56166e-05	0.00120644		ENSG00000100380.14	ST13	8796.84	6037.36	0.680761	0.712559	8.4277e-05	0.00200155
	ENSG00000154305.18	MIA3	2005.73	2619.99	1.31667	1.27647	0.000248932	0.00487273		ENSG00000182481.9	KPNA2	650.764	931.828	1.43858	1.39794	2.92683e-06	0.000114729		ENSG00000182195.9	LDOC1	264.705	179.314	0.661233	0.712477	0.00118909	0.0164461
	ENSG00000171860.5	C3AR1	1132.33	2039.21	1.80144	1.64085	0.000251156	0.00491		ENSG00000120675.6	DNAJC15	454.241	660.421	1.457	1.39718	6.3921e-05	0.00158934		ENSG00000111796.4	KLRB1	995.671	661.945	0.650941	0.712067	0.00184207	0.0225253
	ENSG00000144354.14	CDCA7	50.6675	100.861	2.03609	1.80109	0.000252708	0.00493407		ENSG00000196465.10	MYL6B	244.939	356.247	1.4857	1.39696	0.000435458	0.00756928		ENSG00000131355.15	ADGRE3	3039.7	2016.9	0.655558	0.711723	0.00155492	0.0199245
	ENSG00000179406.8	LINC00174	543.369	750.715	1.39222	1.33503	0.000257629	0.0050217		ENSG00000267102.1	AC060766.1	28.2587	48.0104	1.71136	1.3966	0.00764781	0.0627177		ENSG00000254772.10	EEF1G	472.272	317.717	0.671676	0.711699	0.000330975	0.0061127
	ENSG00000225342.2	LRRK2-DT	205.011	348.705	1.70105	1.56717	0.00025785	0.0050217		ENSG00000286122.1	AC016074.2	31.846	55.4206	1.7833	1.39618	0.00911227	0.0708063		ENSG00000138744.16	NAAA	2043.5	1396.95	0.682039	0.710865	6.3248e-05	0.00157515
	ENSG00000157823.17	AP3S2	1140.34	857.917	0.749954	0.776428	0.000260584	0.00504968		ENSG00000287839.1	AL353807.5	471.882	698.948	1.49487	1.39573	0.000762041	0.0117212		ENSG00000121691.7	CAT	9454.37	6388.69	0.671475	0.710194	0.00027894	0.00535105
	ENSG00000183049.12	CAMK1D	4943.91	3127.25	0.630069	0.673978	0.000260145	0.00504968		ENSG00000203666.12	EFCAB2	171.584	265.637	1.54869	1.39551	0.00289882	0.0317034		ENSG00000105808.17	RASA4	210.555	139.439	0.649652	0.709695	0.00141734	0.0186726
	ENSG00000185339.9	TCN2	337.349	575.287	1.78936	1.62362	0.000260392	0.00504968		ENSG00000067221.14	STOML1	275.498	397.592	1.4519	1.39454	4.83961e-05	0.00126687		ENSG00000253341.1	AC115837.1	45.0961	30.4511	0.669776	0.709483	0.000309143	0.00578597
	ENSG00000253276.3	CCDC71L	793.993	1342.98	1.69223	1.56039	0.000260601	0.00504968		ENSG00000213047.13	DENND1B	167.231	257.825	1.54274	1.39397	0.00292906	0.0319576		ENSG00000226981.2	ABHD17AP6	31.5662	20.4922	0.639075	0.70841	0.00239649	0.0275426
	ENSG00000132676.16	DAP3	2668.73	2347.55	0.877717	0.884033	0.000264166	0.00509591		ENSG00000101773.19	RBBP8	185.329	281.038	1.5176	1.39264	0.00174959	0.0217862		ENSG00000013583.10	HEBP1	1389.31	933.064	0.662296	0.708377	0.000670664	0.0105805
	ENSG00000146083.12	RNF44	6462.48	4951.17	0.764115	0.787445	0.000263506	0.00509591		ENSG00000119812.19	FAM98A	434.521	616.506	1.43683	1.39254	7.71137e-06	0.000263904		ENSG00000149823.9	VPS51	9062.17	6245.8	0.683851	0.707078	5.8063e-06	0.000210907
	ENSG00000204386.11	NEU1	1401.32	1840.63	1.31728	1.27664	0.000263777	0.00509591		ENSG00000049089.15	COL9A2	706.394	1368.63	1.83846	1.39232	0.00886412	0.0695994		ENSG00000170275.15	CRTAP	5408.53	3724.04	0.68522	0.705623	1.80073e-06	7.51086e-05
	ENSG00000271936.1	AC012073.1	21.7275	44.1695	2.12433	1.85274	0.000264314	0.00509591		ENSG00000279861.1	AC073548.1	250.774	369.515	1.48929	1.3908	0.00080491	0.0122062		ENSG00000245552.7	AP000787.1	343.205	208.504	0.598876	0.705578	0.00638816	0.0553314
	ENSG00000116251.11	RPL22	8405.79	6121.12	0.723908	0.754441	0.000266973	0.00514074		ENSG00000109906.14	ZBTB16	351.036	603.138	1.70304	1.39056	0.00853331	0.0678815		ENSG00000065978.19	YBX1	42622.3	28098.6	0.662101	0.705243	0.000342745	0.00625703
	ENSG00000253998.3	IGKV2-29	65.9977	324.061	4.40835	3.0751	0.000270979	0.00521134		ENSG00000185436.12	IFNLR1	184.493	271.08	1.50032	1.39031	0.00116202	0.0162029		ENSG00000070756.16	PABPC1	83847.6	58187.3	0.691488	0.705155	1.26673e-08	9.40318e-07
	ENSG00000159713.11	TPPP3	359.914	174.11	0.478846	0.544452	0.000272552	0.00523504		ENSG00000135437.9	RDH5	47.8082	73.6109	1.54033	1.38823	0.00322917	0.0343102		ENSG00000211584.14	SLC48A1	1483.67	989.58	0.667507	0.705155	0.00014353	0.00312834
	ENSG00000121691.7	CAT	9454.37	6388.69	0.671475	0.710194	0.00027894	0.00535105		ENSG00000109046.15	WSB1	3747.28	5621.83	1.5059	1.38813	0.00168668	0.0211896		ENSG00000166341.8	DCHS1	568.88	383.578	0.658242	0.705077	0.000497352	0.00843715
	ENSG00000149564.12	ESAM	416.296	704.608	1.74931	1.58937	0.000279463	0.0053544		ENSG00000225411.3	CR786580.1	21.8388	33.9846	1.57037	1.38695	0.00472751	0.0451198		ENSG00000168056.16	LTBP3	3181.18	2171.29	0.663575	0.704554	0.000228864	0.00455597
	ENSG00000124920.13	MYRF	18.9927	37.6717	2.04513	1.80335	0.000280544	0.00536841		ENSG00000092470.12	WDR76	185.044	268.386	1.45235	1.38648	0.00014469	0.00314471		ENSG00000135070.15	ISCA1	2087.22	1272.15	0.611745	0.70366	0.00493114	0.0464552
	ENSG00000159714.11	ZDHHC1	101.541	48.6331	0.472011	0.53744	0.000286791	0.00547628		ENSG00000118513.19	MYB	146.543	231.947	1.58634	1.38578	0.00545018	0.049515		ENSG00000073792.15	IGF2BP2	2765.9	1494.31	0.553048	0.703636	0.00958927	0.0734907
	ENSG00000205038.12	PKHD1L1	75.917	136.828	1.86771	1.67963	0.000286894	0.00547628		ENSG00000068489.12	PRR11	130.785	192.641	1.4728	1.38464	0.000492631	0.00837363		ENSG00000198816.7	ZNF358	688.035	459.29	0.6729	0.703536	3.73778e-05	0.00102562
	ENSG00000172115.9	CYCS	916.912	1245.69	1.36222	1.31034	0.000288314	0.00549657		ENSG00000065308.5	TRAM2	646.049	921.271	1.43803	1.38463	4.23604e-05	0.00113597		ENSG00000166428.13	PLD4	1341.38	878.597	0.618684	0.703172	0.00273254	0.0303822
	ENSG00000156500.15	FAM122C	89.1163	132.872	1.50012	1.41488	0.000289777	0.00551761		ENSG00000129667.12	RHBDF2	4070.33	5822.59	1.44009	1.38347	0.000110413	0.00250977		ENSG00000112306.8	RPS12	38103.5	25862	0.672777	0.702996	3.9186e-05	0.00106572
	ENSG00000280213.1	UCKL1-AS1	29.4487	56.1022	1.9955	1.82923	0.000290342	0.00552152		ENSG00000174788.10	PCP2	123.049	179.646	1.47384	1.38331	0.000665366	0.0105294		ENSG00000172765.17	TMCC1	1114.3	753.702	0.673219	0.702944	1.30626e-05	0.000414711
	ENSG00000255328.1	AC136475.5	235.795	526.879	2.24386	1.94475	0.0002944	0.00559178		ENSG00000142687.18	KIAA0319L	2859.15	4222.31	1.47944	1.38242	0.000966988	0.0140442		ENSG00000070087.14	PFN2	78.9579	47.1949	0.593925	0.702821	0.00582379	0.0518173
	ENSG00000114544.16	SLC41A3	604.224	461.448	0.757385	0.782436	0.00029494	0.00559512		ENSG00000155629.15	PIK3AP1	3518.57	5242.51	1.51273	1.38157	0.00244957	0.0279282		ENSG00000103528.17	SYT17	82.1052	48.2825	0.572485	0.702578	0.00866436	0.0685529
	ENSG00000224165.6	DNAJC27-AS1	12.8368	30.6438	2.3158	1.99142	0.000295785	0.00560423		ENSG00000196937.11	FAM3C	349.09	516.716	1.49601	1.38151	0.00155273	0.0199159		ENSG00000154122.14	ANKH	3900.24	2472.23	0.625334	0.702388	0.0030481	0.0329375
	ENSG00000143333.7	RGS16	21.8026	45.7914	2.10297	1.84834	0.000296173	0.00560467		ENSG00000107331.17	ABCA2	3144.97	4562.08	1.45435	1.38104	0.000298963	0.00564357		ENSG00000278030.1	TRBV7-9	746.679	470.875	0.632515	0.702275	0.00152578	0.0196853
	ENSG00000162734.12	PEA15	2729.44	2015.25	0.732795	0.762347	0.000298089	0.00563399		ENSG00000003400.15	CASP10	1796.12	2508.2	1.40223	1.38059	2.93747e-09	2.59409e-07		ENSG00000071967.12	CYBRD1	961.361	619.435	0.641338	0.702228	0.00163297	0.0206308
	ENSG00000107331.17	ABCA2	3144.97	4562.08	1.45435	1.38104	0.000298963	0.00564357		ENSG00000137842.7	TMEM62	342.771	484.329	1.4237	1.3801	1.07547e-05	0.000349379		ENSG00000213885.4	RPL13AP7	158.953	107.171	0.665999	0.70158	0.000111185	0.00251986
	ENSG00000127526.15	SLC35E1	1597.98	1385.88	0.864207	0.873159	0.000300931	0.00566485		ENSG00000124688.13	MAD2L1BP	618.18	868.613	1.4101	1.38008	2.83362e-07	1.47099e-05		ENSG00000167526.13	RPL13	116872	79477.3	0.671527	0.701513	3.42727e-05	0.000954047
	ENSG00000232869.2	TRBV29-1	762.263	466.495	0.607272	0.658035	0.000301196	0.00566485		ENSG00000140022.13	STON2	71.131	111.186	1.56202	1.37977	0.00480562	0.0456385		ENSG00000188747.8	NOXA1	245.966	165.049	0.651347	0.699632	0.000454081	0.00779599
	ENSG00000260361.1	AC106028.3	51.5683	94.2528	1.83917	1.66253	0.00030097	0.00566485		ENSG00000155304.6	HSPA13	240.482	380.702	1.58648	1.37871	0.00639159	0.0553314		ENSG00000137103.20	TMEM8B	352.383	234.449	0.664097	0.69881	9.34671e-05	0.00218478
	ENSG00000153885.14	KCTD15	424.231	288.717	0.67608	0.715095	0.000307295	0.00576871		ENSG00000104549.12	SQLE	190.377	274.455	1.44835	1.37824	0.000229072	0.00455597		ENSG00000173825.7	TIGD3	498.893	303.749	0.60413	0.698699	0.00543019	0.0495031
	ENSG00000224861.1	YBX1P1	157.193	98.2113	0.626045	0.674437	0.000307469	0.00576871		ENSG00000183527.12	PSMG1	196.853	279.751	1.43186	1.37804	5.61252e-05	0.00142785		ENSG00000178038.17	ALS2CL	491.35	323.516	0.642885	0.696109	0.000772894	0.0118408
	ENSG00000135211.6	TMEM60	292.772	383.716	1.31748	1.27548	0.000308773	0.00578597		ENSG00000111801.16	BTN3A3	2255.77	3182.14	1.43134	1.37787	4.73872e-05	0.00124813		ENSG00000100784.12	RPS6KA5	727.316	487.072	0.665842	0.696028	4.23452e-05	0.00113597
	ENSG00000253341.1	AC115837.1	45.0961	30.4511	0.669776	0.709483	0.000309143	0.00578597		ENSG00000274471.2	AC242376.2	21.1511	37.2019	1.6874	1.37687	0.00905871	0.0705502		ENSG00000275371.1	AC012645.4	42.3085	23.864	0.543849	0.695973	0.00912259	0.0708063
	ENSG00000183160.9	TMEM119	79.7156	223.749	2.89918	2.37086	0.000310179	0.0057983		ENSG00000104043.14	ATP8B4	344.5	513.608	1.50513	1.37579	0.00245003	0.0279282		ENSG00000198840.2	MT-ND3	50909	33601.5	0.654535	0.695594	0.000208502	0.00424912
	ENSG00000172123.12	SLFN12	125.307	193.937	1.55821	1.45772	0.00031432	0.00586858		ENSG00000196268.11	ZNF493	225.631	336.252	1.50017	1.37561	0.00233022	0.026922		ENSG00000159346.13	ADIPOR1	60373.2	35651.1	0.58549	0.695258	0.00600007	0.0530173
	ENSG00000168268.11	NT5DC2	302.498	532.368	1.82081	1.64405	0.000316702	0.00590587		ENSG00000143344.15	RGL1	74.1186	114.42	1.5548	1.3746	0.00525973	0.0485362		ENSG00000230979.3	AC079250.1	386.206	260.378	0.664668	0.695192	3.22752e-05	0.000903352
	ENSG00000286239.1	AC093884.1	15.623	33.8654	2.32143	1.96834	0.000322002	0.00599743		ENSG00000134291.12	TMEM106C	409.402	579.763	1.42455	1.37458	3.59888e-05	0.000992825		ENSG00000263740.2	RN7SL4P	371.87	211.449	0.573691	0.694387	0.007593	0.0623592
	ENSG00000237989.1	LINC01679	27.6128	54.6273	2.02503	1.78907	0.000323285	0.00601403		ENSG00000130518.17	IQCN	264.902	400.182	1.52143	1.37445	0.00352382	0.0365605		ENSG00000118816.10	CCNI	21542.9	14593.8	0.670966	0.69349	3.06953e-06	0.000119712
	ENSG00000164211.13	STARD4	43.437	86.6902	1.97892	1.74207	0.000324326	0.00602611		ENSG00000277452.1	RN7SL473P	39.6964	62.9528	1.60094	1.37376	0.00684824	0.0581815		ENSG00000109107.14	ALDOC	1191.06	772.798	0.642891	0.693338	0.000537759	0.00892355
	ENSG00000211674.2	IGLJ1	13.7539	38.7424	2.87842	2.31766	0.000324907	0.00602961		ENSG00000172232.10	AZU1	517.197	1139.91	2.10406	1.37205	0.00839957	0.067083		ENSG00000174080.11	CTSF	396.642	268.831	0.66071	0.69299	5.01237e-05	0.00130322
	ENSG00000000460.17	C1orf112	89.485	137.331	1.52788	1.43494	0.000328373	0.00607925		ENSG00000270820.6	AC016727.1	82.803	119.892	1.45869	1.37181	0.000737919	0.0114418		ENSG00000106991.13	ENG	990.581	621.199	0.640669	0.692742	0.000586897	0.00961434
	ENSG00000020577.14	SAMD4A	94.3923	185.629	2.06908	1.81511	0.000328012	0.00607925		ENSG00000141837.21	CACNA1A	112.81	174.066	1.64125	1.3718	0.00691352	0.0584985		ENSG00000165752.17	STK32C	581.194	383.326	0.664892	0.692559	1.67116e-05	0.000513581
	ENSG00000153093.18	ACOXL	13.1276	30.0383	2.3125	1.97794	0.000329098	0.00608534		ENSG00000146955.11	RAB19	91.0383	142.284	1.55354	1.3707	0.00546858	0.0496046		ENSG00000225630.1	MTND2P28	8595.21	5410.36	0.614327	0.692122	0.00230033	0.0266166
	ENSG00000254772.10	EEF1G	472.272	317.717	0.671676	0.711699	0.000330975	0.0061127		ENSG00000186638.16	KIF24	23.5441	38.9507	1.66632	1.3703	0.00968977	0.0740025		ENSG00000230615.7	AL139220.2	424.772	245.074	0.558992	0.691439	0.00633022	0.0550171
	ENSG00000187555.16	USP7	4332.9	3630.39	0.835248	0.846072	0.000331937	0.00612309		ENSG00000214975.4	PPIAP29	67.3666	99.8856	1.49948	1.36866	0.00285894	0.0313476		ENSG00000275791.1	TRBV10-3	231.851	144.457	0.597885	0.691423	0.00360866	0.0371155
	ENSG00000259956.2	RBM15B	2453.12	2110.77	0.859217	0.868167	0.000333617	0.00614671		ENSG00000145685.14	LHFPL2	412.728	619.455	1.4917	1.36861	0.00221403	0.0260287		ENSG00000260641.1	AC114811.2	52.1968	28.7579	0.532635	0.690615	0.00919248	0.0713032
	ENSG00000140948.13	ZCCHC14	287.122	211.977	0.733554	0.763168	0.000334034	0.00614702		ENSG00000187231.14	SESTD1	407.008	589.871	1.46627	1.36846	0.00116769	0.0162378		ENSG00000173598.14	NUDT4	2327.08	1365.79	0.61011	0.69039	0.00295004	0.0321036
	ENSG00000266980.1	AC087289.1	13.3729	38.7531	2.88977	2.36304	0.000334504	0.00614831		ENSG00000228863.8	AL121985.1	49.005	73.0092	1.50327	1.36709	0.00320472	0.0341368		ENSG00000133816.15	MICAL2	3515.49	2216.38	0.627699	0.689631	0.00166689	0.0209775
	ENSG00000136213.10	CHST12	1450.51	1964.24	1.36002	1.30774	0.000335309	0.00615113		ENSG00000102401.20	ARMCX3	419.257	588.184	1.41159	1.36703	2.67199e-05	0.000773755		ENSG00000197457.10	STMN3	2804.75	1862.3	0.656842	0.688469	3.68589e-05	0.00101319
	ENSG00000185245.8	GP1BA	185.114	338.004	1.8692	1.67229	0.000335458	0.00615113		ENSG00000117054.13	ACADM	484.269	703.677	1.45598	1.3655	0.00101059	0.0145946		ENSG00000197728.11	RPS26	10475.7	6563.85	0.619904	0.687903	0.00194176	0.0234569
	ENSG00000151062.15	CACNA2D4	582.632	416.016	0.712432	0.745509	0.000339268	0.00621358		ENSG00000182628.13	SKA2	276.64	394.174	1.42849	1.36272	0.000247533	0.00485771		ENSG00000119950.21	MXI1	8572.85	4693.78	0.545218	0.686572	0.00790562	0.064274
	ENSG00000235192.1	AC009495.3	54.3695	95.1166	1.75225	1.59745	0.000340312	0.00622528		ENSG00000108375.12	RNF43	21.0001	38.9051	1.85022	1.3626	0.010766	0.079153		ENSG00000134072.11	CAMK1	1496.88	957.898	0.643942	0.685685	0.000143124	0.00312393
	ENSG00000065978.19	YBX1	42622.3	28098.6	0.662101	0.705243	0.000342745	0.00625703		ENSG00000273247.5	AC097376.3	332.298	491.297	1.48286	1.36238	0.00259303	0.0291688		ENSG00000130304.17	SLC27A1	1246.85	802.398	0.646059	0.685393	0.000136812	0.00299894
	ENSG00000177602.5	HASPIN	17.4972	44.7396	2.59771	2.15765	0.000342862	0.00625703		ENSG00000040275.17	SPDL1	101.182	148.6	1.47326	1.3622	0.00202281	0.0242264		ENSG00000169100.14	SLC25A6	1120.45	748.072	0.664615	0.685319	8.17522e-07	3.70562e-05
	ENSG00000105372.8	RPS19	25916	19522.9	0.742292	0.771441	0.00034638	0.00631373		ENSG00000097046.13	CDC7	142.053	211.872	1.50198	1.36174	0.00373465	0.0378974		ENSG00000229638.1	RPL4P4	88.1356	57.9648	0.651983	0.684311	4.43071e-05	0.00117789
	ENSG00000143486.16	EIF2D	1516.29	1198.27	0.784947	0.806124	0.000347681	0.00632994		ENSG00000261373.1	VPS9D1-AS1	39.5446	63.2715	1.57914	1.36136	0.00792008	0.0643574		ENSG00000142303.14	ADAMTS10	862.639	567.516	0.650026	0.683027	5.00622e-05	0.00130322
	ENSG00000258227.7	CLEC5A	218.441	404.064	1.86672	1.6682	0.000351079	0.00638423		ENSG00000115233.12	PSMD14	409.504	572.878	1.40127	1.36113	1.13383e-05	0.000367562		ENSG00000233297.4	RASA4DP	92.561	57.4789	0.616015	0.682638	0.00120619	0.016578
	ENSG00000272277.1	AL031963.3	16.7752	31.5805	1.98651	1.74964	0.000358194	0.00650592		ENSG00000204516.10	MICB	921.982	1291.05	1.40727	1.36083	3.32476e-05	0.000928878		ENSG00000133612.19	AGAP3	1251.37	836.126	0.66477	0.68245	7.34417e-07	3.38891e-05
	ENSG00000174611.12	KY	9.03037	22.1753	2.43433	2.06233	0.000364498	0.0066126		ENSG00000238005.4	AL391832.2	184.088	301.579	1.63078	1.36081	0.00935654	0.0722839		ENSG00000180667.10	YOD1	1196.25	685.403	0.58231	0.68148	0.00478088	0.045473
	ENSG00000105640.13	RPL18A	54105.2	39467.1	0.718951	0.752852	0.000367518	0.00664385		ENSG00000141682.11	PMAIP1	109.283	174.328	1.60739	1.36075	0.0079599	0.0645786		ENSG00000204482.10	LST1	13916.2	8965.06	0.64001	0.681283	0.000117659	0.00262782
	ENSG00000124302.13	CHST8	31.6636	84.8996	2.68508	2.21809	0.000367043	0.00664385		ENSG00000129467.13	ADCY4	350.96	509.943	1.45427	1.35931	0.00131698	0.017697		ENSG00000116337.19	AMPD2	9002.91	5900.67	0.646308	0.677604	3.04149e-05	0.00086069
	ENSG00000136002.19	ARHGEF4	133.058	68.1234	0.47985	0.552195	0.000367263	0.00664385		ENSG00000198554.12	WDHD1	71.7535	108.713	1.53325	1.35726	0.00606065	0.0533379		ENSG00000133985.3	TTC9	1670.81	1086.93	0.646436	0.677462	2.91754e-05	0.000828666
	ENSG00000164305.19	CASP3	669.267	1060.14	1.59424	1.48175	0.000370228	0.00668499		ENSG00000166091.21	CMTM5	517.245	812.493	1.60129	1.35641	0.00661783	0.0567717		ENSG00000184428.13	TOP1MT	1135.96	734.607	0.646675	0.677196	3.85022e-05	0.00105459
	ENSG00000164091.12	WDR82	5357.59	4536.02	0.845533	0.856577	0.00037519	0.00676663		ENSG00000038210.14	PI4K2B	194.557	300.129	1.54647	1.35603	0.00684956	0.0581815		ENSG00000177600.9	RPLP2	57592	38149.7	0.654295	0.676879	1.16067e-06	5.03809e-05
	ENSG00000114127.10	XRN1	1120.59	1735.06	1.55368	1.45177	0.000378964	0.00682668		ENSG00000130066.16	SAT1	14142.5	20434.6	1.44799	1.35568	0.00131245	0.017675		ENSG00000167987.11	VPS37C	1185.07	786.709	0.657581	0.67667	2.47501e-07	1.31141e-05
	ENSG00000124549.14	BTN2A3P	49.4007	89.5039	1.79441	1.62421	0.000382297	0.00687513		ENSG00000101194.18	SLC17A9	441.114	632.611	1.45048	1.35546	0.00118612	0.0164346		ENSG00000176531.10	PHLDB3	478.585	307.863	0.64516	0.675226	1.63164e-05	0.000504044
	ENSG00000175130.7	MARCKSL1	2983.66	2172.88	0.72635	0.758433	0.000382548	0.00687513		ENSG00000215126.10	CBWD6	91.4478	135.453	1.48354	1.35483	0.00338229	0.0355002		ENSG00000269242.1	AC010422.3	90.6378	57.6473	0.632672	0.674936	0.000177238	0.00373073
	ENSG00000110852.4	CLEC2B	921.521	1595.68	1.75134	1.59194	0.000389548	0.0069846		ENSG00000183784.7	DOCK8-AS1	90.1352	132.852	1.48353	1.35383	0.00329153	0.0347927		ENSG00000224861.1	YBX1P1	157.193	98.2113	0.626045	0.674437	0.000307469	0.00576871
	ENSG00000119632.4	IFI27L2	541.06	720.514	1.348	1.29675	0.000389487	0.0069846		ENSG00000088053.11	GP6	145.064	219.91	1.51139	1.35333	0.00481667	0.0456864		ENSG00000134779.15	TPGS2	4028.5	2410.05	0.606385	0.674257	0.00130437	0.0176182
	ENSG00000110811.20	P3H3	66.2151	32.4722	0.496029	0.563822	0.000391839	0.00700115		ENSG00000239713.9	APOBEC3G	2193.59	3023.24	1.39121	1.35252	1.0181e-05	0.000332852		ENSG00000183049.12	CAMK1D	4943.91	3127.25	0.630069	0.673978	0.000260145	0.00504968
	ENSG00000162972.10	MAIP1	166.073	220.291	1.32821	1.28275	0.000391732	0.00700115		ENSG00000225101.6	OR52K3P	567.959	841.931	1.48945	1.35196	0.00388394	0.0390069		ENSG00000205609.12	EIF3CL	151.052	97.4279	0.63641	0.673619	5.69117e-05	0.0014407
	ENSG00000223803.1	RPS20P14	45.5247	27.7082	0.601022	0.653585	0.00039159	0.00700115		ENSG00000123130.17	ACOT9	1400.15	1952.42	1.40313	1.35022	0.00010939	0.00249389		ENSG00000198938.2	MT-CO3	187641	117095	0.616146	0.672228	0.000535289	0.00890735
	ENSG00000186184.18	POLR1D	5515.14	3744.75	0.674623	0.71531	0.000393036	0.00701439		ENSG00000279035.1	AC022211.5	16.3854	25.7112	1.57407	1.34876	0.00944297	0.0727687		ENSG00000276819.1	TRBV15	225.775	131.362	0.573949	0.672003	0.00435195	0.0425466
	ENSG00000115364.14	MRPL19	308.339	404.619	1.31712	1.27403	0.000394207	0.00701898		ENSG00000125869.10	LAMP5	84.5562	133.243	1.60802	1.3487	0.00927571	0.0717676		ENSG00000158578.21	ALAS2	165162	78156.9	0.45993	0.671978	0.00829027	0.0663135
	ENSG00000266017.1	MIR4477B	65.5145	105.304	1.61545	1.49565	0.000394138	0.00701898		ENSG00000108839.12	ALOX12	429.056	666.987	1.55339	1.34827	0.0069199	0.058518		ENSG00000104774.13	MAN2B1	9880.11	6392.52	0.647592	0.671714	2.28254e-06	9.25423e-05
	ENSG00000106003.13	LFNG	7997.67	6126.1	0.765552	0.786866	0.000395968	0.00704217		ENSG00000143889.16	HNRNPLL	496.534	695.854	1.40827	1.34825	0.000214755	0.00434774		ENSG00000105373.19	NOP53	39513	25926.7	0.6453	0.670622	2.93662e-06	0.00011482
	ENSG00000005381.8	MPO	552.06	1352.22	2.27	1.9276	0.000398179	0.00707331		ENSG00000135378.4	PRRG4	584.963	864.097	1.47433	1.3479	0.00336214	0.0353612		ENSG00000101782.15	RIOK3	6547.01	3810.23	0.585158	0.66867	0.00280865	0.0309778
	ENSG00000114850.6	SSR3	1627.29	2143.1	1.3243	1.27775	0.000400438	0.00710523		ENSG00000186806.5	VSIG10L	43.7417	67.2749	1.56983	1.34763	0.00808666	0.065331		ENSG00000283041.1	AC008038.1	309.043	200.928	0.639523	0.668246	8.82228e-06	0.00029689
	ENSG00000112053.14	SLC26A8	462.251	904.762	1.95638	1.73563	0.000403742	0.0071556		ENSG00000013374.16	NUB1	3650.6	5158.52	1.42702	1.34737	0.000853567	0.0127664		ENSG00000223865.11	HLA-DPB1	20473.7	12780.1	0.627879	0.668022	7.18979e-05	0.00175641
	ENSG00000168275.15	COA6	246.726	333.113	1.36795	1.31096	0.000407711	0.00721762		ENSG00000206344.7	HCG27	1709.78	2510.89	1.46985	1.34707	0.00339491	0.0355598		ENSG00000100129.18	EIF3L	7931.53	5147.21	0.644712	0.667888	5.40861e-07	2.58906e-05
	ENSG00000137818.12	RPLP1	57055.1	42632.6	0.742485	0.772279	0.000408889	0.00723013		ENSG00000152240.13	HAUS1	181.979	267.163	1.47224	1.34616	0.00339169	0.0355598		ENSG00000286989.1	AL691432.4	63.033	37.566	0.572577	0.667482	0.00317639	0.0338947
	ENSG00000211943.2	IGHV3-15	914.389	2125.58	2.61325	2.04971	0.000409774	0.00723746		ENSG00000126860.11	EVI2A	1882.24	2919.23	1.58136	1.34557	0.00962286	0.0736746		ENSG00000204852.16	TCTN1	247.188	157.971	0.626804	0.664738	4.99681e-05	0.00130322
	ENSG00000145592.14	RPL37	24953.3	18810.6	0.748613	0.776791	0.000412538	0.00727792		ENSG00000151470.13	C4orf33	234.905	340.72	1.46292	1.34499	0.00296572	0.0322058		ENSG00000224389.9	C4B	56.7123	31.3602	0.525588	0.662851	0.00638315	0.0553207
	ENSG00000141699.11	RETREG3	3008.32	2612.75	0.866874	0.875067	0.000413647	0.00728911		ENSG00000198130.16	HIBCH	204.958	283.684	1.3888	1.34457	4.28875e-05	0.00114411		ENSG00000167658.16	EEF2	153036	99236.6	0.642552	0.662221	1.44293e-07	8.30416e-06
	ENSG00000269220.1	LINC00528	694.34	949.312	1.37813	1.31984	0.000416065	0.00732332		ENSG00000228889.7	UBAC2-AS1	13.6497	24.5176	1.7844	1.34408	0.0120291	0.0858915		ENSG00000164398.14	ACSL6	298.96	173.966	0.583325	0.660363	0.00179749	0.0221672
	ENSG00000146677.7	AC004453.1	72.7637	51.2209	0.693829	0.732413	0.000419981	0.00738378		ENSG00000140284.11	SLC27A2	31.2485	53.6134	1.74496	1.34224	0.00952298	0.0731984		ENSG00000117480.16	FAAH	419.119	258.896	0.61991	0.659673	0.000113662	0.00256465
	ENSG00000107902.14	LHPP	2421.36	1635.44	0.673229	0.715714	0.000425739	0.00746177		ENSG00000198856.13	OSTC	600.166	845.874	1.41327	1.34032	0.000707513	0.0110935		ENSG00000232869.2	TRBV29-1	762.263	466.495	0.607272	0.658035	0.000301196	0.00566485
	ENSG00000125652.8	ALKBH7	2177.62	1638.24	0.752967	0.780495	0.000426359	0.00746177		ENSG00000267809.1	NDUFV2P1	18.3571	29.0089	1.58712	1.34002	0.0113708	0.0825336		ENSG00000278189.1	RNA5-8SN1	142.425	67.3983	0.492228	0.656886	0.00846124	0.0674354
	ENSG00000197536.11	IRF1-AS1	1196.19	1783.23	1.5014	1.41138	0.000425623	0.00746177		ENSG00000112715.23	VEGFA	332.608	471.237	1.42465	1.33976	0.00135454	0.0180519		ENSG00000221983.8	UBA52	69770.1	42689.7	0.611001	0.65638	0.000147367	0.00318487
	ENSG00000223722.3	AC023157.1	50.4765	113.165	2.23251	1.91985	0.00042609	0.00746177		ENSG00000197054.12	ZNF763	121.125	172.06	1.43768	1.33959	0.00198024	0.0238467		ENSG00000076770.14	MBNL3	4581.22	2613.14	0.569443	0.656248	0.0023441	0.0270416
	ENSG00000258311.5	AC009779.4	313.083	429.227	1.3814	1.32202	0.000429619	0.00751027		ENSG00000220323.4	H2BC19P	377.568	559.479	1.48148	1.33955	0.00506218	0.0470856		ENSG00000132514.13	CLEC10A	511.667	309.783	0.582542	0.653656	0.00121818	0.0167279
	ENSG00000148110.16	MFSD14B	1962.86	2944.59	1.51048	1.41765	0.000432289	0.00754835		ENSG00000085733.16	CTTN	424.071	652.061	1.5418	1.33922	0.00719492	0.0602966		ENSG00000223803.1	RPS20P14	45.5247	27.7082	0.601022	0.653585	0.00039159	0.00700115
	ENSG00000007341.19	ST7L	192.106	249.313	1.30165	1.26128	0.00043327	0.00755086		ENSG00000182158.15	CREB3L2	707.916	967.985	1.37259	1.3388	5.66324e-06	0.000206701		ENSG00000158481.13	CD1C	529.539	317.686	0.588809	0.649925	0.000551362	0.00910992
	ENSG00000113810.16	SMC4	658.934	983.963	1.50766	1.41627	0.000433845	0.00755086		ENSG00000250317.8	SMIM20	222.404	312.515	1.41095	1.33815	0.000667552	0.0105454		ENSG00000273456.1	AC064836.3	30.2523	17.0441	0.557574	0.649334	0.0028103	0.0309778
	ENSG00000215022.7	AL008729.1	109.849	179.654	1.63457	1.50742	0.000433907	0.00755086		ENSG00000197121.15	PGAP1	35.6479	69.7459	1.99281	1.33811	0.0102912	0.0768564		ENSG00000120896.13	SORBS3	1606.69	1003.57	0.618914	0.648795	1.63357e-05	0.000504044
	ENSG00000196465.10	MYL6B	244.939	356.247	1.4857	1.39696	0.000435458	0.00756928		ENSG00000153162.9	BMP6	216.256	314.788	1.47087	1.33686	0.0044983	0.0435819		ENSG00000248923.1	MTND5P11	57.8885	34.9653	0.575167	0.64825	0.000932944	0.0136264
	ENSG00000151117.9	TMEM86A	114.548	63.6841	0.558972	0.619107	0.000436977	0.0075871		ENSG00000147536.12	GINS4	77.2593	109.645	1.42898	1.33679	0.00175353	0.0218176		ENSG00000162078.11	ZG16B	37.0863	17.6952	0.47911	0.647641	0.00934335	0.0722183
	ENSG00000227507.2	LTB	38388.5	27636.8	0.713576	0.74974	0.000437699	0.00759107		ENSG00000123609.11	NMI	2978.08	4229.31	1.4207	1.3362	0.00138311	0.0183241		ENSG00000238243.3	OR2W3	2222.18	1004.31	0.468566	0.645347	0.0088591	0.0695994
	ENSG00000186187.12	ZNRF1	356.755	257.398	0.714245	0.747341	0.000438549	0.00759722		ENSG00000271913.7	AL035530.2	87.3035	123.805	1.4222	1.33554	0.0012563	0.0171899		ENSG00000182580.3	EPHB3	45.8027	24.3874	0.497457	0.644707	0.00653806	0.0562193
	ENSG00000017797.13	RALBP1	4374.12	3300.79	0.750659	0.778209	0.000440622	0.00762454		ENSG00000179406.8	LINC00174	543.369	750.715	1.39222	1.33503	0.000257629	0.0050217		ENSG00000158715.6	SLC45A3	307.321	178.373	0.582473	0.644611	0.000630919	0.0101728
	ENSG00000143367.16	TUFT1	99.0932	152.166	1.53858	1.43797	0.000442473	0.00764796		ENSG00000264781.1	MIR4537	144.844	232.496	1.58387	1.33481	0.00994138	0.0749923		ENSG00000182749.5	PAQR7	534.416	329.545	0.613759	0.64436	9.0597e-06	0.000301977
	ENSG00000086475.15	SEPHS1	629.895	789.373	1.2566	1.22616	0.000446199	0.00769505		ENSG00000006638.12	TBXA2R	298.53	427.599	1.47757	1.33478	0.0040317	0.0401758		ENSG00000182578.13	CSF1R	3796.76	2287.29	0.593245	0.643549	0.000216346	0.00437283
	ENSG00000162407.9	PLPP3	11.7315	30.3802	2.72084	2.19983	0.000445905	0.00769505		ENSG00000117475.14	BLZF1	298.029	428.281	1.44313	1.33416	0.00200131	0.024036		ENSG00000184613.10	NELL2	1952.43	1163.2	0.58369	0.642672	0.000490681	0.00834973
	ENSG00000162654.9	GBP4	2258.3	3887.9	1.80373	1.6177	0.000446755	0.007696		ENSG00000136824.19	SMC2	203.17	299.111	1.47075	1.33391	0.00497503	0.0466563		ENSG00000261655.1	AC100803.3	37.9181	15.6282	0.422389	0.639365	0.0102643	0.0767499
	ENSG00000104320.13	NBN	1325.09	2000.8	1.51614	1.42154	0.000452317	0.00778309		ENSG00000254413.8	CHKB-CPT1B	133.024	189.773	1.43267	1.33362	0.00216929	0.0256608		ENSG00000243317.8	STMP1	3678.06	2197.08	0.594686	0.638919	0.00012101	0.00269484
	ENSG00000025293.17	PHF20	1523.56	1268.7	0.831688	0.845206	0.00045381	0.00779599		ENSG00000095585.16	BLNK	560.005	818.23	1.44521	1.33274	0.00293246	0.0319576		ENSG00000213866.3	YBX1P10	46.6812	27.7987	0.594632	0.638544	9.09808e-05	0.00213437
	ENSG00000188747.8	NOXA1	245.966	165.049	0.651347	0.699632	0.000454081	0.00779599		ENSG00000273002.1	AL355388.1	169.062	231.926	1.38145	1.3321	0.000121581	0.00270363		ENSG00000279058.2	AGAP14P	114.075	62.6893	0.549343	0.635366	0.00220819	0.0259809
	ENSG00000081307.12	UBA5	328.949	454.817	1.38334	1.32312	0.000459974	0.00788835		ENSG00000185760.15	KCNQ5	55.6705	86.078	1.54444	1.33207	0.00949547	0.0730999		ENSG00000104522.16	TSTA3	7384.83	4285.99	0.546391	0.634823	0.00192843	0.0233509
	ENSG00000162591.16	MEGF6	1704.27	1182.69	0.693816	0.731832	0.000464867	0.00796338		ENSG00000229043.3	AC091729.3	79.246	111.371	1.41185	1.33194	0.00118517	0.0164346		ENSG00000010610.10	CD4	9498.58	5792.74	0.603921	0.634815	5.99248e-06	0.00021666
	ENSG00000082068.9	WDR70	681.53	545.642	0.800457	0.820544	0.000477955	0.00816793		ENSG00000082898.17	XPO1	1728.99	2405.08	1.40367	1.3318	0.000796755	0.0121097		ENSG00000124098.10	FAM210B	16970.6	8699.13	0.51384	0.634292	0.00426383	0.0418645
	ENSG00000090889.12	KIF4A	28.5149	64.0218	2.55347	2.05715	0.000478041	0.00816793		ENSG00000277443.3	MARCKS	4766.67	6882.79	1.44536	1.33074	0.00364689	0.0374086		ENSG00000165804.16	ZNF219	364.282	219.649	0.607059	0.634179	2.331e-06	9.42582e-05
	ENSG00000162772.17	ATF3	45.0358	102.963	2.39502	2.0049	0.000478403	0.00816793		ENSG00000129484.13	PARP2	188.823	259.592	1.38068	1.33031	0.000140481	0.0030706		ENSG00000111961.18	SASH1	98.3756	50.2852	0.518433	0.634171	0.00436634	0.0425718
	ENSG00000112984.12	KIF20A	20.6804	50.3659	2.48072	2.05902	0.000481824	0.00821721		ENSG00000072121.16	ZFYVE26	819.715	1113.32	1.3656	1.32962	1.44119e-05	0.00045287		ENSG00000181652.19	ATG9B	388.699	244.867	0.596077	0.633891	2.47637e-05	0.000723419
	ENSG00000142528.16	ZNF473	218.584	175.99	0.801581	0.820642	0.000484971	0.00826171		ENSG00000204217.15	BMPR2	389.872	547.818	1.41125	1.32802	0.00150537	0.019471		ENSG00000196656.7	AC004057.1	96.7517	55.9429	0.572827	0.633855	0.000662013	0.0104871
	ENSG00000184613.10	NELL2	1952.43	1163.2	0.58369	0.642672	0.000490681	0.00834973		ENSG00000187951.11	AC091057.1	78.6255	113.605	1.44288	1.32762	0.00374674	0.0379766		ENSG00000130584.11	ZBTB46	102.19	55.7606	0.546531	0.633085	0.00197297	0.0237777
	ENSG00000068489.12	PRR11	130.785	192.641	1.4728	1.38464	0.000492631	0.00837363		ENSG00000185614.6	INKA1	118.583	171.485	1.46586	1.32722	0.00451597	0.0436431		ENSG00000182809.10	CRIP2	645.475	359.171	0.540289	0.632323	0.00200222	0.024036
	ENSG00000166341.8	DCHS1	568.88	383.578	0.658242	0.705077	0.000497352	0.00843715		ENSG00000128595.17	CALU	846.011	1141.28	1.35604	1.32674	1.86334e-05	0.000564231		ENSG00000119636.16	BBOF1	655.523	344.964	0.523027	0.632004	0.00325567	0.034459
	ENSG00000167257.11	RNF214	625.718	497.579	0.793655	0.814136	0.000497466	0.00843715		ENSG00000112237.13	CCNC	299.848	443.828	1.48533	1.32653	0.0069837	0.0588977		ENSG00000049249.8	TNFRSF9	208.919	125.057	0.582394	0.631589	0.000212179	0.00430613
	ENSG00000152455.16	SUV39H2	31.8928	59.5689	1.96622	1.72382	0.000500573	0.00848048		ENSG00000227543.5	SPAG5-AS1	32.1608	48.1829	1.52057	1.32642	0.00858924	0.0682784		ENSG00000135525.18	MAP7	174.92	102.669	0.584762	0.630015	0.00012706	0.00280921
	ENSG00000145741.15	BTF3	16675.9	12282.4	0.731004	0.763304	0.00050255	0.00849524		ENSG00000197299.12	BLM	242.253	330.617	1.36863	1.32587	5.72359e-05	0.00144652		ENSG00000160229.13	ZNF66	71.2156	38.896	0.54793	0.629996	0.00189763	0.0230142
	ENSG00000180198.16	RCC1	718.972	907.782	1.26617	1.23273	0.000502312	0.00849524		ENSG00000100596.6	SPTLC2	2890.06	4123.02	1.42289	1.32581	0.00256183	0.0288812		ENSG00000167600.14	CYP2S1	252.731	139.669	0.548997	0.629725	0.00130022	0.0175873
	ENSG00000267288.2	AC138150.2	74.7685	131.72	1.78877	1.60488	0.000503218	0.0084972		ENSG00000168003.16	SLC3A2	1840.13	2530.54	1.39607	1.32551	0.00075136	0.0115918		ENSG00000158186.13	MRAS	138.11	77.6115	0.554613	0.627753	0.00111396	0.0156763
	ENSG00000185834.10	RPL12P4	219.374	162.418	0.736838	0.768566	0.000507082	0.00855304		ENSG00000164663.14	USP49	260.896	357.597	1.37732	1.32509	0.000203469	0.00415207		ENSG00000049768.16	FOXP3	705.937	412.086	0.579698	0.623265	4.55894e-05	0.00120644
	ENSG00000156299.13	TIAM1	909.553	642.173	0.697827	0.736657	0.0005078	0.00855576		ENSG00000198833.7	UBE2J1	3875.72	5456.06	1.40946	1.32497	0.00171836	0.0214844		ENSG00000100558.9	PLEK2	929.628	437.091	0.468502	0.623169	0.00609927	0.053555
	ENSG00000137414.6	FAM8A1	2595.73	4318.96	1.67463	1.53246	0.000508982	0.00856628		ENSG00000171132.14	PRKCE	177.311	250.53	1.42635	1.32479	0.00281474	0.0310045		ENSG00000107954.10	NEURL1	220.399	122.2	0.557245	0.620859	0.000578215	0.0094988
	ENSG00000007264.15	MATK	2562.97	1785.58	0.690448	0.730693	0.000512715	0.00861968		ENSG00000287387.1	AC010883.3	23.0805	36.5484	1.58148	1.32399	0.0121428	0.0865519		ENSG00000157168.20	NRG1	264.863	141.81	0.507443	0.620097	0.00345841	0.0360773
	ENSG00000115268.9	RPS15	33463.5	24961.4	0.743886	0.774826	0.000515964	0.00866237		ENSG00000204397.8	CARD16	1159.78	1678.46	1.46619	1.32389	0.00590649	0.0523107		ENSG00000151117.9	TMEM86A	114.548	63.6841	0.558972	0.619107	0.000436977	0.0075871
	ENSG00000135315.12	CEP162	215.561	295.663	1.37523	1.31541	0.000516382	0.00866237		ENSG00000081307.12	UBA5	328.949	454.817	1.38334	1.32312	0.000459974	0.00788835		ENSG00000198727.2	MT-CYB	171970	97883.3	0.558149	0.615315	0.000229192	0.00455597
	ENSG00000122986.13	HVCN1	4632.93	3509.97	0.748696	0.776733	0.000519305	0.00868801		ENSG00000143995.20	MEIS1	48.465	72.0984	1.48419	1.32311	0.0076489	0.0627177		ENSG00000276168.1	RN7SL1	12273.5	6643.94	0.538158	0.613516	0.00120163	0.0165599
	ENSG00000139641.12	ESYT1	6246.88	4580.63	0.726246	0.760836	0.00051882	0.00868801		ENSG00000118503.15	TNFAIP3	1577.76	2220.14	1.40784	1.32286	0.00181503	0.0223117		ENSG00000091181.19	IL5RA	377.359	187.936	0.481916	0.612983	0.00370753	0.0377616
	ENSG00000184898.7	RBM43	200.406	308.302	1.55559	1.44678	0.000519607	0.00868801		ENSG00000159588.15	CCDC17	213.579	311.173	1.45753	1.32284	0.00569318	0.0511898		ENSG00000281181.1	FP236383.5	46.1122	24.6927	0.536616	0.607035	0.000716966	0.0112188
	ENSG00000198755.11	RPL10A	20967.3	16022.4	0.755277	0.783707	0.000523478	0.00874322		ENSG00000041353.10	RAB27B	101.746	149.222	1.47082	1.32277	0.00667404	0.057162		ENSG00000187260.15	WDR86	108.876	58.3892	0.482373	0.604289	0.00285469	0.0313323
	ENSG00000183347.14	GBP6	20.7055	62.9639	3.27125	2.48452	0.000530708	0.00885436		ENSG00000258311.5	AC009779.4	313.083	429.227	1.3814	1.32202	0.000429619	0.00751027		ENSG00000166165.13	CKB	153.599	86.4201	0.547423	0.604101	0.000196975	0.00403562
	ENSG00000122873.12	CISD1	158.179	208.123	1.32258	1.27595	0.00053139	0.00885612		ENSG00000283782.2	AC116366.3	27.8241	41.4317	1.48836	1.32193	0.00784721	0.0639344		ENSG00000264204.2	AGAP7P	256.055	138.204	0.513246	0.600255	0.00172653	0.0215514
	ENSG00000125817.8	CENPB	3570.74	2865.24	0.801893	0.821398	0.000535624	0.00890735		ENSG00000113615.13	SEC24A	381.193	528.066	1.39329	1.32063	0.00109139	0.015485		ENSG00000215030.5	RPL13P12	3051.55	1750.51	0.558225	0.596597	1.73297e-05	0.0005294
	ENSG00000198938.2	MT-CO3	187641	117095	0.616146	0.672228	0.000535289	0.00890735		ENSG00000285091.1	AL109840.2	12.0211	22.8641	1.97342	1.32012	0.0108993	0.0798275		ENSG00000196083.10	IL1RAP	1085.24	583.817	0.540374	0.594972	0.000230585	0.00457182
	ENSG00000152229.18	PSTPIP2	1448.28	2386.44	1.64948	1.51364	0.000536766	0.0089167		ENSG00000269220.1	LINC00528	694.34	949.312	1.37813	1.31984	0.000416065	0.00732332		ENSG00000142408.4	CACNG8	121.586	51.868	0.374941	0.591041	0.00588959	0.0522212
	ENSG00000109107.14	ALDOC	1191.06	772.798	0.642891	0.693338	0.000537759	0.00892355		ENSG00000164236.12	ANKRD33B	192.843	274.767	1.42358	1.31974	0.00323095	0.0343102		ENSG00000276557.1	TRBV18	236.873	131.982	0.544544	0.589316	4.21258e-05	0.00113363
	ENSG00000111880.16	RNGTT	337.453	454.124	1.3484	1.29479	0.000541806	0.008981		ENSG00000165501.17	LRR1	155.698	212.259	1.36888	1.31925	0.000189404	0.00392235		ENSG00000202538.1	RNU4-2	70.7268	31.6846	0.458204	0.587982	0.00424741	0.0417761
	ENSG00000189233.12	NUGGC	88.4092	153.408	1.8002	1.60303	0.000543868	0.00900547		ENSG00000240143.1	AL023653.1	54.5002	76.3328	1.39845	1.31748	0.00165272	0.0208503		ENSG00000154165.5	GPR15	156.829	80.2076	0.470677	0.586496	0.00274052	0.0304489
	ENSG00000142534.7	RPS11	71610.7	55194.5	0.766004	0.792737	0.000546615	0.00904121		ENSG00000137692.12	DCUN1D5	221.633	308.452	1.40178	1.31744	0.00133379	0.0178218		ENSG00000168785.8	TSPAN5	2481.04	1203.9	0.493164	0.585142	0.00149388	0.0193849
	ENSG00000158481.13	CD1C	529.539	317.686	0.588809	0.649925	0.000551362	0.00910992		ENSG00000196296.13	ATP2A1	70.7207	105.948	1.50615	1.31636	0.00985909	0.0747016		ENSG00000162804.14	SNED1	213.745	116.583	0.537888	0.583077	5.50536e-05	0.00140758
	ENSG00000203804.4	ADAMTSL4-AS1	133.97	243.851	1.81632	1.62523	0.000557213	0.0091967		ENSG00000204525.16	HLA-C	172571	242161	1.40445	1.3157	0.00244108	0.0278882		ENSG00000111452.13	ADGRD1	75.0171	37.911	0.480667	0.573158	0.00132364	0.0177634
	ENSG00000197705.10	KLHL14	119.508	260.33	2.27846	1.90179	0.000558219	0.00920342		ENSG00000173221.14	GLRX	1960.04	2729.74	1.40942	1.31545	0.00271013	0.0302205		ENSG00000250510.8	GPR162	677.39	373.826	0.536721	0.57243	6.48014e-06	0.000229963
	ENSG00000120029.13	ARMH3	1042.69	905.48	0.866289	0.874941	0.00056879	0.00936766		ENSG00000135315.12	CEP162	215.561	295.663	1.37523	1.31541	0.000516382	0.00866237		ENSG00000182557.8	SPNS3	607.252	310.485	0.517145	0.572303	0.000138526	0.00303218
	ENSG00000242498.8	ARPIN	242.049	115.5	0.458559	0.533863	0.000576296	0.00948112		ENSG00000128335.14	APOL2	5012.85	7061.16	1.42254	1.31507	0.00365884	0.0374811		ENSG00000167644.12	C19orf33	57.3193	22.2128	0.41475	0.569844	0.00493393	0.0464552
	ENSG00000107954.10	NEURL1	220.399	122.2	0.557245	0.620859	0.000578215	0.0094988		ENSG00000136603.14	SKIL	220.727	315.361	1.43852	1.31441	0.00541785	0.0494362		ENSG00000261222.3	AC064805.1	448.815	228.238	0.509254	0.568788	0.000230416	0.00457182
	ENSG00000168101.14	NUDT16L1	1353.35	1142.73	0.841771	0.854307	0.000578607	0.0094988		ENSG00000134013.16	LOXL2	86.2796	122.324	1.42039	1.31423	0.00363486	0.0373351		ENSG00000197992.7	CLEC9A	75.777	35.2021	0.463195	0.564036	0.0022888	0.0265295
	ENSG00000114738.11	MAPKAPK3	7159.44	5786.85	0.806283	0.824976	0.000584223	0.00958076		ENSG00000276900.1	AC023157.3	280.995	404.668	1.44884	1.31357	0.00627918	0.0546662		ENSG00000120708.17	TGFBI	4319.05	2339.5	0.53216	0.563823	1.46135e-06	6.22025e-05
	ENSG00000106991.13	ENG	990.581	621.199	0.640669	0.692742	0.000586897	0.00961434		ENSG00000106789.13	CORO2A	461.886	622.757	1.35189	1.3133	5.05924e-05	0.00131097		ENSG00000110811.20	P3H3	66.2151	32.4722	0.496029	0.563822	0.000391839	0.00700115
	ENSG00000138778.13	CENPE	37.554	81.3031	2.21247	1.88193	0.000588247	0.00962232		ENSG00000124635.8	H2BC11	235.072	345.933	1.47878	1.31298	0.00815997	0.0656129		ENSG00000131398.14	KCNC3	704.482	368.54	0.521602	0.560568	7.25155e-06	0.000250399
	ENSG00000168014.16	C2CD3	765.498	953.728	1.25107	1.22081	0.000589091	0.00962232		ENSG00000120280.6	CXorf21	815.655	1128.59	1.38737	1.31273	0.00144267	0.0189095		ENSG00000170448.12	NFXL1	393.411	205.089	0.513702	0.559696	5.18347e-05	0.00133639
	ENSG00000221957.8	KIR2DS4	54.4148	125.8	2.36182	1.98169	0.000589262	0.00962232		ENSG00000124151.19	NCOA3	1743.82	2336.55	1.34381	1.3121	1.19585e-05	0.000382934		ENSG00000129757.13	CDKN1C	270.096	129.522	0.477059	0.556537	0.0009051	0.0132961
	ENSG00000141068.14	KSR1	1820.09	1388.17	0.759188	0.786803	0.000590103	0.00962582		ENSG00000013016.16	EHD3	453.695	636.797	1.41654	1.31129	0.00320574	0.0341368		ENSG00000136002.19	ARHGEF4	133.058	68.1234	0.47985	0.552195	0.000367263	0.00664385
	ENSG00000272636.4	DOC2B	45.2125	107.776	2.44916	2.0353	0.000591711	0.00964182		ENSG00000173198.6	CYSLTR1	425.093	598.317	1.41376	1.31106	0.00389836	0.0391006		ENSG00000159713.11	TPPP3	359.914	174.11	0.478846	0.544452	0.000272552	0.00523504
	ENSG00000099622.14	CIRBP	13755.4	11337.4	0.820612	0.83685	0.000593679	0.00966364		ENSG00000099251.14	HSD17B7P2	100.578	139.449	1.38445	1.31103	0.00138331	0.0183241		ENSG00000140287.11	HDC	87.0193	37.1378	0.408865	0.542227	0.0037597	0.0380828
	ENSG00000215039.7	CD27-AS1	335.375	412.937	1.23786	1.21016	0.000605305	0.00984244		ENSG00000168275.15	COA6	246.726	333.113	1.36795	1.31096	0.000407711	0.00721762		ENSG00000087589.16	CASS4	1322.95	689.648	0.518599	0.541758	5.32156e-08	3.42138e-06
	ENSG00000215156.5	AC138409.1	26.3103	57.7841	2.20107	1.86803	0.00060951	0.00990036		ENSG00000139133.7	ALG10	33.3871	54.2514	1.62354	1.31089	0.0149366	0.0998763		ENSG00000159714.11	ZDHHC1	101.541	48.6331	0.472011	0.53744	0.000286791	0.00547628
	ENSG00000158882.15	TOMM40L	485.848	615.029	1.27104	1.23565	0.000614197	0.00996595		ENSG00000250644.3	AC068580.4	38.4437	58.0587	1.49619	1.31068	0.0100457	0.0755249		ENSG00000255833.2	TIFAB	39.5873	17.1999	0.42592	0.537275	0.00276572	0.0306729
	ENSG00000144867.12	SRPRB	866.689	1118.62	1.29449	1.25381	0.000619227	0.010037		ENSG00000171428.14	NAT1	148.343	212.262	1.46214	1.31036	0.00771334	0.063066		ENSG00000136854.21	STXBP1	161.043	78.0413	0.480767	0.535623	6.72125e-05	0.00166043
	ENSG00000173262.11	SLC2A14	23.4007	52.7513	2.43484	1.98319	0.000625095	0.0101214		ENSG00000172115.9	CYCS	916.912	1245.69	1.36222	1.31034	0.000288314	0.00549657		ENSG00000242498.8	ARPIN	242.049	115.5	0.458559	0.533863	0.000576296	0.00948112
	ENSG00000137486.17	ARRB1	3462.89	2710.61	0.782574	0.806312	0.000626071	0.010124		ENSG00000070190.13	DAPP1	1999.09	2777.44	1.39911	1.31023	0.0025967	0.0291887		ENSG00000179348.12	GATA2	263.179	131.125	0.478669	0.533383	9.7415e-05	0.00225774
	ENSG00000280739.3	EIF1B-AS1	70.0971	110.043	1.57871	1.46534	0.000626575	0.010124		ENSG00000153044.10	CENPH	87.083	123.874	1.43937	1.30859	0.0061087	0.0536073		ENSG00000081181.8	ARG2	226.048	96.655	0.4397	0.531651	0.00128017	0.0173619
	ENSG00000198818.10	SFT2D1	696.607	904.081	1.3035	1.26067	0.000627319	0.0101254		ENSG00000135899.17	SP110	5407.76	7548.83	1.40564	1.30857	0.00334016	0.0351781		ENSG00000157445.15	CACNA2D3	99.8015	45.3694	0.446257	0.528941	0.00093112	0.0136133
	ENSG00000158715.6	SLC45A3	307.321	178.373	0.582473	0.644611	0.000630919	0.0101728		ENSG00000070214.16	SLC44A1	662.131	900.325	1.37303	1.30781	0.000941502	0.0137046		ENSG00000165795.23	NDRG2	468.012	242.613	0.508877	0.527523	7.09451e-10	7.41594e-08
	ENSG00000050393.11	MCUR1	310.349	398.449	1.29281	1.25159	0.000635585	0.0102159		ENSG00000136213.10	CHST12	1450.51	1964.24	1.36002	1.30774	0.000335309	0.00615113		ENSG00000183779.7	ZNF703	357.344	168.451	0.4726	0.525039	6.62923e-05	0.00164033
	ENSG00000147677.11	EIF3H	8675.47	7180.72	0.824392	0.840477	0.000635481	0.0102159		ENSG00000124224.17	PPP4R1L	573.731	789.492	1.37734	1.30715	0.00129468	0.0175433		ENSG00000165457.14	FOLR2	153.619	72.2625	0.470095	0.519788	1.99891e-05	0.000596412
	ENSG00000231389.7	HLA-DPA1	17348.8	11719.3	0.68203	0.727947	0.000635506	0.0102159		ENSG00000100298.15	APOBEC3H	87.7808	123.938	1.44092	1.30643	0.00645751	0.0557137		ENSG00000139970.17	RTN1	586.643	280.843	0.471992	0.514803	1.76007e-05	0.000536612
	ENSG00000100242.15	SUN2	20124.2	16827.9	0.834003	0.848086	0.000638003	0.010244		ENSG00000072694.21	FCGR2B	695.146	958.234	1.38881	1.30561	0.00224329	0.0262732		ENSG00000144485.11	HES6	245.729	116.24	0.458352	0.505835	3.88879e-05	0.00106137
	ENSG00000153029.14	MR1	1751.33	2221.53	1.27112	1.23587	0.000639463	0.0102568		ENSG00000089505.17	CMTM1	238.728	362.163	1.51981	1.30555	0.0122798	0.0871554		ENSG00000168913.7	ENHO	51.8834	22.5496	0.410282	0.505556	0.00125349	0.0171899
	ENSG00000105662.16	CRTC1	1946.09	1566.61	0.802786	0.822794	0.000641124	0.0102727		ENSG00000172965.17	MIR4435-2HG	499.813	688.466	1.38238	1.30549	0.00183405	0.0225095		ENSG00000287586.1	Z98886.1	176.253	73.6615	0.412292	0.502894	0.00112395	0.0157723
	ENSG00000071889.16	FAM3A	1694.35	1338.54	0.787185	0.810327	0.000643664	0.0103026		ENSG00000153989.8	NUS1	454.089	637.777	1.42036	1.30517	0.00564145	0.0509022		ENSG00000163751.4	CPA3	122.074	50.9403	0.406739	0.493819	0.000941826	0.0137046
	ENSG00000163874.11	ZC3H12A	1490.01	1912.17	1.28673	1.24754	0.000644422	0.010304		ENSG00000163155.12	LYSMD1	53.7653	76.0927	1.43183	1.30498	0.00416215	0.041182		ENSG00000197766.8	CFD	11997.8	5439.14	0.457144	0.493462	2.67803e-06	0.000105786
	ENSG00000183742.13	MACC1	11.7861	29.7683	2.68941	2.13129	0.000645745	0.0103145		ENSG00000165806.20	CASP7	363.665	500.042	1.38287	1.30493	0.00187158	0.0227372		ENSG00000221946.7	FXYD7	184.67	85.5308	0.44486	0.491368	1.33e-05	0.000421377
	ENSG00000084092.7	NOA1	1299.86	1101.83	0.844857	0.857073	0.000652546	0.0104045		ENSG00000152242.11	C18orf25	724.347	1002.5	1.38687	1.30485	0.00227604	0.0265152		ENSG00000103355.13	PRSS33	842.907	320.86	0.313925	0.47909	0.00211899	0.0251626
	ENSG00000147889.17	CDKN2A	67.757	118.251	1.80198	1.60194	0.000653415	0.0104045		ENSG00000113108.19	APBB3	924.419	1229.78	1.33696	1.30484	1.64707e-05	0.000507191		ENSG00000183134.5	PTGDR2	635.786	295.2	0.412425	0.47757	9.19942e-05	0.00215485
	ENSG00000178982.10	EIF3K	7488.98	5889.96	0.786087	0.813177	0.000652919	0.0104045		ENSG00000270120.1	AC007728.3	41.7591	71.7877	1.71557	1.30478	0.0148668	0.0995392		ENSG00000250616.2	AC012645.1	265.007	112.364	0.413062	0.45818	1.88486e-05	0.000569014
	ENSG00000152439.13	ZNF773	259.571	192.825	0.738451	0.770633	0.000657374	0.010455		ENSG00000047621.12	C12orf4	273.44	377.898	1.39065	1.30426	0.00267953	0.0299663		ENSG00000130433.7	CACNG6	93.3689	35.382	0.31012	0.45306	0.00222728	0.0261227
	ENSG00000163661.4	PTX3	41.9648	80.0837	1.92005	1.68966	0.000658194	0.010455		ENSG00000166801.15	FAM111A	1925.04	2613.1	1.3667	1.30385	0.000884421	0.0130548		ENSG00000180155.20	LYNX1	133.78	51.3422	0.385585	0.435124	1.99389e-05	0.000596412
	ENSG00000275180.1	AC048341.2	26.4402	47.2062	1.76223	1.58603	0.000658623	0.010455		ENSG00000068976.14	PYGM	482.042	680.612	1.42114	1.30303	0.00570682	0.05125		ENSG00000153823.18	PID1	402.827	162.62	0.38888	0.429423	5.10434e-06	0.000187639
	ENSG00000204472.13	AIF1	7804.51	5482.16	0.705795	0.74428	0.000659374	0.0104561		ENSG00000258741.4	H2AZ2P1	17.9778	29.2635	1.74983	1.30287	0.0134965	0.0934939		ENSG00000179639.10	FCER1A	406.976	167.565	0.371917	0.428459	6.10936e-05	0.00152717
	ENSG00000196656.7	AC004057.1	96.7517	55.9429	0.572827	0.633855	0.000662013	0.0104871		ENSG00000023318.8	ERP44	2576.18	3415.01	1.32816	1.3028	2.68539e-06	0.000105805		ENSG00000198744.5	MTCO3P12	303.272	118.096	0.388368	0.420092	1.41108e-07	8.18211e-06
	ENSG00000174788.10	PCP2	123.049	179.646	1.47384	1.38331	0.000665366	0.0105294		ENSG00000185090.14	MANEAL	30.8282	45.3145	1.46907	1.30248	0.00874563	0.0690181		ENSG00000164237.9	CMBL	391.159	112.474	0.285242	0.349876	0.000174866	0.003696
	ENSG00000186815.12	TPCN1	2374.73	1793.16	0.75083	0.777026	0.000667752	0.0105454		ENSG00000145020.16	AMT	92.5784	130.832	1.41646	1.30224	0.00502383	0.0470076
	ENSG00000250317.8	SMIM20	222.404	312.515	1.41095	1.33815	0.000667552	0.0105454		ENSG00000184445.12	KNTC1	234.488	323.277	1.38757	1.30004	0.0029431	0.0320508
	ENSG00000013583.10	HEBP1	1389.31	933.064	0.662296	0.708377	0.000670664	0.0105805		ENSG00000188404.10	SELL	72158.7	101219	1.40551	1.30002	0.00481988	0.0456864
	ENSG00000182742.6	HOXB4	108.836	173.017	1.59888	1.47168	0.000677157	0.010672		ENSG00000121895.8	TMEM156	400.787	543.831	1.37289	1.29969	0.00149619	0.0193849
	ENSG00000270030.1	AC136475.7	15.463	48.2896	3.17463	2.42216	0.000686044	0.010801		ENSG00000196584.3	XRCC2	19.5959	35.5546	1.8049	1.29959	0.0145412	0.0983293
	ENSG00000136149.6	RPL13AP25	1155.59	847.981	0.724466	0.761159	0.000698561	0.0109868		ENSG00000165914.15	TTC7B	191.305	271.708	1.41266	1.29939	0.00491708	0.0463817
	ENSG00000259182.5	AC019254.1	16.7099	38.4928	2.42446	2.00041	0.000699717	0.0109937		ENSG00000131470.14	PSMC3IP	71.5493	98.1971	1.38798	1.29908	0.00279879	0.030924
	ENSG00000124772.12	CPNE5	1458.56	2311.04	1.60804	1.47443	0.0007005	0.0109948		ENSG00000248385.8	TARM1	49.0182	88.6305	1.85111	1.29826	0.0113858	0.0826037
	ENSG00000198856.13	OSTC	600.166	845.874	1.41327	1.34032	0.000707513	0.0110935		ENSG00000138018.18	SELENOI	169.693	248.857	1.45766	1.29796	0.0100752	0.0757047
	ENSG00000078900.15	TP73	14.0555	34.0111	2.448	2.01772	0.000711838	0.0111499		ENSG00000274020.4	LINC01138	476.926	636.282	1.34131	1.29788	0.000177805	0.00373756
	ENSG00000281181.1	FP236383.5	46.1122	24.6927	0.536616	0.607035	0.000716966	0.0112188		ENSG00000268500.5	AC018755.2	504.892	750.571	1.48406	1.29748	0.0121035	0.0863429
	ENSG00000111186.13	WNT5B	28.3155	58.4048	2.00159	1.73964	0.000719319	0.0112328		ENSG00000137502.10	RAB30	369.669	541.584	1.4676	1.29748	0.0101351	0.0760431
	ENSG00000173540.13	GMPPB	740.187	986.872	1.34477	1.28958	0.00071895	0.0112328		ENSG00000131871.15	SELENOS	633.469	839.452	1.33151	1.2974	4.03673e-05	0.00109205
	ENSG00000120697.9	ALG5	385.549	512.414	1.3353	1.28296	0.000722421	0.0112698		ENSG00000143771.12	CNIH4	888.017	1229.73	1.38602	1.29693	0.00339389	0.0355598
	ENSG00000089060.11	SLC8B1	2849.17	2229.96	0.780594	0.804773	0.000724756	0.0112824		ENSG00000119632.4	IFI27L2	541.06	720.514	1.348	1.29675	0.000389487	0.0069846
	ENSG00000105711.12	SCN1B	187.815	303.586	1.64646	1.49993	0.000725433	0.0112824		ENSG00000136682.15	CBWD2	288.089	399.917	1.38875	1.29606	0.00379221	0.0383615
	ENSG00000260077.1	AC104794.3	211.436	158.778	0.7454	0.777063	0.000724806	0.0112824		ENSG00000161036.13	LRWD1	1349.08	1859.02	1.38313	1.29586	0.00313423	0.0337023
	ENSG00000128383.13	APOBEC3A	8029.59	12922.4	1.60899	1.47812	0.000730851	0.0113552		ENSG00000273117.1	AC144652.1	80.0303	108.472	1.40971	1.29562	0.00566451	0.0510492
	ENSG00000274750.2	H3C6	64.7831	126.157	1.91032	1.67171	0.000734586	0.0114017		ENSG00000169504.15	CLIC4	444.418	599.069	1.36273	1.29547	0.001409	0.0186162
	ENSG00000270820.6	AC016727.1	82.803	119.892	1.45869	1.37181	0.000737919	0.0114418		ENSG00000158887.18	MPZ	393.172	544.041	1.38971	1.29528	0.00400612	0.0399578
	ENSG00000049656.14	CLPTM1L	2439.72	2930.03	1.20575	1.18194	0.000742511	0.0114821		ENSG00000186283.14	TOR3A	1082.16	1420.44	1.31611	1.29509	5.50261e-07	2.61774e-05
	ENSG00000112378.12	PERP	64.6141	114.47	1.82425	1.61793	0.000741326	0.0114821		ENSG00000111880.16	RNGTT	337.453	454.124	1.3484	1.29479	0.000541806	0.008981
	ENSG00000170004.17	CHD3	10296	8349.31	0.806824	0.82666	0.000742757	0.0114821		ENSG00000175768.13	TOMM5	195.83	275.52	1.40955	1.29455	0.00615855	0.0539496
	ENSG00000261061.1	AC092718.4	55.0873	84.3895	1.58727	1.45538	0.000749171	0.0115696		ENSG00000245213.7	AC105285.1	57.0197	79.4678	1.40319	1.29451	0.00543827	0.049505
	ENSG00000168003.16	SLC3A2	1840.13	2530.54	1.39607	1.32551	0.00075136	0.0115918		ENSG00000115339.14	GALNT3	422.226	607.401	1.44507	1.29413	0.00987808	0.0747717
	ENSG00000211976.2	IGHV3-73	88.4242	234.957	2.67793	2.14603	0.000756447	0.0116585		ENSG00000037241.7	RPL26L1	147.323	208.592	1.41581	1.29391	0.00669693	0.0572354
	ENSG00000159147.18	DONSON	96.0596	149.182	1.5628	1.44454	0.000761997	0.0117212		ENSG00000028116.17	VRK2	303.549	411.506	1.36968	1.29381	0.00108063	0.0153608
	ENSG00000287839.1	AL353807.5	471.882	698.948	1.49487	1.39573	0.000762041	0.0117212		ENSG00000163319.11	MRPS18C	218.545	301.654	1.38288	1.29345	0.00372203	0.0378258
	ENSG00000023572.9	GLRX2	101.404	128.532	1.2742	1.2367	0.000764646	0.0117322		ENSG00000081870.11	HSPB11	234.419	325.112	1.39325	1.29335	0.00465985	0.0446404
	ENSG00000169715.15	MT1E	61.5435	111.586	1.85003	1.63442	0.000765041	0.0117322		ENSG00000185340.15	GAS2L1	1119.05	1624.26	1.49578	1.29261	0.011996	0.0857748
	ENSG00000227615.1	AP001324.1	345.604	238.699	0.687198	0.731284	0.000764149	0.0117322		ENSG00000280734.3	LINC01232	149.946	214.059	1.42746	1.29254	0.00815096	0.0655747
	ENSG00000178038.17	ALS2CL	491.35	323.516	0.642885	0.696109	0.000772894	0.0118408		ENSG00000111788.10	AC009533.1	95.5782	150.008	1.58804	1.29216	0.0142282	0.0967666
	ENSG00000169599.12	NFU1	295.029	396.132	1.3434	1.28774	0.000779647	0.0119205		ENSG00000162946.22	DISC1	362.279	509.345	1.4056	1.29193	0.0064128	0.0554525
	ENSG00000204287.14	HLA-DRA	36356.6	25951.5	0.712243	0.752812	0.000779504	0.0119205		ENSG00000196781.16	TLE1	213.347	298.875	1.42156	1.29178	0.00727979	0.0606785
	ENSG00000225450.1	AL021707.1	106.045	173.508	1.64614	1.50049	0.00078232	0.0119494		ENSG00000108960.9	MMD	387.17	561.067	1.44452	1.29035	0.0101409	0.076049
	ENSG00000133119.13	RFC3	84.0615	126.385	1.52029	1.41181	0.000784328	0.0119569		ENSG00000254788.7	CKLF-CMTM1	61.9115	91.5015	1.48718	1.29018	0.0132517	0.0923474
	ENSG00000236609.4	ZNF853	405.317	295.314	0.724146	0.760609	0.000784367	0.0119569		ENSG00000143977.14	SNRPG	363.506	524.697	1.44506	1.29013	0.00971848	0.0741155
	ENSG00000164105.4	SAP30	234.878	415.166	1.75607	1.57383	0.00078678	0.0119818		ENSG00000143554.14	SLC27A3	1605.46	2135.51	1.35754	1.28983	0.00148153	0.0192918
	ENSG00000287131.1	AC096970.1	36.8543	80.2234	2.19239	1.8521	0.000789597	0.0120128		ENSG00000173540.13	GMPPB	740.187	986.872	1.34477	1.28958	0.00071895	0.0112328
	ENSG00000082898.17	XPO1	1728.99	2405.08	1.40367	1.3318	0.000796755	0.0121097		ENSG00000223547.10	ZNF844	161.365	218.069	1.35088	1.28953	0.00218407	0.0257761
	ENSG00000088930.8	XRN2	4436.45	3466.52	0.777878	0.802872	0.000805487	0.0122062		ENSG00000155313.15	USP25	1180.46	1592.66	1.35477	1.28929	0.00153284	0.0196937
	ENSG00000164587.13	RPS14	18983	13930.4	0.725627	0.762435	0.000804607	0.0122062		ENSG00000135535.17	CD164	3732.32	5140.77	1.39026	1.28897	0.00527513	0.0485362
	ENSG00000279861.1	AC073548.1	250.774	369.515	1.48929	1.3908	0.00080491	0.0122062		ENSG00000163512.14	AZI2	659.621	917.298	1.40808	1.28863	0.00727887	0.0606785
	ENSG00000176261.15	ZBTB8OS	383.891	501.674	1.31805	1.26873	0.000810673	0.0122727		ENSG00000142961.14	MOB3C	1753.68	2357.11	1.34962	1.28858	0.00120586	0.016578
	ENSG00000160094.15	ZNF362	1654.23	1349.56	0.816097	0.833982	0.000820617	0.012411		ENSG00000169599.12	NFU1	295.029	396.132	1.3434	1.28774	0.000779647	0.0119205
	ENSG00000156966.7	B3GNT7	106.048	174.108	1.64996	1.49272	0.000823533	0.0124307		ENSG00000163938.17	GNL3	853.296	1190.69	1.39766	1.28764	0.00626395	0.0546265
	ENSG00000272669.1	AL021707.6	443.739	747.687	1.68968	1.52883	0.000822899	0.0124307		ENSG00000124201.15	ZNFX1	4910.77	6740.3	1.3748	1.28751	0.00385299	0.0387706
	ENSG00000102837.7	OLFM4	905.698	2733.62	2.86772	2.24728	0.000828395	0.0124878		ENSG00000188486.3	H2AX	1076.4	1424.4	1.33444	1.28673	0.000971097	0.0140905
	ENSG00000158195.11	WASF2	14211.9	10961.8	0.766457	0.794254	0.000828942	0.0124878		ENSG00000052802.13	MSMO1	290.63	392.58	1.35422	1.2866	0.00184266	0.0225253
	ENSG00000055163.20	CYFIP2	10621.9	8547.82	0.802715	0.823428	0.000832304	0.0125145		ENSG00000166794.4	PPIB	8495.72	11295.4	1.35158	1.28598	0.0015276	0.0196899
	ENSG00000134571.11	MYBPC3	422.6	696.351	1.66802	1.51314	0.000832347	0.0125145		ENSG00000023839.12	ABCC2	103.408	145.436	1.40809	1.28559	0.00805046	0.0651414
	ENSG00000106066.15	CPVL	4875.5	3318.54	0.671217	0.718975	0.000841148	0.0126345		ENSG00000136770.11	DNAJC1	559.153	734.815	1.32324	1.28492	0.000126371	0.00279801
	ENSG00000007255.10	TRAPPC6A	1134.41	802.693	0.709565	0.750854	0.000843495	0.0126574		ENSG00000256433.3	AC005840.2	54.9732	82.0639	1.49046	1.28491	0.0147777	0.099109
	ENSG00000287725.1	AP003071.5	38.2924	83.4943	2.17551	1.83051	0.000847162	0.0127		ENSG00000146425.11	DYNLT1	1590.35	2189.26	1.37998	1.28437	0.00507617	0.0471822
	ENSG00000166123.14	GPT2	68.0996	107.881	1.61511	1.46677	0.000850621	0.0127394		ENSG00000235162.8	C12orf75	493.816	668.411	1.36858	1.28398	0.00359149	0.0369914
	ENSG00000013374.16	NUB1	3650.6	5158.52	1.42702	1.34737	0.000853567	0.0127664		ENSG00000266028.7	SRGAP2	975.257	1318.75	1.35996	1.28385	0.00284147	0.0312318
	ENSG00000163597.15	SNHG16	2006.28	1633.57	0.81035	0.829455	0.000854085	0.0127664		ENSG00000041357.16	PSMA4	1636.91	2283.32	1.39479	1.28376	0.00688181	0.0583587
	ENSG00000288349.1	AC139272.1	24.5831	56.5123	2.1955	1.83842	0.000855044	0.0127683		ENSG00000165244.7	ZNF367	54.1541	80.2469	1.48724	1.28348	0.0145158	0.0982166
	ENSG00000221829.9	FANCG	263.679	336.674	1.28543	1.24405	0.000862282	0.0128639		ENSG00000180644.8	PRF1	4362.89	6014.5	1.40195	1.28347	0.00747143	0.0616905
	ENSG00000152102.18	FAM168B	2168.14	1822.82	0.840017	0.853578	0.00086563	0.0129013		ENSG00000120697.9	ALG5	385.549	512.414	1.3353	1.28296	0.000722421	0.0112698
	ENSG00000133142.17	TCEAL4	476.825	357.523	0.747538	0.779864	0.000874403	0.012984		ENSG00000162972.10	MAIP1	166.073	220.291	1.32821	1.28275	0.000391732	0.00700115
	ENSG00000176809.10	LRRC37A3	100.925	156.749	1.56772	1.44302	0.000874557	0.012984		ENSG00000257167.2	TMPO-AS1	123.009	165.476	1.35172	1.28271	0.00198587	0.0238934
	ENSG00000179218.13	CALR	11027.1	14427.2	1.32576	1.27353	0.000873225	0.012984		ENSG00000082438.17	COBLL1	155.922	227.201	1.51627	1.28269	0.0146026	0.0984415
	ENSG00000236552.2	RPL13AP5	397.096	295.096	0.736066	0.77116	0.000873952	0.012984		ENSG00000161692.18	DBF4B	160.633	215.02	1.33824	1.28265	0.00153205	0.0196937
	ENSG00000053254.15	FOXN3	3082.72	2611.36	0.845627	0.858209	0.000877598	0.013015		ENSG00000213928.9	IRF9	982.034	1321.64	1.3671	1.2826	0.00349843	0.0364076
	ENSG00000179833.4	SERTAD2	1185.11	909.163	0.766336	0.793961	0.000878339	0.013015		ENSG00000150048.10	CLEC1A	52.2532	72.9155	1.40419	1.28196	0.0081766	0.0656778
	ENSG00000100448.4	CTSG	252.868	766.113	2.71732	2.11291	0.000881676	0.0130374		ENSG00000172172.8	MRPL13	175.503	255.84	1.45279	1.28184	0.0126217	0.0889225
	ENSG00000126368.6	NR1D1	554.878	375.171	0.668181	0.720079	0.000882393	0.0130374		ENSG00000044574.8	HSPA5	4831.61	6456.83	1.34137	1.2816	0.00133305	0.0178218
	ENSG00000267119.1	RPL10P15	306.87	206.01	0.668041	0.716165	0.000881896	0.0130374		ENSG00000213760.10	ATP6V1G2	47.9381	69.1431	1.45581	1.28072	0.0106288	0.078558
	ENSG00000166801.15	FAM111A	1925.04	2613.1	1.3667	1.30385	0.000884421	0.0130548		ENSG00000102886.15	GDPD3	489.298	666.359	1.36884	1.28058	0.00435552	0.0425473
	ENSG00000147140.16	NONO	8756.32	7747.73	0.883282	0.890083	0.000894324	0.0131883		ENSG00000241170.3	AP001992.1	152.449	207.148	1.36627	1.28056	0.00394669	0.0394823
	ENSG00000133195.11	SLC39A11	454.411	582.615	1.28571	1.24441	0.000896305	0.0132048		ENSG00000159885.14	ZNF222	74.0415	102.935	1.40132	1.28055	0.00826603	0.0662498
	ENSG00000084207.18	GSTP1	7871.61	5354.03	0.696943	0.741352	0.000904364	0.0132961		ENSG00000150779.12	TIMM8B	187.131	269.699	1.45527	1.28045	0.0118374	0.085116
	ENSG00000129757.13	CDKN1C	270.096	129.522	0.477059	0.556537	0.0009051	0.0132961		ENSG00000178202.13	POGLUT3	167.049	235.196	1.42164	1.28018	0.0103077	0.0769248
	ENSG00000279320.1	AC069528.2	89.6429	168.844	1.86422	1.6386	0.000904822	0.0132961		ENSG00000132669.13	RIN2	252.95	357.871	1.45257	1.2788	0.012989	0.0910536
	ENSG00000090857.13	PDPR	1695.89	1336.02	0.78133	0.806627	0.000911737	0.0133809		ENSG00000238113.7	LINC01410	658.867	917.104	1.388	1.27859	0.00730649	0.0606873
	ENSG00000078687.17	TNRC6C	1074.62	856.193	0.790529	0.814717	0.000915639	0.0134253		ENSG00000085449.15	WDFY1	743.208	1043.95	1.42157	1.27795	0.0112648	0.0819577
	ENSG00000155115.7	GTF3C6	662.022	791.698	1.19901	1.17806	0.000918779	0.0134585		ENSG00000114850.6	SSR3	1627.29	2143.1	1.3243	1.27775	0.000400438	0.00710523
	ENSG00000159882.13	ZNF230	286.659	446.972	1.56784	1.44386	0.0009219	0.0134914		ENSG00000102738.8	MRPS31	332.625	436.125	1.31369	1.27759	0.000130445	0.00287165
	ENSG00000157445.15	CACNA2D3	99.8015	45.3694	0.446257	0.528941	0.00093112	0.0136133		ENSG00000285693.1	AP002381.2	374.211	514.315	1.38023	1.27684	0.00667746	0.057162
	ENSG00000100568.11	VTI1B	4132.12	2956.13	0.709905	0.748239	0.000933791	0.0136264		ENSG00000204386.11	NEU1	1401.32	1840.63	1.31728	1.27664	0.000263777	0.00509591
	ENSG00000248923.1	MTND5P11	57.8885	34.9653	0.575167	0.64825	0.000932944	0.0136264		ENSG00000154305.18	MIA3	2005.73	2619.99	1.31667	1.27647	0.000248932	0.00487273
	ENSG00000204673.10	AKT1S1	2825.76	1887.27	0.663382	0.71441	0.000935516	0.0136387		ENSG00000284968.1	AC093827.4	34.2627	47.1922	1.38256	1.27613	0.00604449	0.0532262
	ENSG00000070214.16	SLC44A1	662.131	900.325	1.37303	1.30781	0.000941502	0.0137046		ENSG00000122873.12	CISD1	158.179	208.123	1.32258	1.27595	0.00053139	0.00885612
	ENSG00000163751.4	CPA3	122.074	50.9403	0.406739	0.493819	0.000941826	0.0137046		ENSG00000155093.19	PTPRN2	419.37	589.192	1.41344	1.2758	0.0102502	0.0766925
	ENSG00000168081.9	PNOC	204.95	326.58	1.57844	1.44269	0.000964668	0.0140237		ENSG00000171202.7	TMEM126A	124.696	174.753	1.39396	1.27573	0.00828997	0.0663135
	ENSG00000142687.18	KIAA0319L	2859.15	4222.31	1.47944	1.38242	0.000966988	0.0140442		ENSG00000206047.2	DEFA1	383.989	899.354	2.05576	1.27548	0.0102755	0.0767961
	ENSG00000188486.3	H2AX	1076.4	1424.4	1.33444	1.28673	0.000971097	0.0140905		ENSG00000135211.6	TMEM60	292.772	383.716	1.31748	1.27548	0.000308773	0.00578597
	ENSG00000145833.16	DDX46	1893.85	1640.18	0.864575	0.874243	0.000997028	0.0144531		ENSG00000128891.15	CCDC32	756.965	978.872	1.2979	1.27452	5.69024e-06	0.000207195
	ENSG00000076555.15	ACACB	508.9	383.95	0.752254	0.783866	0.00100694	0.0145702		ENSG00000234936.1	AC010883.1	73.9662	104.071	1.40928	1.27451	0.0104576	0.0776526
	ENSG00000136240.10	KDELR2	1291.41	1575.26	1.22279	1.18839	0.001007	0.0145702		ENSG00000115364.14	MRPL19	308.339	404.619	1.31712	1.27403	0.000394207	0.00701898
	ENSG00000136689.18	IL1RN	5333.03	8884.26	1.67148	1.51099	0.0010096	0.0145941		ENSG00000104691.15	UBXN8	82.6667	115.097	1.3877	1.27385	0.00853489	0.0678815
	ENSG00000117054.13	ACADM	484.269	703.677	1.45598	1.3655	0.00101059	0.0145946		ENSG00000179218.13	CALR	11027.1	14427.2	1.32576	1.27353	0.000873225	0.012984
	ENSG00000177374.13	HIC1	232.428	165.158	0.702173	0.744582	0.00101493	0.0146436		ENSG00000132109.10	TRIM21	4383.33	5919.19	1.36409	1.27315	0.00518959	0.0480232
	ENSG00000156802.13	ATAD2	183.386	282.455	1.55386	1.43061	0.00102345	0.0147527		ENSG00000135900.4	MRPL44	881.81	1142.05	1.30023	1.27211	1.41733e-05	0.000446285
	ENSG00000122223.13	CD244	1332.06	1000.18	0.746316	0.77277	0.00103329	0.0148806		ENSG00000112419.14	PHACTR2	417.015	565.755	1.3775	1.27188	0.00760091	0.0623908
	ENSG00000130956.14	HABP4	590.777	435.016	0.727795	0.765865	0.00103743	0.0149261		ENSG00000231770.6	TMEM44-AS1	80.9968	109.904	1.36205	1.27163	0.00505239	0.0470515
	ENSG00000113721.14	PDGFRB	68.732	124.033	1.80017	1.5904	0.0010395	0.014942		ENSG00000111602.12	TIMELESS	340.487	442.851	1.32593	1.26971	0.00111405	0.0156763
	ENSG00000164051.14	CCDC51	181.518	228.007	1.2575	1.22242	0.00104514	0.0149949		ENSG00000177054.14	ZDHHC13	218.95	296.366	1.36746	1.26944	0.00688017	0.0583587
	ENSG00000204196.5	RPL12P16	164.043	122.983	0.748721	0.782627	0.00104428	0.0149949		ENSG00000261716.2	H2BC20P	468.314	661.842	1.40915	1.26927	0.0123159	0.0872904
	ENSG00000141002.20	TCF25	6900.81	5410.65	0.783303	0.809123	0.00105337	0.0150989		ENSG00000118363.12	SPCS2	1491.02	1918.09	1.29183	1.26921	6.05598e-06	0.000218442
	ENSG00000171490.13	RSL1D1	5085.42	4145.33	0.811609	0.831381	0.0010574	0.0151286		ENSG00000176261.15	ZBTB8OS	383.891	501.674	1.31805	1.26873	0.000810673	0.0122727
	ENSG00000175215.11	CTDSP2	9514.89	7808.82	0.817727	0.835907	0.00105669	0.0151286		ENSG00000074660.16	SCARF1	1500.38	2106.15	1.39788	1.26841	0.0106429	0.0786247
	ENSG00000134627.12	PIWIL4	84.7016	144.829	1.6853	1.51755	0.00105906	0.0151382		ENSG00000128951.14	DUT	1087.67	1427.84	1.32088	1.26755	0.00119539	0.0165183
	ENSG00000167291.16	TBC1D16	141.126	97.7491	0.691735	0.738035	0.00106602	0.0152235		ENSG00000174099.11	MSRB3	140.859	192.662	1.36882	1.26485	0.0082525	0.066189
	ENSG00000019582.15	CD74	189904	129084	0.687714	0.738317	0.00107544	0.0153278		ENSG00000100226.16	GTPBP1	3383.71	4479	1.3284	1.26429	0.00260537	0.0292434
	ENSG00000138303.18	ASCC1	477.976	574.167	1.20396	1.18158	0.00107632	0.0153278		ENSG00000167670.16	CHAF1A	466.456	604.826	1.31086	1.26419	0.00159801	0.0203681
	ENSG00000215458.8	AATBC	600.043	411.394	0.677851	0.726774	0.00107474	0.0153278		ENSG00000144843.11	ADPRH	335.518	443.977	1.33033	1.26396	0.00274819	0.0305121
	ENSG00000028116.17	VRK2	303.549	411.506	1.36968	1.29381	0.00108063	0.0153608		ENSG00000147912.13	FBXO10	225.158	298.121	1.33605	1.2637	0.00349954	0.0364076
	ENSG00000065621.15	GSTO2	17.063	34.7532	1.92535	1.65993	0.00107969	0.0153608		ENSG00000106591.4	MRPL32	301.223	412.46	1.36412	1.26236	0.0079653	0.0645883
	ENSG00000264577.1	AC010761.1	166.796	116.856	0.697293	0.742734	0.00108735	0.0154419		ENSG00000276718.1	AC005840.4	115.317	152.124	1.35028	1.26164	0.0058623	0.0520393
	ENSG00000113615.13	SEC24A	381.193	528.066	1.39329	1.32063	0.00109139	0.015485		ENSG00000176658.17	MYO1D	199.859	276.822	1.39842	1.26143	0.0131326	0.0916895
	ENSG00000157570.12	TSPAN18	989.642	730.06	0.729351	0.76758	0.00109305	0.0154899		ENSG00000007341.19	ST7L	192.106	249.313	1.30165	1.26128	0.00043327	0.00755086
	ENSG00000187840.5	EIF4EBP1	889.026	631.379	0.718407	0.758486	0.00109375	0.0154899		ENSG00000164919.11	COX6C	629.861	885.691	1.40423	1.26115	0.0131853	0.0920096
	ENSG00000161016.17	RPL8	62100.9	48829.2	0.780023	0.806874	0.00109538	0.0154988		ENSG00000198818.10	SFT2D1	696.607	904.081	1.3035	1.26067	0.000627319	0.0101254
	ENSG00000277632.2	CCL3	57.3346	98.9774	1.73564	1.54791	0.00110159	0.0155722		ENSG00000242550.6	SERPINB10	127.367	242.197	1.86469	1.2603	0.0140382	0.0962055
	ENSG00000076242.15	MLH1	628.668	735.027	1.17309	1.15698	0.00110562	0.0156148		ENSG00000157193.18	LRP8	203.48	268.503	1.3229	1.25989	0.00258143	0.0290595
	ENSG00000111602.12	TIMELESS	340.487	442.851	1.32593	1.26971	0.00111405	0.0156763		ENSG00000107438.9	PDLIM1	1585.74	2133.83	1.35603	1.25769	0.00672269	0.0573894
	ENSG00000146066.3	HIGD2A	3532.09	2812.74	0.796681	0.819672	0.00111188	0.0156763		ENSG00000121060.18	TRIM25	8619.47	11965.1	1.38663	1.25663	0.0134947	0.0934939
	ENSG00000158186.13	MRAS	138.11	77.6115	0.554613	0.627753	0.00111396	0.0156763		ENSG00000136874.11	STX17	760.76	994.45	1.31623	1.2565	0.00252823	0.0286707
	ENSG00000262823.1	AC127521.1	225.007	157.467	0.695356	0.741871	0.00111271	0.0156763		ENSG00000196664.5	TLR7	378.482	506.068	1.35913	1.25614	0.0092248	0.0714817
	ENSG00000196787.3	H2AC11	84.9736	136.672	1.58827	1.44977	0.00112027	0.0157493		ENSG00000138688.15	KIAA1109	1156.3	1579.7	1.37243	1.25577	0.0103368	0.0770671
	ENSG00000167106.12	FAM102A	6798.47	4916.71	0.708597	0.752217	0.00112277	0.0157702		ENSG00000121073.15	SLC35B1	591.517	755.051	1.28145	1.25556	3.8794e-05	0.00106069
	ENSG00000287586.1	Z98886.1	176.253	73.6615	0.412292	0.502894	0.00112395	0.0157723		ENSG00000149636.15	DSN1	215.121	281.133	1.30387	1.25509	0.00132882	0.0178018
	ENSG00000029993.15	HMGB3	129.184	216.604	1.77514	1.56915	0.00112538	0.015778		ENSG00000102081.14	FMR1	808.611	1103.35	1.37267	1.25508	0.0119756	0.0857644
	ENSG00000261211.1	AL031123.2	19.3373	41.2136	2.10978	1.77137	0.00113078	0.0158391		ENSG00000145287.10	PLAC8	5470.79	7374.19	1.37944	1.25507	0.0122311	0.0869099
	ENSG00000163536.12	SERPINI1	72.3016	121.116	1.67081	1.50528	0.00113847	0.0159324		ENSG00000106804.8	C5	88.9278	120.936	1.36678	1.25491	0.0103513	0.0771016
	ENSG00000136504.12	KAT7	2106.48	1757.35	0.831644	0.847587	0.00114088	0.0159451		ENSG00000075239.14	ACAT1	470.838	619.781	1.31629	1.25456	0.00298328	0.0323639
	ENSG00000167105.8	TMEM92	41.7092	101.449	2.80614	1.99652	0.00114145	0.0159451		ENSG00000144867.12	SRPRB	866.689	1118.62	1.29449	1.25381	0.000619227	0.010037
	ENSG00000244687.11	UBE2V1	549.921	437.948	0.793287	0.816769	0.00115378	0.0161026		ENSG00000186583.12	SPATC1	69.0893	128.12	1.88133	1.25307	0.0131334	0.0916895
	ENSG00000185436.12	IFNLR1	184.493	271.08	1.50032	1.39031	0.00116202	0.0162029		ENSG00000050393.11	MCUR1	310.349	398.449	1.29281	1.25159	0.000635585	0.0102159
	ENSG00000130811.12	EIF3G	11895.6	9133.24	0.772715	0.801736	0.00116446	0.0162085		ENSG00000272630.1	AL731563.4	47.3629	65.1491	1.38655	1.25124	0.0145672	0.0983911
	ENSG00000169258.7	GPRIN1	61.8054	98.9218	1.62308	1.47316	0.00116453	0.0162085		ENSG00000116151.14	MORN1	70.3995	98.0293	1.37853	1.2511	0.0130438	0.091271
	ENSG00000187231.14	SESTD1	407.008	589.871	1.46627	1.36846	0.00116769	0.0162378		ENSG00000123728.10	RAP2C	925.523	1257.85	1.37294	1.25041	0.0135266	0.0936257
	ENSG00000272398.6	CD24	1204.99	2192.55	1.78344	1.57739	0.00117359	0.0163051		ENSG00000102804.15	TSC22D1	692.288	916.12	1.3324	1.25005	0.00654537	0.0562507
	ENSG00000101194.18	SLC17A9	441.114	632.611	1.45048	1.35546	0.00118612	0.0164346		ENSG00000106733.21	NMRK1	655.032	848.472	1.30208	1.24886	0.0021441	0.0253823
	ENSG00000229043.3	AC091729.3	79.246	111.371	1.41185	1.33194	0.00118517	0.0164346		ENSG00000172171.11	TEFM	95.031	131.424	1.37517	1.24797	0.0147076	0.0989048
	ENSG00000280007.1	AC008079.1	38.5732	71.5002	1.94556	1.66758	0.00118603	0.0164346		ENSG00000163874.11	ZC3H12A	1490.01	1912.17	1.28673	1.24754	0.000644422	0.010304
	ENSG00000129354.11	AP1M2	74.5608	148.247	1.90346	1.63875	0.00118776	0.0164424		ENSG00000100567.13	PSMA3	647.216	861.337	1.32756	1.24685	0.00702453	0.0591122
	ENSG00000182195.9	LDOC1	264.705	179.314	0.661233	0.712477	0.00118909	0.0164461		ENSG00000159459.12	UBR1	385.934	502.198	1.30806	1.24646	0.00362306	0.0372387
	ENSG00000128951.14	DUT	1087.67	1427.84	1.32088	1.26755	0.00119539	0.0165183		ENSG00000203797.10	DDO	13.5765	25.3865	1.97174	1.24645	0.0122535	0.0870087
	ENSG00000073737.16	DHRS9	813.627	1456.57	1.79674	1.5947	0.00119659	0.0165201		ENSG00000157693.15	TMEM268	704.424	926.516	1.33638	1.24549	0.00979901	0.0743564
	ENSG00000196205.8	EEF1A1P5	4023.05	2919.43	0.723795	0.762912	0.00119825	0.0165281		ENSG00000275302.2	CCL4	299.151	398.123	1.33927	1.24548	0.00957142	0.0733904
	ENSG00000276168.1	RN7SL1	12273.5	6643.94	0.538158	0.613516	0.00120163	0.0165599		ENSG00000110057.8	UNC93B1	5785.81	7566.18	1.31823	1.24516	0.00576255	0.051481
	ENSG00000138073.14	PREB	1996.4	2324.5	1.16802	1.15266	0.00120414	0.016578		ENSG00000133195.11	SLC39A11	454.411	582.615	1.28571	1.24441	0.000896305	0.0132048
	ENSG00000142961.14	MOB3C	1753.68	2357.11	1.34962	1.28858	0.00120586	0.016578		ENSG00000185722.18	ANKFY1	1530.35	1965.97	1.29294	1.24427	0.00176495	0.0218637
	ENSG00000233297.4	RASA4DP	92.561	57.4789	0.616015	0.682638	0.00120619	0.016578		ENSG00000221829.9	FANCG	263.679	336.674	1.28543	1.24405	0.000862282	0.0128639
	ENSG00000132514.13	CLEC10A	511.667	309.783	0.582542	0.653656	0.00121818	0.0167279		ENSG00000070404.10	FSTL3	315.196	420.592	1.35436	1.24372	0.011995	0.0857748
	ENSG00000104976.12	SNAPC2	778.96	595.506	0.768204	0.798175	0.00125452	0.0171899		ENSG00000112763.17	BTN2A1	2690.67	3470.26	1.29353	1.24321	0.00213503	0.0252979
	ENSG00000125821.12	DTD1	421.397	343.9	0.811924	0.8321	0.00125545	0.0171899		ENSG00000213599.10	SLX1A-SULT1A3	84.1309	110.369	1.31657	1.24309	0.00602425	0.0532004
	ENSG00000168913.7	ENHO	51.8834	22.5496	0.410282	0.505556	0.00125349	0.0171899		ENSG00000250903.9	GMDS-DT	119.065	154.245	1.30588	1.24298	0.00409728	0.0406186
	ENSG00000271913.7	AL035530.2	87.3035	123.805	1.4222	1.33554	0.0012563	0.0171899		ENSG00000110435.12	PDHX	209.337	272.459	1.30607	1.24225	0.00438743	0.0426962
	ENSG00000105088.8	OLFM2	651.829	461.707	0.703343	0.750148	0.00125759	0.0171924		ENSG00000189060.5	H1-0	1122.4	1493.92	1.35541	1.24212	0.013695	0.0944794
	ENSG00000100034.14	PPM1F	9696.32	7428.16	0.76415	0.792568	0.0012615	0.0172224		ENSG00000151849.15	CENPJ	114.826	154.617	1.34249	1.24166	0.0118095	0.0849949
	ENSG00000149257.14	SERPINH1	262.608	192.447	0.728071	0.766594	0.00126204	0.0172224		ENSG00000240041.1	IGHJ4	38.018	79.0411	2.07285	1.24157	0.00978311	0.0743091
	ENSG00000154451.14	GBP5	5381.84	9312.04	1.80173	1.57547	0.00126347	0.0172267		ENSG00000120690.16	ELF1	2552.31	3352.79	1.3207	1.24132	0.00773633	0.063165
	ENSG00000102245.8	CD40LG	1066.16	745.627	0.692371	0.739685	0.00126504	0.0172328		ENSG00000105939.13	ZC3HAV1	4518.39	5954.77	1.32101	1.24091	0.00803324	0.0650362
	ENSG00000102096.9	PIM2	5789.62	7335.45	1.26528	1.22685	0.00127272	0.0173067		ENSG00000121578.13	B4GALT4	341.524	451.432	1.32287	1.24021	0.00866882	0.0685529
	ENSG00000180061.10	TMEM150B	312.596	472.39	1.55151	1.42337	0.00127263	0.0173067		ENSG00000164430.16	CGAS	265.782	346.211	1.30443	1.23916	0.00766108	0.0627506
	ENSG00000081181.8	ARG2	226.048	96.655	0.4397	0.531651	0.00128017	0.0173619		ENSG00000115541.11	HSPE1	541.921	715.951	1.33232	1.23883	0.0075065	0.0618803
	ENSG00000105516.11	DBP	1194.18	855.114	0.71899	0.761152	0.00127875	0.0173619		ENSG00000166226.13	CCT2	1416.28	1825.81	1.28766	1.23834	0.00219665	0.0258847
	ENSG00000142082.15	SIRT3	712.739	586.45	0.820697	0.839079	0.00127969	0.0173619		ENSG00000095794.19	CREM	205.452	264.491	1.29532	1.23804	0.0035323	0.0365997
	ENSG00000124224.17	PPP4R1L	573.731	789.492	1.37734	1.30715	0.00129468	0.0175433		ENSG00000112972.15	HMGCS1	337.886	441.443	1.32219	1.23776	0.0123576	0.0874649
	ENSG00000177335.11	C8orf31	25.3137	58.0296	2.31999	1.88678	0.00129842	0.0175784		ENSG00000149418.11	ST14	1145.6	1501.68	1.32943	1.23751	0.00967038	0.0739081
	ENSG00000167600.14	CYP2S1	252.731	139.669	0.548997	0.629725	0.00130022	0.0175873		ENSG00000198380.12	GFPT1	331.327	425.45	1.2912	1.2373	0.0030739	0.0331696
	ENSG00000060237.17	WNK1	7474.62	5194.66	0.691996	0.741911	0.0013064	0.0176182		ENSG00000130270.16	ATP8B3	180.875	235.106	1.31124	1.23679	0.00694151	0.0586062
	ENSG00000134779.15	TPGS2	4028.5	2410.05	0.606385	0.674257	0.00130437	0.0176182		ENSG00000180423.4	HARBI1	89.0628	115.319	1.30508	1.2367	0.00525546	0.0485308
	ENSG00000176142.13	TMEM39A	396.591	504.506	1.2756	1.23473	0.00130709	0.0176182		ENSG00000023572.9	GLRX2	101.404	128.532	1.2742	1.2367	0.000764646	0.0117322
	ENSG00000185361.9	TNFAIP8L1	988.147	767.153	0.771779	0.803771	0.00130547	0.0176182		ENSG00000172785.18	CBWD1	245.717	324.461	1.32684	1.23645	0.0105942	0.0784156
	ENSG00000130066.16	SAT1	14142.5	20434.6	1.44799	1.35568	0.00131245	0.017675		ENSG00000129636.13	ITFG1	745.197	938.699	1.26362	1.23626	0.000162327	0.00347956
	ENSG00000008256.16	CYTH3	397.688	313.211	0.786298	0.811992	0.00131755	0.017697		ENSG00000153029.14	MR1	1751.33	2221.53	1.27112	1.23587	0.000639463	0.0102568
	ENSG00000114030.13	KPNA1	2333.02	1910.84	0.816644	0.835713	0.00131538	0.017697		ENSG00000158882.15	TOMM40L	485.848	615.029	1.27104	1.23565	0.000614197	0.00996595
	ENSG00000129467.13	ADCY4	350.96	509.943	1.45427	1.35931	0.00131698	0.017697		ENSG00000156170.13	NDUFAF6	126.36	164.508	1.30978	1.23475	0.00754448	0.0621267
	ENSG00000111452.13	ADGRD1	75.0171	37.911	0.480667	0.573158	0.00132364	0.0177634		ENSG00000176142.13	TMEM39A	396.591	504.506	1.2756	1.23473	0.00130709	0.0176182
	ENSG00000149636.15	DSN1	215.121	281.133	1.30387	1.25509	0.00132882	0.0178018		ENSG00000169026.12	SLC49A3	346.709	448.497	1.31543	1.23465	0.00672979	0.0574181
	ENSG00000271601.4	LIX1L	1605.02	1412.73	0.877541	0.885683	0.00132793	0.0178018		ENSG00000078269.15	SYNJ2	364.702	476.077	1.30689	1.23375	0.00719338	0.0602966
	ENSG00000044574.8	HSPA5	4831.61	6456.83	1.34137	1.2816	0.00133305	0.0178218		ENSG00000173218.15	VANGL1	87.6001	117.2	1.33329	1.23336	0.012855	0.09032
	ENSG00000137692.12	DCUN1D5	221.633	308.452	1.40178	1.31744	0.00133379	0.0178218		ENSG00000182952.5	HMGN4	1677.66	2126.11	1.27502	1.23332	0.00143838	0.0188745
	ENSG00000154511.12	DIPK1A	201.646	307.688	1.51921	1.40175	0.00133313	0.0178218		ENSG00000180198.16	RCC1	718.972	907.782	1.26617	1.23273	0.000502312	0.00849524
	ENSG00000179761.12	PIPOX	30.5714	54.9706	1.86576	1.61038	0.00133937	0.0178807		ENSG00000154760.14	SLFN13	633.679	816.728	1.29068	1.23246	0.00450183	0.0435886
	ENSG00000167468.17	GPX4	10208.2	7400.71	0.723953	0.764254	0.001344	0.017927		ENSG00000245532.9	NEAT1	11284.8	14829.5	1.31558	1.23193	0.0100464	0.0755249
	ENSG00000112715.23	VEGFA	332.608	471.237	1.42465	1.33976	0.00135454	0.0180519		ENSG00000135363.12	LMO2	2258.53	2884.89	1.28672	1.23161	0.00390817	0.0391735
	ENSG00000075618.18	FSCN1	335.228	217.017	0.659936	0.714169	0.00136011	0.0181104		ENSG00000245556.3	SCAMP1-AS1	257.436	335.996	1.312	1.23146	0.00899729	0.0703216
	ENSG00000116990.11	MYCL	557.76	385.933	0.683041	0.73269	0.00136226	0.0181233		ENSG00000153975.10	ZUP1	179.769	233.611	1.30574	1.23074	0.00860478	0.0683313
	ENSG00000172005.11	MAL	3134.53	2102.31	0.660301	0.716784	0.00136962	0.0182055		ENSG00000267321.3	SNHG30	151.92	193.128	1.27712	1.23062	0.00242271	0.0277609
	ENSG00000267469.1	AC005944.1	357.062	260.91	0.733034	0.773926	0.00137274	0.0182312		ENSG00000226976.3	COX6A1P2	26.7248	33.9086	1.28748	1.22933	0.00445794	0.0432454
	ENSG00000163050.17	COQ8A	2052.88	1552.66	0.753571	0.78716	0.0013752	0.0182481		ENSG00000151012.13	SLC7A11	10.6462	20.3669	1.93975	1.22891	0.0140769	0.0962483
	ENSG00000099251.14	HSD17B7P2	100.578	139.449	1.38445	1.31103	0.00138331	0.0183241		ENSG00000068784.13	SRBD1	524.551	678.385	1.29555	1.22851	0.00719667	0.0602966
	ENSG00000123609.11	NMI	2978.08	4229.31	1.4207	1.3362	0.00138311	0.0183241		ENSG00000124469.12	CEACAM8	1125.42	2593.1	1.98889	1.2281	0.0120616	0.0860836
	ENSG00000100342.20	APOL1	2023.58	3230.63	1.6365	1.4717	0.0013874	0.0183624		ENSG00000102096.9	PIM2	5789.62	7335.45	1.26528	1.22685	0.00127272	0.0173067
	ENSG00000168710.18	AHCYL1	2091.38	1800.02	0.860147	0.871194	0.00139282	0.0184183		ENSG00000138382.15	METTL5	227.858	293.71	1.29712	1.22632	0.00781544	0.0637431
	ENSG00000169504.15	CLIC4	444.418	599.069	1.36273	1.29547	0.001409	0.0186162		ENSG00000161981.11	SNRNP25	369.259	471.29	1.28037	1.22623	0.00385536	0.0387706
	ENSG00000105808.17	RASA4	210.555	139.439	0.649652	0.709695	0.00141734	0.0186726		ENSG00000086475.15	SEPHS1	629.895	789.373	1.2566	1.22616	0.000446199	0.00769505
	ENSG00000108984.15	MAP2K6	876.345	1398.94	1.60128	1.45389	0.00141813	0.0186726		ENSG00000158201.10	ABHD3	695.151	910.185	1.31335	1.22566	0.0146849	0.0988414
	ENSG00000169288.18	MRPL1	122.965	211.094	1.75522	1.54647	0.00141465	0.0186726		ENSG00000112304.11	ACOT13	357.712	446.333	1.25095	1.22554	0.000179224	0.0037571
	ENSG00000179869.15	ABCA13	86.4347	226.384	2.44411	1.93646	0.00141779	0.0186726		ENSG00000245275.8	SAP30L-AS1	99.3687	128.392	1.29795	1.22551	0.00886365	0.0695994
	ENSG00000076984.17	MAP2K7	3927.15	3092.21	0.784312	0.811073	0.00142157	0.0187019		ENSG00000183605.17	SFXN4	245.687	310.909	1.26967	1.22512	0.00236763	0.0272824
	ENSG00000287200.1	AC022506.2	74.4002	131.314	1.8016	1.57486	0.00143414	0.0188511		ENSG00000265982.1	AC103810.3	128.718	165.936	1.29495	1.22493	0.00827398	0.0662522
	ENSG00000204475.10	NCR3	613.048	420.101	0.679205	0.732373	0.00143607	0.0188604		ENSG00000149428.19	HYOU1	1454.38	1835.22	1.2749	1.22464	0.00317467	0.0338947
	ENSG00000182952.5	HMGN4	1677.66	2126.11	1.27502	1.23332	0.00143838	0.0188745		ENSG00000100908.14	EMC9	217.482	276.557	1.27678	1.22374	0.0040482	0.040288
	ENSG00000120280.6	CXorf21	815.655	1128.59	1.38737	1.31273	0.00144267	0.0189095		ENSG00000134375.11	TIMM17A	505.438	637.872	1.26587	1.22252	0.00257735	0.0290349
	ENSG00000162069.16	BICDL2	232.564	534.444	2.32982	1.87445	0.00144457	0.0189095		ENSG00000164051.14	CCDC51	181.518	228.007	1.2575	1.22242	0.00104514	0.0149949
	ENSG00000181634.8	TNFSF15	20.6468	52.5735	2.50518	1.96485	0.00144473	0.0189095		ENSG00000075945.13	KIFAP3	335.984	428.154	1.28143	1.222	0.00616176	0.0539496
	ENSG00000092108.21	SCFD1	861.067	1014.4	1.17897	1.16093	0.00146683	0.0191663		ENSG00000168014.16	C2CD3	765.498	953.728	1.25107	1.22081	0.000589091	0.00962232
	ENSG00000257221.4	AC007569.1	110.563	167.943	1.5409	1.40823	0.00146709	0.0191663		ENSG00000170049.9	KCNAB3	111.556	144.034	1.29435	1.22009	0.0105288	0.0780439
	ENSG00000258922.1	AC106028.2	30.6792	54.1887	1.78449	1.56436	0.0014681	0.0191663		ENSG00000205560.12	CPT1B	215.451	278.165	1.30044	1.21958	0.011794	0.0849232
	ENSG00000180263.14	FGD6	129.47	89.6592	0.687191	0.736195	0.00147352	0.0192208		ENSG00000108384.15	RAD51C	180.6	229.123	1.27336	1.21919	0.00865233	0.0684968
	ENSG00000145730.20	PAM	611.604	424.657	0.68962	0.738628	0.00147951	0.0192825		ENSG00000271646.1	AC099343.4	299.156	382.207	1.27981	1.21904	0.00728174	0.0606785
	ENSG00000129810.15	SGO1	22.4436	48.5367	2.17027	1.79309	0.00148273	0.0192918		ENSG00000064687.13	ABCA7	12054.4	15594.8	1.29977	1.2181	0.0132778	0.092445
	ENSG00000143554.14	SLC27A3	1605.46	2135.51	1.35754	1.28983	0.00148153	0.0192918		ENSG00000110074.11	FOXRED1	452.896	568.404	1.26414	1.21782	0.00329863	0.0348123
	ENSG00000211892.4	IGHG4	366.288	762.617	2.1205	1.75135	0.00148555	0.0193122		ENSG00000140090.17	SLC24A4	1741.42	2235.73	1.2841	1.21768	0.00874966	0.0690181
	ENSG00000121895.8	TMEM156	400.787	543.831	1.37289	1.29969	0.00149619	0.0193849		ENSG00000070501.12	POLB	694.498	883.265	1.27718	1.2168	0.00729969	0.0606873
	ENSG00000167208.15	SNX20	5114.52	6336.32	1.24076	1.20791	0.00149618	0.0193849		ENSG00000150961.15	SEC24D	616.789	779.568	1.26667	1.21679	0.00458728	0.0441102
	ENSG00000168785.8	TSPAN5	2481.04	1203.9	0.493164	0.585142	0.00149388	0.0193849		ENSG00000085741.13	WNT11	12.1915	23.1919	1.9536	1.21616	0.0123952	0.0876906
	ENSG00000225031.1	EIF4BP7	82.7893	61.5177	0.741617	0.777841	0.00149593	0.0193849		ENSG00000146376.11	ARHGAP18	310.056	394.733	1.27926	1.21464	0.00870549	0.0687756
	ENSG00000231233.1	CFAP58-DT	66.7063	123.762	1.85488	1.60828	0.00149845	0.0193978		ENSG00000261455.1	LINC01003	289.226	363.91	1.26355	1.2145	0.00463666	0.0445223
	ENSG00000204217.15	BMPR2	389.872	547.818	1.41125	1.32802	0.00150537	0.019471		ENSG00000033170.17	FUT8	312.555	404.458	1.29579	1.21445	0.0138688	0.095265
	ENSG00000243155.1	AL162431.1	50.7561	78.129	1.54469	1.41291	0.00150865	0.019497		ENSG00000116750.13	UCHL5	404.739	520.559	1.29244	1.21413	0.0133351	0.0927184
	ENSG00000010626.15	LRRC23	196.753	143.403	0.72537	0.766683	0.00152484	0.0196853		ENSG00000164347.18	GFM2	294.799	371.294	1.26808	1.21337	0.00650059	0.0559911
	ENSG00000278030.1	TRBV7-9	746.679	470.875	0.632515	0.702275	0.00152578	0.0196853		ENSG00000138069.18	RAB1A	2171.27	2726.55	1.25968	1.21196	0.0046959	0.0448739
	ENSG00000163399.16	ATP1A1	6607.72	5353.03	0.806995	0.829199	0.0015287	0.0196899		ENSG00000129465.16	RIPK3	1313.03	1639.91	1.25391	1.21182	0.0031576	0.0338266
	ENSG00000166794.4	PPIB	8495.72	11295.4	1.35158	1.28598	0.0015276	0.0196899		ENSG00000161057.12	PSMC2	1207.71	1500.22	1.24378	1.21165	0.00176577	0.0218637
	ENSG00000079385.22	CEACAM1	1559.01	2795.99	1.7897	1.56722	0.00153013	0.0196918		ENSG00000106617.14	PRKAG2	805.264	1019.05	1.27355	1.21161	0.00902972	0.0704419
	ENSG00000155313.15	USP25	1180.46	1592.66	1.35477	1.28929	0.00153284	0.0196937		ENSG00000132432.14	SEC61G	448.041	563.807	1.26516	1.21117	0.00644307	0.0556233
	ENSG00000161692.18	DBF4B	160.633	215.02	1.33824	1.28265	0.00153205	0.0196937		ENSG00000186470.14	BTN3A2	8044.85	10134.8	1.27872	1.21073	0.00993556	0.0749923
	ENSG00000182685.7	BRICD5	454.404	327.861	0.7166	0.759028	0.00155113	0.019912		ENSG00000215039.7	CD27-AS1	335.375	412.937	1.23786	1.21016	0.000605305	0.00984244
	ENSG00000196937.11	FAM3C	349.09	516.716	1.49601	1.38151	0.00155273	0.0199159		ENSG00000125826.20	RBCK1	6782.2	8638.08	1.28631	1.20879	0.0140802	0.0962483
	ENSG00000131355.15	ADGRE3	3039.7	2016.9	0.655558	0.711723	0.00155492	0.0199245		ENSG00000120802.13	TMPO	2531.24	3206.01	1.27801	1.2081	0.0124055	0.0877236
	ENSG00000172339.10	ALG14	86.2673	130.904	1.52169	1.40055	0.00155599	0.0199245		ENSG00000113273.17	ARSB	449.732	562.729	1.24956	1.20796	0.00337348	0.0354502
	ENSG00000228672.4	PROB1	57.5523	96.5379	1.69513	1.50616	0.00156483	0.020021		ENSG00000167208.15	SNX20	5114.52	6336.32	1.24076	1.20791	0.00149618	0.0193849
	ENSG00000107719.9	PALD1	29.3229	61.893	2.09375	1.74547	0.00157606	0.0201478		ENSG00000188511.12	C22orf34	261.983	328.436	1.2618	1.20743	0.00721881	0.0603834
	ENSG00000188610.12	FAM72B	14.3876	28.3816	2.12654	1.73143	0.00158005	0.0201821		ENSG00000181026.15	AEN	717.684	894.298	1.24946	1.20714	0.00354813	0.0367142
	ENSG00000083845.9	RPS5	20339.3	14993.1	0.724007	0.766727	0.00159388	0.0203418		ENSG00000092931.11	MFSD11	352.353	431.2	1.22793	1.20709	0.00021242	0.00430613
	ENSG00000141994.16	DUS3L	1153	903.581	0.783776	0.811762	0.00159859	0.0203681		ENSG00000128394.17	APOBEC3F	979.929	1231.74	1.26918	1.20581	0.0097355	0.0741155
	ENSG00000167670.16	CHAF1A	466.456	604.826	1.31086	1.26419	0.00159801	0.0203681		ENSG00000083720.13	OXCT1	433.18	551.938	1.27909	1.20571	0.0141814	0.0967203
	ENSG00000091592.16	NLRP1	9735.05	7892.06	0.80887	0.82731	0.00160064	0.0203774		ENSG00000110218.9	PANX1	122.07	154.584	1.27144	1.20426	0.011819	0.0850235
	ENSG00000117640.18	MTFR1L	1285.04	1118.24	0.868097	0.878129	0.00160687	0.0204228		ENSG00000182179.13	UBA7	5210.92	6454.42	1.25362	1.20386	0.00608711	0.0535095
	ENSG00000134001.14	EIF2S1	923.429	1138.53	1.23516	1.19975	0.00160664	0.0204228		ENSG00000154803.13	FLCN	1149.16	1449.01	1.2641	1.20382	0.00722592	0.06041
	ENSG00000159023.21	EPB41	12618.2	8701.9	0.685467	0.735651	0.00161235	0.0204755		ENSG00000122188.13	LAX1	462.675	588.27	1.2795	1.20365	0.0146224	0.0985044
	ENSG00000158402.20	CDC25C	19.0599	40.5741	2.1505	1.7594	0.00161583	0.0204859		ENSG00000241360.2	PDXP	129.242	164.363	1.27354	1.20226	0.0138063	0.0949631
	ENSG00000178464.6	RPL10P16	977.615	692.673	0.709457	0.756304	0.00161535	0.0204859		ENSG00000106100.11	NOD1	648.991	807.437	1.25282	1.20189	0.00712991	0.0599006
	ENSG00000112983.17	BRD8	1810.7	1492.82	0.82248	0.84109	0.00161773	0.0204931		ENSG00000067167.8	TRAM1	2696.82	3403.88	1.26787	1.20182	0.0132754	0.092445
	ENSG00000130005.13	GAMT	415.371	295.576	0.70768	0.755104	0.00161993	0.020504		ENSG00000086548.9	CEACAM6	371.881	980.493	2.19124	1.20069	0.00865178	0.0684968
	ENSG00000071967.12	CYBRD1	961.361	619.435	0.641338	0.702228	0.00163297	0.0206308		ENSG00000075234.17	TTC38	959.937	1184.31	1.24275	1.20056	0.00449728	0.0435819
	ENSG00000147400.10	CETN2	624.805	485.236	0.77575	0.804788	0.00163269	0.0206308		ENSG00000134153.10	EMC7	1267.26	1540.11	1.218	1.20029	2.69928e-05	0.00077742
	ENSG00000151743.11	AMN1	277.702	437.616	1.57725	1.43456	0.00163398	0.0206308		ENSG00000100749.8	VRK1	311.259	392.079	1.26516	1.20006	0.0135014	0.0934939
	ENSG00000240143.1	AL023653.1	54.5002	76.3328	1.39845	1.31748	0.00165272	0.0208503		ENSG00000134001.14	EIF2S1	923.429	1138.53	1.23516	1.19975	0.00160664	0.0204228
	ENSG00000102225.16	CDK16	2125.74	1821.98	0.856972	0.869098	0.00166173	0.0209468		ENSG00000167325.15	RRM1	480.461	594.235	1.24494	1.19966	0.0058394	0.051896
	ENSG00000115255.11	REEP6	164.349	110.398	0.663491	0.720588	0.00166588	0.0209775		ENSG00000114439.19	BBX	708.421	885.624	1.26033	1.19858	0.0125489	0.088534
	ENSG00000133816.15	MICAL2	3515.49	2216.38	0.627699	0.689631	0.00166689	0.0209775		ENSG00000184983.11	NDUFA6	968.227	1208.02	1.25385	1.19821	0.00973548	0.0741155
	ENSG00000109046.15	WSB1	3747.28	5621.83	1.5059	1.38813	0.00168668	0.0211896		ENSG00000107371.13	EXOSC3	548.137	665.018	1.21678	1.19717	0.000240701	0.0047479
	ENSG00000125991.19	ERGIC3	4363.93	3536.73	0.80771	0.830135	0.00168597	0.0211896		ENSG00000106603.18	COA1	367.697	458.801	1.25529	1.19516	0.0127433	0.0896582
	ENSG00000141540.11	TTYH2	1024.94	770.107	0.746286	0.782728	0.00168789	0.0211896		ENSG00000100263.14	RHBDD3	296.913	363.546	1.23795	1.1948	0.00570751	0.05125
	ENSG00000162496.9	DHRS3	817.408	621.799	0.751134	0.787233	0.00168965	0.0211945		ENSG00000144381.17	HSPD1	2154.21	2631.33	1.22564	1.19424	0.00228804	0.0265295
	ENSG00000123473.15	STIL	35.3444	62.7229	1.75918	1.54387	0.00169352	0.0212256		ENSG00000171067.11	C11orf24	858.201	1048.05	1.22962	1.19413	0.00315392	0.0338193
	ENSG00000106366.9	SERPINE1	30.1083	60.9477	2.14269	1.73773	0.00169646	0.0212452		ENSG00000152223.15	EPG5	900.21	1110.69	1.23754	1.19237	0.00767721	0.0628493
	ENSG00000106144.20	CASP2	2177.21	1859.52	0.853461	0.8661	0.00171185	0.0214204		ENSG00000115604.10	IL18R1	770.14	1537.6	1.97005	1.19078	0.0129024	0.09057
	ENSG00000198833.7	UBE2J1	3875.72	5456.06	1.40946	1.32497	0.00171836	0.0214844		ENSG00000148444.16	COMMD3	381.022	475.433	1.2498	1.19021	0.0144636	0.0980732
	ENSG00000113407.13	TARS1	1331.08	1612.22	1.21452	1.18757	0.00172597	0.0215514		ENSG00000107020.10	PLGRKT	298.468	368.858	1.23945	1.18895	0.00826937	0.0662498
	ENSG00000264204.2	AGAP7P	256.055	138.204	0.513246	0.600255	0.00172653	0.0215514		ENSG00000075188.9	NUP37	230.066	282.717	1.2279	1.18856	0.00590281	0.0523083
	ENSG00000197119.13	SLC25A29	1842.71	1353.85	0.730396	0.769595	0.00173577	0.0216492		ENSG00000136240.10	KDELR2	1291.41	1575.26	1.22279	1.18839	0.001007	0.0145702
	ENSG00000197958.13	RPL12	44255	34481.9	0.772974	0.804364	0.00173862	0.0216672		ENSG00000272645.3	GTF2IP20	287.679	359.903	1.24585	1.18763	0.0140996	0.0962483
	ENSG00000101773.19	RBBP8	185.329	281.038	1.5176	1.39264	0.00174959	0.0217862		ENSG00000113407.13	TARS1	1331.08	1612.22	1.21452	1.18757	0.00172597	0.0215514
	ENSG00000147536.12	GINS4	77.2593	109.645	1.42898	1.33679	0.00175353	0.0218176		ENSG00000114745.13	GORASP1	1114.07	1350.75	1.21873	1.1873	0.00180874	0.0222523
	ENSG00000240403.5	KIR3DL2	46.5461	81.9709	1.80835	1.56471	0.00175514	0.02182		ENSG00000068745.15	IP6K2	1710.99	2052.79	1.20306	1.18726	0.000172595	0.00365854
	ENSG00000276278.1	AC048382.6	143.22	101.619	0.711253	0.756355	0.0017578	0.0218354		ENSG00000101911.12	PRPS2	567.192	697.26	1.23913	1.18715	0.0119952	0.0857748
	ENSG00000139637.14	C12orf10	1847.99	1369.82	0.743191	0.781631	0.00176407	0.0218637		ENSG00000166164.15	BRD7	1981.37	2378.73	1.20481	1.18634	0.000227298	0.00454183
	ENSG00000161057.12	PSMC2	1207.71	1500.22	1.24378	1.21165	0.00176577	0.0218637		ENSG00000155636.15	RBM45	158.227	193.644	1.22767	1.18615	0.0073264	0.0608198
	ENSG00000185722.18	ANKFY1	1530.35	1965.97	1.29294	1.24427	0.00176495	0.0218637		ENSG00000129007.14	CALML4	241.038	295.436	1.23044	1.18597	0.00896317	0.0700907
	ENSG00000197646.8	PDCD1LG2	20.5856	47.4888	2.58863	1.96149	0.00176539	0.0218637		ENSG00000178381.12	ZFAND2A	258.927	315.556	1.22721	1.1858	0.00728572	0.0606788
	ENSG00000008226.20	DLEC1	274.981	195.59	0.713933	0.758259	0.00178257	0.0220184		ENSG00000160190.14	SLC37A1	840.07	1018.82	1.21823	1.18552	0.00373646	0.0378974
	ENSG00000198931.11	APRT	4228.1	3257.13	0.772663	0.804218	0.00178133	0.0220184		ENSG00000100926.15	TM9SF1	183.916	224.687	1.22342	1.18468	0.00656751	0.0564094
	ENSG00000276966.2	H4C5	45.6288	90.5752	1.95841	1.6527	0.00178179	0.0220184		ENSG00000120053.12	GOT1	294.17	359.256	1.23467	1.18467	0.0107493	0.0790681
	ENSG00000101187.16	SLCO4A1	43.3532	84.0429	2.08527	1.70613	0.00179028	0.0220959		ENSG00000111196.10	MAGOHB	135.377	166.235	1.23126	1.18446	0.0106152	0.0784953
	ENSG00000164398.14	ACSL6	298.96	173.966	0.583325	0.660363	0.00179749	0.0221672		ENSG00000126215.14	XRCC3	333.713	406.972	1.22102	1.18385	0.0056933	0.0511898
	ENSG00000116396.14	KCNC4	367.276	271.615	0.737657	0.77671	0.00179908	0.022169		ENSG00000126453.9	BCL2L12	352.428	427.725	1.22013	1.18364	0.00576605	0.0514824
	ENSG00000175567.10	UCP2	18802.7	12861.3	0.691671	0.744833	0.00180713	0.0222503		ENSG00000049656.14	CLPTM1L	2439.72	2930.03	1.20575	1.18194	0.000742511	0.0114821
	ENSG00000114745.13	GORASP1	1114.07	1350.75	1.21873	1.1873	0.00180874	0.0222523		ENSG00000138303.18	ASCC1	477.976	574.167	1.20396	1.18158	0.00107632	0.0153278
	ENSG00000118503.15	TNFAIP3	1577.76	2220.14	1.40784	1.32286	0.00181503	0.0223117		ENSG00000122257.20	RBBP6	1540.61	1865.19	1.21592	1.17968	0.00357551	0.0368734
	ENSG00000170515.14	PA2G4	6395.55	4640.45	0.722148	0.765674	0.0018268	0.0224386		ENSG00000106803.10	SEC61B	1598.67	1929.37	1.21133	1.17938	0.00462542	0.0444492
	ENSG00000172965.17	MIR4435-2HG	499.813	688.466	1.38238	1.30549	0.00183405	0.0225095		ENSG00000136827.12	TOR1A	1835.2	2216.61	1.21028	1.17824	0.00496888	0.0466563
	ENSG00000171425.10	ZNF581	1568.59	1263.29	0.802917	0.827	0.00183956	0.0225233		ENSG00000155115.7	GTF3C6	662.022	791.698	1.19901	1.17806	0.000918779	0.0134585
	ENSG00000176092.15	CRYBG2	40.6338	64.8754	1.60762	1.43911	0.00183835	0.0225233		ENSG00000213337.9	ANKRD39	169.039	206.484	1.22078	1.1763	0.0116656	0.0841962
	ENSG00000211900.2	IGHJ6	65.2668	133.314	2.08474	1.72214	0.00183872	0.0225233		ENSG00000179562.3	GCC1	1154.85	1396.91	1.21125	1.17572	0.00734323	0.0609266
	ENSG00000052802.13	MSMO1	290.63	392.58	1.35422	1.2866	0.00184266	0.0225253		ENSG00000234127.9	TRIM26	2875.74	3440.37	1.209	1.17218	0.00888353	0.0696551
	ENSG00000111796.4	KLRB1	995.671	661.945	0.650941	0.712067	0.00184207	0.0225253		ENSG00000176619.13	LMNB2	982.151	1177.88	1.2055	1.17217	0.00682026	0.0580932
	ENSG00000080947.15	CROCCP3	357.591	264.98	0.735599	0.775879	0.00184593	0.0225474		ENSG00000132780.17	NASP	2069.41	2486.08	1.20591	1.17179	0.000193618	0.00397746
	ENSG00000153561.13	RMND5A	2554.23	1894.6	0.742316	0.780116	0.00184924	0.0225698		ENSG00000222037.5	IGLC6	39.1932	88.4874	2.10652	1.17029	0.0110605	0.0807392
	ENSG00000162191.13	UBXN1	6714.57	5330.51	0.797672	0.823117	0.00185353	0.0225959		ENSG00000138092.11	CENPO	220.041	264.654	1.21051	1.16994	0.012201	0.0868163
	ENSG00000278133.1	AC135050.6	471.385	388.571	0.826074	0.844707	0.00185432	0.0225959		ENSG00000154127.10	UBASH3B	922.053	1118.63	1.21905	1.16981	0.0114228	0.0827369
	ENSG00000149179.13	C11orf49	387.151	289.953	0.746766	0.784754	0.00185721	0.0226132		ENSG00000196715.7	VKORC1L1	507.777	604.245	1.19518	1.16963	0.00347451	0.0361961
	ENSG00000165806.20	CASP7	363.665	500.042	1.38287	1.30493	0.00187158	0.0227372		ENSG00000121851.13	POLR3GL	1012.56	1205.81	1.19398	1.1694	0.00308707	0.033265
	ENSG00000276231.5	PIK3R6	758.859	557.231	0.71887	0.76472	0.00186888	0.0227372		ENSG00000128604.20	IRF5	1947.23	2336.42	1.21254	1.16874	0.0145864	0.0984167
	ENSG00000279821.1	AC145098.2	116.837	186.512	1.60234	1.44444	0.00187183	0.0227372		ENSG00000113621.14	TXNDC15	990.136	1180.82	1.19454	1.16728	0.00481385	0.0456864
	ENSG00000101447.15	FAM83D	27.4417	53.3146	1.91311	1.62443	0.00188127	0.0228338		ENSG00000162909.18	CAPN2	5031.69	5982.85	1.19179	1.16718	0.00334771	0.0352335
	ENSG00000160229.13	ZNF66	71.2156	38.896	0.54793	0.629996	0.00189763	0.0230142		ENSG00000137713.16	PPP2R1B	370.65	439.975	1.18903	1.16604	0.00285324	0.0313323
	ENSG00000211734.3	TRBV5-1	481.5	322.807	0.656861	0.71824	0.00191963	0.0232627		ENSG00000166908.18	PIP4K2C	872.808	1041.23	1.19552	1.16594	0.0065296	0.0561779
	ENSG00000104522.16	TSTA3	7384.83	4285.99	0.546391	0.634823	0.00192843	0.0233509		ENSG00000124783.14	SSR1	3150.63	3724.22	1.18531	1.16565	0.0025442	0.0287494
	ENSG00000163507.14	CIP2A	43.6667	75.7139	1.74305	1.52808	0.00193554	0.0234185		ENSG00000143179.16	UCK2	323.781	388.972	1.20758	1.16418	0.0141898	0.0967346
	ENSG00000197728.11	RPS26	10475.7	6563.85	0.619904	0.687903	0.00194176	0.0234569		ENSG00000103995.14	CEP152	202.174	240.61	1.19718	1.16404	0.00922112	0.0714817
	ENSG00000242574.9	HLA-DMB	4133.4	3041.35	0.732718	0.77548	0.00194033	0.0234569		ENSG00000035141.8	FAM136A	527.767	632.844	1.20073	1.16194	0.0146067	0.0984415
	ENSG00000237422.2	AL158071.4	17.6621	36.651	2.30507	1.79676	0.00194425	0.0234684		ENSG00000140830.9	TXNL4B	601.992	710.505	1.18512	1.16174	0.0038359	0.0386507
	ENSG00000177706.9	FAM20C	467.303	313.342	0.667636	0.729361	0.00194594	0.0234704		ENSG00000112339.15	HBS1L	692.035	826.887	1.19916	1.16158	0.0144693	0.0980732
	ENSG00000130584.11	ZBTB46	102.19	55.7606	0.546531	0.633085	0.00197297	0.0237777		ENSG00000168374.11	ARF4	1687.74	1994.69	1.1844	1.16153	0.00365823	0.0374811
	ENSG00000197054.12	ZNF763	121.125	172.06	1.43768	1.33959	0.00198024	0.0238467		ENSG00000092108.21	SCFD1	861.067	1014.4	1.17897	1.16093	0.00146683	0.0191663
	ENSG00000173762.8	CD7	8458.25	6206.53	0.732628	0.775463	0.00198723	0.0238934		ENSG00000105185.12	PDCD5	687.753	817.424	1.18893	1.16039	0.007417	0.061406
	ENSG00000257167.2	TMPO-AS1	123.009	165.476	1.35172	1.28271	0.00198587	0.0238934		ENSG00000118705.17	RPN2	3206.96	3787.22	1.18826	1.16034	0.0070131	0.0590775
	ENSG00000117475.14	BLZF1	298.029	428.281	1.44313	1.33416	0.00200131	0.024036		ENSG00000163882.9	POLR2H	410.574	489.006	1.19163	1.1602	0.00973307	0.0741155
	ENSG00000182809.10	CRIP2	645.475	359.171	0.540289	0.632323	0.00200222	0.024036		ENSG00000157593.19	SLC35B2	807.522	953.521	1.18334	1.15933	0.00426058	0.0418594
	ENSG00000170860.4	LSM3	339.026	520.546	1.54092	1.40403	0.00201316	0.0241485		ENSG00000196652.11	ZKSCAN5	409.781	481.841	1.17907	1.15916	0.00245778	0.0279957
	ENSG00000187796.15	CARD9	897.062	644.796	0.71607	0.76294	0.00201931	0.0242034		ENSG00000167553.15	TUBA1C	1116.57	1324.17	1.19003	1.15885	0.00979651	0.0743564
	ENSG00000040275.17	SPDL1	101.182	148.6	1.47326	1.3622	0.00202281	0.0242264		ENSG00000076242.15	MLH1	628.668	735.027	1.17309	1.15698	0.00110562	0.0156148
	ENSG00000081059.20	TCF7	17596.2	12250.7	0.685742	0.741744	0.0020286	0.0242391		ENSG00000104133.15	SPG11	2301.06	2725.87	1.18649	1.15693	0.00991166	0.0749152
	ENSG00000135749.19	PCNX2	816.949	620.184	0.74637	0.784945	0.00202766	0.0242391		ENSG00000146143.19	PRIM2	205.084	243.691	1.19118	1.15684	0.0134765	0.09349
	ENSG00000166886.13	NAB2	338.493	252.874	0.744485	0.78432	0.00202807	0.0242391		ENSG00000115486.12	GGCX	544.205	638.768	1.17543	1.15665	0.002199	0.0258926
	ENSG00000071246.11	VASH1	925.255	623.806	0.676342	0.734249	0.00203466	0.0242842		ENSG00000004897.12	CDC27	837.488	988.228	1.184	1.15584	0.00786858	0.0640745
	ENSG00000156508.18	EEF1A1	267837	201017	0.7479	0.785729	0.00203554	0.0242842		ENSG00000136950.13	ARPC5L	1141.12	1338.68	1.17517	1.15511	0.00316527	0.0338466
	ENSG00000146707.14	POMZP3	431.62	307.988	0.715813	0.762113	0.00204628	0.0243934		ENSG00000115317.11	HTRA2	1067.9	1249.15	1.17497	1.15455	0.00340387	0.0356038
	ENSG00000213714.1	FAM209B	42.6496	71.0925	1.69123	1.49363	0.00205398	0.0244662		ENSG00000120437.9	ACAT2	471.341	555.385	1.18097	1.15415	0.00801631	0.0649333
	ENSG00000153814.13	JAZF1	2948.13	1934.87	0.649724	0.712931	0.00207305	0.0246743		ENSG00000138073.14	PREB	1996.4	2324.5	1.16802	1.15266	0.00120414	0.016578
	ENSG00000255198.4	SNHG9	205.623	147.822	0.714722	0.761227	0.00208958	0.0248518		ENSG00000139190.16	VAMP1	2149.19	2516.56	1.17496	1.15025	0.00810259	0.0654254
	ENSG00000197561.7	ELANE	595.156	1461.28	2.43716	1.88284	0.00209778	0.02493		ENSG00000196449.4	YRDC	217.394	255.284	1.17783	1.14943	0.0122094	0.0868163
	ENSG00000103355.13	PRSS33	842.907	320.86	0.313925	0.47909	0.00211899	0.0251626		ENSG00000114902.14	SPCS1	2563.07	2982.78	1.16697	1.14897	0.00304535	0.0329309
	ENSG00000112763.17	BTN2A1	2690.67	3470.26	1.29353	1.24321	0.00213503	0.0252979		ENSG00000196812.5	ZSCAN16	270.175	314.968	1.16857	1.14855	0.0130856	0.0914389
	ENSG00000183813.7	CCR4	491.347	338.104	0.689162	0.743252	0.00213308	0.0252979		ENSG00000115459.18	ELMOD3	817.599	950.938	1.16741	1.148	0.00438453	0.0426962
	ENSG00000215021.9	PHB2	6431.05	5419.95	0.839144	0.855452	0.00213532	0.0252979		ENSG00000107949.17	BCCIP	855.257	1003.28	1.17294	1.14766	0.00974556	0.0741338
	ENSG00000106733.21	NMRK1	655.032	848.472	1.30208	1.24886	0.0021441	0.0253823		ENSG00000139579.13	NABP2	633.795	744.451	1.17561	1.14733	0.0124318	0.087869
	ENSG00000254413.8	CHKB-CPT1B	133.024	189.773	1.43267	1.33362	0.00216929	0.0256608		ENSG00000073969.18	NSF	674.349	784.154	1.16535	1.14649	0.00422918	0.0416896
	ENSG00000196507.11	TCEAL3	327.813	253.298	0.769669	0.80219	0.00217412	0.0256981		ENSG00000154518.9	ATP5MC3	2090.77	2433.48	1.1647	1.14448	0.00603664	0.053218
	ENSG00000230149.2	AL021707.3	92.2791	145.498	1.59026	1.4316	0.00218153	0.0257659		ENSG00000132341.12	RAN	2941.19	3422.16	1.16567	1.14254	0.00519423	0.0480232
	ENSG00000223547.10	ZNF844	161.365	218.069	1.35088	1.28953	0.00218407	0.0257761		ENSG00000115446.11	UNC50	590.073	686.381	1.16496	1.14077	0.0125479	0.088534
	ENSG00000102524.11	TNFSF13B	2640.88	4172.13	1.58418	1.42932	0.00219487	0.0258836		ENSG00000154582.16	ELOC	480.897	559.103	1.16491	1.13975	0.0142322	0.0967666
	ENSG00000166226.13	CCT2	1416.28	1825.81	1.28766	1.23834	0.00219665	0.0258847		ENSG00000184389.9	A3GALT2	9.2571	21.5761	2.40149	1.13917	0.00837173	0.0668955
	ENSG00000115486.12	GGCX	544.205	638.768	1.17543	1.15665	0.002199	0.0258926		ENSG00000167604.14	NFKBID	999.193	1152.44	1.15683	1.13846	0.00581393	0.0517595
	ENSG00000279058.2	AGAP14P	114.075	62.6893	0.549343	0.635366	0.00220819	0.0259809		ENSG00000266256.3	LINC00683	14.0634	29.802	2.15634	1.13839	0.0147831	0.099109
	ENSG00000053501.13	USE1	855.681	669.5	0.784734	0.814584	0.00221564	0.0260287		ENSG00000100084.14	HIRA	1245.75	1442.09	1.16108	1.1381	0.0122339	0.0869099
	ENSG00000145685.14	LHFPL2	412.728	619.455	1.4917	1.36861	0.00221403	0.0260287		ENSG00000176102.13	CSTF3	486.209	560.861	1.15456	1.13576	0.00806829	0.0652445
	ENSG00000130433.7	CACNG6	93.3689	35.382	0.31012	0.45306	0.00222728	0.0261227		ENSG00000124226.11	RNF114	1931.34	2222.71	1.15441	1.13493	0.00939948	0.0725062
	ENSG00000169432.17	SCN9A	18.0634	40.1598	2.29856	1.78947	0.00222875	0.0261227		ENSG00000143303.12	RRNAD1	554.179	637.088	1.15316	1.13424	0.00841112	0.0671404
	ENSG00000233426.3	EIF3FP3	123.383	82.7432	0.655535	0.718229	0.00222584	0.0261227		ENSG00000163872.16	YEATS2	911.083	1049.98	1.15581	1.13356	0.00896181	0.0700907
	ENSG00000072694.21	FCGR2B	695.146	958.234	1.38881	1.30561	0.00224329	0.0262732		ENSG00000100418.8	DESI1	1989.6	2278.54	1.15036	1.13302	0.00720301	0.0603169
	ENSG00000100629.17	CEP128	78.1804	123.185	1.58163	1.42574	0.00224897	0.0263197		ENSG00000168303.9	MPLKIP	615.012	705.186	1.14718	1.13054	0.00765907	0.0627506
	ENSG00000104974.12	LILRA1	4522.89	3453.98	0.759634	0.795751	0.00226369	0.0264685		ENSG00000100883.12	SRP54	1405.82	1605.73	1.14374	1.12789	0.00789695	0.0642374
	ENSG00000221890.4	NPTXR	216.067	150.477	0.676284	0.734313	0.00226514	0.0264685		ENSG00000117593.12	DARS2	187.945	216.635	1.15191	1.12761	0.0135462	0.0936681
	ENSG00000164104.12	HMGB2	3158.1	5136.75	1.63624	1.45691	0.00227062	0.0265124		ENSG00000278053.5	DDX52	558.686	635.803	1.14178	1.12733	0.00582791	0.0518238
	ENSG00000119915.5	ELOVL3	27.9094	50.4814	1.85565	1.56939	0.00227529	0.0265152		ENSG00000114395.10	CYB561D2	644.034	732.61	1.13897	1.12444	0.00712455	0.0598883
	ENSG00000152242.11	C18orf25	724.347	1002.5	1.38687	1.30485	0.00227604	0.0265152		ENSG00000108587.15	GOSR1	896.497	1018.78	1.13712	1.12408	0.00527055	0.0485362
	ENSG00000259436.1	AC010247.2	463.455	310.267	0.664587	0.72806	0.00227394	0.0265152		ENSG00000149792.9	MRPL49	1342.57	1518.85	1.13478	1.1239	0.00264645	0.0296611
	ENSG00000144381.17	HSPD1	2154.21	2631.33	1.22564	1.19424	0.00228804	0.0265295		ENSG00000117899.11	MESD	1453	1653.73	1.13891	1.12322	0.0100863	0.0757507
	ENSG00000149115.14	TNKS1BP1	272.728	194.808	0.711819	0.761109	0.00228039	0.0265295		ENSG00000198830.11	HMGN2	7798.93	8862.46	1.13887	1.12164	0.0146918	0.0988414
	ENSG00000166441.13	RPL27A	37717.4	29521.7	0.774917	0.807284	0.00228935	0.0265295		ENSG00000196415.10	PRTN3	413.33	1030.48	2.43914	1.11933	0.00887751	0.0696551
	ENSG00000167107.12	ACSF2	474.79	367.398	0.775029	0.807674	0.00228207	0.0265295		ENSG00000166986.15	MARS1	3663.75	4145.4	1.13427	1.11845	0.0137495	0.0946571
	ENSG00000180304.14	OAZ2	7301.48	5466.77	0.745008	0.782305	0.00228257	0.0265295		ENSG00000128272.14	ATF4	5413.82	6080.49	1.12634	1.11714	0.00236852	0.0272824
	ENSG00000181666.18	ZNF875	1355.09	1132.82	0.832526	0.850543	0.00228871	0.0265295		ENSG00000111291.8	GPRC5D	16.0798	46.6074	2.9078	1.11119	0.00543484	0.0495031
	ENSG00000197992.7	CLEC9A	75.777	35.2021	0.463195	0.564036	0.0022888	0.0265295		ENSG00000136986.10	DERL1	1708.11	1909.38	1.12043	1.11067	0.0055631	0.0503134
	ENSG00000182551.14	ADI1	1612.98	1357.38	0.83939	0.855839	0.00229729	0.0266015		ENSG00000087116.16	ADAMTS2	107.307	326.385	2.96844	1.10258	0.00598724	0.0529471
	ENSG00000225630.1	MTND2P28	8595.21	5410.36	0.614327	0.692122	0.00230033	0.0266166		ENSG00000211649.3	IGLV7-46	456.122	724.772	2.16418	1.1019	0.0143481	0.0973627
	ENSG00000136938.9	ANP32B	7416.52	6040.73	0.811784	0.834329	0.0023049	0.0266494
	ENSG00000196268.11	ZNF493	225.631	336.252	1.50017	1.37561	0.00233022	0.026922
	ENSG00000099910.17	KLHL22	1314.56	1047.68	0.79252	0.820416	0.00233739	0.0269845
	ENSG00000076770.14	MBNL3	4581.22	2613.14	0.569443	0.656248	0.0023441	0.0270416
	ENSG00000128272.14	ATF4	5413.82	6080.49	1.12634	1.11714	0.00236852	0.0272824
	ENSG00000183605.17	SFXN4	245.687	310.909	1.26967	1.22512	0.00236763	0.0272824
	ENSG00000151650.8	VENTX	482.356	321.478	0.657383	0.720688	0.00237169	0.0272985
	ENSG00000164530.15	PI16	233.088	156.23	0.664886	0.729009	0.00239128	0.0275033
	ENSG00000226981.2	ABHD17AP6	31.5662	20.4922	0.639075	0.70841	0.00239649	0.0275426
	ENSG00000138279.16	ANXA7	3121	2622.7	0.839078	0.8558	0.00240381	0.0275854
	ENSG00000165943.5	MOAP1	1001.34	813.817	0.813853	0.835888	0.00240336	0.0275854
	ENSG00000163535.18	SGO2	75.5568	138.063	1.84827	1.57205	0.00241502	0.0276934
	ENSG00000267321.3	SNHG30	151.92	193.128	1.27712	1.23062	0.00242271	0.0277609
	ENSG00000131116.12	ZNF428	1006.1	817.189	0.811424	0.834539	0.00242515	0.0277682
	ENSG00000287733.1	AC083862.3	80.8547	126.873	1.57142	1.4172	0.00243078	0.0278119
	ENSG00000172469.16	MANEA	118.267	207.109	1.74575	1.51665	0.00244036	0.0278882
	ENSG00000204525.16	HLA-C	172571	242161	1.40445	1.3157	0.00244108	0.0278882
	ENSG00000273133.1	AC116651.1	21.2823	44.6081	2.1245	1.70964	0.00244525	0.0279151
	ENSG00000104043.14	ATP8B4	344.5	513.608	1.50513	1.37579	0.00245003	0.0279282
	ENSG00000155629.15	PIK3AP1	3518.57	5242.51	1.51273	1.38157	0.00244957	0.0279282
	ENSG00000196652.11	ZKSCAN5	409.781	481.841	1.17907	1.15916	0.00245778	0.0279957
	ENSG00000099992.15	TBC1D10A	1111.57	943.982	0.846247	0.86152	0.0025034	0.0284943
	ENSG00000118181.11	RPS25	25661.1	19554.9	0.756565	0.794231	0.00251151	0.0285443
	ENSG00000174442.12	ZWILCH	132.066	210.49	1.60201	1.43281	0.00251031	0.0285443
	ENSG00000168824.14	NSG1	329.022	222.912	0.647214	0.715495	0.00251919	0.0286104
	ENSG00000135486.17	HNRNPA1	25129.6	20832.2	0.827126	0.846589	0.00252795	0.0286707
	ENSG00000136874.11	STX17	760.76	994.45	1.31623	1.2565	0.00252823	0.0286707
	ENSG00000143947.13	RPS27A	18295	13758.4	0.744477	0.785399	0.00253753	0.0287126
	ENSG00000189283.10	FHIT	502.536	323.239	0.644525	0.715658	0.00253615	0.0287126
	ENSG00000203812.2	H2AC18	34.9738	63.8281	1.80849	1.53853	0.00253485	0.0287126
	ENSG00000104472.10	CHRAC1	931.248	796.394	0.853059	0.866895	0.00254453	0.0287494
	ENSG00000124783.14	SSR1	3150.63	3724.22	1.18531	1.16565	0.0025442	0.0287494
	ENSG00000088808.18	PPP1R13B	517.864	408.844	0.786736	0.816022	0.00254817	0.0287628
	ENSG00000225067.4	RPL23AP2	40.0669	28.5517	0.710459	0.761423	0.00254946	0.0287628
	ENSG00000100596.6	SPTLC2	2890.06	4123.02	1.42289	1.32581	0.00256183	0.0288812
	ENSG00000134375.11	TIMM17A	505.438	637.872	1.26587	1.22252	0.00257735	0.0290349
	ENSG00000157193.18	LRP8	203.48	268.503	1.3229	1.25989	0.00258143	0.0290595
	ENSG00000273247.5	AC097376.3	332.298	491.297	1.48286	1.36238	0.00259303	0.0291688
	ENSG00000070190.13	DAPP1	1999.09	2777.44	1.39911	1.31023	0.0025967	0.0291887
	ENSG00000110700.7	RPS13	11134.2	8885.45	0.7928	0.82101	0.00260181	0.0292247
	ENSG00000100226.16	GTPBP1	3383.71	4479	1.3284	1.26429	0.00260537	0.0292434
	ENSG00000260729.1	AC009690.1	17.2962	34.5072	1.96486	1.61981	0.00261396	0.0293183
	ENSG00000149792.9	MRPL49	1342.57	1518.85	1.13478	1.1239	0.00264645	0.0296611
	ENSG00000117318.9	ID3	783.596	535.014	0.667616	0.734396	0.00266979	0.0299008
	ENSG00000047621.12	C12orf4	273.44	377.898	1.39065	1.30426	0.00267953	0.0299663
	ENSG00000211670.2	IGLV3-9	243.663	439.339	2.41879	1.56878	0.00267953	0.0299663
	ENSG00000127585.12	FBXL16	549.812	365.034	0.649455	0.718537	0.00268205	0.0299727
	ENSG00000187446.12	CHP1	3399.76	2752.43	0.807205	0.831431	0.00268711	0.0300074
	ENSG00000279605.1	AC067930.5	258.25	198.281	0.770048	0.804157	0.0026895	0.0300122
	ENSG00000173221.14	GLRX	1960.04	2729.74	1.40942	1.31545	0.00271013	0.0302205
	ENSG00000143951.16	WDPCP	153.87	111.054	0.725763	0.771997	0.00271457	0.0302353
	ENSG00000166046.11	TCP11L2	1522.78	1045.42	0.686066	0.741536	0.00271728	0.0302353
	ENSG00000227694.1	RPL23AP74	75.9191	60.2953	0.785959	0.816044	0.00271736	0.0302353
	ENSG00000166428.13	PLD4	1341.38	878.597	0.618684	0.703172	0.00273254	0.0303822
	ENSG00000154165.5	GPR15	156.829	80.2076	0.470677	0.586496	0.00274052	0.0304489
	ENSG00000144843.11	ADPRH	335.518	443.977	1.33033	1.26396	0.00274819	0.0305121
	ENSG00000141905.19	NFIC	3439.83	2559.18	0.741072	0.783876	0.00276667	0.0306729
	ENSG00000255833.2	TIFAB	39.5873	17.1999	0.42592	0.537275	0.00276572	0.0306729
	ENSG00000078967.13	UBE2D4	424.429	346.566	0.814761	0.838171	0.00278464	0.0308277
	ENSG00000105722.10	ERF	3336.14	2512.66	0.747259	0.786801	0.00278354	0.0308277
	ENSG00000131470.14	PSMC3IP	71.5493	98.1971	1.38798	1.29908	0.00279879	0.030924
	ENSG00000167210.17	LOXHD1	104.375	181.908	1.67111	1.46251	0.00279939	0.030924
	ENSG00000232368.1	FTLP2	62.1127	41.7587	0.676274	0.738504	0.00279725	0.030924
	ENSG00000198951.12	NAGA	2396.82	1876.07	0.781388	0.812992	0.00280222	0.0309332
	ENSG00000101782.15	RIOK3	6547.01	3810.23	0.585158	0.66867	0.00280865	0.0309778
	ENSG00000273456.1	AC064836.3	30.2523	17.0441	0.557574	0.649334	0.0028103	0.0309778
	ENSG00000171132.14	PRKCE	177.311	250.53	1.42635	1.32479	0.00281474	0.0310045
	ENSG00000143772.9	ITPKB	5680.76	4965.76	0.871581	0.882103	0.00283612	0.0312176
	ENSG00000232442.1	MHENCR	1269.85	953.956	0.741696	0.785423	0.00284081	0.0312318
	ENSG00000266028.7	SRGAP2	975.257	1318.75	1.35996	1.28385	0.00284147	0.0312318
	ENSG00000137713.16	PPP2R1B	370.65	439.975	1.18903	1.16604	0.00285324	0.0313323
	ENSG00000187260.15	WDR86	108.876	58.3892	0.482373	0.604289	0.00285469	0.0313323
	ENSG00000211772.11	TRBC2	16354.2	11930.9	0.719	0.769347	0.00286017	0.0313476
	ENSG00000214975.4	PPIAP29	67.3666	99.8856	1.49948	1.36866	0.00285894	0.0313476
	ENSG00000178935.5	ZNF552	624.741	473.053	0.757078	0.794358	0.00286794	0.0314103
	ENSG00000138798.13	EGF	55.7164	101.445	1.83548	1.55077	0.00287328	0.0314465
	ENSG00000203666.12	EFCAB2	171.584	265.637	1.54869	1.39551	0.00289882	0.0317034
	ENSG00000170889.14	RPS9	37030.7	29019.9	0.780743	0.81311	0.00291218	0.0318268
	ENSG00000267648.1	AC060766.5	18.3181	36.8166	2.16445	1.65996	0.0029164	0.0318503
	ENSG00000095585.16	BLNK	560.005	818.23	1.44521	1.33274	0.00293246	0.0319576
	ENSG00000196345.13	ZKSCAN7	116.346	184.286	1.58965	1.4207	0.00293064	0.0319576
	ENSG00000213047.13	DENND1B	167.231	257.825	1.54274	1.39397	0.00292906	0.0319576
	ENSG00000184445.12	KNTC1	234.488	323.277	1.38757	1.30004	0.0029431	0.0320508
	ENSG00000173598.14	NUDT4	2327.08	1365.79	0.61011	0.69039	0.00295004	0.0321036
	ENSG00000103489.12	XYLT1	715.598	556.916	0.7785	0.810603	0.00295226	0.032105
	ENSG00000111266.9	DUSP16	876.48	687.205	0.779581	0.811597	0.00295491	0.0321111
	ENSG00000151470.13	C4orf33	234.905	340.72	1.46292	1.34499	0.00296572	0.0322058
	ENSG00000075239.14	ACAT1	470.838	619.781	1.31629	1.25456	0.00298328	0.0323639
	ENSG00000152291.14	TGOLN2	10693.6	9130.84	0.850809	0.865491	0.00298448	0.0323639
	ENSG00000139239.7	RPL14P1	106.3	79.3675	0.755765	0.795311	0.00301573	0.0326796
	ENSG00000229754.1	CXCR2P1	503.103	768.983	1.56922	1.40425	0.0030274	0.032783
	ENSG00000122406.14	RPL5	23654	18197.3	0.764884	0.801454	0.00303025	0.0327907
	ENSG00000114902.14	SPCS1	2563.07	2982.78	1.16697	1.14897	0.00304535	0.0329309
	ENSG00000154122.14	ANKH	3900.24	2472.23	0.625334	0.702388	0.0030481	0.0329375
	ENSG00000234290.2	AC116366.2	177.974	285.038	1.60964	1.43001	0.00306113	0.0330551
	ENSG00000198380.12	GFPT1	331.327	425.45	1.2912	1.2373	0.0030739	0.0331696
	ENSG00000092200.12	RPGRIP1	266.019	176.53	0.662703	0.726395	0.00308311	0.0332456
	ENSG00000121851.13	POLR3GL	1012.56	1205.81	1.19398	1.1694	0.00308707	0.033265
	ENSG00000121413.12	ZSCAN18	962.876	746.22	0.764793	0.801271	0.00310822	0.0334695
	ENSG00000139714.12	MORN3	242.341	165.781	0.668127	0.734671	0.00312762	0.0336548
	ENSG00000161036.13	LRWD1	1349.08	1859.02	1.38313	1.29586	0.00313423	0.0337023
	ENSG00000230006.7	ANKRD36BP2	49.2369	103.918	2.02145	1.6298	0.00313922	0.0337324
	ENSG00000137154.13	RPS6	44811.1	34030.1	0.751368	0.792877	0.00314804	0.0337798
	ENSG00000162174.12	ASRGL1	433.298	330.496	0.760313	0.798269	0.00314738	0.0337798
	ENSG00000171067.11	C11orf24	858.201	1048.05	1.22962	1.19413	0.00315392	0.0338193
	ENSG00000119714.11	GPR68	274.763	197.079	0.710878	0.76346	0.00315899	0.0338266
	ENSG00000129465.16	RIPK3	1313.03	1639.91	1.25391	1.21182	0.0031576	0.0338266
	ENSG00000146904.9	EPHA1	627.914	417.477	0.659419	0.72757	0.00316221	0.0338375
	ENSG00000136950.13	ARPC5L	1141.12	1338.68	1.17517	1.15511	0.00316527	0.0338466
	ENSG00000142675.18	CNKSR1	74.3673	127.143	1.69534	1.46868	0.00317262	0.0338947
	ENSG00000149428.19	HYOU1	1454.38	1835.22	1.2749	1.22464	0.00317467	0.0338947
	ENSG00000286989.1	AL691432.4	63.033	37.566	0.572577	0.667482	0.00317639	0.0338947
	ENSG00000196550.10	FAM72A	12.2986	24.1358	1.97346	1.60443	0.00320066	0.03413
	ENSG00000013016.16	EHD3	453.695	636.797	1.41654	1.31129	0.00320574	0.0341368
	ENSG00000228863.8	AL121985.1	49.005	73.0092	1.50327	1.36709	0.00320472	0.0341368
	ENSG00000135437.9	RDH5	47.8082	73.6109	1.54033	1.38823	0.00322917	0.0343102
	ENSG00000164086.10	DUSP7	1895.02	1599.99	0.8423	0.859367	0.00322887	0.0343102
	ENSG00000164236.12	ANKRD33B	192.843	274.767	1.42358	1.31974	0.00323095	0.0343102
	ENSG00000261656.5	BEAN1-AS1	11.944	26.6089	2.27445	1.71937	0.00322656	0.0343102
	ENSG00000240230.6	COX19	1211.89	1064.97	0.876976	0.886818	0.00324517	0.0344374
	ENSG00000128185.10	DGCR6L	1318.86	1057.05	0.799315	0.827356	0.00325157	0.0344576
	ENSG00000171658.8	NMRAL2P	10.8305	30.4817	2.81605	1.92071	0.00325071	0.0344576
	ENSG00000119636.16	BBOF1	655.523	344.964	0.523027	0.632004	0.00325567	0.034459
	ENSG00000148200.17	NR6A1	383.53	268.95	0.698706	0.753434	0.00325618	0.034459
	ENSG00000104219.13	ZDHHC2	1979.13	1355.41	0.691536	0.752474	0.00329295	0.0347927
	ENSG00000183784.7	DOCK8-AS1	90.1352	132.852	1.48353	1.35383	0.00329153	0.0347927
	ENSG00000187609.16	EXD3	383.799	306.792	0.795373	0.824734	0.0032945	0.0347927
	ENSG00000110074.11	FOXRED1	452.896	568.404	1.26414	1.21782	0.00329863	0.0348123
	ENSG00000182810.6	DDX28	576.763	485.047	0.837786	0.85636	0.00332992	0.0351185
	ENSG00000012061.15	ERCC1	2299.12	1859.89	0.810373	0.835422	0.00333541	0.0351522
	ENSG00000135899.17	SP110	5407.76	7548.83	1.40564	1.30857	0.00334016	0.0351781
	ENSG00000162909.18	CAPN2	5031.69	5982.85	1.19179	1.16718	0.00334771	0.0352335
	ENSG00000135378.4	PRRG4	584.963	864.097	1.47433	1.3479	0.00336214	0.0353612
	ENSG00000100379.17	KCTD17	537.899	431.732	0.802382	0.823551	0.00337522	0.0354502
	ENSG00000113273.17	ARSB	449.732	562.729	1.24956	1.20796	0.00337348	0.0354502
	ENSG00000215126.10	CBWD6	91.4478	135.453	1.48354	1.35483	0.00338229	0.0355002
	ENSG00000143771.12	CNIH4	888.017	1229.73	1.38602	1.29693	0.00339389	0.0355598
	ENSG00000152240.13	HAUS1	181.979	267.163	1.47224	1.34616	0.00339169	0.0355598
	ENSG00000206344.7	HCG27	1709.78	2510.89	1.46985	1.34707	0.00339491	0.0355598
	ENSG00000115317.11	HTRA2	1067.9	1249.15	1.17497	1.15455	0.00340387	0.0356038
	ENSG00000198728.11	LDB1	6752.57	6103.24	0.902014	0.907723	0.0034026	0.0356038
	ENSG00000242472.1	IGHJ5	75.405	146.941	1.96267	1.59582	0.00340606	0.0356038
	ENSG00000004399.12	PLXND1	2175.75	1605.74	0.730478	0.778791	0.00343301	0.035861
	ENSG00000131401.11	NAPSB	3592.41	2452.11	0.687732	0.749864	0.00345157	0.0360304
	ENSG00000157168.20	NRG1	264.863	141.81	0.507443	0.620097	0.00345841	0.0360773
	ENSG00000172426.16	RSPH9	66.0991	115.448	1.79357	1.5048	0.00346245	0.036095
	ENSG00000196715.7	VKORC1L1	507.777	604.245	1.19518	1.16963	0.00347451	0.0361961
	ENSG00000147912.13	FBXO10	225.158	298.121	1.33605	1.2637	0.00349954	0.0364076
	ENSG00000213928.9	IRF9	982.034	1321.64	1.3671	1.2826	0.00349843	0.0364076
	ENSG00000169403.12	PTAFR	15352.9	10908.7	0.702984	0.758166	0.0035141	0.0365343
	ENSG00000100823.12	APEX1	4456.68	3623.79	0.809454	0.835008	0.0035183	0.0365532
	ENSG00000123144.11	TRIR	13638.8	11312.4	0.831272	0.8512	0.00352614	0.0365605
	ENSG00000130518.17	IQCN	264.902	400.182	1.52143	1.37445	0.00352382	0.0365605
	ENSG00000141293.16	SKAP1	2274.82	1756.61	0.767986	0.805634	0.00352176	0.0365605
	ENSG00000095794.19	CREM	205.452	264.491	1.29532	1.23804	0.0035323	0.0365997
	ENSG00000273076.1	AL021707.7	45.8646	76.8976	1.69259	1.4638	0.00354234	0.0366789
	ENSG00000181026.15	AEN	717.684	894.298	1.24946	1.20714	0.00354813	0.0367142
	ENSG00000129158.11	SERGEF	361.067	284.347	0.785713	0.817751	0.00355649	0.0367759
	ENSG00000165895.19	ARHGAP42	12.6237	30.3611	2.42521	1.71828	0.00356522	0.0368414
	ENSG00000103274.11	NUBP1	1350.71	1099.13	0.813368	0.838172	0.00357323	0.0368734
	ENSG00000122257.20	RBBP6	1540.61	1865.19	1.21592	1.17968	0.00357551	0.0368734
	ENSG00000124496.12	TRERF1	1453.01	1212.13	0.831337	0.85109	0.0035734	0.0368734
	ENSG00000151136.15	BTBD11	481.179	332.555	0.695292	0.755227	0.00359178	0.0369914
	ENSG00000235162.8	C12orf75	493.816	668.411	1.36858	1.28398	0.00359149	0.0369914
	ENSG00000198804.2	MT-CO1	330288	222460	0.665975	0.737796	0.00359603	0.0370104
	ENSG00000275791.1	TRBV10-3	231.851	144.457	0.597885	0.691423	0.00360866	0.0371155
	ENSG00000159459.12	UBR1	385.934	502.198	1.30806	1.24646	0.00362306	0.0372387
	ENSG00000134013.16	LOXL2	86.2796	122.324	1.42039	1.31423	0.00363486	0.0373351
	ENSG00000118804.8	STBD1	14.7463	28.9888	2.02711	1.57794	0.00364405	0.0374045
	ENSG00000277443.3	MARCKS	4766.67	6882.79	1.44536	1.33074	0.00364689	0.0374086
	ENSG00000128335.14	APOL2	5012.85	7061.16	1.42254	1.31507	0.00365884	0.0374811
	ENSG00000168374.11	ARF4	1687.74	1994.69	1.1844	1.16153	0.00365823	0.0374811
	ENSG00000111254.8	AKAP3	14.6029	30.1102	2.12147	1.62418	0.00367698	0.0376336
	ENSG00000224578.5	HNRNPA1P48	54.8845	42.9996	0.775552	0.811822	0.00367862	0.0376336
	ENSG00000118655.7	DCLRE1B	261.434	214.938	0.822019	0.844673	0.00368162	0.0376393
	ENSG00000109674.4	NEIL3	12.5672	26.6553	2.27506	1.67398	0.00368769	0.0376763
	ENSG00000091181.19	IL5RA	377.359	187.936	0.481916	0.612983	0.00370753	0.0377616
	ENSG00000173801.17	JUP	951.437	1467.79	1.73997	1.45396	0.00371002	0.0377616
	ENSG00000185829.17	ARL17A	308.572	202.834	0.655353	0.72587	0.0037038	0.0377616
	ENSG00000198786.2	MT-ND5	121306	78718.4	0.634061	0.721165	0.00370726	0.0377616
	ENSG00000218175.2	AC016739.1	81.5219	59.8782	0.731187	0.780189	0.00370457	0.0377616
	ENSG00000272468.1	AL021807.1	9.93062	21.7936	2.21724	1.68857	0.00371079	0.0377616
	ENSG00000163319.11	MRPS18C	218.545	301.654	1.38288	1.29345	0.00372203	0.0378258
	ENSG00000211597.2	IGKJ1	56.5188	100.35	1.7679	1.49593	0.00372121	0.0378258
	ENSG00000097046.13	CDC7	142.053	211.872	1.50198	1.36174	0.00373465	0.0378974
	ENSG00000119411.11	BSPRY	38.5279	65.0078	1.69147	1.46231	0.00373311	0.0378974
	ENSG00000160190.14	SLC37A1	840.07	1018.82	1.21823	1.18552	0.00373646	0.0378974
	ENSG00000187951.11	AC091057.1	78.6255	113.605	1.44288	1.32762	0.00374674	0.0379766
	ENSG00000140287.11	HDC	87.0193	37.1378	0.408865	0.542227	0.0037597	0.0380828
	ENSG00000160867.15	FGFR4	21.9066	40.3019	1.82697	1.52527	0.00377185	0.0381806
	ENSG00000136682.15	CBWD2	288.089	399.917	1.38875	1.29606	0.00379221	0.0383615
	ENSG00000101255.11	TRIB3	566.095	404.436	0.713527	0.768408	0.003797	0.0383729
	ENSG00000239335.4	LLPH-DT	27.4513	59.6605	2.33613	1.69716	0.00379833	0.0383729
	ENSG00000008988.9	RPS20	23437.2	18052	0.761369	0.80145	0.00380121	0.0383767
	ENSG00000211747.3	TRBV20-1	601.97	413.973	0.680346	0.745857	0.00381604	0.0385011
	ENSG00000226137.5	BAIAP2-DT	1130.75	818.086	0.721287	0.773083	0.0038215	0.0385309
	ENSG00000140830.9	TXNL4B	601.992	710.505	1.18512	1.16174	0.0038359	0.0386507
	ENSG00000158555.15	GDPD5	1447.13	1071.66	0.743413	0.78985	0.00384508	0.0387179
	ENSG00000124201.15	ZNFX1	4910.77	6740.3	1.3748	1.28751	0.00385299	0.0387706
	ENSG00000161981.11	SNRNP25	369.259	471.29	1.28037	1.22623	0.00385536	0.0387706
	ENSG00000220472.1	AL139095.2	79.3015	57.7638	0.727717	0.778115	0.0038838	0.0390069
	ENSG00000225101.6	OR52K3P	567.959	841.931	1.48945	1.35196	0.00388394	0.0390069
	ENSG00000139278.10	GLIPR1	6573.84	5278.29	0.801919	0.829509	0.0038945	0.0390875
	ENSG00000173198.6	CYSLTR1	425.093	598.317	1.41376	1.31106	0.00389836	0.0391006
	ENSG00000135363.12	LMO2	2258.53	2884.89	1.28672	1.23161	0.00390817	0.0391735
	ENSG00000232888.4	RPS11P5	69.4515	50.1013	0.720232	0.772386	0.00392725	0.0393391
	ENSG00000139055.7	ERP27	283.018	217.394	0.765959	0.803797	0.00394045	0.0394456
	ENSG00000241170.3	AP001992.1	152.449	207.148	1.36627	1.28056	0.00394669	0.0394823
	ENSG00000198763.3	MT-ND2	160820	109009	0.669826	0.744994	0.00396564	0.0396461
	ENSG00000182606.16	TRAK1	1882.72	1595.82	0.846525	0.86309	0.00397441	0.0397079
	ENSG00000187713.7	TMEM203	1112.43	966.856	0.867816	0.879744	0.00399173	0.039855
	ENSG00000158887.18	MPZ	393.172	544.041	1.38971	1.29528	0.00400612	0.0399578
	ENSG00000243829.1	AC011495.1	119.722	88.8525	0.739758	0.785018	0.00400723	0.0399578
	ENSG00000006638.12	TBXA2R	298.53	427.599	1.47757	1.33478	0.0040317	0.0401758
	ENSG00000141556.21	TBCD	1509.05	1231.79	0.81747	0.841717	0.0040418	0.0402504
	ENSG00000100908.14	EMC9	217.482	276.557	1.27678	1.22374	0.0040482	0.040288
	ENSG00000185480.11	PARPBP	16.5051	34.1772	2.05341	1.60901	0.00407364	0.040515
	ENSG00000163913.11	IFT122	496.601	378.418	0.763551	0.802822	0.00408221	0.0405739
	ENSG00000269858.6	EGLN2	1165.41	931.157	0.797829	0.827135	0.00408763	0.0406015
	ENSG00000146535.14	GNA12	2828.5	1999.12	0.688135	0.751373	0.00409506	0.0406186
	ENSG00000163584.18	RPL22L1	165.022	277.809	1.70193	1.45223	0.00409648	0.0406186
	ENSG00000250903.9	GMDS-DT	119.065	154.245	1.30588	1.24298	0.00409728	0.0406186
	ENSG00000213203.3	GIMAP1	5805.79	4816.52	0.827784	0.849342	0.00413399	0.040956
	ENSG00000132849.20	PATJ	434.939	285.495	0.649742	0.726743	0.00415714	0.0411589
	ENSG00000163155.12	LYSMD1	53.7653	76.0927	1.43183	1.30498	0.00416215	0.041182
	ENSG00000237111.1	IGHJ3P	15.6458	37.4699	2.371	1.68654	0.00416934	0.0412266
	ENSG00000230124.8	ACBD6	1045.62	881.635	0.841703	0.859655	0.00417609	0.0412667
	ENSG00000280351.2	AC127496.7	110.106	80.1591	0.727049	0.779252	0.00418651	0.0413432
	ENSG00000111144.10	LTA4H	11365.5	8481.18	0.745166	0.790447	0.00420728	0.0415215
	ENSG00000073969.18	NSF	674.349	784.154	1.16535	1.14649	0.00422918	0.0416896
	ENSG00000235314.1	LINC00957	635.174	524.455	0.823255	0.845843	0.00422973	0.0416896
	ENSG00000154328.16	NEIL2	486.254	389.747	0.78988	0.822624	0.00423616	0.0417261
	ENSG00000133250.14	ZNF414	1104.72	839.605	0.764991	0.805492	0.00424082	0.0417453
	ENSG00000202538.1	RNU4-2	70.7268	31.6846	0.458204	0.587982	0.00424741	0.0417761
	ENSG00000233547.1	AL158212.2	19.7187	34.9267	1.82293	1.50378	0.00424938	0.0417761
	ENSG00000157593.19	SLC35B2	807.522	953.521	1.18334	1.15933	0.00426058	0.0418594
	ENSG00000124098.10	FAM210B	16970.6	8699.13	0.51384	0.634292	0.00426383	0.0418645
	ENSG00000275832.5	ARHGAP23	34.2069	56.1023	1.67135	1.43655	0.004277	0.041967
	ENSG00000213442.5	RPL18AP3	274.118	205.088	0.739813	0.788326	0.00429751	0.0421414
	ENSG00000128438.10	TBC1D27P	97.8755	180.472	1.8625	1.5103	0.00432958	0.0424288
	ENSG00000165029.16	ABCA1	766.18	1211.05	1.59119	1.40246	0.00433902	0.0424941
	ENSG00000058056.9	USP13	141.237	102.691	0.728236	0.779031	0.00434905	0.0425466
	ENSG00000275120.3	AC048382.5	70.0727	48.9089	0.683915	0.749424	0.00435268	0.0425466
	ENSG00000276819.1	TRBV15	225.775	131.362	0.573949	0.672003	0.00435195	0.0425466
	ENSG00000102886.15	GDPD3	489.298	666.359	1.36884	1.28058	0.00435552	0.0425473
	ENSG00000068878.15	PSME4	2506.25	1926.54	0.765889	0.804814	0.00436307	0.042567
	ENSG00000198712.1	MT-CO2	184840	127470	0.68623	0.754712	0.00436143	0.042567
	ENSG00000111961.18	SASH1	98.3756	50.2852	0.518433	0.634171	0.00436634	0.0425718
	ENSG00000110435.12	PDHX	209.337	272.459	1.30607	1.24225	0.00438743	0.0426962
	ENSG00000115459.18	ELMOD3	817.599	950.938	1.16741	1.148	0.00438453	0.0426962
	ENSG00000171853.16	TRAPPC12	1988.7	1585.55	0.797932	0.827794	0.004387	0.0426962
	ENSG00000166313.19	APBB1	1531.59	1179.19	0.751488	0.800872	0.00440363	0.0428267
	ENSG00000251230.6	MIR3945HG	132.191	243.869	1.87749	1.53311	0.00441107	0.0428719
	ENSG00000072134.15	EPN2	281.024	207.423	0.732958	0.782856	0.00443575	0.0430846
	ENSG00000135912.11	TTLL4	986.522	749.205	0.756836	0.798545	0.00444887	0.0431847
	ENSG00000226976.3	COX6A1P2	26.7248	33.9086	1.28748	1.22933	0.00445794	0.0432454
	ENSG00000075234.17	TTC38	959.937	1184.31	1.24275	1.20056	0.00449728	0.0435819
	ENSG00000153162.9	BMP6	216.256	314.788	1.47087	1.33686	0.0044983	0.0435819
	ENSG00000154760.14	SLFN13	633.679	816.728	1.29068	1.23246	0.00450183	0.0435886
	ENSG00000184110.14	EIF3C	268.847	195.808	0.726247	0.778878	0.00450732	0.0436143
	ENSG00000104964.14	TLE5	36381.8	29499.5	0.807081	0.835205	0.00451032	0.0436158
	ENSG00000185614.6	INKA1	118.583	171.485	1.46586	1.32722	0.00451597	0.0436431
	ENSG00000262874.2	C19orf84	22.9543	48.2515	2.32463	1.55462	0.00451945	0.0436492
	ENSG00000106351.13	AGFG2	725.134	558.694	0.764624	0.805681	0.00452852	0.0437093
	ENSG00000243056.2	EIF4EBP3	302.822	233.799	0.77596	0.812728	0.00453264	0.0437217
	ENSG00000139651.11	ZNF740	2163.83	1927.62	0.88952	0.897371	0.00453871	0.0437527
	ENSG00000131848.9	ZSCAN5A	91.8389	66.258	0.727022	0.780826	0.00456151	0.0439449
	ENSG00000100307.13	CBX7	4956.69	4202.64	0.846104	0.863353	0.00456689	0.0439692
	ENSG00000126106.14	TMEM53	144.823	111.707	0.767071	0.805979	0.00458415	0.0441077
	ENSG00000150961.15	SEC24D	616.789	779.568	1.26667	1.21679	0.00458728	0.0441102
	ENSG00000106803.10	SEC61B	1598.67	1929.37	1.21133	1.17938	0.00462542	0.0444492
	ENSG00000073008.15	PVR	367.61	280.336	0.757594	0.800855	0.00463883	0.0445223
	ENSG00000261455.1	LINC01003	289.226	363.91	1.26355	1.2145	0.00463666	0.0445223
	ENSG00000198829.6	SUCNR1	22.3603	48.6128	2.16219	1.62691	0.00464782	0.0445808
	ENSG00000159792.10	PSKH1	1386.25	1215.53	0.875723	0.886489	0.00465468	0.0446187
	ENSG00000081870.11	HSPB11	234.419	325.112	1.39325	1.29335	0.00465985	0.0446404
	ENSG00000102870.6	ZNF629	313.421	223.894	0.72592	0.77986	0.00466961	0.0446804
	ENSG00000126351.12	THRA	1801.93	1537.05	0.851213	0.867476	0.00466983	0.0446804
	ENSG00000196730.13	DAPK1	835.953	638.692	0.764662	0.803875	0.00467374	0.0446899
	ENSG00000138069.18	RAB1A	2171.27	2726.55	1.25968	1.21196	0.0046959	0.0448739
	ENSG00000140443.15	IGF1R	2310.95	1632.45	0.706487	0.763945	0.00470123	0.0448969
	ENSG00000225411.3	CR786580.1	21.8388	33.9846	1.57037	1.38695	0.00472751	0.0451198
	ENSG00000186994.11	KANK3	120.301	79.5407	0.665329	0.7372	0.00473387	0.0451525
	ENSG00000211459.2	MT-RNR1	1135.66	771.642	0.677629	0.745954	0.00474849	0.0452638
	ENSG00000078804.13	TP53INP2	589.855	423.662	0.709951	0.767147	0.00478227	0.045473
	ENSG00000140905.11	GCSH	17.131	34.7211	2.02514	1.58352	0.00478053	0.045473
	ENSG00000180667.10	YOD1	1196.25	685.403	0.58231	0.68148	0.00478088	0.045473
	ENSG00000186468.13	RPS23	18985.8	14464.9	0.757067	0.800605	0.00477799	0.045473
	ENSG00000198517.10	MAFK	2344.42	2049.49	0.871937	0.883637	0.00479529	0.0455686
	ENSG00000140022.13	STON2	71.131	111.186	1.56202	1.37977	0.00480562	0.0456385
	ENSG00000088053.11	GP6	145.064	219.91	1.51139	1.35333	0.00481667	0.0456864
	ENSG00000113621.14	TXNDC15	990.136	1180.82	1.19454	1.16728	0.00481385	0.0456864
	ENSG00000161791.14	FMNL3	2332.53	1837	0.781872	0.817923	0.00482256	0.0456864
	ENSG00000188404.10	SELL	72158.7	101219	1.40551	1.30002	0.00481988	0.0456864
	ENSG00000058453.17	CROCC	1325.05	1042.57	0.779035	0.816342	0.00485028	0.0458925
	ENSG00000225972.1	MTND1P23	2881.31	1331.55	0.331435	0.925157	0.00484927	0.0458925
	ENSG00000213762.12	ZNF134	794.322	675.192	0.847818	0.864837	0.00485378	0.0458974
	ENSG00000104833.12	TUBB4A	120.989	77.8841	0.640441	0.738199	0.00487363	0.0460567
	ENSG00000179832.17	MROH1	1497.65	1200.23	0.803911	0.833791	0.00490545	0.0463289
	ENSG00000165914.15	TTC7B	191.305	271.708	1.41266	1.29939	0.00491708	0.0463817
	ENSG00000248527.1	MTATP6P1	28647.2	19209.3	0.667927	0.746341	0.00491568	0.0463817
	ENSG00000239282.7	CASTOR1	120.189	87.5967	0.705394	0.769751	0.00492037	0.0463843
	ENSG00000135070.15	ISCA1	2087.22	1272.15	0.611745	0.70366	0.00493114	0.0464552
	ENSG00000167644.12	C19orf33	57.3193	22.2128	0.41475	0.569844	0.00493393	0.0464552
	ENSG00000143630.10	HCN3	49.7678	35.3144	0.698961	0.762601	0.00493741	0.0464595
	ENSG00000170667.14	RASA4B	53.483	36.2181	0.651233	0.738993	0.00494429	0.0464957
	ENSG00000162302.13	RPS6KA4	3622.71	2880.83	0.795801	0.827824	0.00496292	0.0466424
	ENSG00000136824.19	SMC2	203.17	299.111	1.47075	1.33391	0.00497503	0.0466563
	ENSG00000136827.12	TOR1A	1835.2	2216.61	1.21028	1.17824	0.00496888	0.0466563
	ENSG00000171940.13	ZNF217	3103.65	2336.54	0.757005	0.799738	0.00497655	0.0466563
	ENSG00000211721.2	TRBV6-5	296.216	200.188	0.665661	0.745686	0.00497125	0.0466563
	ENSG00000186111.9	PIP5K1C	2708.99	2186.68	0.809483	0.837287	0.00498838	0.0467387
	ENSG00000176155.19	CCDC57	1319.76	1109.71	0.838597	0.858224	0.00500186	0.0468364
	ENSG00000103266.11	STUB1	3444	2841.97	0.826337	0.849495	0.00503907	0.0470076
	ENSG00000116661.11	FBXO2	121.881	85.7134	0.695446	0.762841	0.00502892	0.0470076
	ENSG00000131143.10	COX4I1	12017.5	9813.53	0.81964	0.844423	0.00503264	0.0470076
	ENSG00000140526.18	ABHD2	7166.66	5581.28	0.775998	0.81283	0.00502948	0.0470076
	ENSG00000145020.16	AMT	92.5784	130.832	1.41646	1.30224	0.00502383	0.0470076
	ENSG00000173511.9	VEGFB	1481.22	1140.83	0.75968	0.80448	0.00503748	0.0470076
	ENSG00000234589.4	AC125807.1	33.301	23.3278	0.701678	0.766492	0.00504155	0.0470076
	ENSG00000275342.5	PRAG1	1025.87	770.31	0.736127	0.788602	0.00504713	0.047031
	ENSG00000231770.6	TMEM44-AS1	80.9968	109.904	1.36205	1.27163	0.00505239	0.0470515
	ENSG00000131653.13	TRAF7	3413.75	2898.05	0.847738	0.86504	0.00505874	0.0470822
	ENSG00000220323.4	H2BC19P	377.568	559.479	1.48148	1.33955	0.00506218	0.0470856
	ENSG00000146425.11	DYNLT1	1590.35	2189.26	1.37998	1.28437	0.00507617	0.0471822
	ENSG00000169814.15	BTD	471.019	408.719	0.867397	0.880135	0.0050787	0.0471822
	ENSG00000065717.15	TLE2	498.454	343.749	0.687459	0.755959	0.00509345	0.0472906
	ENSG00000053371.12	AKR7A2	1241.2	959.376	0.775397	0.813326	0.00512546	0.0475304
	ENSG00000124942.14	AHNAK	12778.6	10210.8	0.791759	0.824854	0.00512462	0.0475304
	ENSG00000179627.10	ZBTB42	325.351	256.742	0.786582	0.822054	0.00514629	0.0476948
	ENSG00000266412.5	NCOA4	29154.7	19254.6	0.664237	0.739012	0.00516608	0.0478493
	ENSG00000130560.9	UBAC1	1883.01	1570.3	0.828686	0.851226	0.00519168	0.0480232
	ENSG00000132109.10	TRIM21	4383.33	5919.19	1.36409	1.27315	0.00518959	0.0480232
	ENSG00000132341.12	RAN	2941.19	3422.16	1.16567	1.14254	0.00519423	0.0480232
	ENSG00000197461.13	PDGFA	44.6181	74.9401	1.65848	1.41647	0.00524043	0.0484212
	ENSG00000180423.4	HARBI1	89.0628	115.319	1.30508	1.2367	0.00525546	0.0485308
	ENSG00000095739.11	BAMBI	42.1803	78.4296	1.99801	1.50888	0.00527683	0.0485362
	ENSG00000108587.15	GOSR1	896.497	1018.78	1.13712	1.12408	0.00527055	0.0485362
	ENSG00000116128.11	BCL9	417.576	333.153	0.792606	0.825478	0.00527442	0.0485362
	ENSG00000135535.17	CD164	3732.32	5140.77	1.39026	1.28897	0.00527513	0.0485362
	ENSG00000141179.14	PCTP	1434.76	1049.4	0.741321	0.79015	0.00526701	0.0485362
	ENSG00000143344.15	RGL1	74.1186	114.42	1.5548	1.3746	0.00525973	0.0485362
	ENSG00000272449.2	AL139246.5	429.126	329.884	0.763281	0.8066	0.00527814	0.0485362
	ENSG00000108819.11	PPP1R9B	17717.3	14192.5	0.79877	0.830162	0.0052814	0.0485371
	ENSG00000105967.16	TFEC	210.17	360.776	1.75232	1.45989	0.00528673	0.048557
	ENSG00000139266.6	MARCHF9	1332.08	1069.78	0.792394	0.826181	0.00529454	0.0485997
	ENSG00000271780.1	AL118558.3	79.0502	54.5752	0.68777	0.753249	0.00532885	0.0488854
	ENSG00000124313.16	IQSEC2	430.553	323.974	0.747589	0.797103	0.00535898	0.0491032
	ENSG00000179593.16	ALOX15B	52.3997	131.806	2.41869	1.59724	0.00535695	0.0491032
	ENSG00000072195.15	SPEG	433.737	284.946	0.652565	0.734354	0.00536849	0.049161
	ENSG00000175826.12	CTDNEP1	7936.1	6508.69	0.819073	0.844441	0.00537893	0.0492273
	ENSG00000260368.1	AC027373.1	13.9774	25.6491	1.85224	1.50052	0.00538671	0.0492692
	ENSG00000100075.10	SLC25A1	1847.9	1448.37	0.788113	0.823695	0.00541117	0.0494046
	ENSG00000172985.11	SH3RF3	556.186	384.082	0.689446	0.75495	0.00540947	0.0494046
	ENSG00000261879.7	AC087500.1	78.3639	56.924	0.685944	0.758475	0.00541105	0.0494046
	ENSG00000136603.14	SKIL	220.727	315.361	1.43852	1.31441	0.00541785	0.0494362
	ENSG00000111291.8	GPRC5D	16.0798	46.6074	2.9078	1.11119	0.00543484	0.0495031
	ENSG00000173825.7	TIGD3	498.893	303.749	0.60413	0.698699	0.00543019	0.0495031
	ENSG00000187147.18	RNF220	3391.36	2999.2	0.882231	0.892126	0.00543346	0.0495031
	ENSG00000245213.7	AC105285.1	57.0197	79.4678	1.40319	1.29451	0.00543827	0.049505
	ENSG00000112787.13	FBRSL1	4791.74	4077.53	0.849533	0.86695	0.00544481	0.049515
	ENSG00000118513.19	MYB	146.543	231.947	1.58634	1.38578	0.00545018	0.049515
	ENSG00000146830.10	GIGYF1	6112.68	5346.39	0.872197	0.88417	0.00544618	0.049515
	ENSG00000232063.2	AL691447.2	16.5644	35.5579	2.07145	1.54293	0.00545226	0.049515
	ENSG00000071894.17	CPSF1	3772.8	2962.74	0.781403	0.818925	0.00546716	0.0496046
	ENSG00000146955.11	RAB19	91.0383	142.284	1.55354	1.3707	0.00546858	0.0496046
	ENSG00000171443.7	ZNF524	2034.06	1623.09	0.801091	0.83195	0.00552035	0.0500446
	ENSG00000004864.13	SLC25A13	208.955	164.99	0.786036	0.82177	0.00552742	0.0500792
	ENSG00000110400.11	NECTIN1	500.379	363.785	0.722207	0.777734	0.00554879	0.0502432
	ENSG00000136986.10	DERL1	1708.11	1909.38	1.12043	1.11067	0.0055631	0.0503134
	ENSG00000244617.2	ASPRV1	229.386	374.541	1.62889	1.40596	0.00556054	0.0503134
	ENSG00000161642.17	ZNF385A	6739.31	4576.06	0.693177	0.762075	0.00558678	0.0504979
	ENSG00000196961.12	AP2A1	8886.25	6322.65	0.704186	0.767772	0.00559559	0.0505478
	ENSG00000198899.2	MT-ATP6	134495	92508.3	0.680079	0.75659	0.00561994	0.050738
	ENSG00000153989.8	NUS1	454.089	637.777	1.42036	1.30517	0.00564145	0.0509022
	ENSG00000167136.7	ENDOG	494.722	379.226	0.768594	0.810944	0.0056526	0.0509729
	ENSG00000127837.9	AAMP	2528.61	2093.3	0.82912	0.852	0.0056677	0.0510492
	ENSG00000273117.1	AC144652.1	80.0303	108.472	1.40971	1.29562	0.00566451	0.0510492
	ENSG00000126215.14	XRCC3	333.713	406.972	1.22102	1.18385	0.0056933	0.0511898
	ENSG00000149499.11	EML3	4618.65	3557.4	0.773421	0.814323	0.00568683	0.0511898
	ENSG00000159588.15	CCDC17	213.579	311.173	1.45753	1.32284	0.00569318	0.0511898
	ENSG00000068976.14	PYGM	482.042	680.612	1.42114	1.30303	0.00570682	0.05125
	ENSG00000100263.14	RHBDD3	296.913	363.546	1.23795	1.1948	0.00570751	0.05125
	ENSG00000143387.13	CTSK	264.475	208.363	0.785088	0.820435	0.00571001	0.05125
	ENSG00000166928.11	MS4A14	527.871	367.66	0.692086	0.759248	0.00572883	0.0513889
	ENSG00000171720.10	HDAC3	2101.12	1873.72	0.889773	0.898285	0.00573713	0.0514033
	ENSG00000184677.18	ZBTB40	1849.52	1523.36	0.820629	0.845742	0.00573701	0.0514033
	ENSG00000065357.20	DGKA	8714.51	6813.04	0.772763	0.814445	0.00574709	0.0514621
	ENSG00000159788.19	RGS12	327.145	245.354	0.752911	0.801757	0.00575038	0.0514621
	ENSG00000100150.20	DEPDC5	623.773	540.758	0.864091	0.87802	0.0057593	0.051481
	ENSG00000110057.8	UNC93B1	5785.81	7566.18	1.31823	1.24516	0.00576255	0.051481
	ENSG00000157954.15	WIPI2	4855.28	4106.23	0.843837	0.862555	0.00576188	0.051481
	ENSG00000126453.9	BCL2L12	352.428	427.725	1.22013	1.18364	0.00576605	0.0514824
	ENSG00000165507.9	DEPP1	35.837	68.8696	2.03219	1.50059	0.00577825	0.0515362
	ENSG00000189343.7	RPS2P46	688.032	526.05	0.756067	0.798793	0.00578214	0.0515362
	ENSG00000226608.3	FTLP3	95.4843	69.7027	0.728292	0.784783	0.00577913	0.0515362
	ENSG00000189013.14	KIR2DL4	58.3612	107.924	1.88437	1.449	0.00580641	0.0517225
	ENSG00000167604.14	NFKBID	999.193	1152.44	1.15683	1.13846	0.00581393	0.0517595
	ENSG00000070087.14	PFN2	78.9579	47.1949	0.593925	0.702821	0.00582379	0.0518173
	ENSG00000278053.5	DDX52	558.686	635.803	1.14178	1.12733	0.00582791	0.0518238
	ENSG00000167325.15	RRM1	480.461	594.235	1.24494	1.19966	0.0058394	0.051896
	ENSG00000149260.18	CAPN5	524.133	340.336	0.608639	0.714922	0.00585176	0.0519758
	ENSG00000276718.1	AC005840.4	115.317	152.124	1.35028	1.26164	0.0058623	0.0520393
	ENSG00000162062.15	TEDC2	17.8741	36.6915	2.05908	1.53378	0.00586847	0.052064
	ENSG00000142408.4	CACNG8	121.586	51.868	0.374941	0.591041	0.00588959	0.0522212
	ENSG00000075188.9	NUP37	230.066	282.717	1.2279	1.18856	0.00590281	0.0523083
	ENSG00000204397.8	CARD16	1159.78	1678.46	1.46619	1.32389	0.00590649	0.0523107
	ENSG00000137409.19	MTCH1	5073.96	4530.84	0.891218	0.899528	0.00595919	0.0527471
	ENSG00000087116.16	ADAMTS2	107.307	326.385	2.96844	1.10258	0.00598724	0.0529471
	ENSG00000160194.18	NDUFV3	1580.58	1320.6	0.836627	0.85765	0.00598868	0.0529471
	ENSG00000159346.13	ADIPOR1	60373.2	35651.1	0.58549	0.695258	0.00600007	0.0530173
	ENSG00000213599.10	SLX1A-SULT1A3	84.1309	110.369	1.31657	1.24309	0.00602425	0.0532004
	ENSG00000142327.13	RNPEPL1	16918.7	13393.3	0.793405	0.831838	0.00603209	0.0532084
	ENSG00000156313.14	RPGR	451.36	330.724	0.732493	0.785737	0.00603189	0.0532084
	ENSG00000154518.9	ATP5MC3	2090.77	2433.48	1.1647	1.14448	0.00603664	0.053218
	ENSG00000054654.17	SYNE2	1892.66	1521.91	0.803096	0.833552	0.00604185	0.0532262
	ENSG00000284968.1	AC093827.4	34.2627	47.1922	1.38256	1.27613	0.00604449	0.0532262
	ENSG00000198554.12	WDHD1	71.7535	108.713	1.53325	1.35726	0.00606065	0.0533379
	ENSG00000130255.13	RPL36	21609.2	17453.1	0.796786	0.83036	0.00606787	0.0533708
	ENSG00000182179.13	UBA7	5210.92	6454.42	1.25362	1.20386	0.00608711	0.0535095
	ENSG00000130640.13	TUBGCP2	4000.86	3214.33	0.804082	0.834897	0.00609447	0.0535435
	ENSG00000100558.9	PLEK2	929.628	437.091	0.468502	0.623169	0.00609927	0.053555
	ENSG00000153044.10	CENPH	87.083	123.874	1.43937	1.30859	0.0061087	0.0536073
	ENSG00000232586.1	KIAA1614-AS1	49.8531	82.1804	1.6356	1.39929	0.00611913	0.0536681
	ENSG00000142937.12	RPS8	32054.1	25426.1	0.785538	0.822481	0.00612273	0.0536691
	ENSG00000075945.13	KIFAP3	335.984	428.154	1.28143	1.222	0.00616176	0.0539496
	ENSG00000175768.13	TOMM5	195.83	275.52	1.40955	1.29455	0.00615855	0.0539496
	ENSG00000178951.9	ZBTB7A	6688.78	5748	0.858935	0.874401	0.00617183	0.0539763
	ENSG00000283646.2	LINC02009	195.315	458.185	2.32686	1.52122	0.00616855	0.0539763
	ENSG00000130175.9	PRKCSH	12852.8	9560.13	0.749264	0.79861	0.00621483	0.0543214
	ENSG00000169136.11	ATF5	1148.22	801.159	0.700872	0.759288	0.0062212	0.0543462
	ENSG00000253320.7	AZIN1-AS1	321.094	214.652	0.674636	0.748375	0.0062426	0.0545021
	ENSG00000115107.20	STEAP3	298.415	204.978	0.673279	0.748966	0.00625907	0.0546149
	ENSG00000163938.17	GNL3	853.296	1190.69	1.39766	1.28764	0.00626395	0.0546265
	ENSG00000228253.1	MT-ATP8	33781	23913.9	0.694941	0.767553	0.00626966	0.0546453
	ENSG00000188690.15	UROS	945.971	774.262	0.814651	0.842662	0.00627564	0.0546662
	ENSG00000276900.1	AC023157.3	280.995	404.668	1.44884	1.31357	0.00627918	0.0546662
	ENSG00000103495.14	MAZ	10895.2	8948.03	0.823423	0.848646	0.00628397	0.054677
	ENSG00000166295.9	ANAPC16	3566.46	3154.37	0.883308	0.893278	0.00629302	0.0547247
	ENSG00000230615.7	AL139220.2	424.772	245.074	0.558992	0.691439	0.00633022	0.0550171
	ENSG00000169189.17	NSMCE1	1690.46	1347.1	0.802083	0.834534	0.0063384	0.055057
	ENSG00000177733.7	HNRNPA0	3515.22	3031.16	0.861671	0.873402	0.00634805	0.0551097
	ENSG00000021300.14	PLEKHB1	917.231	693.611	0.725785	0.782448	0.00637248	0.0552827
	ENSG00000123933.17	MXD4	5495.58	4191.22	0.755042	0.803272	0.00637517	0.0552827
	ENSG00000224389.9	C4B	56.7123	31.3602	0.525588	0.662851	0.00638315	0.0553207
	ENSG00000155304.6	HSPA13	240.482	380.702	1.58648	1.37871	0.00639159	0.0553314
	ENSG00000245552.7	AP000787.1	343.205	208.504	0.598876	0.705578	0.00638816	0.0553314
	ENSG00000168765.17	GSTM4	507.497	335.145	0.661326	0.743118	0.00640763	0.055439
	ENSG00000162946.22	DISC1	362.279	509.345	1.4056	1.29193	0.0064128	0.0554525
	ENSG00000076351.13	SLC46A1	138.94	93.7762	0.671634	0.748871	0.00641735	0.0554606
	ENSG00000132432.14	SEC61G	448.041	563.807	1.26516	1.21117	0.00644307	0.0556233
	ENSG00000181754.7	AMIGO1	753.722	548.428	0.723703	0.781682	0.00644342	0.0556233
	ENSG00000100298.15	APOBEC3H	87.7808	123.938	1.44092	1.30643	0.00645751	0.0557137
	ENSG00000143740.14	SNAP47	652.244	550.29	0.844003	0.86344	0.006472	0.0558074
	ENSG00000226210.3	WASH8P	1466.61	1082.92	0.730806	0.787379	0.00649657	0.0559878
	ENSG00000164347.18	GFM2	294.799	371.294	1.26808	1.21337	0.00650059	0.0559911
	ENSG00000160948.14	VPS28	6271.55	4664.85	0.753248	0.80227	0.0065165	0.0560967
	ENSG00000166908.18	PIP4K2C	872.808	1041.23	1.19552	1.16594	0.0065296	0.0561779
	ENSG00000182580.3	EPHB3	45.8027	24.3874	0.497457	0.644707	0.00653806	0.0562193
	ENSG00000102804.15	TSC22D1	692.288	916.12	1.3324	1.25005	0.00654537	0.0562507
	ENSG00000100926.15	TM9SF1	183.916	224.687	1.22342	1.18468	0.00656751	0.0564094
	ENSG00000130313.7	PGLS	5003.9	3850.48	0.777066	0.817217	0.00659698	0.0566308
	ENSG00000166091.21	CMTM5	517.245	812.493	1.60129	1.35641	0.00661783	0.0567717
	ENSG00000172403.11	SYNPO2	17.301	35.1995	2.10053	1.47424	0.00662078	0.0567717
	ENSG00000171680.22	PLEKHG5	186.253	119.484	0.638905	0.732934	0.00665434	0.0570277
	ENSG00000041353.10	RAB27B	101.746	149.222	1.47082	1.32277	0.00667404	0.057162
	ENSG00000285693.1	AP002381.2	374.211	514.315	1.38023	1.27684	0.00667746	0.057162
	ENSG00000037241.7	RPL26L1	147.323	208.592	1.41581	1.29391	0.00669693	0.0572354
	ENSG00000166770.11	ZNF667-AS1	126.441	84.3391	0.652315	0.73952	0.00669721	0.0572354
	ENSG00000198888.2	MT-ND1	215584	145675	0.669267	0.754527	0.00669176	0.0572354
	ENSG00000103657.14	HERC1	2691.62	2330.2	0.865124	0.879176	0.00672134	0.0573894
	ENSG00000107438.9	PDLIM1	1585.74	2133.83	1.35603	1.25769	0.00672269	0.0573894
	ENSG00000169026.12	SLC49A3	346.709	448.497	1.31543	1.23465	0.00672979	0.0574181
	ENSG00000120915.14	EPHX2	585.52	431.205	0.716086	0.778069	0.00674276	0.0574968
	ENSG00000125520.14	SLC2A4RG	3125.79	2557.9	0.811739	0.84095	0.00675249	0.0575478
	ENSG00000176619.13	LMNB2	982.151	1177.88	1.2055	1.17217	0.00682026	0.0580932
	ENSG00000014257.16	ACPP	666.662	487.491	0.736659	0.790799	0.00682998	0.0581437
	ENSG00000167699.13	GLOD4	1188.27	985.073	0.825986	0.850332	0.00683717	0.0581727
	ENSG00000038210.14	PI4K2B	194.557	300.129	1.54647	1.35603	0.00684956	0.0581815
	ENSG00000104870.13	FCGRT	16850.1	12244.7	0.727381	0.78446	0.00684799	0.0581815
	ENSG00000277452.1	RN7SL473P	39.6964	62.9528	1.60094	1.37376	0.00684824	0.0581815
	ENSG00000117419.16	ERI3	774.416	617.742	0.798302	0.832057	0.00685459	0.0581921
	ENSG00000041357.16	PSMA4	1636.91	2283.32	1.39479	1.28376	0.00688181	0.0583587
	ENSG00000177054.14	ZDHHC13	218.95	296.366	1.36746	1.26944	0.00688017	0.0583587
	ENSG00000276180.1	H4C9	34.2552	57.2985	1.65969	1.40177	0.00688931	0.05839
	ENSG00000143321.19	HDGF	16038.1	11672.9	0.727985	0.786461	0.00689757	0.0584278
	ENSG00000141837.21	CACNA1A	112.81	174.066	1.64125	1.3718	0.00691352	0.0584985
	ENSG00000218891.5	ZNF579	425.111	319.718	0.75659	0.806387	0.00691276	0.0584985
	ENSG00000107742.13	SPOCK2	13307.5	10345.3	0.772822	0.815397	0.00692726	0.058518
	ENSG00000108839.12	ALOX12	429.056	666.987	1.55339	1.34827	0.0069199	0.058518
	ENSG00000215492.6	HNRNPA1P7	86.9879	70.5402	0.810661	0.834112	0.00692354	0.058518
	ENSG00000130270.16	ATP8B3	180.875	235.106	1.31124	1.23679	0.00694151	0.0586062
	ENSG00000182134.16	TDRKH	209.186	159.89	0.765133	0.810868	0.00694974	0.0586434
	ENSG00000112237.13	CCNC	299.848	443.828	1.48533	1.32653	0.0069837	0.0588977
	ENSG00000271109.2	AC008555.4	434.402	333.845	0.747806	0.800322	0.00699991	0.059002
	ENSG00000101842.13	VSIG1	369.201	244.673	0.66585	0.749076	0.00701656	0.0590775
	ENSG00000118705.17	RPN2	3206.96	3787.22	1.18826	1.16034	0.0070131	0.0590775
	ENSG00000100567.13	PSMA3	647.216	861.337	1.32756	1.24685	0.00702453	0.0591122
	ENSG00000161999.12	JMJD8	1727.31	1408.14	0.814231	0.843396	0.00710118	0.0597246
	ENSG00000114395.10	CYB561D2	644.034	732.61	1.13897	1.12444	0.00712455	0.0598883
	ENSG00000106100.11	NOD1	648.991	807.437	1.25282	1.20189	0.00712991	0.0599006
	ENSG00000124831.19	LRRFIP1	9777.64	8017.4	0.818218	0.845275	0.00713966	0.0599498
	ENSG00000155465.18	SLC7A7	4402.1	3540.34	0.801612	0.833901	0.00717651	0.0602262
	ENSG00000068784.13	SRBD1	524.551	678.385	1.29555	1.22851	0.00719667	0.0602966
	ENSG00000078269.15	SYNJ2	364.702	476.077	1.30689	1.23375	0.00719338	0.0602966
	ENSG00000085733.16	CTTN	424.071	652.061	1.5418	1.33922	0.00719492	0.0602966
	ENSG00000100418.8	DESI1	1989.6	2278.54	1.15036	1.13302	0.00720301	0.0603169
	ENSG00000173473.11	SMARCC1	2340.98	2072.25	0.883969	0.894046	0.00720705	0.0603178
	ENSG00000188511.12	C22orf34	261.983	328.436	1.2618	1.20743	0.00721881	0.0603834
	ENSG00000154803.13	FLCN	1149.16	1449.01	1.2641	1.20382	0.00722592	0.06041
	ENSG00000111676.15	ATN1	1513.82	1148.04	0.759304	0.808063	0.00726318	0.0606785
	ENSG00000128159.12	TUBGCP6	4636.61	4025.44	0.863824	0.878779	0.00727994	0.0606785
	ENSG00000163512.14	AZI2	659.621	917.298	1.40808	1.28863	0.00727887	0.0606785
	ENSG00000196781.16	TLE1	213.347	298.875	1.42156	1.29178	0.00727979	0.0606785
	ENSG00000263264.2	AC119396.1	776.939	647.958	0.830725	0.854433	0.00727812	0.0606785
	ENSG00000271646.1	AC099343.4	299.156	382.207	1.27981	1.21904	0.00728174	0.0606785
	ENSG00000178381.12	ZFAND2A	258.927	315.556	1.22721	1.1858	0.00728572	0.0606788
	ENSG00000070501.12	POLB	694.498	883.265	1.27718	1.2168	0.00729969	0.0606873
	ENSG00000103091.15	WDR59	1113.13	936.009	0.840537	0.863048	0.00730495	0.0606873
	ENSG00000130939.20	UBE4B	2149.95	1834.59	0.851685	0.869627	0.00730304	0.0606873
	ENSG00000186918.14	ZNF395	1708.21	1361.31	0.797208	0.831827	0.0072936	0.0606873
	ENSG00000238113.7	LINC01410	658.867	917.104	1.388	1.27859	0.00730649	0.0606873
	ENSG00000155636.15	RBM45	158.227	193.644	1.22767	1.18615	0.0073264	0.0608198
	ENSG00000179562.3	GCC1	1154.85	1396.91	1.21125	1.17572	0.00734323	0.0609266
	ENSG00000103187.8	COTL1	71924.3	55994.6	0.774277	0.816217	0.00738334	0.0612263
	ENSG00000210082.2	MT-RNR2	5062.19	3626.67	0.716882	0.780762	0.00739745	0.0613102
	ENSG00000148719.15	DNAJB12	3446.45	2793.8	0.809673	0.839873	0.00740643	0.0613516
	ENSG00000105185.12	PDCD5	687.753	817.424	1.18893	1.16039	0.007417	0.061406
	ENSG00000100711.13	ZFYVE21	552.517	469.266	0.847374	0.866785	0.00742396	0.0614305
	ENSG00000111269.3	CREBL2	1120.2	884.792	0.789924	0.823362	0.00744442	0.0615667
	ENSG00000139684.15	ESD	1307.33	1131.58	0.86395	0.878786	0.00745377	0.0616109
	ENSG00000180644.8	PRF1	4362.89	6014.5	1.40195	1.28347	0.00747143	0.0616905
	ENSG00000198832.10	SELENOM	306.931	235.369	0.737937	0.79501	0.0074698	0.0616905
	ENSG00000179364.13	PACS2	1833.37	1554.4	0.846349	0.865984	0.00748095	0.0617359
	ENSG00000115541.11	HSPE1	541.921	715.951	1.33232	1.23883	0.0075065	0.0618803
	ENSG00000183688.4	RFLNB	8980.9	6552.92	0.73045	0.787369	0.00750517	0.0618803
	ENSG00000179632.10	MAF1	12155.6	8811.46	0.720037	0.7839	0.00753752	0.0621027
	ENSG00000156170.13	NDUFAF6	126.36	164.508	1.30978	1.23475	0.00754448	0.0621267
	ENSG00000217716.3	RPS10P3	43.9936	31.5891	0.707459	0.776221	0.00755492	0.0621794
	ENSG00000169087.11	HSPBAP1	1030.28	845.352	0.819603	0.846427	0.00756467	0.0622263
	ENSG00000178035.12	IMPDH2	3485.1	2787.61	0.79563	0.831485	0.00757209	0.062254
	ENSG00000120949.15	TNFRSF8	610.878	469.782	0.756354	0.806031	0.00758449	0.0623226
	ENSG00000263740.2	RN7SL4P	371.87	211.449	0.573691	0.694387	0.007593	0.0623592
	ENSG00000112419.14	PHACTR2	417.015	565.755	1.3775	1.27188	0.00760091	0.0623908
	ENSG00000143995.20	MEIS1	48.465	72.0984	1.48419	1.32311	0.0076489	0.0627177
	ENSG00000267102.1	AC060766.1	28.2587	48.0104	1.71136	1.3966	0.00764781	0.0627177
	ENSG00000164430.16	CGAS	265.782	346.211	1.30443	1.23916	0.00766108	0.0627506
	ENSG00000168303.9	MPLKIP	615.012	705.186	1.14718	1.13054	0.00765907	0.0627506
	ENSG00000152223.15	EPG5	900.21	1110.69	1.23754	1.19237	0.00767721	0.0628493
	ENSG00000185236.12	RAB11B	7622.71	6189.83	0.8098	0.840281	0.00768329	0.0628655
	ENSG00000171428.14	NAT1	148.343	212.262	1.46214	1.31036	0.00771334	0.063066
	ENSG00000182362.14	YBEY	520.731	385.499	0.736565	0.793812	0.007716	0.063066
	ENSG00000280206.1	AC026401.3	248.051	187.657	0.761613	0.808705	0.00772656	0.0631187
	ENSG00000120690.16	ELF1	2552.31	3352.79	1.3207	1.24132	0.00773633	0.063165
	ENSG00000080503.24	SMARCA2	3043.23	2638.35	0.865778	0.879985	0.00779692	0.0636259
	ENSG00000138382.15	METTL5	227.858	293.71	1.29712	1.22632	0.00781544	0.0637431
	ENSG00000137070.17	IL11RA	1005.49	789.602	0.779756	0.827044	0.00782538	0.0637904
	ENSG00000283782.2	AC116366.3	27.8241	41.4317	1.48836	1.32193	0.00784721	0.0639344
	ENSG00000004897.12	CDC27	837.488	988.228	1.184	1.15584	0.00786858	0.0640745
	ENSG00000004059.11	ARF5	6309.04	5266.02	0.83356	0.857254	0.00788935	0.0642096
	ENSG00000100883.12	SRP54	1405.82	1605.73	1.14374	1.12789	0.00789695	0.0642374
	ENSG00000119950.21	MXI1	8572.85	4693.78	0.545218	0.686572	0.00790562	0.064274
	ENSG00000261373.1	VPS9D1-AS1	39.5446	63.2715	1.57914	1.36136	0.00792008	0.0643574
	ENSG00000150867.14	PIP4K2A	8986.3	6641.44	0.732897	0.790872	0.00793789	0.0644681
	ENSG00000143126.8	CELSR2	117.286	82.8727	0.709018	0.777274	0.00794878	0.0645224
	ENSG00000141682.11	PMAIP1	109.283	174.328	1.60739	1.36075	0.0079599	0.0645786
	ENSG00000106591.4	MRPL32	301.223	412.46	1.36412	1.26236	0.0079653	0.0645883
	ENSG00000211745.3	TRBV4-2	275.1	166.07	0.603807	0.717135	0.00797204	0.0646089
	ENSG00000120437.9	ACAT2	471.341	555.385	1.18097	1.15415	0.00801631	0.0649333
	ENSG00000105939.13	ZC3HAV1	4518.39	5954.77	1.32101	1.24091	0.00803324	0.0650362
	ENSG00000023839.12	ABCC2	103.408	145.436	1.40809	1.28559	0.00805046	0.0651414
	ENSG00000176102.13	CSTF3	486.209	560.861	1.15456	1.13576	0.00806829	0.0652445
	ENSG00000282431.1	TRBD1	203.671	133.555	0.650745	0.746839	0.00807171	0.0652445
	ENSG00000186806.5	VSIG10L	43.7417	67.2749	1.56983	1.34763	0.00808666	0.065331
	ENSG00000139190.16	VAMP1	2149.19	2516.56	1.17496	1.15025	0.00810259	0.0654254
	ENSG00000110011.13	DNAJC4	3747.02	2957.12	0.792124	0.829707	0.00812998	0.0655747
	ENSG00000135426.16	TESPA1	3882.06	3001.42	0.766483	0.813775	0.00813552	0.0655747
	ENSG00000136878.13	USP20	3547.83	3049.39	0.855512	0.872924	0.00814915	0.0655747
	ENSG00000137460.8	FHDC1	186.078	118.106	0.638822	0.733311	0.00814301	0.0655747
	ENSG00000167113.11	COQ4	1196.47	1011.06	0.840106	0.862047	0.00813816	0.0655747
	ENSG00000167930.17	FAM234A	1659.25	1344.79	0.814415	0.844284	0.0081455	0.0655747
	ENSG00000280734.3	LINC01232	149.946	214.059	1.42746	1.29254	0.00815096	0.0655747
	ENSG00000124635.8	H2BC11	235.072	345.933	1.47878	1.31298	0.00815997	0.0656129
	ENSG00000263465.4	SRSF8	1588.75	1237.03	0.770512	0.815317	0.00817218	0.0656766
	ENSG00000150048.10	CLEC1A	52.2532	72.9155	1.40419	1.28196	0.0081766	0.0656778
	ENSG00000138834.13	MAPK8IP3	6316.75	5593.29	0.883761	0.893199	0.00820348	0.0658593
	ENSG00000168758.11	SEMA4C	684.827	518.116	0.756438	0.805856	0.00825316	0.066189
	ENSG00000174099.11	MSRB3	140.859	192.662	1.36882	1.26485	0.0082525	0.066189
	ENSG00000107020.10	PLGRKT	298.468	368.858	1.23945	1.18895	0.00826937	0.0662498
	ENSG00000159885.14	ZNF222	74.0415	102.935	1.40132	1.28055	0.00826603	0.0662498
	ENSG00000265982.1	AC103810.3	128.718	165.936	1.29495	1.22493	0.00827398	0.0662522
	ENSG00000158578.21	ALAS2	165162	78156.9	0.45993	0.671978	0.00829027	0.0663135
	ENSG00000171202.7	TMEM126A	124.696	174.753	1.39396	1.27573	0.00828997	0.0663135
	ENSG00000172349.17	IL16	15290.2	13330.9	0.86867	0.882732	0.00832076	0.0665228
	ENSG00000184389.9	A3GALT2	9.2571	21.5761	2.40149	1.13917	0.00837173	0.0668955
	ENSG00000172232.10	AZU1	517.197	1139.91	2.10406	1.37205	0.00839957	0.067083
	ENSG00000143303.12	RRNAD1	554.179	637.088	1.15316	1.13424	0.00841112	0.0671404
	ENSG00000233762.3	AC007969.1	1362.3	1089.88	0.8056	0.838884	0.0084306	0.067261
	ENSG00000159640.16	ACE	47.2384	28.0026	0.564086	0.716475	0.00845345	0.0674082
	ENSG00000278189.1	RNA5-8SN1	142.425	67.3983	0.492228	0.656886	0.00846124	0.0674354
	ENSG00000248477.6	NAIPP3	20.0354	35.5949	1.78788	1.41109	0.00849003	0.0676297
	ENSG00000104691.15	UBXN8	82.6667	115.097	1.3877	1.27385	0.00853489	0.0678815
	ENSG00000109906.14	ZBTB16	351.036	603.138	1.70304	1.39056	0.00853331	0.0678815
	ENSG00000176978.14	DPP7	6990.73	5669.45	0.813109	0.844077	0.00852639	0.0678815
	ENSG00000227543.5	SPAG5-AS1	32.1608	48.1829	1.52057	1.32642	0.00858924	0.0682784
	ENSG00000283063.1	TRBV6-2	167.563	108.469	0.652463	0.746808	0.00859424	0.0682829
	ENSG00000153975.10	ZUP1	179.769	233.611	1.30574	1.23074	0.00860478	0.0683313
	ENSG00000086548.9	CEACAM6	371.881	980.493	2.19124	1.20069	0.00865178	0.0684968
	ENSG00000108384.15	RAD51C	180.6	229.123	1.27336	1.21919	0.00865233	0.0684968
	ENSG00000132259.13	CNGA4	24.0175	44.653	1.84919	1.4186	0.00864289	0.0684968
	ENSG00000163812.15	ZDHHC3	4672.24	3889.22	0.830679	0.855038	0.00863487	0.0684968
	ENSG00000205643.11	CDPF1	295.6	240.04	0.808672	0.839524	0.00864515	0.0684968
	ENSG00000242612.7	DECR2	201.094	157.549	0.784218	0.824621	0.00865237	0.0684968
	ENSG00000103528.17	SYT17	82.1052	48.2825	0.572485	0.702578	0.00866436	0.0685529
	ENSG00000121578.13	B4GALT4	341.524	451.432	1.32287	1.24021	0.00866882	0.0685529
	ENSG00000152207.7	CYSLTR2	230.084	150.036	0.634524	0.73802	0.00867284	0.0685529
	ENSG00000146376.11	ARHGAP18	310.056	394.733	1.27926	1.21464	0.00870549	0.0687756
	ENSG00000169371.14	SNUPN	318.164	269.154	0.842386	0.863687	0.00871981	0.0688533
	ENSG00000140090.17	SLC24A4	1741.42	2235.73	1.2841	1.21768	0.00874966	0.0690181
	ENSG00000185090.14	MANEAL	30.8282	45.3145	1.46907	1.30248	0.00874563	0.0690181
	ENSG00000168487.19	BMP1	179.282	137.289	0.765251	0.813896	0.00877873	0.0692119
	ENSG00000181350.12	LRRC75A	546.933	365.874	0.676374	0.761209	0.00878532	0.0692283
	ENSG00000114302.16	PRKAR2A	1449.11	1268.54	0.874272	0.88706	0.00880568	0.0693532
	ENSG00000090487.11	SPG21	3706.33	3154.25	0.84873	0.868192	0.00882118	0.0693686
	ENSG00000178585.15	CTNNBIP1	807.373	688.572	0.850753	0.869551	0.00881554	0.0693686
	ENSG00000184436.12	THAP7	1114.56	920.043	0.820896	0.852607	0.00881846	0.0693686
	ENSG00000049089.15	COL9A2	706.394	1368.63	1.83846	1.39232	0.00886412	0.0695994
	ENSG00000238243.3	OR2W3	2222.18	1004.31	0.468566	0.645347	0.0088591	0.0695994
	ENSG00000245275.8	SAP30L-AS1	99.3687	128.392	1.29795	1.22551	0.00886365	0.0695994
	ENSG00000006015.17	REX1BD	2004.1	1654.05	0.827273	0.854176	0.00888481	0.0696551
	ENSG00000196415.10	PRTN3	413.33	1030.48	2.43914	1.11933	0.00887751	0.0696551
	ENSG00000234127.9	TRIM26	2875.74	3440.37	1.209	1.17218	0.00888353	0.0696551
	ENSG00000039523.20	RIPOR1	4660.67	3745.44	0.799376	0.835229	0.00892239	0.0699141
	ENSG00000148291.10	SURF2	783.016	623.87	0.797992	0.835326	0.00892776	0.0699168
	ENSG00000159685.11	CHCHD6	122.08	87.3556	0.711107	0.781294	0.00893184	0.0699168
	ENSG00000129007.14	CALML4	241.038	295.436	1.23044	1.18597	0.00896317	0.0700907
	ENSG00000163872.16	YEATS2	911.083	1049.98	1.15581	1.13356	0.00896181	0.0700907
	ENSG00000245556.3	SCAMP1-AS1	257.436	335.996	1.312	1.23146	0.00899729	0.0703216
	ENSG00000103319.12	EEF2K	534.805	433.609	0.803707	0.837791	0.00902355	0.0704419
	ENSG00000106617.14	PRKAG2	805.264	1019.05	1.27355	1.21161	0.00902972	0.0704419
	ENSG00000118515.11	SGK1	2120.6	1647.46	0.776338	0.815976	0.00903101	0.0704419
	ENSG00000166927.13	MS4A7	903.969	619.958	0.682533	0.76359	0.00902533	0.0704419
	ENSG00000198324.13	PHETA1	597.884	492.746	0.824924	0.852366	0.00903869	0.070466
	ENSG00000130522.6	JUND	10628.2	8642.48	0.812728	0.843316	0.0090539	0.0705488
	ENSG00000211751.9	TRBC1	8299.18	6218.42	0.748867	0.80612	0.00906326	0.0705502
	ENSG00000274471.2	AC242376.2	21.1511	37.2019	1.6874	1.37687	0.00905871	0.0705502
	ENSG00000111666.11	CHPT1	3172.26	2081.99	0.640054	0.741384	0.00907989	0.0706439
	ENSG00000080603.17	SRCAP	306.638	247.831	0.806783	0.83897	0.00912382	0.0708063
	ENSG00000150403.18	TMCO3	1246.1	924.09	0.740731	0.796936	0.00912319	0.0708063
	ENSG00000158467.16	AHCYL2	435.404	348.926	0.799853	0.834701	0.00911906	0.0708063
	ENSG00000275371.1	AC012645.4	42.3085	23.864	0.543849	0.695973	0.00912259	0.0708063
	ENSG00000286122.1	AC016074.2	31.846	55.4206	1.7833	1.39618	0.00911227	0.0708063
	ENSG00000260641.1	AC114811.2	52.1968	28.7579	0.532635	0.690615	0.00919248	0.0713032
	ENSG00000103995.14	CEP152	202.174	240.61	1.19718	1.16404	0.00922112	0.0714817
	ENSG00000196664.5	TLR7	378.482	506.068	1.35913	1.25614	0.0092248	0.0714817
	ENSG00000168646.13	AXIN2	281.689	182.406	0.646688	0.745231	0.00923156	0.0714981
	ENSG00000275395.6	FCGBP	633.74	422.594	0.666052	0.761135	0.00926813	0.0717451
	ENSG00000125869.10	LAMP5	84.5562	133.243	1.60802	1.3487	0.00927571	0.0717676
	ENSG00000183172.9	SMDT1	1109.58	926.295	0.82651	0.855187	0.00932941	0.0721468
	ENSG00000162078.11	ZG16B	37.0863	17.6952	0.47911	0.647641	0.00934335	0.0722183
	ENSG00000238005.4	AL391832.2	184.088	301.579	1.63078	1.36081	0.00935654	0.0722839
	ENSG00000186141.9	POLR3C	987.537	847.305	0.856577	0.874482	0.00936888	0.0723428
	ENSG00000221838.10	AP4M1	356.595	300.628	0.84232	0.864134	0.00937822	0.0723785
	ENSG00000124226.11	RNF114	1931.34	2222.71	1.15441	1.13493	0.00939948	0.0725062
	ENSG00000170915.9	PAQR8	882.983	696.538	0.786001	0.825832	0.00941638	0.0726001
	ENSG00000279035.1	AC022211.5	16.3854	25.7112	1.57407	1.34876	0.00944297	0.0727687
	ENSG00000251992.1	SCARNA17	125.82	77.7396	0.597908	0.719114	0.00946971	0.0729381
	ENSG00000185760.15	KCNQ5	55.6705	86.078	1.54444	1.33207	0.00949547	0.0730999
	ENSG00000225756.1	DBH-AS1	155.88	90.8466	0.590686	0.722704	0.00950642	0.0731475
[truncated: 13,369 more rows]
