# Supplementary material for: Specialized interferon action in COVID-19
Source: Proc Natl Acad Sci U S A. 2022 Feb 25;119(11):e2116730119. doi: 10.1073/pnas.2116730119 (PMC8931386; doi:10.1073/pnas.2116730119)
Supplement: Supplementary File [file pnas.2116730119.sd03.xlsx]

## Sheet: Transcriptome Hallmarks
Gene Set Enrichment Analysis (GSEA) of whole-blood transcriptome data by COVID status; using log2(Adjusted FoldChange) from DESeq2 analysis (Data file S2) as the ranking metric and "Hallmark" gene sets from MSigDB.
	Gene set	Size	ES	NES	p-value	q-value	Leading edge genes
	HALLMARK_INTERFERON_ALPHA_RESPONSE	94	0.683946	10.7476	2.55552e-44	1.25221e-42	IFI44L,RSAD2,USP18,IFI44,ISG15,CMPK2,IFIT3,OASL,LY6E,LAMP3,EPSTI1,OAS1,MX1,DDX60,RTP4,IFIT2,CXCL10,IRF7,HERC6,BATF2,IFIH1,SAMD9L,DHX58,IFITM3,EIF2AK2,PARP12,SAMD9,MOV10,PLSCR1,PARP14,HELZ2,STAT2,PARP9,PNPT1,TRIM5,IFI35,LAP3,LGALS3BP,TAP1,TDRD7,IFITM1,CCRL2,CMTR1,UBE2L6,TMEM140,GBP4,ISG20,NCOA7,BST2,TRIM14,CNP,TENT5A,TRAFD1,CASP1,ADAR,NUB1,NMI,HLA-C,SP110,SELL,IRF9,TRIM21,TRIM25,PSMA3,ELF1,CSF1,IL…
	HALLMARK_INTERFERON_GAMMA_RESPONSE	191	0.415987	9.39445	2.9111e-30	7.13221e-29	IFI44L,RSAD2,USP18,IFI44,IFIT1,ISG15,OAS3,CMPK2,IFIT3,OASL,LY6E,OAS2,EPSTI1,SERPING1,XAF1,MX1,DDX60,RTP4,IFIT2,CXCL10,IRF7,HERC6,BATF2,IFIH1,SAMD9L,CD38,DHX58,ZBP1,IFITM3,EIF2AK2,SOCS1,DDX58,CD274,MT2A,GBP6,PARP12,PLSCR1,TOR1B,PARP14,APOL6,HELZ2,STAT2,IRF4,PNPT1,IFI35,TNFAIP6,LAP3,LGALS3BP,TAP1,RNF213,STAT1,TDRD7,GCH1,PML,MX2,CMTR1,UBE2L6,TNFSF10,GBP4,ISG20,MTHFD2,BST2,IL15RA,TRIM14,CASP3,CDKN1A,…
	HALLMARK_E2F_TARGETS	197	0.360017	8.28489	3.20588e-23	5.23628e-22	RRM2,E2F8,MYBL2,CDC25A,CDK1,HMMR,TRIP13,BUB1B,BIRC5,CDC20,DLGAP5,DSCC1,KIF18B,GINS1,SPC25,MELK,CENPM,CHEK1,CCNB2,MKI67,TOP2A,KIF2C,CDKN3,CDCA3,UBE2T,PLK4,BRCA2,PLK1,CIT,SPC24,CKS2,AURKA,ESPL1,ORC6,HELLS,KIF4A,TK1,MAD2L1,CCNE1,SPAG5,MCM4,AURKB,CENPE,PTTG1,CDCA8,STMN1,TCF19,PRDX4,TIPIN,BRCA1,CKS1B,NME1,CDKN2A,MCM2,WEE1,EZH2,HMGB3,MTHFD2,PCNA,UBE2S,RACGAP1,HMGB2,MCM6,CDKN1A,DONSON,PAICS,ATAD2,TUBG1,…
	HALLMARK_G2M_CHECKPOINT	192	0.338099	7.67316	2.74719e-20	3.3653e-19	MYBL2,CDC25A,CDK1,BUB1,CDC6,HMMR,CDC45,CENPA,BIRC5,CDC20,CCNA2,EXO1,TTK,POLQ,CHEK1,GINS2,CCNB2,KNL1,MKI67,KIF11,TOP2A,KIF2C,CDKN3,MT2A,KIF23,PLK4,UBE2C,BRCA2,RAD54L,PLK1,CKS2,AURKA,NEK2,KIF15,TPX2,ESPL1,ORC6,TROAP,E2F1,KIF4A,MAD2L1,CENPF,AURKB,CENPE,NDC80,PTTG1,CCNF,PML,STMN1,CKS1B,TRAIP,MCM2,SAP30,EZH2,HMGB3,FBXO5,EGF,STIL,UBE2S,RACGAP1,MCM6,SMC4,KPNA2,SQLE,CDC7,SMC2,XPO1,MARCKS,MEIS1,H2AX,CHAF1…
	HALLMARK_HEME_METABOLISM	189	-0.325128	-7.19674	1.06716e-18	1.04582e-17	TSPAN5,ACSL6,RIOK3,ALAS2,MXI1,NUDT4,ADIPOR1,ISCA1,HEBP1,CAT,EPB41,NCOA4,UCP2,BLVRB,GYPC,HDGF,MOSPD1,GLRX5,FOXO3,BNIP3L,RBM38,HBQ1,HAGH,PC,BSG,SLC2A1,PPP2R5B,GATA1,PGLS,EIF2AK1,CLIC2,MARCHF8,GDE1,RNF123,NARF,MPP1,PRDX2,UROS,BMP2K,MYL4,MFHAS1,ADD2,ABCG2,TNS1,PDZK1IP1,TRAK2,UBAC1,SLC6A9,SLC25A37,SEC14L1,TAL1,TRIM58,FBXO7,MKRN1,RAD23A,FECH,OPTN,SLC11A2,OSBP2,FOXJ2,ICAM4,MAP2K3,HBB,SLC4A1,GCLC,SLC6A8,…
	HALLMARK_MTORC1_SIGNALING	193	0.179593	4.08988	3.42223e-06	2.79482e-05	RRM2,CDC25A,BUB1,PLK1,AURKA,HSP90B1,MCM4,CCNF,XBP1,SCD,DHFR,STARD4,DHCR24,PSAT1,PHGDH,SDF2L1,MCM2,MTHFD2,DDIT3,LDLR,SLC1A4,CYP51A1,CDKN1A,DDIT4,TUBG1,SQLE,PSMG1,PSMD14,GLRX,DAPP1,PSMA4,HSPA5,CALR,PSMA3,HSPE1,HMGCS1,SLC7A11,UCHL5,RAB1A,PSMC2,HSPD1,GOT1,NFIL3,PIK3R3,SSR1,ARPC5L,CXCR4,PPA1,PSPH,EDEM1,TBK1,LGMN,TMEM97,EEF1E1,IDH1,PSMB5,PNO1,POLR3G,ATP5MC1,CACYBP,PSMD12,NUP205,HPRT1,IFRD1,EBP,FDXR,ATP…
	HALLMARK_TNFA_SIGNALING_VIA_NFKB	174	0.176784	3.79509	1.9408e-05	0.000135856	IFIT2,CXCL10,IFIH1,DDX58,PLPP3,ATF3,TNFAIP6,TAP1,JUN,GCH1,CCRL2,SERPINE1,DUSP5,PTX3,LDLR,IL15RA,SPSB1,CDKN1A,GADD45B,ABCA1,SAT1,VEGFA,MARCKS,TNFAIP3,FOSL1,TSC22D1,ZC3H12A,CCL4,CSF1,PANX1,RNF19B,IRF1,NFIL3,G0S2,MXD1,YRDC,PLEK,DRAM1,TRIB1,B4GALT5,OLR1,CD69,B4GALT1,FUT4,TANK,KYNU,ID2,NFE2L2,BCL2A1,NFKBIA,KLF6,IL1B,CCNL1,PLAUR,IL6ST,KLF9,CFLAR,BTG3,DUSP1,DNAJB4,TLR2,BCL6,IER2,NINJ1,SLC2A3,ZFP36,TNFAI…
	HALLMARK_MYC_TARGETS_V1	199	0.157734	3.66098	6.148e-05	0.000376565	CDC45,TYMS,CDC20,CCNA2,MAD2L1,MCM4,PRDX4,NME1,MCM2,PCNA,MCM6,RFC4,KPNA2,PSMD14,XPO1,SNRPG,GNL3,PSMA4,DUT,HSPE1,CCT2,PSMA6,EIF2S1,RRM1,HSPD1,PRPS2,SNRPD1,SSB,SRM,CDK2,KPNB1,EIF4E,RAN,MCM7,SRSF2,PSMB2,UBE2E1,RANBP1,CBX3,SRSF3,ERH,NDUFAB1,HPRT1,PSMA2,IFRD1,GLO1,USP1,IARS1,PRDX3,DEK,COX5A,SNRPA1,TOMM70,PSMC6,ABCE1,SRSF7,EIF2S2,COPS5,CTPS1,PPIA,EIF1AX,CUL1,LSM7,PSMA1,YWHAE,BUB3,NCBP1,YWHAQ,VBP1,HNRNPC…
	HALLMARK_INFLAMMATORY_RESPONSE	151	0.157958	3.16196	0.000526638	0.00286725	LY6E,LAMP3,RTP4,CXCL10,IRF7,HPN,EIF2AK2,TNFSF15,TNFAIP6,RGS16,IFITM1,GCH1,CCRL2,SERPINE1,CD70,GP1BA,CLEC5A,TNFSF10,C3AR1,NOD2,BST2,LDLR,IL15RA,SCN1B,IRAK2,CDKN1A,ABCA1,NMI,SELL,SELENOS,SCARF1,CSF1,IL15,IL18R1,IRF1,FFAR2,TLR3,MXD1,OLR1,CD69,STAB1,KCNA3,ADM,NFKBIA,KLF6,IL1B,MSR1,PLAUR,HIF1A,MEFV,SEMA4D,ITGB3,TLR2,ATP2A2
	HALLMARK_UNFOLDED_PROTEIN_RESPONSE	106	0.179673	2.99744	0.00140823	0.00690031	IFIT1,HSP90B1,ATF3,XBP1,PSAT1,CKS1B,MTHFD2,PDIA5,SLC1A4,DDIT4,PDIA6,VEGFA,H2AX,HSPA5,CALR,FKBP14,SRPRB,HYOU1,EIF2S1,TARS1,SSR1,EXOSC9,PREB,DNAJB9,SPCS1,EIF4E,EDEM1,WFS1,LSM1,SPCS3,EIF2AK3,ATF4,ALDH18A1,SLC30A5,POP4,NFYA,IARS1,GOSR2,KIF5B,CNOT4,DCP1A,HERPUD1,NABP1,ZBTB17,SRPRA,PARN,HSPA9,MTREX,RRP9,EXOC2,NFYB,PAIP1,EIF4A2,SEC31A,TTC37,NPM1,YWHAZ,DDX10,CXXC1,YIF1A,DCP2,XPOT,NOLC1,EIF4G1,CEBPG
	HALLMARK_IL6_JAK_STAT3_SIGNALING	67	0.207793	2.81484	0.0022754	0.0101359	CXCL10,CD38,SOCS1,STAT2,STAT1,JUN,CCR1,IL15RA,BAK1,IRF9,CSF1,IL18R1,IRF1,IL12RB1,STAM2,ACVRL1,MYD88,ITGA4,IL1B,FAS,IL6ST,HAX1,PTPN1,ITGB3,PF4,TLR2,STAT3,IFNGR2,CXCL1,SOCS3,ACVR1B,PIK3R5,IL17RA,CSF2RB,IL2RG,CD14,PTPN2,TNFRSF12A,IFNGR1,IL1R1,IL10RB,CSF3R,PTPN11
	HALLMARK_SPERMATOGENESIS	71	0.196852	2.72334	0.00539124	0.0220025	CDK1,BUB1,SEPTIN4,TTK,CCNA1,CCNB2,KIF2C,CDKN3,NCAPH,AURKA,NEK2,SLC2A5,EZH2,ELOVL3,GFI1,RFC4,PSMG1,PARP2,ACRBP,RPL39L,STAM2,DBF4
	HALLMARK_APOPTOSIS	140	0.13804	2.65478	0.0058374	0.0220025	CAV1,CCNA1,CD38,IFITM3,TOP2A,ATF3,TAP1,JUN,GCH1,BRCA1,TNFSF10,ISG20,PDGFRB,WEE1,DDIT3,CASP3,HMGB2,CDKN1A,GADD45B,CASP1,PMAIP1,SAT1,CASP7,PRF1,H1-0,BIK,IRF1,CDK2,CLU,DNAJA1,ERBB2,F2R,CD69,BCL2L2,EMP1,RNASEL,FASLG,IL1B,FAS,CFLAR,CCND2,HGF,BTG3,TXNIP,EBP,CASP9,FDXR
	HALLMARK_ESTROGEN_RESPONSE_LATE	140	0.135933	2.61426	0.00702717	0.0245951	CAV1,CDC6,CDC20,CCNA1,GINS2,TOP2A,PLK4,MDK,CHST8,KIF20A,XBP1,SEMA3B,FABP5,PERP,ISG20,STIL,SLC1A4,RBBP8,MYB,MICB,SLC27A2,DNAJC1,COX6C,ST14,UNC13B,JAK2,XRCC3,GALE,WFS1,MEST,UGDH,MOCS2,AFF1,SLC16A1,ID2,RNASEH2A,BATF,LARGE1,HPRT1,IL6ST,BTG3,IDH2,PRKAR2B,LTF,TSPAN13,ZFP36,MAPK13,DHCR7,PPIF,PRSS23,NRIP1,SNX10,ITPK1,FOS,KCNK5,MYOF,SLC22A5,SLC24A3,PLAAT3,SFN,CISH,METTL3
	HALLMARK_HYPOXIA	151	-0.122896	-2.47262	0.00784661	0.0256323	CDKN1C,TGFBI,MXI1,ALDOC,PAM,FOXO3,HK1,NEDD4L,BNIP3L,SLC2A1,SIAH2,CAVIN1,SLC25A1,FBP1,GBE1,S100A4,PFKL,ILVBL,PRDX5,HMOX1,ACKR3,IDS,PGM2,GPI,SDC4,BHLHE40,PIM1,VLDLR,ALDOA,ENO2,KLF7,PRKCA,RBPJ,TPI1,KDM3A,GRHPR,PGK1,GAPDH,CITED2,CDKN1B,PDGFB,SELENBP1,ENO3,AMPD3,PNRC1,GAA,NDST2,ENO1,SDC2,SCARB1,IGFBP3,B3GALT6,MAFF,ATP7A,PPP1R15A,P4HA1,MYH9,HDLBP,EFNA3
	HALLMARK_CHOLESTEROL_HOMEOSTASIS	65	0.185577	2.46943	0.0142732	0.0437117	GLDC,PLSCR1,FBXO6,ATF3,SCD,STARD4,SEMA3B,FABP5,LDLR,CYP51A1,ABCA2,SQLE,HMGCS1,NFIL3,CLU,ACAT2,CPEB2,TP53INP1,LGMN,TMEM97
	HALLMARK_APICAL_JUNCTION	133	-0.12727	-2.41219	0.0172726	0.048951	TGFBI,SORBS3,TMEM8B,FSCN1,TRAF1,SPEG,PECAM1,GAMT,NECTIN1,AMIGO1,MPZL1,NLGN2,TSPAN4,BMP1,BAIAP2,EPB41L2,PFN1,SYK,PKD1,KCNH2,LDLRAP1,SIRPA,GNAI2,ICAM4,PCDH1,AKT3,ACTG1,ACTB,RHOF,VAV2,ADAM23,STX4,PLCG1,ARHGEF6,GTF2F1,CLDN7,ADAM15,MSN,ARPC2,CRB3,EVL,SKAP2,AKT2,CRAT,DHX16,HRAS,CD86,CAP1,SYMPK,MYL12B,ZYX,MYH9
	HALLMARK_REACTIVE_OXYGEN_SPECIES_PATHWAY	49	-0.198211	-2.30973	0.018981	0.048951	CAT,GPX4,EGLN2,PRDX2,FTL,MSRA,GPX3,PRDX6,TXNRD2,HMOX2,ERCC2,SOD2,MBP,GCLC,SRXN1,TXNRD1,SOD1,G6PD,LAMTOR5,SCAF4
	HALLMARK_COMPLEMENT	167	0.108612	2.28661	0.018981	0.048951	SERPING1,IRF7,PLSCR1,LAP3,GZMB,SERPINE1,DUSP5,GP1BA,GPD2,CASP3,CASP1,CASP10,APOBEC3G,TNFAIP3,CASP7,HSPA5,ANG,JAK2,C2,APOBEC3F,GNB4,IRF1,DGKH,CTSL,CLU,PSMB9,C1QC,PLEK,OLR1,LGMN,DOCK4,GMFB,ADAM9,C1R,KYNU,CASP5,USP14,MMP8,GP9,IRF2,USP16,PLAUR,VCPIP1,FDX1,C1S,XPNPEP1,PIK3CG,CASP9,LTF,PPP2CB,GZMA,CTSD,ERAP2,AKAP10
	HALLMARK_ANDROGEN_RESPONSE	87	0.144453	2.19677	0.023976	0.0582751	ELL2,CENPN,LMAN1,UAP1,SCD,DHCR24,TPD52,SAT1,UBE2J1,TSC22D1,H1-0,HMGCS1,SEC24D,GUCY1A1,SRP19,B2M,DNAJB9,PGM3,CDC14B,ARID5B,B4GALT1,SPCS3,DBI,NGLY1,SLC38A2,CCND3,APPBP2
	HALLMARK_EPITHELIAL_MESENCHYMAL_TRANSITION	105	0.129074	2.14515	0.024975	0.0582751	SDC1,CADM1,LAMC1,JUN,SERPINE1,PTX3,PDGFRB,GADD45B,SAT1,VEGFA,CALU,TNFAIP3,LOXL2,PPIB,SPARC,FSTL3,MYLK,IL15,COL7A1,DAB2,ITGB5,SNTB1,GPX7,MCM7,MEST,ID2,SGCB,ECM1,FAS,PLAUR,SERPINE2,ACTA2,ITGB3,MYL9,FSTL1,WIPF1,ITGB1
	HALLMARK_MITOTIC_SPINDLE	190	0.0956749	2.15916	0.028971	0.0645264	CDK1,BUB1,BIRC5,DLGAP5,TTK,CCNB2,KIF11,TOP2A,KIF2C,KIF23,ANLN,BRCA2,PLK1,AURKA,NEK2,PIF1,KIF15,TPX2,ESPL1,KIF4A,CENPF,CENPE,NDC80,FBXO5,KPTN,RACGAP1,SMC4,CTTN,MARCKS,KNTC1
	HALLMARK_MYOGENESIS	121	-0.113634	-2.05365	0.036963	0.0787473	CFD,CKB,MRAS,EPHB3,SORBS3,SPEG,BAG1,PC,GABARAPL2,TPM2,VIPR1,PLXNB2,COL6A2,BIN1,OCEL1,MYL4,ABLIM1,GPX3,RYR1,KCNH2,FOXO4,TSC2,BHLHE40,FLII,FKBP1B,ADCY9,SLC6A8,CACNA1H,FHL1,SPTAN1,TAGLN,ENO3,MYO1C,GAA,CNN3,AK1,IGFBP3,DMPK,HDAC5,SIRT2,AKT2,CRAT,ACHE,MYH9,PFKM,LSP1,TNNI2,GSN,SYNGR2,MYOM2,SH2B1
	HALLMARK_ESTROGEN_RESPONSE_EARLY	142	-0.101254	-1.97258	0.0619381	0.126457	ASB13,TIAM1,CHPT1,FAM102A,IGF1R,BLVRB,PAPSS2,CELSR2,NBL1,DHRS3,BAG1,TJP3,ABHD2,SLC2A1,SIAH2,ABAT,TMEM164,DEPTOR,KLF4,ABLIM1,P2RY2,MAST4,CD44,AMFR,BCL11B,LRIG1,BHLHE40,KDM4B,SLC9A3R1,ABCA3,ADCY9,KRT18,RRP12,FCMR,PTGES,UNC119,SH3BP5,OLFM1,PEX11A,MYBBP1A,ALDH3B1,NCOR2,CLDN7,SCARB1,ELOVL5,MYC,TBC1D30,SYNGR1,HES1,MED13L,IGFBP4,CELSR1,OPN3,SLC7A5,ARL3,SNX24,GLA,CANT1,CBFA2T3,FDFT1,FARP1,AKAP1,FASN,INPP…
	HALLMARK_GLYCOLYSIS	162	0.0898944	1.85181	0.0719281	0.140979	SDC1,CDK1,HMMR,CENPA,AGRN,CHPF,AURKA,KIF20A,STMN1,B4GALT2,ISG20,SAP30,DDIT4,VEGFA,GLRX,CHST12,GMPPB,HSPA5,B4GALT4,GFPT1,ANG,FUT8,RBCK1,BIK,GOT1,NASP,RPE,B3GAT1,CXCR4,GALE,B4GALT1,IDH1,GALK2,MED24,RRAGD,SLC25A10,CLDN9,MDH1,AK3,NOL3,BPNT1,COPB2,DLD,HAX1
	HALLMARK_P53_PATHWAY	176	0.0851973	1.83386	0.0779221	0.14504	SDC1,SOCS1,ATF3,RGS16,TAP1,JUN,TCN2,PERP,CDKN2A,ALOX15B,DDIT3,PCNA,CDKN1A,DDIT4,BAK1,TRAFD1,CASP1,PDGFA,ZBTB16,RHBDF2,SAT1,SLC3A2,RPS27L,TSC22D1,ST14,TPRKB,SLC7A11,RAD51C,AEN,RNF19B,IP6K2
	HALLMARK_COAGULATION	84	-0.121864	-1.82449	0.0799201	0.14504	CFD,CRIP2,CAPN5,PECAM1,LTA4H,BMP1,CTSK,CD9,DPP4,PROC,KLF7,DUSP14,ISCU,FYN,FURIN,CTSH,CPQ,CTSO,GNB2,PDGFB,PREP,LRP1,TIMP1,WDR1,SIRT2,DUSP6,MAFF,CTSB,RABIF,C3,CSRP1,MMP14,THBD,SERPINA1,GSN
	HALLMARK_APICAL_SURFACE	26	-0.212125	-1.80493	0.0869131	0.151917	TMEM8B,MAL,CROCC,GSTM3,GATA3,EPHB4,SULF2,IL2RB,CD160,GHRL,HSPB1,LYPD3
	HALLMARK_ALLOGRAFT_REJECTION	169	0.0821408	1.73722	0.0899101	0.151917	IRF7,SOCS1,IRF4,ELANE,TAP1,GZMB,STAT1,CCR1,BRCA1,TPD52,NME1,CDKN2A,TAP2,FCGR2B,PRF1,CCL4,JAK2,CSF1,C2,IL15,TLR3,KLRD1,IL12RB1,GCNT1,GBP2,B2M,F2R,ELF4,MRPL3,STAB1,EIF4G3,UBE2N,HLA-E,DEGS1,CCR2,CCND3,FASLG,IL1B,HLA-A,FAS,DARS1,HIF1A,CCND2,PF4,TLR2,AARS1,GZMA,CCR5,ABCE1,RIPK2,CD47,GLMN,IFNGR2,MTIF2,ICAM1,FYB1,HLA-DOB,IL10,INHBB,FGR
	HALLMARK_HEDGEHOG_SIGNALING	22	-0.216119	-1.70292	0.113886	0.186014	RTN1,VLDLR,LDB1,ACHE,CDK5R1,MYH9,AMOT,TLE3,CELSR1,DPYSL2,ETS2,OPHN1
	HALLMARK_FATTY_ACID_METABOLISM	134	-0.0859267	-1.63368	0.140859	0.222648	REEP6,ALDH1A1,TP53INP2,ACSM3,BPHL,CBR3,APEX1,UROS,PRDX6,IDH3G,D2HGDH,ECHS1,ME1,IDH3B,LTC4S,ALDOA,GLUL,HSDL2,ENO2,UROD,GRHPR,ECI2,GABARAPL1,EPHX1,ENO3,ALDH3A2,MLYCD,ACADS,HSD17B4,CA2,ELOVL5,ALDH9A1,CRAT,CPT1A,ECI1,RAP1GDS1,DLST,IL4I1,HSD17B10,PDHB,ALAD,NSDHL,S100A10,AOC3,METAP1,BCKDHB,CPOX,HCCS,MDH2,ACADVL,ECH1,PPARA,ERP29,CD1D,FASN,ACO2,MIF,GCDH,HMGCL,GSTZ1,HSD17B11,ACAA2,AUH,HADHB,NCAPH2,CD36,PS…
	HALLMARK_OXIDATIVE_PHOSPHORYLATION	199	0.0676074	1.56916	0.147852	0.226399	TIMM10,SLC25A4,ACADM,CYCS,CASP7,TIMM8B,MTX2,COX6C,ACAT1,PDHX,TIMM17A,UQCRQ,NDUFA6,COX7B,NDUFA5,COX7A2,MRPL15,MTRR,COX17,HTRA2,ATP5F1C,ATP5MC3,NDUFS4,IDH1,ATP5PF,ALAS1,MRPS22,RHOT1,NDUFB3,ATP5MC1,ATP6V1G1,UQCRH,ETFA,MDH1,NDUFA4,NDUFA8,IDH3A,NDUFAB1,NDUFB2,MTRF1,DLD,FDX1,SLC25A12,MRPS30,DLAT,IDH2,UQCRFS1,PRDX3,COX5A,ATP6V1H,TOMM70,SDHB,MPC1,NDUFV2,RETSAT,BDH2,COX6A1,NDUFC1,NDUFS3,AIFM1,FH,COX7C,MRP…
	HALLMARK_ADIPOGENESIS	176	-0.0730899	-1.57451	0.160839	0.238822	CMBL,RIOK3,SLC27A1,CAT,REEP6,SLC1A5,UCP2,RNF11,ESYT1,GPX4,EPHX2,VEGFB,CAVIN1,SLC25A1,RAB34,GBE1,ALDH2,LPCAT3,CD302,PFKL,GPX3,IDH3G,ECHS1,PEMT,TALDO1,ME1,CS,SLC66A3,BCKDHA,DHRS7,DGAT1,ARAF,TKT,LTC4S,ALDOA
	HALLMARK_UV_RESPONSE_UP	127	-0.0759456	-1.40847	0.213786	0.308104	CDKN1C,NPTXR,NR4A1,CDC34,BSG,KLHDC3,RHOB,AP2S1,GPX3,AGO2,KCNH2,DLG4,HMOX1,CLTB,SOD2,EIF2S3,DNAJB1,DGAT1,CYB5R1,ALDOA,FOSB,ENO2,SLC6A8,UROD,CHKA,FURIN,TMBIM6,ARRB2,EPHX1,OLFM1,PRKACA,ATP6V1F,WIZ,RXRB,BID,SELENOW,CA2,PLCL1,GRPEL1,RPN1,SPR,HNRNPU,TGFBRAP1,MMP14,ATP6V1C1,PSMC3,PPT1,POLE3,STK25,SQSTM1
	HALLMARK_KRAS_SIGNALING_UP	135	-0.0725962	-1.38441	0.224775	0.314685	PLEK2,MAP7,ENG,ANKH,ACE,TRAF1,PECAM1,PCSK1N,GYPC,FLT4,USP12,TMEM176B,KLF4,ARG1,WNT7A,DNMBP,KIF5C,KCNN4,STRN,FUCA1,SPP1,HKDC1,TMEM176A,VWA5A,IL10RA,MAP4K1,CBX8,LAPTM5,NAP1L2,IGFBP3,CTSS,CA2,AKT2,DUSP6,CLEC4A,TNFRSF1B,SATB1,ITGB2,PPP1R15A,CBL,DOCK2,EVI5,HDAC9,BPGM,IKZF1,RABGAP1L,RBM4,IL7R,ERO1A,ZNF277,CCSER2
	HALLMARK_KRAS_SIGNALING_DN	76	-0.0971804	-1.37876	0.234765	0.319542	CAMK1D,SLC29A3,CD40LG,NR6A1,GAMT,CELSR2,LFNG,COQ8A,SGK1,KRT1,IDUA,RYR1,PDK2,COPZ2,KCNMB1,PTPRJ,MAGIX,DTNB,SLC5A5
	HALLMARK_BILE_ACID_METABOLISM	77	-0.0944581	-1.3515	0.248751	0.329427	CAT,ALDH1A1,EPHX2,NR3C2,SLC27A5,RXRA,SLC29A1,PRDX5,PAOX,OPTN,LCK,SOAT2,GSTK1,ABCA3,PEX16,PEX11A,SOD1,MLYCD,PEX26,PEX6,KLF1,HSD17B4,ALDH9A1,PFKM,LIPE,NPC1,SULT1B1,SLC23A2,FADS2,PHYH,EFHC1,PEX7,HSD3B7,HSD17B11,PNPLA8,PECR,CROT,ABCD2,AMACR,ALDH8A1,ABCA5,HACL1,IDI1,PEX1,CYP27A1
	HALLMARK_PEROXISOME	88	-0.0846194	-1.29434	0.266733	0.343946	PABPC1,CAT,ALDH1A1,EPHX2,DHRS3,ERCC1,FIS1,TSPO,ABCC5,PRDX5,DLG4,SOD2,GSTK1,CLN6,SMARCC1,SIAH1,ECI2,PEX5,PEX11A,SOD1,CLN8,MLYCD,PEX11B,PEX6,HSD17B4,ELOVL5,ALDH9A1,CRAT,HRAS
	HALLMARK_PI3K_AKT_MTOR_SIGNALING	92	-0.0811623	-1.27448	0.276723	0.347678	AKT1S1,TIAM1,TRIB3,SLC2A1,AKT1,AP2M1,ARPC3,ECSIT,PFN1,PPP1CA,GSK3B,TSC2,LCK,PRKAR2A,MAP2K3,MAPK1,CAMK4,PLCG1,CDKN1B,ACTR2,RPS6KA1,YWHAB,MKNK2,CSNK2B,THEM4,CFL1,CLTC,PLCB1,SMAD2,HRAS
	HALLMARK_ANGIOGENESIS	22	0.161687	1.28493	0.291708	0.348627	PDGFA,VEGFA,OLR1,CCND2,PRG2,PF4,FSTL1,APP,JAG1,PTK2,ITGAV,PGLYRP1
	HALLMARK_NOTCH_SIGNALING	27	-0.148643	-1.28263	0.28971	0.348627	LFNG,ARRB1,PPARD,PRKCA,SKP1,PSENEN,FZD5,FZD1,HES1,DTX4,APH1A,NOTCH2,NOTCH1,DLL1,FBXW11
	HALLMARK_WNT_BETA_CATENIN_SIGNALING	35	-0.125019	-1.22578	0.30969	0.361305	TCF7,AXIN2,PPARD,NOTCH4,LEF1,TP53,RBPJ,WNT1,NCOR2,HDAC5,MYC,FZD1,HDAC11,JAG2,NOTCH1,MAML1,DLL1,PTCH1,NUMB,CTNNB1,AXIN1,CSNK1E,KAT2A,HDAC2,FRAT1,DVL2,PSEN2,NKD1,JAG1,SKP2,CUL1,NCSTN,CCND2
	HALLMARK_TGF_BETA_SIGNALING	47	-0.106316	-1.20684	0.322677	0.36157	CDKN1C,ENG,ID3,NOG,SKI,TGIF1,PPM1A,PPP1CA,ACVR1,RHOA,FURIN,CDK9,FKBP1A,NCOR2,SMURF1,PPP1R15A,LTBP2,SMURF2,HDAC1,SMAD3,TGFB1,UBE2D3,BMPR1A,KLF10,RAB31,ARID4B,THBS1,HIPK2,CTNNB1,BCAR3,MAP3K7,SMAD7
	HALLMARK_XENOBIOTIC_METABOLISM	143	-0.0606607	-1.18422	0.324675	0.36157	HES6,NDRG2,ARG2,CYP2S1,CAT,SLC1A5,GSTM4,BLVRB,PAPSS2,BPHL,PC,CYFIP2,PPARD,FBP1,PINK1,ALDH2,TMEM176B,ARG1,PEMT,HMOX1,MPP2,DHRS7,GSS,SPINT2,MARCHF6,GCLC,DHPS,COMT,PTGES,ATOH8,TMBIM6,GABARAPL1,EPHX1,PMM1,ABHD6,ACP1,DDT,ENTPD5,PSMB10,KARS1,CA2,ELOVL5,ALDH9A1,CYB5A,ACOX3
	HALLMARK_DNA_REPAIR	145	-0.0587777	-1.15448	0.344655	0.375291	POLR1D,GPX4,VPS28,APRT,CETN2,IMPDH2,ERCC1,BCAP31,TP53,EDF1,NME4,POLL,POLR3C,ERCC2,POLR2E,RPA2,HCLS1,POLR2G,DDB1,NME3,GUK1,AGO4,POLR2I,SF3A3,POLR2C,SUPT4H1,GTF2F1,EIF1B,SURF1,AK1,NELFCD,DGCR8,TSG101,SUPT5H,POLR1C,NELFE,RNMT,TK2,PNP,NELFB,TAF6,POM121,GTF3C5,RAE1,XPC,AAAS,POLR2J,CANT1,TARBP2,MPC2,POLR2F,SSRP1,SDCBP,POLA2,PDE6G,ERCC5,POLD3,TAF1C,ADRM1,PDE4B,SAC3D1,ERCC4,POLE4,CLP1,SNAPC5,RFC2,VPS37B,…
	HALLMARK_IL2_STAT5_SIGNALING	176	-0.0531066	-1.14403	0.356643	0.379903	CDKN1C,TNFRSF9,TRAF1,TIAM1,SLC1A5,CCR4,LTB,IGF1R,GPX4,DHRS3,TNFRSF8,GATA1,FLT3LG,AHNAK,RNH1,RHOB,ALCAM,CYFIP1,TNFRSF18,CD44,SERPINB6,LRIG1,TNFRSF4,COL6A1,BHLHE40,PIM1,SMPDL3A,IL2RA,IL2RB,SLC29A2,SPP1,FURIN,GABARAPL1,MYO1E,BATF3,IL10RA,PLPP1,BCL2L1,ENO3,MYO1C,SNX9,NOP2,ITGA6,HUWE1,RHOH,CTSZ,CA2,MYC,AHR,MAFF,CD86,TNFRSF1B,IL1R2,P4HA1,PNP,PLAGL1,RABGAP1L,PRKCH
	HALLMARK_MYC_TARGETS_V2	58	0.088548	1.11586	0.385614	0.402024	PLK4,PLK1,MCM4,GNL3,HSPE1,HSPD1,SRM,NDUFAF4,TMEM97,CBX3,NIP7,TFB2M,DDX18,MRTO4,MCM5,WDR43,DCTPP1,UNG,UTP20,PRMT3,RCL1,RRP9,NOP16,NPM1,AIMP2,GRWD1,PHB,NOLC1,CDK4,SUPV3L1,IPO4,IMP4,HK2,DUSP2,MPHOSPH10,PUS1,FARSA,PPAN,BYSL,NOP56,TBRG4,MAP3K6,SLC19A1,PPRC1,MYC,TCOF1,MYBBP1A,NOP2,LAS1L,NOC4L,PES1,SLC29A2,RRP12,WDR74,RABEPK,SORD,EXOSC5
	HALLMARK_PROTEIN_SECRETION	90	0.0642046	0.986836	0.47952	0.48951	LMAN1,TPD52,ABCA1,SEC24D,TMX1,BET1,ANP32E,SSPN,SCAMP1,ARFGEF2,NAPA,TMED2,COPB2,SNX2,COPB1,ATP6V1H,TMED10,GOSR2,GALC,RAB14,USO1,KIF1B,RAB9A,SEC22B,AP1G1,VAMP4,AP3S1,MON2,VAMP7,DNM1L,ARCN1,STX16,NAPG,STX7,SEC31A,CLN5,ARFIP1,AP3B1,STX12,ADAM10,RAB22A,YIPF6,LAMP2,DOP1A,ICA1,GBF1,CLCN3,YKT6,IGF2R,ZW10,VPS4B,ARFGEF1,ARFGAP3,RER1,OCRL,SGMS1,M6PR,ARF1,RPS6KA3,RAB5A,CD63,VPS45,GLA,BNIP3,COPE,COG2,CLTA,PPT…
	HALLMARK_UV_RESPONSE_DN	107	0.0451845	0.757436	0.633367	0.633367	CAV1,PLPP3,LAMC1,SERPINE1,MT1E,PDGFRB,LDLR,CACNA1A,PRKCE,MRPS31,SYNJ2,MGLL,PIK3R3,DAB2,GCNT1,ERBB2,MAPK14,ANXA4,IRS1,DUSP1,ITGB3,PRKAR2B,PPARG,TFPI,AGGF1,PTEN,LTBP1,GRK5,SLC22A18,TGFBR3,ADORA2B,RUNX1,ATP2C1,SYNE1,RASA2,FHL2,TOGARAM1,DYRK1A,NEK7,CELF2,TENT4A,DLG1,INSIG1,SLC7A1,MIOS,SMAD7,ADD3,ATXN1,KCNMA1,PDLIM5,SPOP,ICA1,DMAC2L,SIPA1L1,ANXA2,ATRX,BMPR1A,PTPRM,PIAS3,SCN8A,ATP2B4,SMAD3,KALRN,PIK3CD…
