# Supplementary material for: Specialized interferon action in COVID-19
Source: Proc Natl Acad Sci U S A. 2022 Feb 25;119(11):e2116730119. doi: 10.1073/pnas.2116730119 (PMC8931386; doi:10.1073/pnas.2116730119)
Supplement: Supplementary File [file pnas.2116730119.sd04.xlsx]

## Sheet: IFNA1
Spearman correlations between indicated IFNs and whole-blood gene-level mRNA expression
Ensembl ID	Gene symbol	IFN ligand	rho	p-value	FDR q-value (BH)
ENSG00000134321.12	RSAD2	IFNA1.18389.11	0.683084	6.92616e-10	2.11286e-06
ENSG00000134326.11	CMPK2	IFNA1.18389.11	0.686156	5.41737e-10	2.11286e-06
ENSG00000184979.10	USP18	IFNA1.18389.11	0.683996	6.44095e-10	2.11286e-06
ENSG00000185745.10	IFIT1	IFNA1.18389.11	0.688124	4.62111e-10	2.11286e-06
ENSG00000187608.10	ISG15	IFNA1.18389.11	0.684764	6.05758e-10	2.11286e-06
ENSG00000279296.1	PRAL	IFNA1.18389.11	0.680874	8.25013e-10	2.11286e-06
ENSG00000059378.13	PARP12	IFNA1.18389.11	0.668011	2.21757e-09	2.44083e-06
ENSG00000088827.12	SIGLEC1	IFNA1.18389.11	0.665803	2.61508e-09	2.44083e-06
ENSG00000108771.13	DHX58	IFNA1.18389.11	0.669499	1.9828e-09	2.44083e-06
ENSG00000111331.13	OAS3	IFNA1.18389.11	0.671755	1.67135e-09	2.44083e-06
ENSG00000111335.12	OAS2	IFNA1.18389.11	0.669691	1.95429e-09	2.44083e-06
ENSG00000119917.14	IFIT3	IFNA1.18389.11	0.668827	2.08574e-09	2.44083e-06
ENSG00000133106.14	EPSTI1	IFNA1.18389.11	0.671227	1.73978e-09	2.44083e-06
ENSG00000137959.16	IFI44L	IFNA1.18389.11	0.667867	2.24164e-09	2.44083e-06
ENSG00000157601.14	MX1	IFNA1.18389.11	0.666427	2.49637e-09	2.44083e-06
ENSG00000188157.15	AGRN	IFNA1.18389.11	0.665371	2.70038e-09	2.44083e-06
ENSG00000188282.12	RUFY4	IFNA1.18389.11	0.669307	2.01171e-09	2.44083e-06
ENSG00000126709.15	IFI6	IFNA1.18389.11	0.66297	3.22445e-09	2.60773e-06
ENSG00000137200.13	CMTR1	IFNA1.18389.11	0.66297	3.22445e-09	2.60773e-06
ENSG00000119922.10	IFIT2	IFNA1.18389.11	0.660858	3.76416e-09	2.75429e-06
ENSG00000141664.10	ZCCHC2	IFNA1.18389.11	0.661386	3.62172e-09	2.75429e-06
ENSG00000055332.18	EIF2AK2	IFNA1.18389.11	0.659994	4.00876e-09	2.77329e-06
ENSG00000162614.18	NEXN	IFNA1.18389.11	0.659514	4.15109e-09	2.77329e-06
ENSG00000225964.6	NRIR	IFNA1.18389.11	0.658458	4.48126e-09	2.86913e-06
ENSG00000107201.10	DDX58	IFNA1.18389.11	0.65769	4.73687e-09	2.91147e-06
ENSG00000130589.16	HELZ2	IFNA1.18389.11	0.657066	4.95467e-09	2.92821e-06
ENSG00000124256.15	ZBP1	IFNA1.18389.11	0.655866	5.40047e-09	3.07347e-06
ENSG00000108679.13	LGALS3BP	IFNA1.18389.11	0.654666	5.88412e-09	3.16074e-06
ENSG00000115155.17	OTOF	IFNA1.18389.11	0.654474	5.96521e-09	3.16074e-06
ENSG00000132530.17	XAF1	IFNA1.18389.11	0.651162	7.54235e-09	3.33375e-06
ENSG00000136514.3	RTP4	IFNA1.18389.11	0.651066	7.59348e-09	3.33375e-06
ENSG00000138642.14	HERC6	IFNA1.18389.11	0.651978	7.12068e-09	3.33375e-06
ENSG00000138646.9	HERC5	IFNA1.18389.11	0.65145	7.39089e-09	3.33375e-06
ENSG00000177409.12	SAMD9L	IFNA1.18389.11	0.652026	7.09658e-09	3.33375e-06
ENSG00000282851.2	BISPR	IFNA1.18389.11	0.651738	7.24232e-09	3.33375e-06
ENSG00000115267.8	IFIH1	IFNA1.18389.11	0.650106	8.12323e-09	3.37355e-06
ENSG00000185507.21	IRF7	IFNA1.18389.11	0.650154	8.09593e-09	3.37355e-06
ENSG00000130813.18	SHFL	IFNA1.18389.11	0.64881	8.89412e-09	3.50428e-06
ENSG00000196141.14	SPATS2L	IFNA1.18389.11	0.648858	8.86438e-09	3.50428e-06
ENSG00000137965.11	IFI44	IFNA1.18389.11	0.647753	9.57299e-09	3.67746e-06
ENSG00000106785.15	TRIM14	IFNA1.18389.11	0.645785	1.09711e-08	4.11176e-06
ENSG00000137628.17	DDX60	IFNA1.18389.11	0.644249	1.21945e-08	4.46144e-06
ENSG00000132274.16	TRIM22	IFNA1.18389.11	0.643529	1.28114e-08	4.57814e-06
ENSG00000102524.11	TNFSF13B	IFNA1.18389.11	0.642617	1.36353e-08	4.76182e-06
ENSG00000067066.17	SP100	IFNA1.18389.11	0.640889	1.53358e-08	5.12282e-06
ENSG00000138496.16	PARP9	IFNA1.18389.11	0.641081	1.51374e-08	5.12282e-06
ENSG00000135519.8	KCNH3	IFNA1.18389.11	-0.637193	1.96703e-08	6.43093e-06
ENSG00000173821.19	RNF213	IFNA1.18389.11	0.636761	2.02466e-08	6.48145e-06
ENSG00000078081.8	LAMP3	IFNA1.18389.11	0.635639	2.18183e-08	6.57372e-06
ENSG00000089127.13	OAS1	IFNA1.18389.11	0.635945	2.13791e-08	6.57372e-06
ENSG00000115415.19	STAT1	IFNA1.18389.11	0.635897	2.14475e-08	6.57372e-06
ENSG00000125148.7	MT2A	IFNA1.18389.11	0.631624	2.84431e-08	8.40495e-06
ENSG00000136816.16	TOR1B	IFNA1.18389.11	0.630616	3.03832e-08	8.67287e-06
ENSG00000142961.14	MOB3C	IFNA1.18389.11	0.630568	3.04786e-08	8.67287e-06
ENSG00000068079.7	IFI35	IFNA1.18389.11	0.62908	3.35817e-08	9.38211e-06
ENSG00000121236.21	TRIM6	IFNA1.18389.11	0.627958	3.61161e-08	9.91e-06
ENSG00000163840.10	DTX3L	IFNA1.18389.11	0.626104	4.07052e-08	1.09733e-05
ENSG00000156587.16	UBE2L6	IFNA1.18389.11	0.62236	5.17031e-08	1.35892e-05
ENSG00000181381.13	DDX60L	IFNA1.18389.11	0.622216	5.21776e-08	1.35892e-05
ENSG00000280007.1	AC008079.1	IFNA1.18389.11	0.62188	5.33008e-08	1.36503e-05
ENSG00000279861.1	AC073548.1	IFNA1.18389.11	0.6214	5.49451e-08	1.38408e-05
ENSG00000163565.18	IFI16	IFNA1.18389.11	0.620728	5.73277e-08	1.4208e-05
ENSG00000136147.18	PHF11	IFNA1.18389.11	0.619528	6.18269e-08	1.48443e-05
ENSG00000152778.9	IFIT5	IFNA1.18389.11	0.619768	6.09012e-08	1.48443e-05
ENSG00000135114.12	OASL	IFNA1.18389.11	0.619096	6.35267e-08	1.50177e-05
ENSG00000105939.13	ZC3HAV1	IFNA1.18389.11	0.617944	6.82778e-08	1.56591e-05
ENSG00000175550.8	DRAP1	IFNA1.18389.11	0.618184	6.72612e-08	1.56591e-05
ENSG00000172432.19	GTPBP2	IFNA1.18389.11	0.617704	6.9309e-08	1.56618e-05
ENSG00000170581.14	STAT2	IFNA1.18389.11	0.616599	7.42445e-08	1.65339e-05
ENSG00000196116.8	TDRD7	IFNA1.18389.11	0.615879	7.76401e-08	1.70431e-05
ENSG00000269720.2	CCDC194	IFNA1.18389.11	0.614746	8.32856e-08	1.80249e-05
ENSG00000183486.13	MX2	IFNA1.18389.11	0.613863	8.79444e-08	1.87688e-05
ENSG00000155363.18	MOV10	IFNA1.18389.11	0.612039	9.83671e-08	2.07056e-05
ENSG00000160932.11	LY6E	IFNA1.18389.11	0.611367	1.02493e-07	2.12825e-05
ENSG00000141401.12	IMPA2	IFNA1.18389.11	-0.608823	1.19638e-07	2.45114e-05
ENSG00000132256.19	TRIM5	IFNA1.18389.11	0.608199	1.24238e-07	2.46887e-05
ENSG00000140464.20	PML	IFNA1.18389.11	0.608103	1.2496e-07	2.46887e-05
ENSG00000175518.8	UBQLNL	IFNA1.18389.11	0.608055	1.25323e-07	2.46887e-05
ENSG00000010030.14	ETV7	IFNA1.18389.11	0.607431	1.30129e-07	2.53109e-05
ENSG00000169871.13	TRIM56	IFNA1.18389.11	0.606855	1.34719e-07	2.58762e-05
ENSG00000221963.6	APOL6	IFNA1.18389.11	0.606567	1.37071e-07	2.60029e-05
ENSG00000165949.12	IFI27	IFNA1.18389.11	0.605175	1.48995e-07	2.75699e-05
ENSG00000168014.16	C2CD3	IFNA1.18389.11	0.605175	1.48995e-07	2.75699e-05
ENSG00000173193.15	PARP14	IFNA1.18389.11	0.604983	1.50714e-07	2.75699e-05
ENSG00000100226.16	GTPBP1	IFNA1.18389.11	0.602343	1.76334e-07	3.1877e-05
ENSG00000179044.16	EXOC3L1	IFNA1.18389.11	0.600806	1.93074e-07	3.44973e-05
ENSG00000124102.5	PI3	IFNA1.18389.11	-0.599894	2.0371e-07	3.56708e-05
ENSG00000173786.17	CNP	IFNA1.18389.11	0.599846	2.04284e-07	3.56708e-05
ENSG00000121858.11	TNFSF10	IFNA1.18389.11	0.598214	2.24762e-07	3.82729e-05
ENSG00000122643.21	NT5C3A	IFNA1.18389.11	0.598406	2.22256e-07	3.82729e-05
ENSG00000273272.2	U62317.4	IFNA1.18389.11	0.59807	2.26658e-07	3.82729e-05
ENSG00000255221.3	CARD17	IFNA1.18389.11	0.597811	2.30112e-07	3.84337e-05
ENSG00000204267.15	TAP2	IFNA1.18389.11	0.597014	2.41035e-07	3.98253e-05
ENSG00000112343.11	TRIM38	IFNA1.18389.11	0.596774	2.44421e-07	3.9955e-05
ENSG00000184489.12	PTP4A3	IFNA1.18389.11	-0.596102	2.54139e-07	4.11062e-05
ENSG00000159885.14	ZNF222	IFNA1.18389.11	0.595718	2.59854e-07	4.11641e-05
ENSG00000162714.12	ZNF496	IFNA1.18389.11	0.595766	2.59133e-07	4.11641e-05
ENSG00000178685.14	PARP10	IFNA1.18389.11	0.595334	2.6569e-07	4.13529e-05
ENSG00000261371.6	PECAM1	IFNA1.18389.11	-0.595286	2.66428e-07	4.13529e-05
ENSG00000013374.16	NUB1	IFNA1.18389.11	0.592214	3.17897e-07	4.8848e-05
ENSG00000089692.9	LAG3	IFNA1.18389.11	0.591686	3.27635e-07	4.91466e-05
ENSG00000116663.11	FBXO6	IFNA1.18389.11	0.59159	3.29435e-07	4.91466e-05
ENSG00000225492.6	GBP1P1	IFNA1.18389.11	0.591926	3.23174e-07	4.91466e-05
ENSG00000188313.13	PLSCR1	IFNA1.18389.11	0.589574	3.69464e-07	5.45883e-05
ENSG00000123610.5	TNFAIP6	IFNA1.18389.11	0.58847	3.9328e-07	5.70107e-05
ENSG00000145685.14	LHFPL2	IFNA1.18389.11	0.588614	3.90094e-07	5.70107e-05
ENSG00000164054.15	SHISA5	IFNA1.18389.11	0.588086	4.01897e-07	5.77154e-05
ENSG00000117010.17	ZNF684	IFNA1.18389.11	0.58775	4.09582e-07	5.821e-05
ENSG00000168394.11	TAP1	IFNA1.18389.11	0.587606	4.12918e-07	5.821e-05
ENSG00000185885.16	IFITM1	IFNA1.18389.11	0.586454	4.40538e-07	6.15392e-05
ENSG00000110057.8	UNC93B1	IFNA1.18389.11	0.586214	4.46507e-07	6.17555e-05
ENSG00000130066.16	SAT1	IFNA1.18389.11	0.58607	4.50125e-07	6.17555e-05
ENSG00000266786.1	LGALS9DP	IFNA1.18389.11	0.585877	4.54991e-07	6.18708e-05
ENSG00000168961.17	LGALS9	IFNA1.18389.11	0.584005	5.05103e-07	6.80826e-05
ENSG00000113721.14	PDGFRB	IFNA1.18389.11	0.583189	5.28531e-07	7.00122e-05
ENSG00000205413.8	SAMD9	IFNA1.18389.11	0.583333	5.24324e-07	7.00122e-05
ENSG00000177989.13	ODF3B	IFNA1.18389.11	0.582277	5.55923e-07	7.30112e-05
ENSG00000145016.16	RUBCN	IFNA1.18389.11	0.581653	5.75427e-07	7.49324e-05
ENSG00000130303.13	BST2	IFNA1.18389.11	0.581029	5.95573e-07	7.6904e-05
ENSG00000172183.15	ISG20	IFNA1.18389.11	0.580261	6.21278e-07	7.95547e-05
ENSG00000163902.12	RPN1	IFNA1.18389.11	-0.579397	6.5144e-07	8.27275e-05
ENSG00000122557.10	HERPUD2	IFNA1.18389.11	0.578869	6.70544e-07	8.3769e-05
ENSG00000187741.15	FANCA	IFNA1.18389.11	0.578917	6.68786e-07	8.3769e-05
ENSG00000130940.15	CASZ1	IFNA1.18389.11	0.578293	6.91985e-07	8.52874e-05
ENSG00000185880.13	TRIM69	IFNA1.18389.11	0.578245	6.938e-07	8.52874e-05
ENSG00000225470.8	JPX	IFNA1.18389.11	0.577861	7.08485e-07	8.64015e-05
ENSG00000173801.17	JUP	IFNA1.18389.11	0.576853	7.48436e-07	9.05548e-05
ENSG00000155313.15	USP25	IFNA1.18389.11	0.576469	7.64204e-07	9.17402e-05
ENSG00000197536.11	IRF1-AS1	IFNA1.18389.11	0.576325	7.70197e-07	9.17429e-05
ENSG00000054179.12	ENTPD2	IFNA1.18389.11	-0.575514	8.0477e-07	9.46871e-05
ENSG00000135899.17	SP110	IFNA1.18389.11	0.575413	8.09189e-07	9.46871e-05
ENSG00000143554.14	SLC27A3	IFNA1.18389.11	0.575317	8.134e-07	9.46871e-05
ENSG00000117228.10	GBP1	IFNA1.18389.11	0.574357	8.56652e-07	9.89722e-05
ENSG00000100300.18	TSPO	IFNA1.18389.11	-0.574165	8.65557e-07	9.92548e-05
ENSG00000226137.5	BAIAP2-DT	IFNA1.18389.11	-0.573685	8.88202e-07	0.000101097
ENSG00000160710.17	ADAR	IFNA1.18389.11	0.573205	9.11403e-07	0.000102975
ENSG00000100129.18	EIF3L	IFNA1.18389.11	-0.572965	9.23215e-07	0.000103548
ENSG00000002549.12	LAP3	IFNA1.18389.11	0.572293	9.57058e-07	0.0001058
ENSG00000007516.13	BAIAP3	IFNA1.18389.11	-0.572293	9.57058e-07	0.0001058
ENSG00000163568.15	AIM2	IFNA1.18389.11	0.571045	1.02302e-06	0.000112284
ENSG00000188290.10	HES4	IFNA1.18389.11	0.570709	1.04149e-06	0.000113501
ENSG00000123130.17	ACOT9	IFNA1.18389.11	0.568884	1.14737e-06	0.000124158
ENSG00000116337.19	AMPD2	IFNA1.18389.11	-0.567444	1.23799e-06	0.000133028
ENSG00000183688.4	RFLNB	IFNA1.18389.11	-0.566004	1.33529e-06	0.000142487
ENSG00000277511.1	AC116407.2	IFNA1.18389.11	0.565114	1.39901e-06	0.000148257
ENSG00000262332.1	AC136624.1	IFNA1.18389.11	-0.562961	1.565e-06	0.000164711
ENSG00000146425.11	DYNLT1	IFNA1.18389.11	0.56226	1.62289e-06	0.000169642
ENSG00000079263.19	SP140	IFNA1.18389.11	0.561396	1.69704e-06	0.000176194
ENSG00000111144.10	LTA4H	IFNA1.18389.11	-0.560772	1.75255e-06	0.000180736
ENSG00000165185.14	KIAA1958	IFNA1.18389.11	0.560532	1.77435e-06	0.000181764
ENSG00000117226.12	GBP3	IFNA1.18389.11	0.5601	1.81423e-06	0.000184619
ENSG00000137752.24	CASP1	IFNA1.18389.11	0.559812	1.84128e-06	0.000186139
ENSG00000121797.10	CCRL2	IFNA1.18389.11	0.559524	1.86871e-06	0.000187677
ENSG00000084754.12	HADHA	IFNA1.18389.11	-0.558612	1.95812e-06	0.000195075
ENSG00000123609.11	NMI	IFNA1.18389.11	0.558516	1.96776e-06	0.000195075
ENSG00000137841.12	PLCB2	IFNA1.18389.11	-0.557556	2.06664e-06	0.000202763
ENSG00000169957.10	ZNF768	IFNA1.18389.11	-0.557508	2.0717e-06	0.000202763
ENSG00000196684.12	HSH2D	IFNA1.18389.11	0.556308	2.20215e-06	0.000214166
ENSG00000140853.15	NLRC5	IFNA1.18389.11	0.555924	2.24549e-06	0.000217007
ENSG00000162946.22	DISC1	IFNA1.18389.11	0.555396	2.30639e-06	0.000221499
ENSG00000099337.5	KCNK6	IFNA1.18389.11	-0.553667	2.51666e-06	0.000240193
ENSG00000111801.16	BTN3A3	IFNA1.18389.11	0.551939	2.74478e-06	0.000260347
ENSG00000163823.4	CCR1	IFNA1.18389.11	0.551747	2.77128e-06	0.000261249
ENSG00000104960.15	PTOV1	IFNA1.18389.11	-0.551123	2.85909e-06	0.000267883
ENSG00000149131.16	SERPING1	IFNA1.18389.11	0.550547	2.94245e-06	0.000274022
ENSG00000026950.17	BTN3A1	IFNA1.18389.11	0.549011	3.17598e-06	0.000293989
ENSG00000205837.7	LINC00487	IFNA1.18389.11	0.548352	3.28136e-06	0.000301924
ENSG00000114650.20	SCAP	IFNA1.18389.11	-0.548051	3.33062e-06	0.000304633
ENSG00000197272.2	IL27	IFNA1.18389.11	0.547667	3.39442e-06	0.000308631
ENSG00000204397.8	CARD16	IFNA1.18389.11	0.547235	3.46756e-06	0.000313427
ENSG00000111348.9	ARHGDIB	IFNA1.18389.11	-0.547091	3.49227e-06	0.000313814
ENSG00000120217.14	CD274	IFNA1.18389.11	0.546083	3.66988e-06	0.000327857
ENSG00000213928.9	IRF9	IFNA1.18389.11	0.545843	3.71339e-06	0.000329827
ENSG00000111224.14	PARP11	IFNA1.18389.11	0.545651	3.74855e-06	0.000331036
ENSG00000251002.8	AC244502.1	IFNA1.18389.11	0.545459	3.78402e-06	0.000332259
ENSG00000103510.20	KAT8	IFNA1.18389.11	-0.544403	3.98477e-06	0.000343989
ENSG00000110492.15	MDK	IFNA1.18389.11	0.544499	3.96612e-06	0.000343989
ENSG00000166889.14	PATL1	IFNA1.18389.11	0.544547	3.95682e-06	0.000343989
ENSG00000239713.9	APOBEC3G	IFNA1.18389.11	0.541859	4.50999e-06	0.000387153
ENSG00000185338.6	SOCS1	IFNA1.18389.11	0.541523	4.584e-06	0.00039132
ENSG00000172493.21	AFF1	IFNA1.18389.11	0.541235	4.64834e-06	0.000394621
ENSG00000184898.7	RBM43	IFNA1.18389.11	0.540275	4.86894e-06	0.000411078
ENSG00000111912.20	NCOA7	IFNA1.18389.11	0.539459	5.0641e-06	0.000425218
ENSG00000163050.17	COQ8A	IFNA1.18389.11	-0.539267	5.11107e-06	0.00042683
ENSG00000182957.16	SPATA13	IFNA1.18389.11	0.538882	5.20623e-06	0.000432088
ENSG00000279320.1	AC069528.2	IFNA1.18389.11	0.538786	5.23028e-06	0.000432088
ENSG00000107736.21	CDH23	IFNA1.18389.11	0.53821	5.37675e-06	0.000439463
ENSG00000255337.1	AP001830.1	IFNA1.18389.11	0.538292	5.35587e-06	0.000439463
ENSG00000154305.18	MIA3	IFNA1.18389.11	0.53749	5.56522e-06	0.000452462
ENSG00000168062.10	BATF2	IFNA1.18389.11	0.536722	5.77305e-06	0.000466888
ENSG00000183734.4	ASCL2	IFNA1.18389.11	0.536386	5.86623e-06	0.00047194
ENSG00000108424.10	KPNB1	IFNA1.18389.11	0.536242	5.90659e-06	0.000472712
ENSG00000284194.2	SCO2	IFNA1.18389.11	0.536098	5.94721e-06	0.000473497
ENSG00000152558.15	TMEM123	IFNA1.18389.11	0.53461	6.3825e-06	0.000505534
ENSG00000134809.9	TIMM10	IFNA1.18389.11	0.53389	6.60363e-06	0.000520366
ENSG00000088832.17	FKBP1A	IFNA1.18389.11	-0.532738	6.97235e-06	0.000546618
ENSG00000129465.16	RIPK3	IFNA1.18389.11	0.532354	7.09946e-06	0.000553758
ENSG00000086065.14	CHMP5	IFNA1.18389.11	0.531538	7.37678e-06	0.000568035
ENSG00000138035.15	PNPT1	IFNA1.18389.11	0.53149	7.3934e-06	0.000568035
ENSG00000247317.3	LY6E-DT	IFNA1.18389.11	0.531666	7.33255e-06	0.000568035
ENSG00000198133.8	TMEM229B	IFNA1.18389.11	0.530914	7.59562e-06	0.000580668
ENSG00000173825.7	TIGD3	IFNA1.18389.11	-0.530482	7.75065e-06	0.000589587
ENSG00000168404.13	MLKL	IFNA1.18389.11	0.529906	7.96196e-06	0.000602677
ENSG00000100342.20	APOL1	IFNA1.18389.11	0.529618	8.06961e-06	0.000607832
ENSG00000023171.18	GRAMD1B	IFNA1.18389.11	0.528466	8.51393e-06	0.000638171
ENSG00000131979.19	GCH1	IFNA1.18389.11	0.527554	8.88174e-06	0.000662509
ENSG00000153029.14	MR1	IFNA1.18389.11	0.527314	8.98096e-06	0.000666674
ENSG00000283782.2	AC116366.3	IFNA1.18389.11	0.526402	9.36749e-06	0.000692024
ENSG00000135148.12	TRAFD1	IFNA1.18389.11	0.52621	9.45082e-06	0.000694839
ENSG00000155629.15	PIK3AP1	IFNA1.18389.11	0.526066	9.51376e-06	0.000696136
ENSG00000082074.18	FYB1	IFNA1.18389.11	0.525874	9.5983e-06	0.000698993
ENSG00000163931.16	TKT	IFNA1.18389.11	-0.525682	9.68354e-06	0.000701874
ENSG00000100453.13	GZMB	IFNA1.18389.11	0.524578	1.01875e-05	0.000731498
ENSG00000168016.14	TRANK1	IFNA1.18389.11	0.524626	1.01651e-05	0.000731498
ENSG00000182179.13	UBA7	IFNA1.18389.11	0.52429	1.03229e-05	0.000737774
ENSG00000158109.15	TPRG1L	IFNA1.18389.11	-0.52381	1.05523e-05	0.00075068
ENSG00000151650.8	VENTX	IFNA1.18389.11	-0.522705	1.10981e-05	0.00078587
ENSG00000272666.1	U62317.1	IFNA1.18389.11	0.522033	1.14431e-05	0.000806582
ENSG00000106392.11	C1GALT1	IFNA1.18389.11	0.521553	1.16956e-05	0.000820615
ENSG00000229754.1	CXCR2P1	IFNA1.18389.11	0.520929	1.20316e-05	0.000840353
ENSG00000130487.9	KLHDC7B	IFNA1.18389.11	0.520737	1.21368e-05	0.000843863
ENSG00000112137.17	PHACTR1	IFNA1.18389.11	0.520257	1.24035e-05	0.000854464
ENSG00000171631.14	P2RY6	IFNA1.18389.11	0.520138	1.24704e-05	0.000854464
ENSG00000185624.15	P4HB	IFNA1.18389.11	-0.520065	1.25117e-05	0.000854464
ENSG00000197858.11	GPAA1	IFNA1.18389.11	-0.520161	1.24575e-05	0.000854464
ENSG00000223960.7	CHROMR	IFNA1.18389.11	0.518625	1.33516e-05	0.000907788
ENSG00000168003.16	SLC3A2	IFNA1.18389.11	0.517713	1.39103e-05	0.000941611
ENSG00000183049.12	CAMK1D	IFNA1.18389.11	-0.517233	1.4213e-05	0.000957883
ENSG00000185722.18	ANKFY1	IFNA1.18389.11	0.516033	1.49969e-05	0.0010063
ENSG00000197646.8	PDCD1LG2	IFNA1.18389.11	0.515881	1.50988e-05	0.00100873
ENSG00000158710.14	TAGLN2	IFNA1.18389.11	-0.515361	1.54532e-05	0.00102794
ENSG00000101849.17	TBL1X	IFNA1.18389.11	-0.515217	1.55526e-05	0.00103009
ENSG00000130475.14	FCHO1	IFNA1.18389.11	-0.514593	1.59904e-05	0.00105004
ENSG00000146859.6	TMEM140	IFNA1.18389.11	0.514641	1.59564e-05	0.00105004
ENSG00000197157.11	SND1	IFNA1.18389.11	-0.514401	1.61274e-05	0.00105453
ENSG00000196358.11	NTNG2	IFNA1.18389.11	0.514113	1.6335e-05	0.00106357
ENSG00000099834.19	CDHR5	IFNA1.18389.11	0.513893	1.64948e-05	0.00106496
ENSG00000143891.17	GALM	IFNA1.18389.11	0.513921	1.64747e-05	0.00106496
ENSG00000204217.15	BMPR2	IFNA1.18389.11	0.513681	1.6651e-05	0.00107054
ENSG00000133574.10	GIMAP4	IFNA1.18389.11	0.513345	1.69007e-05	0.00107758
ENSG00000266028.7	SRGAP2	IFNA1.18389.11	0.513393	1.68648e-05	0.00107758
ENSG00000157693.15	TMEM268	IFNA1.18389.11	0.512769	1.73368e-05	0.00110082
ENSG00000126262.4	FFAR2	IFNA1.18389.11	0.512337	1.76707e-05	0.00111518
ENSG00000138433.16	CIR1	IFNA1.18389.11	0.512289	1.77082e-05	0.00111518
ENSG00000108387.15	SEPTIN4	IFNA1.18389.11	0.512097	1.78588e-05	0.00112008
ENSG00000104774.13	MAN2B1	IFNA1.18389.11	-0.511185	1.85907e-05	0.00116124
ENSG00000108828.16	VAT1	IFNA1.18389.11	-0.510657	1.9027e-05	0.00117891
ENSG00000229677.1	AC018644.1	IFNA1.18389.11	0.510687	1.90019e-05	0.00117891
ENSG00000152242.11	C18orf25	IFNA1.18389.11	0.510561	1.91074e-05	0.00117913
ENSG00000164342.12	TLR3	IFNA1.18389.11	0.509559	1.99645e-05	0.0012271
ENSG00000206337.12	HCP5	IFNA1.18389.11	0.509025	2.04365e-05	0.00125111
ENSG00000129667.12	RHBDF2	IFNA1.18389.11	0.508449	2.09567e-05	0.00127786
ENSG00000120690.16	ELF1	IFNA1.18389.11	0.507921	2.14443e-05	0.00130001
ENSG00000162772.17	ATF3	IFNA1.18389.11	0.507873	2.14891e-05	0.00130001
ENSG00000104133.15	SPG11	IFNA1.18389.11	0.507584	2.176e-05	0.00131123
ENSG00000163644.15	PPM1K	IFNA1.18389.11	0.507488	2.1851e-05	0.00131158
ENSG00000111640.15	GAPDH	IFNA1.18389.11	-0.507392	2.19424e-05	0.00131193
ENSG00000225342.2	LRRK2-DT	IFNA1.18389.11	0.507248	2.20801e-05	0.00131505
ENSG00000260943.1	LINC02555	IFNA1.18389.11	0.505856	2.34532e-05	0.00139143
ENSG00000233030.2	AC243772.2	IFNA1.18389.11	0.505305	2.4019e-05	0.00141952
ENSG00000105402.8	NAPA	IFNA1.18389.11	0.504032	2.53723e-05	0.00149376
ENSG00000020577.14	SAMD4A	IFNA1.18389.11	0.503936	2.54773e-05	0.00149421
ENSG00000142186.17	SCYL1	IFNA1.18389.11	-0.50384	2.55826e-05	0.00149469
ENSG00000084764.12	MAPRE3	IFNA1.18389.11	-0.502592	2.69892e-05	0.0015709
ENSG00000137404.14	NRM	IFNA1.18389.11	-0.502256	2.738e-05	0.00158166
ENSG00000278195.2	SSTR3	IFNA1.18389.11	0.502256	2.738e-05	0.00158166
ENSG00000229474.6	PATL2	IFNA1.18389.11	0.502112	2.75491e-05	0.00158547
ENSG00000180644.8	PRF1	IFNA1.18389.11	0.501584	2.81773e-05	0.00161557
ENSG00000114127.10	XRN1	IFNA1.18389.11	0.500816	2.91149e-05	0.00166312
ENSG00000184110.14	EIF3C	IFNA1.18389.11	-0.500672	2.92939e-05	0.00166715
ENSG00000112773.16	TENT5A	IFNA1.18389.11	0.500528	2.94739e-05	0.0016712
ENSG00000157823.17	AP3S2	IFNA1.18389.11	-0.5	3.01427e-05	0.00170284
ENSG00000026025.16	VIM	IFNA1.18389.11	-0.499856	3.03275e-05	0.001707
ENSG00000198744.5	MTCO3P12	IFNA1.18389.11	-0.499424	3.08883e-05	0.00173222
ENSG00000116667.14	C1orf21	IFNA1.18389.11	0.499232	3.11406e-05	0.00174002
ENSG00000183018.9	SPNS2	IFNA1.18389.11	-0.49856	3.20388e-05	0.00178372
ENSG00000240065.8	PSMB9	IFNA1.18389.11	0.497984	3.28277e-05	0.00182105
ENSG00000116977.18	LGALS8	IFNA1.18389.11	0.497696	3.32288e-05	0.00183667
ENSG00000099860.9	GADD45B	IFNA1.18389.11	0.497504	3.34988e-05	0.00184495
ENSG00000137842.7	TMEM62	IFNA1.18389.11	0.49688	3.43902e-05	0.00188729
ENSG00000106100.11	NOD1	IFNA1.18389.11	0.49664	3.47389e-05	0.0018929
ENSG00000154451.14	GBP5	IFNA1.18389.11	0.49664	3.47389e-05	0.0018929
ENSG00000164674.15	SYTL3	IFNA1.18389.11	0.495872	3.58768e-05	0.001948
ENSG00000136689.18	IL1RN	IFNA1.18389.11	0.495248	3.68266e-05	0.00198554
ENSG00000137414.6	FAM8A1	IFNA1.18389.11	0.495296	3.67528e-05	0.00198554
ENSG00000125991.19	ERGIC3	IFNA1.18389.11	-0.49496	3.72728e-05	0.00200257
ENSG00000197111.15	PCBP2	IFNA1.18389.11	-0.494672	3.7724e-05	0.00201975
ENSG00000204516.10	MICB	IFNA1.18389.11	0.494528	3.79515e-05	0.00202487
ENSG00000185158.12	LRRC37B	IFNA1.18389.11	0.494432	3.81038e-05	0.00202596
ENSG00000115677.17	HDLBP	IFNA1.18389.11	-0.49424	3.84103e-05	0.00203228
ENSG00000257433.6	AC004241.1	IFNA1.18389.11	0.494192	3.84872e-05	0.00203228
ENSG00000076984.17	MAP2K7	IFNA1.18389.11	-0.494096	3.86416e-05	0.00203345
ENSG00000138688.15	KIAA1109	IFNA1.18389.11	0.493616	3.94219e-05	0.00206743
ENSG00000165025.15	SYK	IFNA1.18389.11	-0.492896	4.06199e-05	0.00212301
ENSG00000234518.2	PTGES3P1	IFNA1.18389.11	0.4928	4.07821e-05	0.00212426
ENSG00000135912.11	TTLL4	IFNA1.18389.11	-0.491935	4.22695e-05	0.0021943
ENSG00000172053.18	QARS1	IFNA1.18389.11	-0.491599	4.28614e-05	0.00221009
ENSG00000278090.3	LUNAR1	IFNA1.18389.11	-0.491623	4.28196e-05	0.00221009
ENSG00000102081.14	FMR1	IFNA1.18389.11	0.491503	4.30319e-05	0.00221146
ENSG00000090661.12	CERS4	IFNA1.18389.11	-0.491311	4.33748e-05	0.00222166
ENSG00000072121.16	ZFYVE26	IFNA1.18389.11	0.490975	4.39809e-05	0.00224522
ENSG00000128383.13	APOBEC3A	IFNA1.18389.11	0.490303	4.52168e-05	0.00229307
ENSG00000142687.18	KIAA0319L	IFNA1.18389.11	0.490351	4.51275e-05	0.00229307
ENSG00000132109.10	TRIM21	IFNA1.18389.11	0.489919	4.59373e-05	0.00232195
ENSG00000272462.3	U91328.1	IFNA1.18389.11	0.489679	4.63931e-05	0.0023373
ENSG00000124201.15	ZNFX1	IFNA1.18389.11	0.488959	4.77854e-05	0.00239958
ENSG00000167658.16	EEF2	IFNA1.18389.11	-0.488815	4.80685e-05	0.00240593
ENSG00000025708.14	TYMP	IFNA1.18389.11	0.488623	4.84483e-05	0.00241707
ENSG00000270030.1	AC136475.7	IFNA1.18389.11	0.488475	4.87444e-05	0.00242397
ENSG00000235314.1	LINC00957	IFNA1.18389.11	-0.487807	5.00937e-05	0.00248303
ENSG00000075415.12	SLC25A3	IFNA1.18389.11	-0.487567	5.05874e-05	0.00249944
ENSG00000205846.4	CLEC6A	IFNA1.18389.11	0.486405	5.30422e-05	0.00261233
ENSG00000205903.7	ZNF316	IFNA1.18389.11	-0.485935	5.40655e-05	0.00265422
ENSG00000135900.4	MRPL44	IFNA1.18389.11	0.485119	5.58861e-05	0.00273486
ENSG00000109956.13	B3GAT1	IFNA1.18389.11	0.484831	5.65421e-05	0.00275818
ENSG00000134539.17	KLRD1	IFNA1.18389.11	0.484687	5.68728e-05	0.00276553
ENSG00000144589.22	STK11IP	IFNA1.18389.11	-0.484495	5.73164e-05	0.00277831
ENSG00000178952.11	TUFM	IFNA1.18389.11	-0.484351	5.76513e-05	0.00278242
ENSG00000213085.10	CFAP45	IFNA1.18389.11	-0.484303	5.77633e-05	0.00278242
ENSG00000213073.4	AL353625.1	IFNA1.18389.11	0.484207	5.79879e-05	0.00278451
ENSG00000100596.6	SPTLC2	IFNA1.18389.11	0.484063	5.83264e-05	0.00279203
ENSG00000070190.13	DAPP1	IFNA1.18389.11	0.483823	5.88945e-05	0.00280177
ENSG00000100228.12	RAB36	IFNA1.18389.11	-0.483823	5.88945e-05	0.00280177
ENSG00000124688.13	MAD2L1BP	IFNA1.18389.11	0.482959	6.09824e-05	0.00289215
ENSG00000250011.1	HMGB1P3	IFNA1.18389.11	0.482515	6.20808e-05	0.00293518
ENSG00000286065.1	AC015911.11	IFNA1.18389.11	0.482365	6.2456e-05	0.00294386
ENSG00000136213.10	CHST12	IFNA1.18389.11	0.481231	6.53645e-05	0.00307153
ENSG00000089820.15	ARHGAP4	IFNA1.18389.11	-0.480991	6.59956e-05	0.00309173
ENSG00000125826.20	RBCK1	IFNA1.18389.11	0.480703	6.67604e-05	0.00311805
ENSG00000106829.19	TLE4	IFNA1.18389.11	0.480511	6.72747e-05	0.00313256
ENSG00000157654.19	PALM2AKAP2	IFNA1.18389.11	0.480319	6.77927e-05	0.00314714
ENSG00000130313.7	PGLS	IFNA1.18389.11	-0.479983	6.87081e-05	0.00316099
ENSG00000163346.17	PBXIP1	IFNA1.18389.11	-0.479983	6.87081e-05	0.00316099
ENSG00000204482.10	LST1	IFNA1.18389.11	-0.479983	6.87081e-05	0.00316099
ENSG00000161714.12	PLCD3	IFNA1.18389.11	-0.479743	6.93689e-05	0.00318186
ENSG00000085449.15	WDFY1	IFNA1.18389.11	0.479407	7.03039e-05	0.00320837
ENSG00000166278.15	C2	IFNA1.18389.11	0.479359	7.04384e-05	0.00320837
ENSG00000168310.11	IRF2	IFNA1.18389.11	0.479311	7.05732e-05	0.00320837
ENSG00000182158.15	CREB3L2	IFNA1.18389.11	0.479023	7.13867e-05	0.00323578
ENSG00000186470.14	BTN3A2	IFNA1.18389.11	0.478159	7.38794e-05	0.00333892
ENSG00000270972.1	AC136475.9	IFNA1.18389.11	0.477583	7.55856e-05	0.00340601
ENSG00000101608.12	MYL12A	IFNA1.18389.11	0.477103	7.7035e-05	0.00346117
ENSG00000171132.14	PRKCE	IFNA1.18389.11	0.476575	7.86589e-05	0.00352383
ENSG00000145287.10	PLAC8	IFNA1.18389.11	0.476142	8.0011e-05	0.00357398
ENSG00000160948.14	VPS28	IFNA1.18389.11	-0.475614	8.16927e-05	0.00363852
ENSG00000133216.16	EPHB2	IFNA1.18389.11	0.475422	8.23122e-05	0.00365552
ENSG00000130175.9	PRKCSH	IFNA1.18389.11	-0.475134	8.32496e-05	0.0036759
ENSG00000169245.6	CXCL10	IFNA1.18389.11	0.475188	8.30737e-05	0.0036759
ENSG00000043462.12	LCP2	IFNA1.18389.11	0.474942	8.388e-05	0.00369312
ENSG00000263766.5	AC025682.2	IFNA1.18389.11	0.474846	8.41969e-05	0.00369648
ENSG00000225101.6	OR52K3P	IFNA1.18389.11	0.474366	8.57977e-05	0.00375603
ENSG00000196954.14	CASP4	IFNA1.18389.11	0.474222	8.62834e-05	0.00376656
ENSG00000028116.17	VRK2	IFNA1.18389.11	0.473118	9.0092e-05	0.00392168
ENSG00000140848.17	CPNE2	IFNA1.18389.11	-0.472782	9.12815e-05	0.00396223
ENSG00000105669.14	COPE	IFNA1.18389.11	-0.472398	9.26586e-05	0.00401068
ENSG00000269968.1	AC006064.4	IFNA1.18389.11	-0.472254	9.31799e-05	0.00402192
ENSG00000115339.14	GALNT3	IFNA1.18389.11	0.47187	9.45834e-05	0.00406353
ENSG00000124074.12	ENKD1	IFNA1.18389.11	-0.471822	9.47602e-05	0.00406353
ENSG00000135828.11	RNASEL	IFNA1.18389.11	0.471774	9.49373e-05	0.00406353
ENSG00000117475.14	BLZF1	IFNA1.18389.11	0.471534	9.58274e-05	0.00408652
ENSG00000130640.13	TUBGCP2	IFNA1.18389.11	-0.471486	9.60063e-05	0.00408652
ENSG00000105722.10	ERF	IFNA1.18389.11	-0.47139	9.63651e-05	0.00409046
ENSG00000154127.10	UBASH3B	IFNA1.18389.11	0.470814	9.85439e-05	0.00417142
ENSG00000226067.7	LINC00623	IFNA1.18389.11	0.469326	0.000104384	0.00440649
ENSG00000185627.18	PSMD13	IFNA1.18389.11	-0.468942	0.000105942	0.00446001
ENSG00000258727.1	AL135999.1	IFNA1.18389.11	-0.468318	0.000108519	0.00455603
ENSG00000136874.11	STX17	IFNA1.18389.11	0.468222	0.000108921	0.00456043
ENSG00000101596.15	SMCHD1	IFNA1.18389.11	0.46731	0.000112805	0.00468073
ENSG00000109046.15	WSB1	IFNA1.18389.11	0.467358	0.000112597	0.00468073
ENSG00000175073.8	VCPIP1	IFNA1.18389.11	0.467358	0.000112597	0.00468073
ENSG00000198938.2	MT-CO3	IFNA1.18389.11	-0.467262	0.000113013	0.00468073
ENSG00000151465.14	CDC123	IFNA1.18389.11	-0.46707	0.000113848	0.00470265
ENSG00000120318.16	ARAP3	IFNA1.18389.11	-0.466926	0.000114478	0.004716
ENSG00000106617.14	PRKAG2	IFNA1.18389.11	0.466638	0.000115748	0.00473026
ENSG00000110200.8	ANAPC15	IFNA1.18389.11	-0.466638	0.000115748	0.00473026
ENSG00000255328.1	AC136475.5	IFNA1.18389.11	0.466638	0.000115748	0.00473026
ENSG00000128394.17	APOBEC3F	IFNA1.18389.11	0.466398	0.000116816	0.00475738
ENSG00000140280.14	LYSMD2	IFNA1.18389.11	0.46635	0.00011703	0.00475738
ENSG00000167642.13	SPINT2	IFNA1.18389.11	-0.466206	0.000117677	0.00477102
ENSG00000095380.11	NANS	IFNA1.18389.11	-0.465918	0.000118979	0.00480731
ENSG00000128335.14	APOL2	IFNA1.18389.11	0.46587	0.000119197	0.00480731
ENSG00000062598.18	ELMO2	IFNA1.18389.11	0.465102	0.000122741	0.00493728
ENSG00000213015.9	ZNF580	IFNA1.18389.11	-0.464622	0.000125005	0.00501521
ENSG00000198417.7	MT1F	IFNA1.18389.11	0.464478	0.000125692	0.00502963
ENSG00000043143.20	JADE2	IFNA1.18389.11	0.463998	0.000128005	0.00510891
ENSG00000126432.14	PRDX5	IFNA1.18389.11	-0.463758	0.000129177	0.00514231
ENSG00000169403.12	PTAFR	IFNA1.18389.11	-0.463662	0.000129648	0.00514774
ENSG00000154310.17	TNIK	IFNA1.18389.11	0.46323	0.000131789	0.00521925
ENSG00000187446.12	CHP1	IFNA1.18389.11	-0.462558	0.000135183	0.00533992
ENSG00000096968.13	JAK2	IFNA1.18389.11	0.461646	0.000139919	0.00549055
ENSG00000167261.14	DPEP2	IFNA1.18389.11	-0.46155	0.000140426	0.00549055
ENSG00000182742.6	HOXB4	IFNA1.18389.11	0.461646	0.000139919	0.00549055
ENSG00000197121.15	PGAP1	IFNA1.18389.11	0.461575	0.000140289	0.00549055
ENSG00000273247.5	AC097376.3	IFNA1.18389.11	0.461406	0.00014119	0.00550642
ENSG00000165609.13	NUDT5	IFNA1.18389.11	-0.461262	0.000141958	0.0055084
ENSG00000285976.2	AL135905.2	IFNA1.18389.11	0.461267	0.000141928	0.0055084
ENSG00000129219.14	PLD2	IFNA1.18389.11	-0.461118	0.00014273	0.00552047
ENSG00000142039.4	CCDC97	IFNA1.18389.11	0.46107	0.000142988	0.00552047
ENSG00000203804.4	ADAMTSL4-AS1	IFNA1.18389.11	0.460925	0.000143764	0.00553655
ENSG00000068784.13	SRBD1	IFNA1.18389.11	0.460541	0.000145855	0.00560302
ENSG00000140995.16	DEF8	IFNA1.18389.11	-0.460445	0.000146382	0.00560924
ENSG00000136827.12	TOR1A	IFNA1.18389.11	0.460157	0.000147973	0.00565611
ENSG00000286885.1	AL138824.1	IFNA1.18389.11	0.459755	0.000150224	0.00572788
ENSG00000180739.14	S1PR5	IFNA1.18389.11	0.459533	0.000151476	0.00576133
ENSG00000165029.16	ABCA1	IFNA1.18389.11	0.459245	0.000153118	0.0058094
ENSG00000162236.12	STX5	IFNA1.18389.11	-0.459149	0.000153669	0.00581595
ENSG00000076641.4	PAG1	IFNA1.18389.11	0.458429	0.000157859	0.00595987
ENSG00000165806.20	CASP7	IFNA1.18389.11	0.458333	0.000158426	0.0059666
ENSG00000167987.11	VPS37C	IFNA1.18389.11	-0.457613	0.000162735	0.00611392
ENSG00000073861.3	TBX21	IFNA1.18389.11	0.457469	0.00016361	0.00611687
ENSG00000130881.14	LRP3	IFNA1.18389.11	-0.457517	0.000163318	0.00611687
ENSG00000160752.14	FDPS	IFNA1.18389.11	-0.457325	0.000164489	0.0061348
ENSG00000122547.11	EEPD1	IFNA1.18389.11	-0.456797	0.000167749	0.00624125
ENSG00000120280.6	CXorf21	IFNA1.18389.11	0.456461	0.000169855	0.00630431
ENSG00000256262.1	USP30-AS1	IFNA1.18389.11	0.456269	0.000171069	0.00633407
ENSG00000135363.12	LMO2	IFNA1.18389.11	0.455741	0.000174448	0.00644367
ENSG00000198727.2	MT-CYB	IFNA1.18389.11	-0.455645	0.000175069	0.0064511
ENSG00000167740.9	CYB5D2	IFNA1.18389.11	-0.455309	0.000177258	0.00651215
ENSG00000214922.9	HLA-F-AS1	IFNA1.18389.11	0.455261	0.000177573	0.00651215
ENSG00000232815.1	DUX4L50	IFNA1.18389.11	0.455195	0.00017801	0.00651264
ENSG00000099991.18	CABIN1	IFNA1.18389.11	-0.455117	0.000178521	0.00651579
ENSG00000090372.15	STRN4	IFNA1.18389.11	-0.454685	0.000181391	0.00660487
ENSG00000274370.1	AC130371.2	IFNA1.18389.11	-0.454559	0.000182239	0.00662007
ENSG00000285761.1	AL645939.6	IFNA1.18389.11	0.454482	0.000182756	0.00662319
ENSG00000104320.13	NBN	IFNA1.18389.11	0.454013	0.00018594	0.00669124
ENSG00000172159.16	FRMD3	IFNA1.18389.11	0.454109	0.000185284	0.00669124
ENSG00000177731.16	FLII	IFNA1.18389.11	-0.454013	0.00018594	0.00669124
ENSG00000179818.14	PCBP1-AS1	IFNA1.18389.11	0.453869	0.000186929	0.00671109
ENSG00000262902.1	MTCO1P40	IFNA1.18389.11	-0.453773	0.00018759	0.00671915
ENSG00000182685.7	BRICD5	IFNA1.18389.11	-0.453293	0.000190931	0.00682288
ENSG00000115935.17	WIPF1	IFNA1.18389.11	0.452909	0.000193642	0.00690371
ENSG00000205336.12	ADGRG1	IFNA1.18389.11	0.452765	0.000194668	0.00692422
ENSG00000105655.19	ISYNA1	IFNA1.18389.11	-0.452573	0.000196043	0.00694101
ENSG00000111275.13	ALDH2	IFNA1.18389.11	-0.452621	0.000195698	0.00694101
ENSG00000005483.21	KMT2E	IFNA1.18389.11	0.452141	0.00019917	0.00700333
ENSG00000138760.10	SCARB2	IFNA1.18389.11	0.452141	0.00019917	0.00700333
ENSG00000167264.18	DUS2	IFNA1.18389.11	-0.452237	0.000198472	0.00700333
ENSG00000159882.13	ZNF230	IFNA1.18389.11	0.451661	0.000202699	0.00706275
ENSG00000169026.12	SLC49A3	IFNA1.18389.11	0.451805	0.000201634	0.00706275
ENSG00000237973.1	MTCO1P12	IFNA1.18389.11	-0.451661	0.000202699	0.00706275
ENSG00000277053.4	GTF2IP1	IFNA1.18389.11	-0.451661	0.000202699	0.00706275
ENSG00000069702.11	TGFBR3	IFNA1.18389.11	0.450941	0.000208099	0.00721817
ENSG00000117560.8	FASLG	IFNA1.18389.11	0.450941	0.000208099	0.00721817
ENSG00000196664.5	TLR7	IFNA1.18389.11	0.450845	0.000208829	0.00722717
ENSG00000244617.2	ASPRV1	IFNA1.18389.11	0.450653	0.000210296	0.00726158
ENSG00000187231.14	SESTD1	IFNA1.18389.11	0.450317	0.000212885	0.00733452
ENSG00000151470.13	C4orf33	IFNA1.18389.11	0.450173	0.000214004	0.00735657
ENSG00000144655.15	CSRNP1	IFNA1.18389.11	0.449549	0.000218914	0.00750857
ENSG00000255987.1	TOMM20P2	IFNA1.18389.11	0.449426	0.00021989	0.00752523
ENSG00000163155.12	LYSMD1	IFNA1.18389.11	0.449213	0.000221601	0.00756693
ENSG00000115392.11	FANCL	IFNA1.18389.11	0.44881	0.00022486	0.00766119
ENSG00000086061.16	DNAJA1	IFNA1.18389.11	0.448685	0.000225884	0.00767185
ENSG00000118162.14	KPTN	IFNA1.18389.11	0.448589	0.00022667	0.00767185
ENSG00000124549.14	BTN2A3P	IFNA1.18389.11	0.448589	0.00022667	0.00767185
ENSG00000211584.14	SLC48A1	IFNA1.18389.11	-0.448445	0.000227855	0.007695
ENSG00000118503.15	TNFAIP3	IFNA1.18389.11	0.448061	0.000231043	0.00777848
ENSG00000141098.13	GFOD2	IFNA1.18389.11	-0.447965	0.000231846	0.00777848
ENSG00000143771.12	CNIH4	IFNA1.18389.11	0.447965	0.000231846	0.00777848
ENSG00000128203.7	ASPHD2	IFNA1.18389.11	0.447869	0.000232652	0.00778851
ENSG00000100034.14	PPM1F	IFNA1.18389.11	-0.447677	0.000234271	0.00782566
ENSG00000068400.13	GRIPAP1	IFNA1.18389.11	0.446909	0.000240851	0.00801064
ENSG00000106009.16	BRAT1	IFNA1.18389.11	-0.446957	0.000240435	0.00801064
ENSG00000266017.1	MIR4477B	IFNA1.18389.11	0.446573	0.000243783	0.00809064
ENSG00000152818.18	UTRN	IFNA1.18389.11	0.446285	0.000246322	0.00815728
ENSG00000104946.13	TBC1D17	IFNA1.18389.11	-0.445901	0.000249744	0.00825284
ENSG00000175203.15	DCTN2	IFNA1.18389.11	-0.445709	0.000251472	0.0082921
ENSG00000159189.12	C1QC	IFNA1.18389.11	0.445276	0.000255399	0.00840356
ENSG00000121281.13	ADCY7	IFNA1.18389.11	0.44518	0.000256279	0.0084145
ENSG00000141682.11	PMAIP1	IFNA1.18389.11	0.445084	0.000257162	0.00842549
ENSG00000111540.16	RAB5B	IFNA1.18389.11	-0.44494	0.000258492	0.00845104
ENSG00000267102.1	AC060766.1	IFNA1.18389.11	0.444514	0.000262469	0.00856285
ENSG00000196169.15	KIF19	IFNA1.18389.11	0.444202	0.000265413	0.00864054
ENSG00000184678.10	H2BC21	IFNA1.18389.11	0.444028	0.000267061	0.00867582
ENSG00000137501.17	SYTL2	IFNA1.18389.11	0.443452	0.000272606	0.00883727
ENSG00000159348.13	CYB5R1	IFNA1.18389.11	-0.443356	0.00027354	0.00884889
ENSG00000186567.13	CEACAM19	IFNA1.18389.11	-0.44326	0.000274478	0.00886055
ENSG00000151466.12	SCLT1	IFNA1.18389.11	0.443068	0.000276361	0.00887729
ENSG00000180867.11	PDIA3P1	IFNA1.18389.11	0.442972	0.000277307	0.00887729
ENSG00000185339.9	TCN2	IFNA1.18389.11	0.443068	0.000276361	0.00887729
ENSG00000225450.1	AL021707.1	IFNA1.18389.11	0.44302	0.000276834	0.00887729
ENSG00000124508.17	BTN2A2	IFNA1.18389.11	0.442636	0.000280642	0.00896536
ENSG00000135211.6	TMEM60	IFNA1.18389.11	0.442444	0.000282563	0.00898938
ENSG00000162654.9	GBP4	IFNA1.18389.11	0.442444	0.000282563	0.00898938
ENSG00000125531.7	FNDC11	IFNA1.18389.11	-0.442008	0.000286973	0.009092
ENSG00000159674.12	SPON2	IFNA1.18389.11	0.44206	0.000286443	0.009092
ENSG00000168229.4	PTGDR	IFNA1.18389.11	0.44158	0.000291362	0.00921206
ENSG00000231233.1	CFAP58-DT	IFNA1.18389.11	0.441484	0.000292354	0.00922447
ENSG00000175643.10	RMI2	IFNA1.18389.11	0.441388	0.00029335	0.00923693
ENSG00000137757.11	CASP5	IFNA1.18389.11	0.440956	0.000297871	0.00932105
ENSG00000171368.12	TPPP	IFNA1.18389.11	-0.440901	0.000298448	0.00932105
ENSG00000198225.5	FKBP1C	IFNA1.18389.11	-0.441004	0.000297365	0.00932105
ENSG00000254470.3	AP5B1	IFNA1.18389.11	0.440956	0.000297871	0.00932105
ENSG00000186648.15	CARMIL3	IFNA1.18389.11	0.440812	0.000299391	0.00933154
ENSG00000162909.18	CAPN2	IFNA1.18389.11	0.44038	0.000303996	0.00945589
ENSG00000225611.1	LINC02158	IFNA1.18389.11	-0.439996	0.000308144	0.00956554
ENSG00000010361.14	FUZ	IFNA1.18389.11	-0.439708	0.000311289	0.00960494
ENSG00000159228.13	CBR1	IFNA1.18389.11	0.439756	0.000310762	0.00960494
ENSG00000198785.7	GRIN3A	IFNA1.18389.11	0.439814	0.00031013	0.00960494
ENSG00000188215.10	DCUN1D3	IFNA1.18389.11	0.439468	0.000313931	0.00966707
ENSG00000115159.16	GPD2	IFNA1.18389.11	0.439228	0.000316595	0.00972959
ENSG00000267745.1	AC060766.7	IFNA1.18389.11	0.439105	0.000317967	0.00975225
ENSG00000103381.12	CPPED1	IFNA1.18389.11	-0.438988	0.000319278	0.00977297
ENSG00000051128.19	HOMER3	IFNA1.18389.11	-0.4387	0.000322526	0.00985277
ENSG00000080986.13	NDC80	IFNA1.18389.11	0.438124	0.000329113	0.0100142
ENSG00000175197.12	DDIT3	IFNA1.18389.11	0.438124	0.000329113	0.0100142
ENSG00000165102.15	HGSNAT	IFNA1.18389.11	-0.437932	0.000331336	0.0100223
ENSG00000165698.16	SPACA9	IFNA1.18389.11	-0.43798	0.000330779	0.0100223
ENSG00000273604.2	EPOP	IFNA1.18389.11	0.438028	0.000330223	0.0100223
ENSG00000102144.15	PGK1	IFNA1.18389.11	-0.437836	0.000332452	0.0100363
ENSG00000171840.12	NINJ2	IFNA1.18389.11	-0.437548	0.000335822	0.0101181
ENSG00000142089.16	IFITM3	IFNA1.18389.11	0.437452	0.000336952	0.0101323
ENSG00000112419.14	PHACTR2	IFNA1.18389.11	0.43726	0.000339223	0.0101608
ENSG00000176973.8	FAM89B	IFNA1.18389.11	-0.437308	0.000338654	0.0101608
ENSG00000107864.15	CPEB3	IFNA1.18389.11	0.437164	0.000340364	0.0101752
ENSG00000120093.11	HOXB3	IFNA1.18389.11	0.436977	0.000342593	0.0101842
ENSG00000170852.11	KBTBD2	IFNA1.18389.11	0.436972	0.000342656	0.0101842
ENSG00000251230.6	MIR3945HG	IFNA1.18389.11	0.43702	0.000342082	0.0101842
ENSG00000163412.13	EIF4E3	IFNA1.18389.11	0.436588	0.000347282	0.0102622
ENSG00000206190.12	ATP10A	IFNA1.18389.11	0.436684	0.00034612	0.0102622
ENSG00000255571.9	MIR9-3HG	IFNA1.18389.11	0.436636	0.0003467	0.0102622
ENSG00000196814.15	MVB12B	IFNA1.18389.11	0.436348	0.000350202	0.0103088
ENSG00000254838.5	GVINP1	IFNA1.18389.11	0.436396	0.000349616	0.0103088
ENSG00000135315.12	CEP162	IFNA1.18389.11	0.436108	0.000353144	0.0103558
ENSG00000163913.11	IFT122	IFNA1.18389.11	-0.436108	0.000353144	0.0103558
ENSG00000001167.14	NFYA	IFNA1.18389.11	0.436012	0.000354328	0.0103707
ENSG00000274020.4	LINC01138	IFNA1.18389.11	0.435868	0.000356109	0.010403
ENSG00000131398.14	KCNC3	IFNA1.18389.11	-0.435676	0.000358498	0.0104474
ENSG00000271344.1	AC018638.6	IFNA1.18389.11	-0.435636	0.00035899	0.0104474
ENSG00000183735.10	TBK1	IFNA1.18389.11	0.435196	0.000364532	0.0105887
ENSG00000245556.3	SCAMP1-AS1	IFNA1.18389.11	0.435004	0.000366972	0.0106394
ENSG00000047365.12	ARAP2	IFNA1.18389.11	0.43486	0.000368812	0.0106526
ENSG00000234127.9	TRIM26	IFNA1.18389.11	0.434908	0.000368198	0.0106526
ENSG00000140386.13	SCAPER	IFNA1.18389.11	0.434764	0.000370043	0.0106681
ENSG00000104870.13	FCGRT	IFNA1.18389.11	-0.434572	0.000372516	0.010717
ENSG00000198804.2	MT-CO1	IFNA1.18389.11	-0.434524	0.000373137	0.010717
ENSG00000161203.13	AP2M1	IFNA1.18389.11	-0.434236	0.000376881	0.0108044
ENSG00000152234.16	ATP5F1A	IFNA1.18389.11	-0.43414	0.000378136	0.0108139
ENSG00000157954.15	WIPI2	IFNA1.18389.11	-0.434044	0.000379396	0.0108139
ENSG00000185482.8	STAC3	IFNA1.18389.11	0.433996	0.000380027	0.0108139
ENSG00000258741.4	H2AZ2P1	IFNA1.18389.11	0.434017	0.000379753	0.0108139
ENSG00000108219.15	TSPAN14	IFNA1.18389.11	0.433756	0.000383197	0.0108638
ENSG00000114439.19	BBX	IFNA1.18389.11	0.433756	0.000383197	0.0108638
ENSG00000151208.17	DLG5	IFNA1.18389.11	0.433612	0.00038511	0.010898
ENSG00000267680.5	ZNF224	IFNA1.18389.11	0.433372	0.000388319	0.0109686
ENSG00000280734.3	LINC01232	IFNA1.18389.11	0.433132	0.000391552	0.0110396
ENSG00000239653.1	PSMD6-AS2	IFNA1.18389.11	0.4327	0.000397433	0.0111849
ENSG00000004777.18	ARHGAP33	IFNA1.18389.11	-0.432556	0.000399411	0.01122
ENSG00000229314.5	ORM1	IFNA1.18389.11	-0.432412	0.000401398	0.0112553
ENSG00000275302.2	CCL4	IFNA1.18389.11	0.432316	0.000402728	0.011272
ENSG00000279605.1	AC067930.5	IFNA1.18389.11	-0.431932	0.000408087	0.0114012
ENSG00000071967.12	CYBRD1	IFNA1.18389.11	-0.43174	0.000410791	0.0114559
ENSG00000135535.17	CD164	IFNA1.18389.11	0.431164	0.000419	0.0116637
ENSG00000171681.12	ATF7IP	IFNA1.18389.11	0.43054	0.000428063	0.0118729
ENSG00000262246.6	CORO7	IFNA1.18389.11	-0.43054	0.000428063	0.0118729
ENSG00000055118.15	KCNH2	IFNA1.18389.11	-0.4303	0.000431595	0.0119475
ENSG00000102034.16	ELF4	IFNA1.18389.11	0.430252	0.000432305	0.0119475
ENSG00000099866.15	MADCAM1	IFNA1.18389.11	-0.429724	0.000440183	0.0121415
ENSG00000177666.17	PNPLA2	IFNA1.18389.11	-0.429675	0.000440905	0.0121415
ENSG00000003249.14	DBNDD1	IFNA1.18389.11	-0.429531	0.000443079	0.0121795
ENSG00000140379.8	BCL2A1	IFNA1.18389.11	0.429387	0.000445263	0.0122177
ENSG00000067221.14	STOML1	IFNA1.18389.11	0.428715	0.000455585	0.0124123
ENSG00000162129.14	CLPB	IFNA1.18389.11	-0.428763	0.00045484	0.0124123
ENSG00000172232.10	AZU1	IFNA1.18389.11	-0.428715	0.000455585	0.0124123
ENSG00000198019.13	FCGR1B	IFNA1.18389.11	0.428763	0.00045484	0.0124123
ENSG00000185825.17	BCAP31	IFNA1.18389.11	-0.428475	0.000459324	0.012492
ENSG00000273437.1	AC108673.3	IFNA1.18389.11	-0.428379	0.000460827	0.0125107
ENSG00000053918.18	KCNQ1	IFNA1.18389.11	-0.428235	0.00046309	0.0125279
ENSG00000130939.20	UBE4B	IFNA1.18389.11	-0.428235	0.00046309	0.0125279
ENSG00000172164.15	SNTB1	IFNA1.18389.11	0.428043	0.000466124	0.0125878
ENSG00000162645.13	GBP2	IFNA1.18389.11	0.427371	0.000476884	0.0128558
ENSG00000145365.11	TIFA	IFNA1.18389.11	0.427275	0.00047844	0.0128751
ENSG00000110721.12	CHKA	IFNA1.18389.11	-0.427179	0.00048	0.0128945
ENSG00000163016.10	ALMS1P1	IFNA1.18389.11	0.426938	0.000483937	0.0129776
ENSG00000181036.14	FCRL6	IFNA1.18389.11	0.426843	0.000485496	0.0129968
ENSG00000274272.1	AC069281.2	IFNA1.18389.11	-0.426699	0.00048787	0.0130376
ENSG00000105327.17	BBC3	IFNA1.18389.11	-0.426315	0.00049425	0.0131623
ENSG00000175104.15	TRAF6	IFNA1.18389.11	0.426363	0.000493448	0.0131623
ENSG00000146215.13	CRIP3	IFNA1.18389.11	-0.426152	0.000496979	0.0132121
ENSG00000121060.18	TRIM25	IFNA1.18389.11	0.426075	0.000498276	0.0132237
ENSG00000026103.22	FAS	IFNA1.18389.11	0.425835	0.000502332	0.0132854
ENSG00000139618.15	BRCA2	IFNA1.18389.11	0.425883	0.000501518	0.0132854
ENSG00000179820.16	MYADM	IFNA1.18389.11	-0.425739	0.000503963	0.0133057
ENSG00000204439.4	C6orf47	IFNA1.18389.11	0.425643	0.000505598	0.0133259
ENSG00000186076.5	AC012085.1	IFNA1.18389.11	-0.425547	0.000507239	0.0133463
ENSG00000128604.20	IRF5	IFNA1.18389.11	0.425307	0.000511361	0.0134282
ENSG00000135205.15	CCDC146	IFNA1.18389.11	0.425211	0.000513018	0.0134282
ENSG00000141096.6	DPEP3	IFNA1.18389.11	-0.425163	0.000513849	0.0134282
ENSG00000141837.21	CACNA1A	IFNA1.18389.11	0.425163	0.000513849	0.0134282
ENSG00000173198.6	CYSLTR1	IFNA1.18389.11	0.425019	0.000516348	0.0134706
ENSG00000157933.10	SKI	IFNA1.18389.11	-0.424779	0.000520537	0.0135569
ENSG00000203797.10	DDO	IFNA1.18389.11	0.424575	0.000524125	0.0136273
ENSG00000182557.8	SPNS3	IFNA1.18389.11	-0.424395	0.000527304	0.0136867
ENSG00000136560.14	TANK	IFNA1.18389.11	0.424251	0.000529862	0.0137068
ENSG00000182551.14	ADI1	IFNA1.18389.11	-0.424251	0.000529862	0.0137068
ENSG00000085185.15	BCORL1	IFNA1.18389.11	-0.423867	0.00053674	0.0138614
ENSG00000062194.16	GPBP1	IFNA1.18389.11	0.423771	0.000538471	0.0138828
ENSG00000156500.15	FAM122C	IFNA1.18389.11	0.423627	0.000541079	0.0139258
ENSG00000198886.2	MT-ND4	IFNA1.18389.11	-0.423579	0.000541951	0.0139258
ENSG00000065485.20	PDIA5	IFNA1.18389.11	-0.423387	0.00054545	0.0139915
ENSG00000067560.12	RHOA	IFNA1.18389.11	-0.423339	0.000546328	0.0139915
ENSG00000102181.21	CD99L2	IFNA1.18389.11	-0.423147	0.000549853	0.0140342
ENSG00000148488.17	ST8SIA6	IFNA1.18389.11	0.423099	0.000550738	0.0140342
ENSG00000173706.14	HEG1	IFNA1.18389.11	0.423099	0.000550738	0.0140342
ENSG00000177700.6	POLR2L	IFNA1.18389.11	-0.422763	0.000556966	0.0141694
ENSG00000143434.15	SEMA6C	IFNA1.18389.11	-0.422187	0.000567791	0.0144209
ENSG00000175727.14	MLXIP	IFNA1.18389.11	-0.422043	0.000570527	0.0144427
ENSG00000262877.5	AC110285.2	IFNA1.18389.11	-0.422043	0.000570527	0.0144427
ENSG00000079385.22	CEACAM1	IFNA1.18389.11	0.421947	0.000572357	0.0144652
ENSG00000163964.15	PIGX	IFNA1.18389.11	-0.421659	0.000577881	0.0145569
ENSG00000260828.1	HMGB3P32	IFNA1.18389.11	0.421702	0.000577044	0.0145569
ENSG00000104970.11	KIR3DX1	IFNA1.18389.11	0.421419	0.000582521	0.0146498
ENSG00000139970.17	RTN1	IFNA1.18389.11	-0.421227	0.000586258	0.0146957
ENSG00000196369.11	SRGAP2B	IFNA1.18389.11	0.421275	0.000585322	0.0146957
ENSG00000073737.16	DHRS9	IFNA1.18389.11	0.421035	0.000590016	0.0147418
ENSG00000224614.2	TNK2-AS1	IFNA1.18389.11	0.421083	0.000589074	0.0147418
ENSG00000182580.3	EPHB3	IFNA1.18389.11	-0.420981	0.00059107	0.0147441
ENSG00000213316.10	LTC4S	IFNA1.18389.11	-0.420747	0.000595694	0.0148354
ENSG00000272669.1	AL021707.6	IFNA1.18389.11	0.420651	0.000597598	0.0148587
ENSG00000125912.11	NCLN	IFNA1.18389.11	-0.420507	0.000600464	0.0149059
ENSG00000023318.8	ERP44	IFNA1.18389.11	0.420315	0.000604305	0.014977
ENSG00000114745.13	GORASP1	IFNA1.18389.11	0.420123	0.000608168	0.0150485
ENSG00000178175.12	ZNF366	IFNA1.18389.11	0.419936	0.000611951	0.0151177
ENSG00000175806.15	MSRA	IFNA1.18389.11	-0.419835	0.000614004	0.0151338
ENSG00000232680.2	AC002511.1	IFNA1.18389.11	0.419807	0.000614571	0.0151338
ENSG00000204520.14	MICA	IFNA1.18389.11	0.419691	0.000616942	0.0151679
ENSG00000266777.1	SH3GL1P1	IFNA1.18389.11	0.419499	0.000620878	0.0152403
ENSG00000150687.12	PRSS23	IFNA1.18389.11	0.419403	0.000622855	0.0152644
ENSG00000250687.6	NAIPP1	IFNA1.18389.11	0.419307	0.000624837	0.0152886
ENSG00000074319.13	TSG101	IFNA1.18389.11	-0.419067	0.000629818	0.015386
ENSG00000101940.18	WDR13	IFNA1.18389.11	-0.418875	0.000633828	0.0154594
ENSG00000128973.13	CLN6	IFNA1.18389.11	-0.418731	0.000636852	0.0155085
ENSG00000107099.15	DOCK8	IFNA1.18389.11	0.418587	0.000639888	0.0155578
ENSG00000116014.10	KISS1R	IFNA1.18389.11	-0.418008	0.000652227	0.0158063
ENSG00000148344.11	PTGES	IFNA1.18389.11	-0.418042	0.000651485	0.0158063
ENSG00000169100.14	SLC25A6	IFNA1.18389.11	-0.417963	0.000653197	0.0158063
ENSG00000131143.10	COX4I1	IFNA1.18389.11	-0.417291	0.00066781	0.0161345
ENSG00000135077.9	HAVCR2	IFNA1.18389.11	0.417243	0.000668865	0.0161347
ENSG00000247627.2	MTND4P12	IFNA1.18389.11	-0.417195	0.000669922	0.0161348
ENSG00000238113.7	LINC01410	IFNA1.18389.11	0.417003	0.000674163	0.0162116
ENSG00000083845.9	RPS5	IFNA1.18389.11	-0.416907	0.000676293	0.0162374
ENSG00000175866.15	BAIAP2	IFNA1.18389.11	-0.416523	0.000684873	0.0164177
ENSG00000164609.10	SLU7	IFNA1.18389.11	0.416475	0.000685953	0.016418
ENSG00000133943.20	DGLUCY	IFNA1.18389.11	0.416139	0.000693552	0.0165227
ENSG00000134470.21	IL15RA	IFNA1.18389.11	0.416139	0.000693552	0.0165227
ENSG00000177156.11	TALDO1	IFNA1.18389.11	-0.416139	0.000693552	0.0165227
ENSG00000102125.16	TAZ	IFNA1.18389.11	-0.415995	0.000696833	0.016524
ENSG00000131355.15	ADGRE3	IFNA1.18389.11	-0.415995	0.000696833	0.016524
ENSG00000164327.13	RICTOR	IFNA1.18389.11	0.415995	0.000696833	0.016524
ENSG00000173120.15	KDM2A	IFNA1.18389.11	0.415947	0.000697929	0.0165245
ENSG00000090061.17	CCNK	IFNA1.18389.11	0.415803	0.000701228	0.0165268
ENSG00000105518.14	TMEM205	IFNA1.18389.11	-0.415851	0.000700127	0.0165268
ENSG00000125347.14	IRF1	IFNA1.18389.11	0.415755	0.000702331	0.0165268
ENSG00000187840.5	EIF4EBP1	IFNA1.18389.11	-0.415755	0.000702331	0.0165268
ENSG00000180573.9	H2AC6	IFNA1.18389.11	0.415563	0.000706758	0.0166056
ENSG00000175115.12	PACS1	IFNA1.18389.11	-0.415419	0.000710095	0.0166585
ENSG00000105404.11	RABAC1	IFNA1.18389.11	-0.415275	0.000713446	0.0167116
ENSG00000280202.1	AC005831.1	IFNA1.18389.11	0.415131	0.000716811	0.0167649
ENSG00000176049.16	JAKMIP2	IFNA1.18389.11	0.414987	0.000720191	0.0168183
ENSG00000253710.4	ALG11	IFNA1.18389.11	0.414939	0.00072132	0.0168191
ENSG00000188322.7	SBK1	IFNA1.18389.11	0.414747	0.000725855	0.0168779
ENSG00000228703.1	AL355310.2	IFNA1.18389.11	-0.414739	0.000726036	0.0168779
ENSG00000248527.1	MTATP6P1	IFNA1.18389.11	-0.414459	0.000732707	0.0170072
ENSG00000247596.9	TWF2	IFNA1.18389.11	-0.414411	0.000733854	0.0170081
ENSG00000099817.12	POLR2E	IFNA1.18389.11	-0.414315	0.000736154	0.0170358
ENSG00000277224.2	H2BC7	IFNA1.18389.11	0.4141	0.000741312	0.0171293
ENSG00000235192.1	AC009495.3	IFNA1.18389.11	0.413834	0.000747752	0.0172522
ENSG00000168026.18	TTC21A	IFNA1.18389.11	0.41345	0.000757149	0.0174428
ENSG00000233369.7	GTF2IP4	IFNA1.18389.11	-0.413306	0.000760701	0.0174984
ENSG00000002330.13	BAD	IFNA1.18389.11	-0.412922	0.000770245	0.0176915
ENSG00000283064.1	AL353759.1	IFNA1.18389.11	0.412874	0.000771445	0.0176926
ENSG00000153823.18	PID1	IFNA1.18389.11	-0.412759	0.00077433	0.0177323
ENSG00000163719.19	MTMR14	IFNA1.18389.11	-0.412682	0.000776265	0.0177501
ENSG00000170776.21	AKAP13	IFNA1.18389.11	0.41249	0.000781112	0.0178344
ENSG00000140406.4	TLNRD1	IFNA1.18389.11	0.412442	0.000782328	0.0178357
ENSG00000059758.8	CDK17	IFNA1.18389.11	0.412298	0.000785986	0.0178674
ENSG00000154928.18	EPHB1	IFNA1.18389.11	0.41225	0.000787209	0.0178674
ENSG00000198604.11	BAZ1A	IFNA1.18389.11	0.41225	0.000787209	0.0178674
ENSG00000253276.3	CCDC71L	IFNA1.18389.11	0.412106	0.000790887	0.017898
ENSG00000283041.1	AC008038.1	IFNA1.18389.11	-0.412106	0.000790887	0.017898
ENSG00000214026.11	MRPL23	IFNA1.18389.11	-0.411962	0.000794582	0.0179552
ENSG00000267554.1	AC015911.8	IFNA1.18389.11	0.411799	0.000798784	0.0180237
ENSG00000198786.2	MT-ND5	IFNA1.18389.11	-0.411626	0.000803262	0.0180981
ENSG00000167674.15	HDGFL2	IFNA1.18389.11	-0.411386	0.000809515	0.0182123
ENSG00000100448.4	CTSG	IFNA1.18389.11	-0.411002	0.000819612	0.0184125
ENSG00000261208.1	AL365475.1	IFNA1.18389.11	0.410874	0.000823	0.0184616
ENSG00000223804.5	AC244669.1	IFNA1.18389.11	0.410714	0.000827259	0.0185301
ENSG00000072778.20	ACADVL	IFNA1.18389.11	-0.410234	0.000840147	0.0187914
ENSG00000005206.17	SPPL2B	IFNA1.18389.11	-0.410138	0.000842747	0.0188222
ENSG00000124107.5	SLPI	IFNA1.18389.11	-0.410042	0.000845353	0.018853
ENSG00000166439.6	RNF169	IFNA1.18389.11	0.409946	0.000847967	0.0188839
ENSG00000123983.14	ACSL3	IFNA1.18389.11	0.409754	0.000853217	0.0189733
ENSG00000168329.13	CX3CR1	IFNA1.18389.11	0.409658	0.000855853	0.0190044
ENSG00000232442.1	MHENCR	IFNA1.18389.11	-0.409562	0.000858496	0.0190356
ENSG00000189013.14	KIR2DL4	IFNA1.18389.11	0.409514	0.000859821	0.0190375
ENSG00000172530.20	BANP	IFNA1.18389.11	-0.409466	0.000861147	0.0190394
ENSG00000287586.1	Z98886.1	IFNA1.18389.11	-0.40939	0.000863267	0.0190589
ENSG00000076356.7	PLXNA2	IFNA1.18389.11	-0.409274	0.000866471	0.0190789
ENSG00000103187.8	COTL1	IFNA1.18389.11	-0.409226	0.000867806	0.0190789
ENSG00000124702.18	KLHDC3	IFNA1.18389.11	-0.409178	0.000869143	0.0190789
ENSG00000196411.10	EPHB4	IFNA1.18389.11	-0.409178	0.000869143	0.0190789
ENSG00000099326.9	MZF1	IFNA1.18389.11	-0.408986	0.000874512	0.0191488
ENSG00000144136.11	SLC20A1	IFNA1.18389.11	0.408938	0.000875858	0.0191488
ENSG00000149346.15	SLX4IP	IFNA1.18389.11	0.408842	0.000878557	0.0191488
ENSG00000185236.12	RAB11B	IFNA1.18389.11	-0.408842	0.000878557	0.0191488
ENSG00000283384.1	AL138694.1	IFNA1.18389.11	0.408867	0.000877858	0.0191488
ENSG00000100450.13	GZMH	IFNA1.18389.11	0.408746	0.000881264	0.0191806
ENSG00000231113.2	AL035587.1	IFNA1.18389.11	-0.408314	0.000893537	0.0194202
ENSG00000111110.12	PPM1H	IFNA1.18389.11	-0.408218	0.000896285	0.0194524
ENSG00000240143.1	AL023653.1	IFNA1.18389.11	0.40817	0.000897662	0.0194548
ENSG00000248489.2	LINC02062	IFNA1.18389.11	0.407882	0.000905964	0.0196071
ENSG00000177335.11	C8orf31	IFNA1.18389.11	0.407836	0.0009073	0.0196084
ENSG00000137161.17	CNPY3	IFNA1.18389.11	-0.407546	0.000915738	0.019763
ENSG00000076662.10	ICAM3	IFNA1.18389.11	-0.407498	0.000917142	0.0197655
ENSG00000099985.4	OSM	IFNA1.18389.11	0.407354	0.000921365	0.0198287
ENSG00000143753.13	DEGS1	IFNA1.18389.11	0.407258	0.000924191	0.0198617
ENSG00000072062.14	PRKACA	IFNA1.18389.11	-0.406874	0.000935571	0.0200782
ENSG00000228232.1	GAPDHP1	IFNA1.18389.11	-0.406826	0.000937002	0.0200809
ENSG00000100918.13	REC8	IFNA1.18389.11	0.406538	0.000945632	0.0201255
ENSG00000114030.13	KPNA1	IFNA1.18389.11	-0.406586	0.000944189	0.0201255
ENSG00000145012.13	LPP	IFNA1.18389.11	0.406586	0.000944189	0.0201255
ENSG00000181778.4	TMEM252	IFNA1.18389.11	0.406612	0.000943406	0.0201255
ENSG00000265531.3	FCGR1CP	IFNA1.18389.11	0.406538	0.000945632	0.0201255
ENSG00000186815.12	TPCN1	IFNA1.18389.11	-0.406202	0.000955791	0.0203135
ENSG00000198899.2	MT-ATP6	IFNA1.18389.11	-0.406106	0.000958712	0.0203475
ENSG00000108984.15	MAP2K6	IFNA1.18389.11	0.40601	0.00096164	0.0203815
ENSG00000175262.14	C1orf127	IFNA1.18389.11	-0.405625	0.000973466	0.0206037
ENSG00000253364.2	COPDA1	IFNA1.18389.11	-0.405546	0.000975908	0.020627
ENSG00000059377.17	TBXAS1	IFNA1.18389.11	-0.405434	0.000979383	0.0206436
ENSG00000128311.14	TST	IFNA1.18389.11	-0.405434	0.000979383	0.0206436
ENSG00000138621.12	PPCDC	IFNA1.18389.11	0.405338	0.000982368	0.0206782
ENSG00000273188.1	AL022328.3	IFNA1.18389.11	-0.405192	0.000986932	0.0207458
ENSG00000090487.11	SPG21	IFNA1.18389.11	-0.405002	0.000992883	0.0208424
ENSG00000217275.2	AL031777.1	IFNA1.18389.11	0.404743	0.00100106	0.0209854
ENSG00000106346.11	USP42	IFNA1.18389.11	0.40457	0.00100655	0.0210431
ENSG00000107290.14	SETX	IFNA1.18389.11	0.40457	0.00100655	0.0210431
ENSG00000128438.10	TBC1D27P	IFNA1.18389.11	-0.404493	0.00100899	0.0210654
ENSG00000204859.13	ZBTB48	IFNA1.18389.11	-0.404042	0.00102349	0.0213391
ENSG00000225697.13	SLC26A6	IFNA1.18389.11	-0.403898	0.00102815	0.0214072
ENSG00000259182.5	AC019254.1	IFNA1.18389.11	0.40385	0.00102969	0.0214104
ENSG00000164715.6	LMTK2	IFNA1.18389.11	0.403658	0.00103596	0.0215116
ENSG00000132470.14	ITGB4	IFNA1.18389.11	-0.403245	0.00104953	0.0217478
ENSG00000141002.20	TCF25	IFNA1.18389.11	-0.403226	0.00105017	0.0217478
ENSG00000204673.10	AKT1S1	IFNA1.18389.11	-0.403034	0.00105653	0.0218502
ENSG00000103197.18	TSC2	IFNA1.18389.11	-0.402986	0.00105813	0.0218538
ENSG00000175130.7	MARCKSL1	IFNA1.18389.11	-0.402746	0.00106615	0.0219899
ENSG00000282988.2	AL031777.2	IFNA1.18389.11	0.40265	0.00106937	0.0220268
ENSG00000160791.13	CCR5	IFNA1.18389.11	0.402554	0.00107261	0.0220638
ENSG00000167208.15	SNX20	IFNA1.18389.11	0.402506	0.00107422	0.0220676
ENSG00000112576.12	CCND3	IFNA1.18389.11	0.402458	0.00107585	0.0220714
ENSG00000151657.12	KIN	IFNA1.18389.11	0.40241	0.00107747	0.0220752
ENSG00000007520.4	TSR3	IFNA1.18389.11	-0.40169	0.00110209	0.0225496
ENSG00000133321.11	PLAAT4	IFNA1.18389.11	0.40145	0.00111041	0.0226896
ENSG00000104518.11	GSDMD	IFNA1.18389.11	0.401258	0.00111711	0.0227659
ENSG00000243284.1	VSIG8	IFNA1.18389.11	-0.401282	0.00111625	0.0227659
ENSG00000104904.12	OAZ1	IFNA1.18389.11	-0.401162	0.00112047	0.0228042
ENSG00000197561.7	ELANE	IFNA1.18389.11	-0.400778	0.00113401	0.0230492
ENSG00000174600.14	CMKLR1	IFNA1.18389.11	0.400634	0.00113912	0.0231226
ENSG00000021762.20	OSBPL5	IFNA1.18389.11	0.400442	0.00114598	0.023186
ENSG00000167371.21	PRRT2	IFNA1.18389.11	-0.400419	0.00114678	0.023186
ENSG00000168899.5	VAMP5	IFNA1.18389.11	0.400442	0.00114598	0.023186
ENSG00000130304.17	SLC27A1	IFNA1.18389.11	-0.400298	0.00115114	0.0232436
ENSG00000196968.11	FUT11	IFNA1.18389.11	0.400154	0.00115632	0.0233177
ENSG00000251441.3	RTEL1P1	IFNA1.18389.11	0.400029	0.00116083	0.0233778
ENSG00000186814.14	ZSCAN30	IFNA1.18389.11	0.399962	0.00116327	0.0233963
ENSG00000267365.1	KCNJ2-AS1	IFNA1.18389.11	0.399866	0.00116676	0.0234358
ENSG00000073060.16	SCARB1	IFNA1.18389.11	-0.399674	0.00117376	0.0235149
ENSG00000137449.16	CPEB2	IFNA1.18389.11	0.399674	0.00117376	0.0235149
ENSG00000164483.17	SAMD3	IFNA1.18389.11	0.39929	0.00118787	0.0237668
ENSG00000132376.20	INPP5K	IFNA1.18389.11	-0.398954	0.00120035	0.023954
ENSG00000159256.13	MORC3	IFNA1.18389.11	0.398954	0.00120035	0.023954
ENSG00000110400.11	NECTIN1	IFNA1.18389.11	-0.398906	0.00120214	0.0239587
ENSG00000135047.15	CTSL	IFNA1.18389.11	0.39857	0.00121476	0.0241787
ENSG00000110852.4	CLEC2B	IFNA1.18389.11	0.398474	0.00121838	0.0242195
ENSG00000004059.11	ARF5	IFNA1.18389.11	-0.398425	0.0012202	0.0242243
ENSG00000087903.13	RFX2	IFNA1.18389.11	-0.398329	0.00122384	0.0242556
ENSG00000157827.20	FMNL2	IFNA1.18389.11	0.398301	0.00122494	0.0242556
ENSG00000151883.18	PARP8	IFNA1.18389.11	0.398041	0.00123482	0.0244198
ENSG00000135604.10	STX11	IFNA1.18389.11	0.397993	0.00123666	0.0244248
ENSG00000182240.16	BACE2	IFNA1.18389.11	-0.397657	0.00124959	0.0246486
ENSG00000197070.14	ARRDC1	IFNA1.18389.11	-0.397465	0.00125704	0.024748
ENSG00000279415.1	AC099494.2	IFNA1.18389.11	-0.397445	0.00125785	0.024748
ENSG00000226822.3	LINC02785	IFNA1.18389.11	0.396649	0.00128916	0.0253315
ENSG00000110079.18	MS4A4A	IFNA1.18389.11	0.396457	0.0012968	0.0254491
ENSG00000123689.6	G0S2	IFNA1.18389.11	0.396313	0.00130257	0.0254972
ENSG00000160087.20	UBE2J2	IFNA1.18389.11	-0.396313	0.00130257	0.0254972
ENSG00000169715.15	MT1E	IFNA1.18389.11	0.396073	0.00131224	0.0256539
ENSG00000225828.1	FAM229A	IFNA1.18389.11	-0.395977	0.00131613	0.0256971
ENSG00000087460.25	GNAS	IFNA1.18389.11	-0.395833	0.00132198	0.0257786
ENSG00000234076.1	TPRG1-AS1	IFNA1.18389.11	0.395727	0.00132629	0.02583
ENSG00000287733.1	AC083862.3	IFNA1.18389.11	0.395497	0.00133572	0.0259805
ENSG00000100911.16	PSME2	IFNA1.18389.11	0.395113	0.00135157	0.0262226
ENSG00000198353.8	HOXC4	IFNA1.18389.11	0.395132	0.00135079	0.0262226
ENSG00000169087.11	HSPBAP1	IFNA1.18389.11	-0.395017	0.00135557	0.0262669
ENSG00000229638.1	RPL4P4	IFNA1.18389.11	-0.394921	0.00135957	0.0263112
ENSG00000102755.12	FLT1	IFNA1.18389.11	-0.39483	0.00136338	0.0263518
ENSG00000142512.15	SIGLEC10	IFNA1.18389.11	-0.394729	0.0013676	0.0264002
ENSG00000124226.11	RNF114	IFNA1.18389.11	0.394681	0.00136962	0.0264059
ENSG00000213145.10	CRIP1	IFNA1.18389.11	-0.394345	0.0013838	0.0266459
ENSG00000161905.13	ALOX15	IFNA1.18389.11	-0.394224	0.00138897	0.026712
ENSG00000106868.16	SUSD1	IFNA1.18389.11	0.393817	0.00140635	0.0270125
ENSG00000082898.17	XPO1	IFNA1.18389.11	0.393769	0.00140842	0.0270184
ENSG00000134070.5	IRAK2	IFNA1.18389.11	0.393577	0.00141671	0.0271099
ENSG00000163512.14	AZI2	IFNA1.18389.11	0.393577	0.00141671	0.0271099
ENSG00000198160.14	MIER1	IFNA1.18389.11	0.393481	0.00142088	0.0271557
ENSG00000125779.22	PANK2	IFNA1.18389.11	0.393337	0.00142714	0.0271741
ENSG00000274290.2	H2BC6	IFNA1.18389.11	0.393385	0.00142505	0.0271741
ENSG00000285799.1	AL645929.3	IFNA1.18389.11	0.393366	0.00142589	0.0271741
ENSG00000133816.15	MICAL2	IFNA1.18389.11	-0.393289	0.00142924	0.0271803
ENSG00000067082.15	KLF6	IFNA1.18389.11	0.393193	0.00143343	0.0272264
ENSG00000108587.15	GOSR1	IFNA1.18389.11	0.392809	0.00145033	0.0275133
ENSG00000115604.10	IL18R1	IFNA1.18389.11	0.392713	0.00145458	0.0275599
ENSG00000204264.11	PSMB8	IFNA1.18389.11	0.392473	0.00146526	0.0277281
ENSG00000196998.19	WDR45	IFNA1.18389.11	-0.392377	0.00146955	0.0277751
ENSG00000101444.13	AHCY	IFNA1.18389.11	-0.391993	0.00148683	0.0280671
ENSG00000273136.7	NBPF26	IFNA1.18389.11	0.391753	0.00149772	0.028238
ENSG00000131018.24	SYNE1	IFNA1.18389.11	0.391657	0.0015021	0.0282579
ENSG00000165097.16	KDM1B	IFNA1.18389.11	0.391609	0.00150429	0.0282579
ENSG00000171049.9	FPR2	IFNA1.18389.11	0.391609	0.00150429	0.0282579
ENSG00000073614.13	KDM5A	IFNA1.18389.11	0.391513	0.00150868	0.028278
ENSG00000078814.16	MYH7B	IFNA1.18389.11	-0.391499	0.00150933	0.028278
ENSG00000166750.10	SLFN5	IFNA1.18389.11	0.391465	0.00151089	0.028278
ENSG00000163564.15	PYHIN1	IFNA1.18389.11	0.391417	0.00151309	0.0282848
ENSG00000198087.7	CD2AP	IFNA1.18389.11	0.391369	0.0015153	0.0282917
ENSG00000152229.18	PSTPIP2	IFNA1.18389.11	0.391177	0.00152415	0.0284225
ENSG00000143537.13	ADAM15	IFNA1.18389.11	-0.390985	0.00153306	0.0285539
ENSG00000041880.14	PARP3	IFNA1.18389.11	0.390361	0.00156232	0.028854
ENSG00000057657.17	PRDM1	IFNA1.18389.11	0.390409	0.00156005	0.028854
ENSG00000102103.16	PQBP1	IFNA1.18389.11	-0.390457	0.00155778	0.028854
ENSG00000139218.18	SCAF11	IFNA1.18389.11	0.390553	0.00155326	0.028854
ENSG00000148655.15	LRMDA	IFNA1.18389.11	-0.390361	0.00156232	0.028854
ENSG00000172403.11	SYNPO2	IFNA1.18389.11	0.390551	0.00155337	0.028854
ENSG00000178922.16	HYI	IFNA1.18389.11	-0.390409	0.00156005	0.028854
ENSG00000230149.2	AL021707.3	IFNA1.18389.11	0.390265	0.00156686	0.0289032
ENSG00000234965.2	SHISA8	IFNA1.18389.11	-0.390094	0.00157498	0.0290182
ENSG00000110497.14	AMBRA1	IFNA1.18389.11	0.389881	0.00158516	0.0291708
ENSG00000110697.13	PITPNM1	IFNA1.18389.11	-0.389641	0.0015967	0.029348
ENSG00000061938.19	TNK2	IFNA1.18389.11	0.389353	0.00161064	0.0294632
ENSG00000101665.9	SMAD7	IFNA1.18389.11	0.389449	0.00160598	0.0294632
ENSG00000149357.10	LAMTOR1	IFNA1.18389.11	-0.389353	0.00161064	0.0294632
ENSG00000183347.14	GBP6	IFNA1.18389.11	0.389386	0.00160903	0.0294632
ENSG00000160746.13	ANO10	IFNA1.18389.11	-0.389257	0.00161531	0.0295136
ENSG00000147804.9	SLC39A4	IFNA1.18389.11	-0.389161	0.00162	0.029555
ENSG00000261211.1	AL031123.2	IFNA1.18389.11	0.389132	0.00162143	0.029555
ENSG00000233214.1	AC002511.2	IFNA1.18389.11	0.389065	0.00162469	0.0295794
ENSG00000158321.18	AUTS2	IFNA1.18389.11	0.389017	0.00162705	0.0295872
ENSG00000102265.12	TIMP1	IFNA1.18389.11	-0.388729	0.00164123	0.0298098
ENSG00000049249.8	TNFRSF9	IFNA1.18389.11	-0.388633	0.00164598	0.0298608
ENSG00000110955.9	ATP5F1B	IFNA1.18389.11	-0.388345	0.0016603	0.0300852
ENSG00000178149.17	DALRD3	IFNA1.18389.11	-0.388201	0.00166751	0.0301447
ENSG00000279277.2	AC012020.1	IFNA1.18389.11	0.388201	0.00166751	0.0301447
ENSG00000167645.17	YIF1B	IFNA1.18389.11	-0.388153	0.00166992	0.0301527
ENSG00000173068.18	BNC2	IFNA1.18389.11	0.387975	0.00167889	0.030279
ENSG00000075234.17	TTC38	IFNA1.18389.11	0.387913	0.00168201	0.0302998
ENSG00000129911.9	KLF16	IFNA1.18389.11	-0.387673	0.00169417	0.0304832
ENSG00000198840.2	MT-ND3	IFNA1.18389.11	-0.387241	0.00171627	0.0307983
ENSG00000224940.8	PRRT4	IFNA1.18389.11	-0.387213	0.0017177	0.0307983
ENSG00000251301.7	LINC02384	IFNA1.18389.11	0.387289	0.0017138	0.0307983
ENSG00000114450.10	GNB4	IFNA1.18389.11	0.387097	0.00172369	0.0308698
ENSG00000105374.10	NKG7	IFNA1.18389.11	0.386905	0.00173364	0.0310117
ENSG00000267648.1	AC060766.5	IFNA1.18389.11	0.386325	0.00176394	0.0315172
ENSG00000166033.13	HTRA1	IFNA1.18389.11	-0.385922	0.00178535	0.0318626
ENSG00000102897.10	LYRM1	IFNA1.18389.11	0.385753	0.00179438	0.0319865
ENSG00000144597.14	EAF1	IFNA1.18389.11	0.385177	0.00182546	0.0325028
ENSG00000167083.7	GNGT2	IFNA1.18389.11	0.384841	0.00184381	0.0326871
ENSG00000167461.12	RAB8A	IFNA1.18389.11	0.384793	0.00184644	0.0326871
ENSG00000226950.7	DANCR	IFNA1.18389.11	-0.384793	0.00184644	0.0326871
ENSG00000232573.1	RPL3P4	IFNA1.18389.11	-0.384793	0.00184644	0.0326871
ENSG00000250903.9	GMDS-DT	IFNA1.18389.11	0.384793	0.00184644	0.0326871
ENSG00000278558.5	TMEM191B	IFNA1.18389.11	-0.384402	0.00186799	0.0330305
ENSG00000275023.5	MLLT6	IFNA1.18389.11	0.384073	0.00188638	0.0333173
ENSG00000108798.9	ABI3	IFNA1.18389.11	0.384025	0.00188907	0.0333265
ENSG00000054611.14	TBC1D22A	IFNA1.18389.11	-0.383881	0.00189716	0.0334308
ENSG00000215912.12	TTC34	IFNA1.18389.11	-0.383741	0.00190502	0.0335309
ENSG00000158481.13	CD1C	IFNA1.18389.11	-0.383593	0.00191343	0.0335636
ENSG00000188404.10	SELL	IFNA1.18389.11	0.383593	0.00191343	0.0335636
ENSG00000188483.8	IER5L	IFNA1.18389.11	-0.383641	0.00191071	0.0335636
ENSG00000007944.15	MYLIP	IFNA1.18389.11	0.383497	0.00191888	0.0336209
ENSG00000163904.13	SENP2	IFNA1.18389.11	0.383401	0.00192434	0.0336782
ENSG00000161013.17	MGAT4B	IFNA1.18389.11	-0.383353	0.00192708	0.0336878
ENSG00000121486.12	TRMT1L	IFNA1.18389.11	0.383161	0.00193807	0.0337646
ENSG00000203814.6	H2BC18	IFNA1.18389.11	0.383209	0.00193532	0.0337646
ENSG00000285269.2	AL160269.1	IFNA1.18389.11	0.383165	0.0019378	0.0337646
ENSG00000198818.10	SFT2D1	IFNA1.18389.11	0.383017	0.00194635	0.0338704
ENSG00000172007.7	RAB33B	IFNA1.18389.11	0.382776	0.00196021	0.0340731
ENSG00000123728.10	RAP2C	IFNA1.18389.11	0.382632	0.00196857	0.0341797
ENSG00000135362.14	PRR5L	IFNA1.18389.11	0.382584	0.00197137	0.0341896
ENSG00000066084.13	DIP2B	IFNA1.18389.11	0.382536	0.00197416	0.0341996
ENSG00000204642.14	HLA-F	IFNA1.18389.11	0.38244	0.00197977	0.034258
ENSG00000180061.10	TMEM150B	IFNA1.18389.11	0.382392	0.00198258	0.0342681
ENSG00000067057.17	PFKP	IFNA1.18389.11	0.3822	0.00199385	0.0344241
ENSG00000143013.13	LMO4	IFNA1.18389.11	0.382056	0.00200234	0.0345319
ENSG00000142552.8	RCN3	IFNA1.18389.11	-0.381912	0.00201086	0.0346012
ENSG00000254788.7	CKLF-CMTM1	IFNA1.18389.11	0.381912	0.00201086	0.0346012
ENSG00000155463.14	OXA1L	IFNA1.18389.11	-0.38172	0.00202227	0.0347587
ENSG00000113368.12	LMNB1	IFNA1.18389.11	0.381576	0.00203087	0.0348493
ENSG00000176393.11	RNPEP	IFNA1.18389.11	-0.381528	0.00203374	0.0348493
ENSG00000188820.13	CALHM6	IFNA1.18389.11	0.38148	0.00203662	0.0348493
ENSG00000196154.12	S100A4	IFNA1.18389.11	-0.38148	0.00203662	0.0348493
ENSG00000213366.13	GSTM2	IFNA1.18389.11	-0.381384	0.00204239	0.0349091
ENSG00000108100.18	CCNY	IFNA1.18389.11	-0.381336	0.00204527	0.0349196
ENSG00000166801.15	FAM111A	IFNA1.18389.11	0.38124	0.00205106	0.0349796
ENSG00000258704.6	SRP54-AS1	IFNA1.18389.11	0.381067	0.00206157	0.0351198
ENSG00000188786.10	MTF1	IFNA1.18389.11	0.381	0.00206559	0.0351493
ENSG00000117280.13	RAB29	IFNA1.18389.11	0.380856	0.00207435	0.0352594
ENSG00000026297.15	RNASET2	IFNA1.18389.11	-0.380664	0.00208609	0.0354197
ENSG00000161016.17	RPL8	IFNA1.18389.11	-0.380472	0.00209788	0.0355806
ENSG00000165801.10	ARHGEF40	IFNA1.18389.11	-0.380376	0.0021038	0.0356417
ENSG00000286122.1	AC016074.2	IFNA1.18389.11	0.380261	0.00211094	0.0357232
ENSG00000185909.15	KLHDC8B	IFNA1.18389.11	0.380184	0.00211568	0.0357248
ENSG00000188921.14	HACD4	IFNA1.18389.11	0.380184	0.00211568	0.0357248
ENSG00000240463.1	RPS19P3	IFNA1.18389.11	0.380136	0.00211866	0.0357359
ENSG00000113369.9	ARRDC3	IFNA1.18389.11	0.38004	0.00212464	0.0357973
ENSG00000267074.1	AC015911.3	IFNA1.18389.11	0.379944	0.00213062	0.0358589
ENSG00000166908.18	PIP4K2C	IFNA1.18389.11	0.379896	0.00213362	0.0358701
ENSG00000167094.16	TTC16	IFNA1.18389.11	0.379704	0.00214566	0.036033
ENSG00000272463.1	AL357054.4	IFNA1.18389.11	0.379652	0.00214895	0.0360489
ENSG00000229119.3	AC026403.1	IFNA1.18389.11	-0.379608	0.0021517	0.0360556
ENSG00000008869.12	HEATR5B	IFNA1.18389.11	0.379464	0.00216078	0.0361684
ENSG00000139644.13	TMBIM6	IFNA1.18389.11	-0.379272	0.00217296	0.0363326
ENSG00000120539.14	MASTL	IFNA1.18389.11	0.379224	0.00217601	0.0363441
ENSG00000164430.16	CGAS	IFNA1.18389.11	0.379128	0.00218212	0.0363672
ENSG00000173369.16	C1QB	IFNA1.18389.11	0.379128	0.00218212	0.0363672
ENSG00000248712.7	CCDC153	IFNA1.18389.11	-0.378936	0.0021944	0.0365322
ENSG00000070269.14	TMEM260	IFNA1.18389.11	0.378888	0.00219748	0.0365438
ENSG00000062485.19	CS	IFNA1.18389.11	-0.3786	0.00221604	0.0368126
ENSG00000197847.12	SLC22A20P	IFNA1.18389.11	-0.378304	0.00223525	0.0370917
ENSG00000122257.20	RBBP6	IFNA1.18389.11	0.378264	0.00223786	0.0370949
ENSG00000104497.14	SNX16	IFNA1.18389.11	0.377621	0.0022802	0.0376773
ENSG00000181634.8	TNFSF15	IFNA1.18389.11	0.377685	0.00227593	0.0376773
ENSG00000253214.2	AC079209.1	IFNA1.18389.11	0.377618	0.00228035	0.0376773
ENSG00000154803.13	FLCN	IFNA1.18389.11	0.377496	0.00228847	0.0377709
ENSG00000172426.16	RSPH9	IFNA1.18389.11	0.3774	0.00229487	0.0378358
ENSG00000122729.19	ACO1	IFNA1.18389.11	-0.377304	0.00230129	0.0378603
ENSG00000237803.6	LINC00211	IFNA1.18389.11	0.377304	0.00230129	0.0378603
ENSG00000179978.11	NAIPP2	IFNA1.18389.11	0.377256	0.0023045	0.0378726
ENSG00000152749.8	GPR180	IFNA1.18389.11	0.37713	0.00231294	0.0379708
ENSG00000138385.16	SSB	IFNA1.18389.11	0.377016	0.00232062	0.0380562
ENSG00000242779.7	ZNF702P	IFNA1.18389.11	0.376579	0.00235023	0.0385007
ENSG00000158828.8	PINK1	IFNA1.18389.11	-0.376392	0.00236302	0.0386278
ENSG00000242588.6	AC108010.1	IFNA1.18389.11	0.376392	0.00236302	0.0386278
ENSG00000115904.13	SOS1	IFNA1.18389.11	0.376248	0.0023729	0.038707
ENSG00000124762.13	CDKN1A	IFNA1.18389.11	0.376248	0.0023729	0.038707
ENSG00000204560.10	DHX16	IFNA1.18389.11	-0.376152	0.00237951	0.0387736
ENSG00000131873.7	CHSY1	IFNA1.18389.11	0.376104	0.00238282	0.0387864
ENSG00000115145.10	STAM2	IFNA1.18389.11	0.375912	0.0023961	0.0389202
ENSG00000121691.7	CAT	IFNA1.18389.11	-0.375912	0.0023961	0.0389202
ENSG00000255760.2	LINC02422	IFNA1.18389.11	0.375624	0.00241615	0.0392043
ENSG00000118515.11	SGK1	IFNA1.18389.11	-0.375528	0.00242286	0.0392304
ENSG00000163947.11	ARHGEF3	IFNA1.18389.11	0.375528	0.00242286	0.0392304
ENSG00000227678.8	AL355581.1	IFNA1.18389.11	0.37545	0.00242833	0.0392776
ENSG00000101574.15	METTL4	IFNA1.18389.11	0.375144	0.00244989	0.0395846
ENSG00000077454.16	LRCH4	IFNA1.18389.11	-0.375048	0.00245669	0.0396528
ENSG00000089693.10	MLF2	IFNA1.18389.11	-0.375	0.00246009	0.0396661
ENSG00000277443.3	MARCKS	IFNA1.18389.11	0.374952	0.0024635	0.0396795
ENSG00000219507.4	FTH1P8	IFNA1.18389.11	-0.374808	0.00247376	0.0398029
ENSG00000278970.2	HEIH	IFNA1.18389.11	0.37452	0.00249438	0.0400928
ENSG00000105755.8	ETHE1	IFNA1.18389.11	-0.374424	0.00250129	0.0401618
ENSG00000138411.13	HECW2	IFNA1.18389.11	0.374088	0.00252561	0.0404677
ENSG00000251562.8	MALAT1	IFNA1.18389.11	0.374088	0.00252561	0.0404677
ENSG00000168214.20	RBPJ	IFNA1.18389.11	-0.373896	0.0025396	0.0406494
ENSG00000136231.14	IGF2BP3	IFNA1.18389.11	0.3738	0.00254662	0.0407194
ENSG00000112763.17	BTN2A1	IFNA1.18389.11	0.373752	0.00255014	0.0407332
ENSG00000092051.17	JPH4	IFNA1.18389.11	0.373608	0.00256071	0.040789
ENSG00000159459.12	UBR1	IFNA1.18389.11	0.37356	0.00256425	0.040789
ENSG00000163870.16	TPRA1	IFNA1.18389.11	-0.37356	0.00256425	0.040789
ENSG00000171621.14	SPSB1	IFNA1.18389.11	0.373656	0.00255718	0.040789
ENSG00000162415.7	ZSWIM5	IFNA1.18389.11	0.37341	0.00257535	0.0409232
ENSG00000070501.12	POLB	IFNA1.18389.11	0.373272	0.00258554	0.0410005
ENSG00000272941.1	AC083862.2	IFNA1.18389.11	0.373272	0.00258554	0.0410005
ENSG00000133561.15	GIMAP6	IFNA1.18389.11	0.373128	0.00259625	0.0411278
ENSG00000072958.8	AP1M1	IFNA1.18389.11	-0.37284	0.00261778	0.0414262
ENSG00000148926.10	ADM	IFNA1.18389.11	0.372792	0.00262139	0.0414406
ENSG00000140932.10	CMTM2	IFNA1.18389.11	-0.3726	0.00263585	0.0414984
ENSG00000188352.12	FOCAD	IFNA1.18389.11	-0.3726	0.00263585	0.0414984
ENSG00000196220.16	SRGAP3	IFNA1.18389.11	-0.372689	0.0026291	0.0414984
ENSG00000234961.1	AL133415.1	IFNA1.18389.11	-0.3726	0.00263585	0.0414984
ENSG00000121931.16	LRIF1	IFNA1.18389.11	0.372552	0.00263947	0.0415129
ENSG00000106330.12	MOSPD3	IFNA1.18389.11	-0.372456	0.00264674	0.0415422
ENSG00000171658.8	NMRAL2P	IFNA1.18389.11	0.372488	0.00264427	0.0415422
ENSG00000204231.10	RXRB	IFNA1.18389.11	-0.372408	0.00265038	0.0415569
ENSG00000247853.2	AC006064.2	IFNA1.18389.11	0.37236	0.00265402	0.0415716
ENSG00000112308.13	C6orf62	IFNA1.18389.11	0.372264	0.00266133	0.0416435
ENSG00000164053.21	ATRIP	IFNA1.18389.11	0.372216	0.00266498	0.0416583
ENSG00000116863.11	ADPRHL2	IFNA1.18389.11	0.37212	0.00267231	0.0417304
ENSG00000166747.12	AP1G1	IFNA1.18389.11	0.372072	0.00267598	0.0417453
ENSG00000129515.20	SNX6	IFNA1.18389.11	0.371976	0.00268334	0.0418176
ENSG00000111911.7	HINT3	IFNA1.18389.11	0.371928	0.00268702	0.0418326
ENSG00000100612.14	DHRS7	IFNA1.18389.11	-0.371736	0.00270181	0.0420202
ENSG00000270426.1	AC099343.3	IFNA1.18389.11	0.37164	0.00270922	0.042093
ENSG00000184384.14	MAML2	IFNA1.18389.11	0.371592	0.00271294	0.0421081
ENSG00000261221.3	ZNF865	IFNA1.18389.11	-0.371496	0.00272039	0.0421811
ENSG00000139132.14	FGD4	IFNA1.18389.11	0.3714	0.00272785	0.0422542
ENSG00000151553.15	FAM160B1	IFNA1.18389.11	0.37116	0.00274659	0.0423736
ENSG00000151702.17	FLI1	IFNA1.18389.11	0.37116	0.00274659	0.0423736
ENSG00000166164.15	BRD7	IFNA1.18389.11	0.371256	0.00273908	0.0423736
ENSG00000197142.10	ACSL5	IFNA1.18389.11	0.371208	0.00274283	0.0423736
ENSG00000168071.22	CCDC88B	IFNA1.18389.11	-0.371112	0.00275035	0.0423891
ENSG00000112053.14	SLC26A8	IFNA1.18389.11	0.371016	0.00275789	0.0424627
ENSG00000197562.10	RAB40C	IFNA1.18389.11	-0.370776	0.00277681	0.0427112
ENSG00000101425.14	BPI	IFNA1.18389.11	-0.370728	0.00278061	0.0427269
ENSG00000152556.17	PFKM	IFNA1.18389.11	-0.370632	0.00278822	0.0428011
ENSG00000089505.17	CMTM1	IFNA1.18389.11	0.37044	0.0028035	0.0429926
ENSG00000171298.13	GAA	IFNA1.18389.11	-0.370248	0.00281886	0.043185
ENSG00000141736.13	ERBB2	IFNA1.18389.11	0.370104	0.00283042	0.0432758
ENSG00000160991.16	ORAI2	IFNA1.18389.11	-0.370104	0.00283042	0.0432758
ENSG00000107796.13	ACTA2	IFNA1.18389.11	0.370056	0.00283428	0.0432918
ENSG00000148719.15	DNAJB12	IFNA1.18389.11	-0.369864	0.00284978	0.0434854
ENSG00000128585.18	MKLN1	IFNA1.18389.11	0.369768	0.00285756	0.0435608
ENSG00000100083.19	GGA1	IFNA1.18389.11	-0.36948	0.00288102	0.0438044
ENSG00000160783.19	PMF1	IFNA1.18389.11	-0.369432	0.00288494	0.0438044
ENSG00000163874.11	ZC3H12A	IFNA1.18389.11	0.369432	0.00288494	0.0438044
ENSG00000197965.12	MPZL1	IFNA1.18389.11	-0.36948	0.00288102	0.0438044
ENSG00000109107.14	ALDOC	IFNA1.18389.11	-0.36876	0.0029404	0.0445749
ENSG00000173262.11	SLC2A14	IFNA1.18389.11	0.368712	0.00294439	0.0445749
ENSG00000276966.2	H4C5	IFNA1.18389.11	0.368716	0.00294403	0.0445749
ENSG00000162924.14	REL	IFNA1.18389.11	0.36852	0.00296043	0.0447736
ENSG00000198924.8	DCLRE1A	IFNA1.18389.11	0.368328	0.00297655	0.0449731
ENSG00000272914.1	AL359532.1	IFNA1.18389.11	0.367944	0.00300901	0.0454189
ENSG00000173917.10	HOXB2	IFNA1.18389.11	0.367752	0.00302536	0.0456152
ENSG00000250616.2	AC012645.1	IFNA1.18389.11	-0.367721	0.00302795	0.0456152
ENSG00000173575.22	CHD2	IFNA1.18389.11	0.367656	0.00303356	0.045655
ENSG00000135119.14	RNFT2	IFNA1.18389.11	-0.367608	0.00303767	0.0456721
ENSG00000220472.1	AL139095.2	IFNA1.18389.11	-0.36756	0.00304179	0.0456893
ENSG00000106066.15	CPVL	IFNA1.18389.11	-0.367416	0.00305416	0.0458303
ENSG00000167996.16	FTH1	IFNA1.18389.11	-0.367368	0.0030583	0.0458476
ENSG00000267751.5	AC009005.1	IFNA1.18389.11	-0.366868	0.00310163	0.0464518
ENSG00000171928.14	TVP23B	IFNA1.18389.11	0.366791	0.0031083	0.0464612
ENSG00000198055.11	GRK6	IFNA1.18389.11	-0.366791	0.0031083	0.0464612
ENSG00000107223.13	EDF1	IFNA1.18389.11	-0.366743	0.0031125	0.0464788
ENSG00000245532.9	NEAT1	IFNA1.18389.11	0.366695	0.0031167	0.0464964
ENSG00000132669.13	RIN2	IFNA1.18389.11	0.366647	0.00312091	0.046514
ENSG00000177311.11	ZBTB38	IFNA1.18389.11	0.366599	0.00312513	0.0465317
ENSG00000166128.13	RAB8B	IFNA1.18389.11	0.366551	0.00312935	0.0465494
ENSG00000287644.1	AC080112.5	IFNA1.18389.11	0.366359	0.00314628	0.046756
ENSG00000122122.10	SASH3	IFNA1.18389.11	0.366215	0.00315903	0.0467839
ENSG00000140030.6	GPR65	IFNA1.18389.11	0.366263	0.00315477	0.0467839
ENSG00000146247.14	PHIP	IFNA1.18389.11	0.366215	0.00315903	0.0467839
ENSG00000232104.3	RFX3-AS1	IFNA1.18389.11	0.366201	0.00316033	0.0467839
ENSG00000202533.1	AC116366.1	IFNA1.18389.11	0.366111	0.00316828	0.0468563
ENSG00000187994.14	RINL	IFNA1.18389.11	0.366071	0.00317182	0.0468637
ENSG00000073464.12	CLCN4	IFNA1.18389.11	0.365831	0.00319325	0.047135
ENSG00000286190.1	AC055839.2	IFNA1.18389.11	-0.365783	0.00319756	0.0471532
ENSG00000101294.17	HM13	IFNA1.18389.11	-0.365735	0.00320186	0.0471714
ENSG00000005238.19	FAM214B	IFNA1.18389.11	-0.365399	0.00323215	0.0475721
ENSG00000162512.16	SDC3	IFNA1.18389.11	0.365255	0.00324521	0.0477186
ENSG00000156671.15	SAMD8	IFNA1.18389.11	0.365207	0.00324958	0.0477371
ENSG00000188004.10	SNHG28	IFNA1.18389.11	-0.364733	0.00329302	0.0483291
ENSG00000048649.13	RSF1	IFNA1.18389.11	0.364631	0.00330235	0.0484197
ENSG00000163479.14	SSR2	IFNA1.18389.11	-0.364535	0.00331121	0.0485034
ENSG00000153250.20	RBMS1	IFNA1.18389.11	0.364391	0.00332456	0.0486525
ENSG00000123700.5	KCNJ2	IFNA1.18389.11	0.364295	0.00333348	0.0486903
ENSG00000125810.10	CD93	IFNA1.18389.11	-0.364295	0.00333348	0.0486903
ENSG00000151062.15	CACNA2D4	IFNA1.18389.11	-0.364199	0.00334242	0.0487746
ENSG00000179476.8	C14orf28	IFNA1.18389.11	0.364103	0.00335139	0.048859
ENSG00000129566.13	TEP1	IFNA1.18389.11	0.363863	0.00337389	0.0489087
ENSG00000164821.5	DEFA4	IFNA1.18389.11	-0.363911	0.00336938	0.0489087
ENSG00000178982.10	EIF3K	IFNA1.18389.11	-0.363863	0.00337389	0.0489087
ENSG00000186409.17	CCDC30	IFNA1.18389.11	0.363863	0.00337389	0.0489087
ENSG00000198712.1	MT-CO2	IFNA1.18389.11	-0.363911	0.00336938	0.0489087
ENSG00000273076.1	AL021707.7	IFNA1.18389.11	0.363911	0.00336938	0.0489087
ENSG00000115956.10	PLEK	IFNA1.18389.11	0.363623	0.00339653	0.0491904
ENSG00000170889.14	RPS9	IFNA1.18389.11	-0.363575	0.00340107	0.0492098
ENSG00000137441.8	FGFBP2	IFNA1.18389.11	0.363527	0.00340562	0.0492293
ENSG00000136960.12	ENPP2	IFNA1.18389.11	0.36344	0.00341391	0.0492417
ENSG00000157734.14	SNX22	IFNA1.18389.11	-0.363383	0.0034193	0.0492417
ENSG00000166710.20	B2M	IFNA1.18389.11	0.363383	0.0034193	0.0492417
ENSG00000256690.1	AP001160.1	IFNA1.18389.11	-0.363479	0.00341017	0.0492417
ENSG00000165886.5	UBTD1	IFNA1.18389.11	-0.363335	0.00342387	0.0492422
ENSG00000240583.12	AQP1	IFNA1.18389.11	-0.363316	0.00342574	0.0492422
ENSG00000108510.10	MED13	IFNA1.18389.11	0.363239	0.00343303	0.0493008
ENSG00000150403.18	TMCO3	IFNA1.18389.11	-0.363143	0.00344221	0.0493865
ENSG00000105427.10	CNFN	IFNA1.18389.11	-0.362854	0.00346995	0.0495072
ENSG00000130558.19	OLFM1	IFNA1.18389.11	-0.362874	0.00346807	0.0495072
ENSG00000141030.13	COPS3	IFNA1.18389.11	-0.362903	0.00346525	0.0495072
ENSG00000170962.13	PDGFD	IFNA1.18389.11	0.362855	0.00346988	0.0495072
ENSG00000186806.5	VSIG10L	IFNA1.18389.11	0.362951	0.00346063	0.0495072
ENSG00000272908.1	AC006033.2	IFNA1.18389.11	0.362903	0.00346525	0.0495072
ENSG00000161265.15	U2AF1L4	IFNA1.18389.11	-0.362807	0.00347451	0.0495262
ENSG00000174348.14	PODN	IFNA1.18389.11	0.362731	0.00348189	0.0495855
ENSG00000146576.13	C7orf26	IFNA1.18389.11	-0.362615	0.00349308	0.049607
ENSG00000187210.14	GCNT1	IFNA1.18389.11	0.362615	0.00349308	0.049607
ENSG00000196123.13	KIAA0895L	IFNA1.18389.11	0.362615	0.00349308	0.049607
ENSG00000186204.15	CYP4F12	IFNA1.18389.11	-0.362519	0.00350241	0.0496934
ENSG00000108370.17	RGS9	IFNA1.18389.11	0.362279	0.00352581	0.0499793
ENSG00000054267.22	ARID4B	IFNA1.18389.11	0.362231	0.0035305	0.0499997
ENSG00000047579.19	DTNBP1	IFNA1.18389.11	0.362183	0.00353521	0.0500202
ENSG00000152223.15	EPG5	IFNA1.18389.11	0.362087	0.00354463	0.0501074
ENSG00000189190.10	ZNF600	IFNA1.18389.11	0.361991	0.00355407	0.0501947
ENSG00000185000.12	DGAT1	IFNA1.18389.11	-0.361799	0.00357303	0.0504161
ENSG00000197044.11	ZNF441	IFNA1.18389.11	0.361659	0.00358687	0.0505247
ENSG00000276231.5	PIK3R6	IFNA1.18389.11	-0.361655	0.0035873	0.0505247
ENSG00000180104.16	EXOC3	IFNA1.18389.11	-0.361415	0.0036112	0.0508148
ENSG00000089060.11	SLC8B1	IFNA1.18389.11	-0.361271	0.00362561	0.0509243
ENSG00000115649.16	CNPPD1	IFNA1.18389.11	-0.361271	0.00362561	0.0509243
ENSG00000166171.13	DPCD	IFNA1.18389.11	-0.361175	0.00363525	0.0509664
ENSG00000196456.13	ZNF775	IFNA1.18389.11	-0.361175	0.00363525	0.0509664
ENSG00000138279.16	ANXA7	IFNA1.18389.11	-0.361127	0.00364007	0.0509876
ENSG00000068745.15	IP6K2	IFNA1.18389.11	0.361031	0.00364974	0.05103
ENSG00000171943.12	SRGAP2C	IFNA1.18389.11	0.361031	0.00364974	0.05103
ENSG00000086232.13	EIF2AK1	IFNA1.18389.11	-0.360839	0.00366915	0.0511616
ENSG00000181826.10	RELL1	IFNA1.18389.11	-0.360887	0.00366429	0.0511616
ENSG00000183621.15	ZNF438	IFNA1.18389.11	0.360839	0.00366915	0.0511616
ENSG00000272636.4	DOC2B	IFNA1.18389.11	-0.360782	0.00367497	0.0511963
ENSG00000105401.9	CDC37	IFNA1.18389.11	-0.360695	0.00368376	0.0512538
ENSG00000257285.6	AL132780.1	IFNA1.18389.11	0.360675	0.00368576	0.0512538
ENSG00000114480.13	GBE1	IFNA1.18389.11	-0.360455	0.00370823	0.0514267
ENSG00000134910.14	STT3A	IFNA1.18389.11	-0.360455	0.00370823	0.0514267
ENSG00000171596.7	NMUR1	IFNA1.18389.11	0.360503	0.00370333	0.0514267
ENSG00000110074.11	FOXRED1	IFNA1.18389.11	-0.360407	0.00371315	0.0514483
ENSG00000162616.9	DNAJB4	IFNA1.18389.11	0.36035	0.00371904	0.0514836
ENSG00000030110.13	BAK1	IFNA1.18389.11	0.360311	0.00372299	0.0514918
ENSG00000234975.6	FTH1P2	IFNA1.18389.11	-0.360263	0.00372792	0.0515136
ENSG00000039523.20	RIPOR1	IFNA1.18389.11	-0.360023	0.00375265	0.0517623
ENSG00000173221.14	GLRX	IFNA1.18389.11	0.360023	0.00375265	0.0517623
ENSG00000123636.18	BAZ2B	IFNA1.18389.11	0.359831	0.00377254	0.0518505
ENSG00000138600.10	SPPL2A	IFNA1.18389.11	0.359831	0.00377254	0.0518505
ENSG00000175826.12	CTDNEP1	IFNA1.18389.11	-0.359927	0.00376258	0.0518505
ENSG00000237886.1	NALT1	IFNA1.18389.11	-0.359859	0.0037696	0.0518505
ENSG00000120262.10	CCDC170	IFNA1.18389.11	-0.359571	0.00379959	0.0521756
ENSG00000140836.17	ZFHX3	IFNA1.18389.11	-0.359495	0.00380757	0.0522385
ENSG00000174444.15	RPL4	IFNA1.18389.11	-0.359255	0.00383277	0.0525373
ENSG00000175416.14	CLTB	IFNA1.18389.11	-0.359159	0.00384289	0.0526291
ENSG00000152766.6	ANKRD22	IFNA1.18389.11	0.359063	0.00385304	0.052721
ENSG00000186197.14	EDARADD	IFNA1.18389.11	0.358986	0.00386118	0.0527662
ENSG00000229344.1	MTCO2P12	IFNA1.18389.11	-0.358967	0.0038632	0.0527662
ENSG00000158773.14	USF1	IFNA1.18389.11	0.358775	0.00388361	0.0528102
ENSG00000229132.2	EIF4A1P10	IFNA1.18389.11	-0.358775	0.00388361	0.0528102
ENSG00000253210.2	AC040970.1	IFNA1.18389.11	0.358775	0.00388361	0.0528102
ENSG00000269439.6	AC010618.3	IFNA1.18389.11	-0.358871	0.0038734	0.0528102
ENSG00000274265.5	AC245297.4	IFNA1.18389.11	0.358775	0.00388361	0.0528102
ENSG00000170275.15	CRTAP	IFNA1.18389.11	-0.358631	0.00389898	0.0529724
ENSG00000117523.16	PRRC2C	IFNA1.18389.11	0.358583	0.00390412	0.0529953
ENSG00000081052.13	COL4A4	IFNA1.18389.11	-0.358379	0.00392596	0.0532447
ENSG00000243806.1	RPL7P18	IFNA1.18389.11	0.358338	0.00393042	0.0532582
ENSG00000198408.14	OGA	IFNA1.18389.11	0.358295	0.00393505	0.053274
ENSG00000115718.17	PROC	IFNA1.18389.11	-0.358206	0.0039446	0.0533203
ENSG00000119681.12	LTBP2	IFNA1.18389.11	-0.358199	0.00394541	0.0533203
ENSG00000177169.10	ULK1	IFNA1.18389.11	-0.358103	0.00395579	0.0534136
ENSG00000075420.13	FNDC3B	IFNA1.18389.11	0.357815	0.00398709	0.0536947
ENSG00000078237.7	TIGAR	IFNA1.18389.11	0.357815	0.00398709	0.0536947
ENSG00000205609.12	EIF3CL	IFNA1.18389.11	-0.357863	0.00398186	0.0536947
ENSG00000179021.10	C3orf38	IFNA1.18389.11	0.357671	0.00400282	0.0538593
ENSG00000081760.17	AACS	IFNA1.18389.11	-0.357479	0.00402388	0.0540953
ENSG00000174238.15	PITPNA	IFNA1.18389.11	-0.357383	0.00403445	0.05419
ENSG00000149761.9	NUDT22	IFNA1.18389.11	-0.357191	0.00405565	0.0544272
ENSG00000095794.19	CREM	IFNA1.18389.11	0.357095	0.00406629	0.0545224
ENSG00000038945.15	MSR1	IFNA1.18389.11	0.357003	0.00407648	0.0546114
ENSG00000165804.16	ZNF219	IFNA1.18389.11	-0.356951	0.0040823	0.0546417
ENSG00000196329.11	GIMAP5	IFNA1.18389.11	0.356903	0.00408765	0.0546656
ENSG00000272325.2	NUDT3	IFNA1.18389.11	-0.356807	0.00409836	0.0547613
ENSG00000154330.13	PGM5	IFNA1.18389.11	-0.356604	0.00412104	0.0550164
ENSG00000197992.7	CLEC9A	IFNA1.18389.11	-0.35636	0.00414852	0.0553352
ENSG00000070010.19	UFD1	IFNA1.18389.11	-0.356327	0.00415231	0.0553377
ENSG00000166888.12	STAT6	IFNA1.18389.11	-0.356231	0.00416318	0.0553865
ENSG00000245025.3	AC107959.1	IFNA1.18389.11	0.356231	0.00416318	0.0553865
ENSG00000129007.14	CALML4	IFNA1.18389.11	0.356183	0.00416862	0.0554109
ENSG00000167397.15	VKORC1	IFNA1.18389.11	-0.356087	0.00417952	0.055412
ENSG00000189350.12	TOGARAM2	IFNA1.18389.11	0.356135	0.00417406	0.055412
ENSG00000220323.4	H2BC19P	IFNA1.18389.11	0.356087	0.00417952	0.055412
ENSG00000131653.13	TRAF7	IFNA1.18389.11	-0.355991	0.00419045	0.0554612
ENSG00000170837.3	GPR27	IFNA1.18389.11	0.355991	0.00419045	0.0554612
ENSG00000008438.5	PGLYRP1	IFNA1.18389.11	-0.355943	0.00419592	0.0554858
ENSG00000171044.11	XKR6	IFNA1.18389.11	0.355875	0.00420365	0.0555403
ENSG00000174125.8	TLR1	IFNA1.18389.11	0.355799	0.00421238	0.0556077
ENSG00000092067.5	CEBPE	IFNA1.18389.11	-0.355751	0.00421788	0.0556325
ENSG00000037749.12	MFAP3	IFNA1.18389.11	0.355463	0.004251	0.0560213
ENSG00000144843.11	ADPRH	IFNA1.18389.11	0.355319	0.00426765	0.0561444
ENSG00000168237.18	GLYCTK	IFNA1.18389.11	-0.355319	0.00426765	0.0561444
ENSG00000164096.13	C4orf3	IFNA1.18389.11	0.354983	0.00430672	0.0565616
ENSG00000189430.13	NCR1	IFNA1.18389.11	0.354983	0.00430672	0.0565616
ENSG00000077549.18	CAPZB	IFNA1.18389.11	-0.354935	0.00431232	0.0565868
ENSG00000126858.18	RHOT1	IFNA1.18389.11	0.354887	0.00431794	0.0566122
ENSG00000149823.9	VPS51	IFNA1.18389.11	-0.354839	0.00432356	0.0566375
ENSG00000169118.18	CSNK1G1	IFNA1.18389.11	0.354791	0.00432919	0.0566629
ENSG00000124588.20	NQO2	IFNA1.18389.11	-0.354647	0.0043461	0.0567876
ENSG00000287839.1	AL353807.5	IFNA1.18389.11	0.354647	0.0043461	0.0567876
ENSG00000170043.12	TRAPPC1	IFNA1.18389.11	-0.354599	0.00435176	0.0568132
ENSG00000185697.16	MYBL1	IFNA1.18389.11	0.354551	0.00435742	0.0568387
ENSG00000125652.8	ALKBH7	IFNA1.18389.11	-0.354359	0.00438012	0.0569192
ENSG00000135862.6	LAMC1	IFNA1.18389.11	-0.354359	0.00438012	0.0569192
ENSG00000158373.8	H2BC5	IFNA1.18389.11	0.354359	0.00438012	0.0569192
ENSG00000184988.8	TMEM106A	IFNA1.18389.11	0.354311	0.00438581	0.0569192
ENSG00000206503.13	HLA-A	IFNA1.18389.11	0.354311	0.00438581	0.0569192
ENSG00000250510.8	GPR162	IFNA1.18389.11	-0.354407	0.00437443	0.0569192
ENSG00000159423.17	ALDH4A1	IFNA1.18389.11	-0.354167	0.00440292	0.0570931
ENSG00000106952.7	TNFSF8	IFNA1.18389.11	0.354119	0.00440864	0.057119
ENSG00000119457.8	SLC46A2	IFNA1.18389.11	-0.353975	0.00442583	0.0572935
ENSG00000138639.18	ARHGAP24	IFNA1.18389.11	-0.353879	0.00443733	0.0573456
ENSG00000204628.12	RACK1	IFNA1.18389.11	-0.353879	0.00443733	0.0573456
ENSG00000148200.17	NR6A1	IFNA1.18389.11	-0.353783	0.00444885	0.0574462
ENSG00000055130.17	CUL1	IFNA1.18389.11	0.353639	0.00446618	0.0575732
ENSG00000172243.18	CLEC7A	IFNA1.18389.11	0.353639	0.00446618	0.0575732
ENSG00000185947.15	ZNF267	IFNA1.18389.11	0.353591	0.00447197	0.0575996
ENSG00000213999.17	MEF2B	IFNA1.18389.11	-0.353543	0.00447777	0.0576259
ENSG00000137267.6	TUBB2A	IFNA1.18389.11	-0.353451	0.00448887	0.0576788
ENSG00000196562.14	SULF2	IFNA1.18389.11	-0.353447	0.00448938	0.0576788
ENSG00000157540.21	DYRK1A	IFNA1.18389.11	0.353351	0.00450102	0.0576836
ENSG00000169583.13	CLIC3	IFNA1.18389.11	0.353399	0.0044952	0.0576836
ENSG00000198265.12	HELZ	IFNA1.18389.11	0.353351	0.00450102	0.0576836
ENSG00000272419.6	LINC01145	IFNA1.18389.11	0.353255	0.00451269	0.057785
ENSG00000105967.16	TFEC	IFNA1.18389.11	0.353159	0.00452438	0.0578864
ENSG00000070756.16	PABPC1	IFNA1.18389.11	-0.353063	0.0045361	0.0579881
ENSG00000233426.3	EIF3FP3	IFNA1.18389.11	-0.352967	0.00454785	0.05809
ENSG00000118579.13	MED28	IFNA1.18389.11	0.352919	0.00455373	0.0581168
ENSG00000085832.17	EPS15	IFNA1.18389.11	0.352823	0.00456552	0.0581706
ENSG00000100345.21	MYH9	IFNA1.18389.11	-0.352823	0.00456552	0.0581706
ENSG00000110848.8	CD69	IFNA1.18389.11	0.352696	0.00458116	0.0583216
ENSG00000012232.9	EXTL3	IFNA1.18389.11	-0.352631	0.00458917	0.0583752
ENSG00000182795.13	C1orf116	IFNA1.18389.11	-0.352484	0.00460737	0.0585581
ENSG00000105220.17	GPI	IFNA1.18389.11	-0.352343	0.00462486	0.0586834
ENSG00000223745.8	CCDC18-AS1	IFNA1.18389.11	0.352343	0.00462486	0.0586834
ENSG00000110172.12	CHORDC1	IFNA1.18389.11	0.352199	0.0046428	0.0587654
ENSG00000127311.9	HELB	IFNA1.18389.11	0.352247	0.00463681	0.0587654
ENSG00000158406.4	H4C8	IFNA1.18389.11	0.352199	0.0046428	0.0587654
ENSG00000155926.14	SLA	IFNA1.18389.11	0.352151	0.00464879	0.0587928
ENSG00000112851.14	ERBIN	IFNA1.18389.11	0.352103	0.00465479	0.0588203
ENSG00000063046.17	EIF4B	IFNA1.18389.11	-0.351959	0.00467283	0.0589997
ENSG00000125170.11	DOK4	IFNA1.18389.11	-0.351575	0.00472123	0.0595619
ENSG00000157625.15	TAB3	IFNA1.18389.11	0.351334	0.0047517	0.0598972
ENSG00000054983.17	GALC	IFNA1.18389.11	0.351286	0.00475782	0.0599251
ENSG00000198574.6	SH2D1B	IFNA1.18389.11	0.351094	0.00478235	0.0601848
ENSG00000027869.11	SH2D2A	IFNA1.18389.11	0.350902	0.004807	0.0601991
ENSG00000128512.23	DOCK4	IFNA1.18389.11	0.350902	0.004807	0.0601991
ENSG00000164136.17	IL15	IFNA1.18389.11	0.350902	0.004807	0.0601991
ENSG00000205022.9	PABPN1L	IFNA1.18389.11	-0.351014	0.00479262	0.0601991
ENSG00000237424.1	FOXD2-AS1	IFNA1.18389.11	0.350998	0.00479466	0.0601991
ENSG00000250673.2	REELD1	IFNA1.18389.11	-0.350946	0.00480135	0.0601991
ENSG00000247121.7	AC009126.1	IFNA1.18389.11	0.350854	0.00481317	0.0602274
ENSG00000079246.16	XRCC5	IFNA1.18389.11	-0.350614	0.00484417	0.060566
ENSG00000105202.9	FBL	IFNA1.18389.11	-0.350422	0.0048691	0.0607787
ENSG00000125900.13	SIRPD	IFNA1.18389.11	0.350422	0.0048691	0.0607787
ENSG00000071242.12	RPS6KA2	IFNA1.18389.11	-0.350326	0.0048816	0.0608359
ENSG00000235513.2	L3MBTL2-AS1	IFNA1.18389.11	0.350326	0.0048816	0.0608359
ENSG00000226891.9	LINC01359	IFNA1.18389.11	0.350278	0.00488787	0.0608646
ENSG00000249978.1	TRGV7	IFNA1.18389.11	0.350199	0.00489822	0.0609441
ENSG00000224051.7	CPTP	IFNA1.18389.11	-0.349942	0.00493191	0.0613137
ENSG00000187764.11	SEMA4D	IFNA1.18389.11	0.349798	0.00495089	0.0614999
ENSG00000280407.2	AC132872.4	IFNA1.18389.11	0.349558	0.00498267	0.0618446
ENSG00000133812.15	SBF2	IFNA1.18389.11	0.349414	0.00500182	0.0620323
ENSG00000101079.21	NDRG3	IFNA1.18389.11	-0.349078	0.00504677	0.0623883
ENSG00000165417.12	GTF2A1	IFNA1.18389.11	0.349078	0.00504677	0.0623883
ENSG00000171862.11	PTEN	IFNA1.18389.11	0.349078	0.00504677	0.0623883
ENSG00000274963.1	RN7SL600P	IFNA1.18389.11	0.349078	0.00504677	0.0623883
ENSG00000112406.5	HECA	IFNA1.18389.11	0.348982	0.00505967	0.0624473
ENSG00000141622.14	RNF165	IFNA1.18389.11	0.348982	0.00505967	0.0624473
ENSG00000073050.11	XRCC1	IFNA1.18389.11	-0.348886	0.00507261	0.0625567
ENSG00000142327.13	RNPEPL1	IFNA1.18389.11	-0.34879	0.00508557	0.062566
ENSG00000167065.13	DUSP18	IFNA1.18389.11	0.348838	0.00507909	0.062566
ENSG00000236876.3	TMSB4XP1	IFNA1.18389.11	-0.34879	0.00508557	0.062566
ENSG00000179562.3	GCC1	IFNA1.18389.11	0.348646	0.00510507	0.0627557
ENSG00000020633.18	RUNX3	IFNA1.18389.11	0.348598	0.00511159	0.0627752
ENSG00000089818.18	NECAP1	IFNA1.18389.11	0.348454	0.00513118	0.0627752
ENSG00000104325.7	DECR1	IFNA1.18389.11	0.348454	0.00513118	0.0627752
ENSG00000132294.15	EFR3A	IFNA1.18389.11	0.348454	0.00513118	0.0627752
ENSG00000156232.7	WHAMM	IFNA1.18389.11	0.348502	0.00512464	0.0627752
ENSG00000157551.19	KCNJ15	IFNA1.18389.11	0.348502	0.00512464	0.0627752
ENSG00000074800.16	ENO1	IFNA1.18389.11	-0.348406	0.00513772	0.0628053
ENSG00000120451.10	SNX19	IFNA1.18389.11	0.34831	0.00515083	0.0629155
ENSG00000099840.13	IZUMO4	IFNA1.18389.11	-0.348166	0.00517056	0.0631063
ENSG00000105732.13	ZNF574	IFNA1.18389.11	-0.348022	0.00519035	0.0632975
ENSG00000157106.16	SMG1	IFNA1.18389.11	0.347926	0.00520358	0.0634085
ENSG00000174796.12	THAP6	IFNA1.18389.11	0.347878	0.0052102	0.0634389
ENSG00000166289.6	PLEKHF1	IFNA1.18389.11	0.34783	0.00521683	0.0634694
ENSG00000133169.6	BEX1	IFNA1.18389.11	-0.347742	0.00522912	0.0635305
ENSG00000133731.10	IMPA1	IFNA1.18389.11	0.347734	0.00523012	0.0635305
ENSG00000115520.8	COQ10B	IFNA1.18389.11	0.347686	0.00523678	0.0635611
ENSG00000104324.16	CPQ	IFNA1.18389.11	-0.34759	0.00525011	0.0635723
ENSG00000111669.15	TPI1	IFNA1.18389.11	-0.34759	0.00525011	0.0635723
ENSG00000175166.17	PSMD2	IFNA1.18389.11	-0.34759	0.00525011	0.0635723
ENSG00000172687.13	ZNF738	IFNA1.18389.11	0.347494	0.00526348	0.0635838
ENSG00000175928.6	LRRN1	IFNA1.18389.11	0.347494	0.00526348	0.0635838
ENSG00000236675.1	MTX1P1	IFNA1.18389.11	-0.347542	0.00525679	0.0635838
ENSG00000154642.11	C21orf91	IFNA1.18389.11	0.347446	0.00527017	0.0636146
ENSG00000213468.7	FIRRE	IFNA1.18389.11	0.347392	0.00527777	0.0636564
ENSG00000135617.4	PRADC1	IFNA1.18389.11	-0.347206	0.00530375	0.0638694
ENSG00000143321.19	HDGF	IFNA1.18389.11	-0.347206	0.00530375	0.0638694
ENSG00000134758.14	RNF138	IFNA1.18389.11	0.34711	0.00531723	0.0639316
ENSG00000141905.19	NFIC	IFNA1.18389.11	-0.34711	0.00531723	0.0639316
ENSG00000163812.15	ZDHHC3	IFNA1.18389.11	-0.34687	0.00535107	0.063988
ENSG00000165259.14	HDX	IFNA1.18389.11	0.346905	0.00534609	0.063988
ENSG00000169439.12	SDC2	IFNA1.18389.11	-0.346954	0.00533929	0.063988
ENSG00000176994.11	SMCR8	IFNA1.18389.11	0.34687	0.00535107	0.063988
ENSG00000188042.8	ARL4C	IFNA1.18389.11	0.347014	0.00533074	0.063988
ENSG00000196586.16	MYO6	IFNA1.18389.11	0.347042	0.00532678	0.063988
ENSG00000204406.13	MBD5	IFNA1.18389.11	0.346918	0.00534429	0.063988
ENSG00000261716.2	H2BC20P	IFNA1.18389.11	0.346822	0.00535786	0.0640194
ENSG00000011243.18	AKAP8L	IFNA1.18389.11	-0.346726	0.00537147	0.0641321
ENSG00000103154.9	NECAB2	IFNA1.18389.11	-0.34663	0.0053851	0.0642449
ENSG00000005379.17	TSPOAP1	IFNA1.18389.11	0.346582	0.00539193	0.0642765
ENSG00000249662.6	LINC02218	IFNA1.18389.11	0.346534	0.00539877	0.0643081
ENSG00000253438.4	PCAT1	IFNA1.18389.11	0.34639	0.00541932	0.064503
ENSG00000272886.6	DCP1A	IFNA1.18389.11	0.346342	0.00542619	0.0645347
ENSG00000166507.18	NDST2	IFNA1.18389.11	-0.346246	0.00543995	0.0646483
ENSG00000138119.17	MYOF	IFNA1.18389.11	0.345862	0.00549528	0.0652554
ENSG00000151743.11	AMN1	IFNA1.18389.11	0.34567	0.00552314	0.0655355
ENSG00000144306.15	SCRN3	IFNA1.18389.11	0.345622	0.00553012	0.0655678
ENSG00000106605.11	BLVRA	IFNA1.18389.11	0.345574	0.00553711	0.0656
ENSG00000232220.2	AC008440.1	IFNA1.18389.11	-0.345424	0.00555909	0.0658096
ENSG00000167468.17	GPX4	IFNA1.18389.11	-0.345238	0.00558626	0.0660296
ENSG00000205423.11	CNEP1R1	IFNA1.18389.11	0.345238	0.00558626	0.0660296
ENSG00000114812.13	VIPR1	IFNA1.18389.11	-0.345142	0.00560038	0.0661456
ENSG00000083223.18	TUT7	IFNA1.18389.11	0.345094	0.00560745	0.0661782
ENSG00000143437.21	ARNT	IFNA1.18389.11	-0.345046	0.00561452	0.0662109
ENSG00000100316.16	RPL3	IFNA1.18389.11	-0.34495	0.0056287	0.0663271
ENSG00000196961.12	AP2A1	IFNA1.18389.11	-0.344902	0.0056358	0.0663599
ENSG00000265972.6	TXNIP	IFNA1.18389.11	0.344758	0.00565715	0.0665603
ENSG00000272502.1	AC104958.2	IFNA1.18389.11	0.34471	0.00566428	0.0665932
ENSG00000286116.1	AL157394.3	IFNA1.18389.11	0.344518	0.00569288	0.0668783
ENSG00000197714.9	ZNF460	IFNA1.18389.11	0.344402	0.00571021	0.0670306
ENSG00000206047.2	DEFA1	IFNA1.18389.11	-0.344278	0.00572882	0.0671977
ENSG00000035720.8	STAP1	IFNA1.18389.11	0.344182	0.00574325	0.0673156
ENSG00000077585.14	GPR137B	IFNA1.18389.11	0.344086	0.00575771	0.0673823
ENSG00000167395.10	ZNF646	IFNA1.18389.11	0.344086	0.00575771	0.0673823
ENSG00000143889.16	HNRNPLL	IFNA1.18389.11	0.344038	0.00576495	0.0674157
ENSG00000171169.9	NAIF1	IFNA1.18389.11	0.34399	0.0057722	0.0674492
ENSG00000215440.12	NPEPL1	IFNA1.18389.11	-0.343942	0.00577946	0.0674827
ENSG00000053501.13	USE1	IFNA1.18389.11	-0.34375	0.00580858	0.0677712
ENSG00000185278.15	ZBTB37	IFNA1.18389.11	0.343606	0.0058305	0.0679753
ENSG00000139637.14	C12orf10	IFNA1.18389.11	-0.34351	0.00584516	0.0680429
ENSG00000172270.20	BSG	IFNA1.18389.11	-0.34351	0.00584516	0.0680429
ENSG00000140396.13	NCOA2	IFNA1.18389.11	0.343414	0.00585984	0.0681623
ENSG00000144579.7	CTDSP1	IFNA1.18389.11	-0.343318	0.00587456	0.0682818
ENSG00000165280.16	VCP	IFNA1.18389.11	-0.342886	0.0059412	0.0689521
ENSG00000166188.2	ZNF319	IFNA1.18389.11	0.342886	0.0059412	0.0689521
ENSG00000007080.11	CCDC124	IFNA1.18389.11	-0.342598	0.005986	0.0691066
ENSG00000114353.17	GNAI2	IFNA1.18389.11	-0.342598	0.005986	0.0691066
ENSG00000115107.20	STEAP3	IFNA1.18389.11	-0.342742	0.00596357	0.0691066
ENSG00000129353.15	SLC44A2	IFNA1.18389.11	-0.342742	0.00596357	0.0691066
ENSG00000148303.17	RPL7A	IFNA1.18389.11	-0.342694	0.00597104	0.0691066
ENSG00000160211.19	G6PD	IFNA1.18389.11	-0.342646	0.00597851	0.0691066
ENSG00000162927.14	PUS10	IFNA1.18389.11	0.342598	0.005986	0.0691066
ENSG00000197530.12	MIB2	IFNA1.18389.11	-0.342262	0.00603864	0.0696619
ENSG00000139990.18	DCAF5	IFNA1.18389.11	0.342214	0.00604619	0.0696967
ENSG00000074054.18	CLASP1	IFNA1.18389.11	0.342166	0.00605375	0.0697142
ENSG00000139083.11	ETV6	IFNA1.18389.11	0.342118	0.00606132	0.0697142
ENSG00000274425.1	AC114271.1	IFNA1.18389.11	-0.342118	0.00606132	0.0697142
ENSG00000137094.14	DNAJB5	IFNA1.18389.11	-0.342022	0.00607648	0.0698116
ENSG00000205710.4	C17orf107	IFNA1.18389.11	-0.342007	0.00607887	0.0698116
ENSG00000067225.18	PKM	IFNA1.18389.11	-0.341974	0.00608408	0.0698192
ENSG00000254772.10	EEF1G	IFNA1.18389.11	-0.341734	0.00612217	0.070204
ENSG00000108518.8	PFN1	IFNA1.18389.11	-0.34159	0.00614513	0.0704147
ENSG00000159352.15	PSMD4	IFNA1.18389.11	-0.341542	0.0061528	0.07045
ENSG00000153922.10	CHD1	IFNA1.18389.11	0.341494	0.00616048	0.0704854
ENSG00000090989.18	EXOC1	IFNA1.18389.11	0.341446	0.00616816	0.0705208
ENSG00000006007.12	GDE1	IFNA1.18389.11	-0.34135	0.00618356	0.0705918
ENSG00000112033.14	PPARD	IFNA1.18389.11	-0.34135	0.00618356	0.0705918
ENSG00000104973.18	MED25	IFNA1.18389.11	-0.341206	0.00620672	0.0708036
ENSG00000099956.19	SMARCB1	IFNA1.18389.11	-0.341062	0.00622996	0.0709633
ENSG00000140463.14	BBS4	IFNA1.18389.11	0.341062	0.00622996	0.0709633
ENSG00000130830.15	MPP1	IFNA1.18389.11	-0.341014	0.00623772	0.0709991
ENSG00000175886.10	RPL7AP66	IFNA1.18389.11	-0.340918	0.00625327	0.0711234
ENSG00000138175.9	ARL3	IFNA1.18389.11	-0.340822	0.00626885	0.0712479
ENSG00000013810.19	TACC3	IFNA1.18389.11	-0.340774	0.00627666	0.0712839
ENSG00000136381.13	IREB2	IFNA1.18389.11	0.340534	0.00631581	0.0715171
ENSG00000157388.19	CACNA1D	IFNA1.18389.11	-0.340616	0.00630245	0.0715171
ENSG00000250326.2	AC104596.1	IFNA1.18389.11	0.340545	0.00631405	0.0715171
ENSG00000284649.1	AC009093.8	IFNA1.18389.11	-0.340557	0.00631204	0.0715171
ENSG00000126522.17	ASL	IFNA1.18389.11	-0.340438	0.00633153	0.0716423
ENSG00000271303.1	SRXN1	IFNA1.18389.11	-0.340198	0.00637098	0.0720357
ENSG00000132005.9	RFX1	IFNA1.18389.11	-0.34015	0.0063789	0.0720722
ENSG00000248923.1	MTND5P11	IFNA1.18389.11	-0.340102	0.00638682	0.0721087
ENSG00000135334.9	AKIRIN2	IFNA1.18389.11	0.33991	0.00641861	0.0722023
ENSG00000153767.10	GTF2E1	IFNA1.18389.11	0.33991	0.00641861	0.0722023
ENSG00000180304.14	OAZ2	IFNA1.18389.11	-0.339958	0.00641065	0.0722023
ENSG00000236345.1	SCAT8	IFNA1.18389.11	0.339958	0.00641065	0.0722023
ENSG00000240053.8	LY6G5B	IFNA1.18389.11	-0.340006	0.0064027	0.0722023
ENSG00000166016.6	ABTB2	IFNA1.18389.11	0.339862	0.00642658	0.0722391
ENSG00000102030.16	NAA10	IFNA1.18389.11	-0.339814	0.00643456	0.0722759
ENSG00000161526.15	SAP30BP	IFNA1.18389.11	-0.339718	0.00645053	0.0722968
ENSG00000167851.15	CD300A	IFNA1.18389.11	0.339718	0.00645053	0.0722968
ENSG00000215717.7	TMEM167B	IFNA1.18389.11	0.339718	0.00645053	0.0722968
ENSG00000117222.14	RBBP5	IFNA1.18389.11	0.339574	0.00647457	0.0724605
ENSG00000162383.12	SLC1A7	IFNA1.18389.11	0.33959	0.00647184	0.0724605
ENSG00000235290.1	HLA-W	IFNA1.18389.11	0.339367	0.00650924	0.0727955
ENSG00000099998.17	GGT5	IFNA1.18389.11	-0.339255	0.00652806	0.0729529
ENSG00000122359.18	ANXA11	IFNA1.18389.11	-0.33919	0.00653905	0.0730225
ENSG00000148841.17	ITPRIP	IFNA1.18389.11	0.339142	0.00654715	0.0730599
ENSG00000048028.11	USP28	IFNA1.18389.11	0.339046	0.00656337	0.0731878
ENSG00000213906.10	LTB4R2	IFNA1.18389.11	0.338854	0.00659593	0.0734975
ENSG00000283696.1	AL592295.4	IFNA1.18389.11	0.33869	0.00662383	0.073755
ENSG00000170175.11	CHRNB1	IFNA1.18389.11	0.33847	0.00666146	0.0739595
ENSG00000213199.8	ASIC3	IFNA1.18389.11	-0.338518	0.00665324	0.0739595
ENSG00000244754.8	N4BP2L2	IFNA1.18389.11	0.33847	0.00666146	0.0739595
ENSG00000277369.1	AC010654.1	IFNA1.18389.11	0.338474	0.00666076	0.0739595
ENSG00000113273.17	ARSB	IFNA1.18389.11	0.338326	0.00668618	0.0741804
ENSG00000270120.1	AC007728.3	IFNA1.18389.11	0.338071	0.00673013	0.0746142
ENSG00000066322.15	ELOVL1	IFNA1.18389.11	-0.337942	0.0067525	0.0747543
ENSG00000155085.15	AK9	IFNA1.18389.11	0.337942	0.0067525	0.0747543
ENSG00000075151.20	EIF4G3	IFNA1.18389.11	0.337558	0.0068194	0.0754405
ENSG00000105723.12	GSK3A	IFNA1.18389.11	-0.337462	0.00683621	0.0755178
ENSG00000130038.10	CRACR2A	IFNA1.18389.11	0.337462	0.00683621	0.0755178
ENSG00000101220.17	C20orf27	IFNA1.18389.11	-0.337318	0.0068615	0.0755643
ENSG00000165923.16	AGBL2	IFNA1.18389.11	0.337399	0.00684727	0.0755643
ENSG00000230551.4	AC021078.1	IFNA1.18389.11	0.337318	0.0068615	0.0755643
ENSG00000244038.9	DDOST	IFNA1.18389.11	-0.337318	0.0068615	0.0755643
ENSG00000260729.1	AC009690.1	IFNA1.18389.11	0.337298	0.00686501	0.0755643
ENSG00000027075.15	PRKCH	IFNA1.18389.11	0.336934	0.00692934	0.0761633
ENSG00000102531.16	FNDC3A	IFNA1.18389.11	0.336934	0.00692934	0.0761633
ENSG00000108819.11	PPP1R9B	IFNA1.18389.11	-0.336886	0.00693786	0.0762024
ENSG00000008130.15	NADK	IFNA1.18389.11	0.33679	0.00695493	0.0763354
ENSG00000260793.2	AC003102.1	IFNA1.18389.11	-0.336742	0.00696348	0.0763746
ENSG00000212907.2	MT-ND4L	IFNA1.18389.11	-0.336646	0.00698061	0.0764533
ENSG00000288302.1	AL132709.8	IFNA1.18389.11	-0.336662	0.00697772	0.0764533
ENSG00000172531.15	PPP1CA	IFNA1.18389.11	-0.336598	0.00698918	0.0764927
ENSG00000102921.8	N4BP1	IFNA1.18389.11	0.336502	0.00700636	0.0765717
ENSG00000162148.11	PPP1R32	IFNA1.18389.11	-0.336502	0.00700636	0.0765717
ENSG00000140830.9	TXNL4B	IFNA1.18389.11	0.336454	0.00701497	0.0766112
ENSG00000138835.22	RGS3	IFNA1.18389.11	0.336358	0.0070322	0.0767449
ENSG00000213809.9	KLRK1	IFNA1.18389.11	0.336166	0.00706679	0.0770676
ENSG00000163788.14	SNRK	IFNA1.18389.11	0.33607	0.00708414	0.077202
ENSG00000141627.13	DYM	IFNA1.18389.11	-0.335925	0.00711023	0.0773218
ENSG00000151239.13	TWF1	IFNA1.18389.11	0.335974	0.00710152	0.0773218
ENSG00000205045.9	SLFN12L	IFNA1.18389.11	0.335942	0.0071073	0.0773218
ENSG00000090621.14	PABPC4	IFNA1.18389.11	-0.335877	0.00711894	0.0773619
ENSG00000124357.13	NAGK	IFNA1.18389.11	0.335685	0.0071539	0.0776868
ENSG00000102401.20	ARMCX3	IFNA1.18389.11	0.335541	0.00718021	0.0777133
ENSG00000119777.20	TMEM214	IFNA1.18389.11	-0.335541	0.00718021	0.0777133
ENSG00000137275.14	RIPK1	IFNA1.18389.11	0.335589	0.00717143	0.0777133
ENSG00000170439.7	METTL7B	IFNA1.18389.11	0.335534	0.00718163	0.0777133
ENSG00000261338.2	AC021016.2	IFNA1.18389.11	-0.335589	0.00717143	0.0777133
ENSG00000126267.11	COX6B1	IFNA1.18389.11	-0.335445	0.0071978	0.0778335
ENSG00000101421.4	CHMP4B	IFNA1.18389.11	-0.335349	0.00721543	0.0778598
ENSG00000108256.9	NUFIP2	IFNA1.18389.11	0.335349	0.00721543	0.0778598
ENSG00000204634.12	TBC1D8	IFNA1.18389.11	0.335397	0.00720661	0.0778598
ENSG00000101040.19	ZMYND8	IFNA1.18389.11	0.335253	0.0072331	0.0778863
ENSG00000125633.11	CCDC93	IFNA1.18389.11	0.335253	0.0072331	0.0778863
ENSG00000254554.1	AC080023.1	IFNA1.18389.11	0.335305	0.00722367	0.0778863
ENSG00000005022.6	SLC25A5	IFNA1.18389.11	-0.335109	0.00725967	0.0779812
ENSG00000095787.23	WAC	IFNA1.18389.11	0.335013	0.00727743	0.0779812
ENSG00000115211.15	EIF2B4	IFNA1.18389.11	-0.335157	0.0072508	0.0779812
ENSG00000131471.7	AOC3	IFNA1.18389.11	-0.335109	0.00725967	0.0779812
ENSG00000182048.11	TRPC2	IFNA1.18389.11	-0.335064	0.00726802	0.0779812
ENSG00000204839.9	MROH6	IFNA1.18389.11	-0.335013	0.00727743	0.0779812
ENSG00000205927.5	OLIG2	IFNA1.18389.11	-0.335076	0.00726581	0.0779812
ENSG00000118620.13	ZNF430	IFNA1.18389.11	0.334869	0.00730414	0.0782129
ENSG00000122121.11	XPNPEP2	IFNA1.18389.11	0.334821	0.00731307	0.0782539
ENSG00000007402.11	CACNA2D2	IFNA1.18389.11	0.334725	0.00733094	0.0783906
ENSG00000186834.3	HEXIM1	IFNA1.18389.11	0.334293	0.00741185	0.0792007
ENSG00000071859.15	FAM50A	IFNA1.18389.11	-0.334245	0.00742089	0.0792421
ENSG00000286504.1	AC092745.4	IFNA1.18389.11	0.334134	0.0074419	0.0794113
ENSG00000135999.12	EPC2	IFNA1.18389.11	0.334101	0.00744806	0.0794219
ENSG00000099889.14	ARVCF	IFNA1.18389.11	0.333861	0.00749355	0.0798246
ENSG00000100353.18	EIF3D	IFNA1.18389.11	-0.333765	0.00751181	0.0798246
ENSG00000133835.16	HSD17B4	IFNA1.18389.11	-0.333813	0.00750267	0.0798246
ENSG00000162819.12	BROX	IFNA1.18389.11	0.333765	0.00751181	0.0798246
ENSG00000169313.9	P2RY12	IFNA1.18389.11	0.333813	0.00750267	0.0798246
ENSG00000127951.7	FGL2	IFNA1.18389.11	0.333669	0.0075301	0.0799638
ENSG00000003400.15	CASP10	IFNA1.18389.11	0.333525	0.00755763	0.0801874
ENSG00000104177.18	MYEF2	IFNA1.18389.11	0.333481	0.00756605	0.0801874
ENSG00000110218.9	PANX1	IFNA1.18389.11	0.333477	0.00756682	0.0801874
ENSG00000177873.14	ZNF619	IFNA1.18389.11	0.333381	0.00758524	0.0803272
ENSG00000158636.16	EMSY	IFNA1.18389.11	0.333045	0.00765	0.0809573
ENSG00000063177.13	RPL18	IFNA1.18389.11	-0.332949	0.0076686	0.0810424
ENSG00000137992.14	DBT	IFNA1.18389.11	0.332949	0.0076686	0.0810424
ENSG00000168137.17	SETD5	IFNA1.18389.11	0.332901	0.00767791	0.081085
ENSG00000010256.11	UQCRC1	IFNA1.18389.11	-0.332853	0.00768723	0.0811277
ENSG00000162398.11	LEXM	IFNA1.18389.11	0.332693	0.00771844	0.0813454
ENSG00000171703.17	TCEA2	IFNA1.18389.11	-0.332709	0.00771525	0.0813454
ENSG00000105472.13	CLEC11A	IFNA1.18389.11	-0.332613	0.00773398	0.0813975
ENSG00000141552.17	ANAPC11	IFNA1.18389.11	-0.332613	0.00773398	0.0813975
ENSG00000262831.1	AC145207.3	IFNA1.18389.11	-0.332497	0.00775667	0.0815804
ENSG00000135587.9	SMPD2	IFNA1.18389.11	-0.332277	0.00779986	0.0819657
ENSG00000175105.7	ZNF654	IFNA1.18389.11	0.332229	0.00780931	0.0819657
ENSG00000179922.6	ZNF784	IFNA1.18389.11	-0.332229	0.00780931	0.0819657
ENSG00000103507.14	BCKDK	IFNA1.18389.11	-0.332181	0.00781877	0.082009
ENSG00000084207.18	GSTP1	IFNA1.18389.11	-0.332037	0.00784721	0.0822512
ENSG00000225931.3	AL139246.2	IFNA1.18389.11	0.331797	0.00789481	0.0826937
ENSG00000122008.15	POLK	IFNA1.18389.11	0.331701	0.00791392	0.0828374
ENSG00000159216.18	RUNX1	IFNA1.18389.11	0.331605	0.00793308	0.0829814
ENSG00000128309.16	MPST	IFNA1.18389.11	-0.331413	0.0079715	0.0833266
ENSG00000214078.12	CPNE1	IFNA1.18389.11	-0.331365	0.00798113	0.0833706
ENSG00000204356.14	NELFE	IFNA1.18389.11	-0.331125	0.00802945	0.0838182
ENSG00000000971.16	CFH	IFNA1.18389.11	0.330985	0.00805775	0.083951
ENSG00000158615.9	PPP1R15B	IFNA1.18389.11	0.330981	0.00805855	0.083951
ENSG00000165548.11	TMEM63C	IFNA1.18389.11	-0.331029	0.00804884	0.083951
ENSG00000213918.10	DNASE1	IFNA1.18389.11	0.330933	0.00806828	0.0839954
ENSG00000174851.16	YIF1A	IFNA1.18389.11	-0.330885	0.00807801	0.0840398
ENSG00000078304.19	PPP2R5C	IFNA1.18389.11	0.330837	0.00808776	0.0840842
ENSG00000105866.15	SP4	IFNA1.18389.11	0.330693	0.00811705	0.0843317
ENSG00000054965.10	FAM168A	IFNA1.18389.11	0.330453	0.00816608	0.0843728
ENSG00000065911.12	MTHFD2	IFNA1.18389.11	0.330453	0.00816608	0.0843728
ENSG00000100218.12	RSPH14	IFNA1.18389.11	-0.330583	0.0081395	0.0843728
ENSG00000127914.16	AKAP9	IFNA1.18389.11	0.330501	0.00815625	0.0843728
ENSG00000131495.8	NDUFA2	IFNA1.18389.11	-0.330501	0.00815625	0.0843728
ENSG00000140398.14	NEIL1	IFNA1.18389.11	-0.330405	0.00817591	0.0843728
ENSG00000159713.11	TPPP3	IFNA1.18389.11	-0.330405	0.00817591	0.0843728
ENSG00000164463.12	CREBRF	IFNA1.18389.11	0.330453	0.00816608	0.0843728
ENSG00000198846.6	TOX	IFNA1.18389.11	0.330453	0.00816608	0.0843728
ENSG00000279805.1	Z95114.3	IFNA1.18389.11	0.330421	0.00817271	0.0843728
ENSG00000012048.23	BRCA1	IFNA1.18389.11	0.329973	0.00826491	0.0848354
ENSG00000061676.15	NCKAP1	IFNA1.18389.11	0.330069	0.00824506	0.0848354
ENSG00000105011.9	ASF1B	IFNA1.18389.11	-0.330117	0.00823515	0.0848354
ENSG00000141367.12	CLTC	IFNA1.18389.11	-0.330021	0.00825498	0.0848354
ENSG00000147050.14	KDM6A	IFNA1.18389.11	0.330069	0.00824506	0.0848354
ENSG00000172123.12	SLFN12	IFNA1.18389.11	0.330069	0.00824506	0.0848354
ENSG00000266980.1	AC087289.1	IFNA1.18389.11	0.330004	0.00825845	0.0848354
ENSG00000285952.1	AC020663.5	IFNA1.18389.11	-0.329973	0.00826491	0.0848354
ENSG00000237772.2	LINC02631	IFNA1.18389.11	-0.329925	0.00827485	0.0848808
ENSG00000116288.13	PARK7	IFNA1.18389.11	-0.329685	0.00832471	0.0853352
ENSG00000174516.15	PELI3	IFNA1.18389.11	-0.329637	0.00833471	0.0853808
ENSG00000173559.13	NABP1	IFNA1.18389.11	0.329589	0.00834473	0.0854264
ENSG00000065970.9	FOXJ2	IFNA1.18389.11	-0.329493	0.00836479	0.0855178
ENSG00000141543.12	EIF4A3	IFNA1.18389.11	-0.329493	0.00836479	0.0855178
ENSG00000160961.12	ZNF333	IFNA1.18389.11	0.329397	0.00838489	0.0856094
ENSG00000197302.10	ZNF720	IFNA1.18389.11	0.329397	0.00838489	0.0856094
ENSG00000127837.9	AAMP	IFNA1.18389.11	-0.329205	0.00842522	0.0859472
ENSG00000205084.11	TMEM231	IFNA1.18389.11	-0.329186	0.00842915	0.0859472
ENSG00000128284.19	APOL3	IFNA1.18389.11	0.328965	0.00847586	0.0862378
ENSG00000140265.12	ZSCAN29	IFNA1.18389.11	0.329013	0.00846571	0.0862378
ENSG00000160336.15	ZNF761	IFNA1.18389.11	0.328945	0.00848011	0.0862378
ENSG00000173692.13	PSMD1	IFNA1.18389.11	-0.328965	0.00847586	0.0862378
ENSG00000187193.9	MT1X	IFNA1.18389.11	0.328917	0.00848602	0.0862409
ENSG00000278156.2	TSC22D1-AS1	IFNA1.18389.11	0.328863	0.00849744	0.0862998
ENSG00000123144.11	TRIR	IFNA1.18389.11	-0.328773	0.00851657	0.086437
ENSG00000188186.10	LAMTOR4	IFNA1.18389.11	-0.328725	0.00852678	0.0864835
ENSG00000254415.3	SIGLEC14	IFNA1.18389.11	0.328677	0.00853699	0.0865299
ENSG00000116213.16	WRAP73	IFNA1.18389.11	-0.328581	0.00855745	0.0866802
ENSG00000160888.7	IER2	IFNA1.18389.11	0.328533	0.0085677	0.0867268
ENSG00000169860.7	P2RY1	IFNA1.18389.11	0.328466	0.00858206	0.086815
ENSG00000180758.12	GPR157	IFNA1.18389.11	-0.328389	0.0085985	0.0869241
ENSG00000268001.1	CARD8-AS1	IFNA1.18389.11	0.328245	0.0086294	0.0871791
ENSG00000105048.17	TNNT1	IFNA1.18389.11	0.328101	0.0086604	0.08732
ENSG00000143384.13	MCL1	IFNA1.18389.11	0.328149	0.00865006	0.08732
ENSG00000235750.10	KIAA0040	IFNA1.18389.11	0.328101	0.0086604	0.08732
ENSG00000064961.19	HMG20B	IFNA1.18389.11	-0.328053	0.00867075	0.0873671
ENSG00000164190.19	NIPBL	IFNA1.18389.11	0.327909	0.00870188	0.0875086
ENSG00000196372.13	ASB13	IFNA1.18389.11	-0.327909	0.00870188	0.0875086
ENSG00000231234.2	SKP1P1	IFNA1.18389.11	0.327937	0.00869583	0.0875086
ENSG00000272839.1	AC011899.3	IFNA1.18389.11	-0.32788	0.00870823	0.0875152
ENSG00000110880.10	CORO1C	IFNA1.18389.11	-0.327813	0.00872269	0.0876031
ENSG00000069329.18	VPS35	IFNA1.18389.11	-0.327765	0.0087331	0.0876505
ENSG00000127947.16	PTPN12	IFNA1.18389.11	0.327669	0.00875397	0.0876881
ENSG00000146433.8	TMEM181	IFNA1.18389.11	0.327669	0.00875397	0.0876881
ENSG00000206344.7	HCG27	IFNA1.18389.11	0.327669	0.00875397	0.0876881
ENSG00000125503.13	PPP1R12C	IFNA1.18389.11	-0.327621	0.00876443	0.0877356
ENSG00000130414.12	NDUFA10	IFNA1.18389.11	-0.327573	0.00877489	0.0877832
ENSG00000186564.5	FOXD2	IFNA1.18389.11	0.327508	0.00878916	0.0878174
ENSG00000271533.1	Z83843.1	IFNA1.18389.11	0.327505	0.00878974	0.0878174
ENSG00000242071.3	RPL7AP6	IFNA1.18389.11	-0.327237	0.00884843	0.0882889
ENSG00000265791.1	AC127024.4	IFNA1.18389.11	-0.327255	0.00884447	0.0882889
ENSG00000118564.15	FBXL5	IFNA1.18389.11	0.327189	0.00885898	0.0883368
ENSG00000166532.16	RIMKLB	IFNA1.18389.11	0.327141	0.00886954	0.0883848
ENSG00000250539.1	KRT8P33	IFNA1.18389.11	0.327084	0.00888202	0.0884518
ENSG00000161692.18	DBF4B	IFNA1.18389.11	0.326997	0.00890129	0.0885862
ENSG00000130429.15	ARPC1B	IFNA1.18389.11	-0.326901	0.00892251	0.0886073
ENSG00000132535.20	DLG4	IFNA1.18389.11	-0.326901	0.00892251	0.0886073
ENSG00000137947.12	GTF2B	IFNA1.18389.11	0.326805	0.00894377	0.0886073
ENSG00000150457.9	LATS2	IFNA1.18389.11	0.326853	0.00893313	0.0886073
ENSG00000159592.11	GPBP1L1	IFNA1.18389.11	0.326805	0.00894377	0.0886073
ENSG00000183323.13	CCDC125	IFNA1.18389.11	-0.326853	0.00893313	0.0886073
ENSG00000185164.14	NOMO2	IFNA1.18389.11	-0.326853	0.00893313	0.0886073
ENSG00000271862.1	AC104118.1	IFNA1.18389.11	-0.326689	0.00896954	0.0888054
ENSG00000078902.16	TOLLIP	IFNA1.18389.11	-0.326613	0.00898643	0.0888581
ENSG00000100385.14	IL2RB	IFNA1.18389.11	0.326613	0.00898643	0.0888581
ENSG00000023287.13	RB1CC1	IFNA1.18389.11	0.326565	0.00899712	0.0889066
ENSG00000155561.15	NUP205	IFNA1.18389.11	0.326421	0.00902927	0.0891382
ENSG00000273568.1	AC131009.3	IFNA1.18389.11	0.326408	0.00903216	0.0891382
ENSG00000178035.12	IMPDH2	IFNA1.18389.11	-0.326373	0.00904	0.0891583
ENSG00000154640.14	BTG3	IFNA1.18389.11	0.326325	0.00905075	0.0892071
ENSG00000065833.9	ME1	IFNA1.18389.11	-0.326174	0.00908463	0.0894836
ENSG00000124713.6	GNMT	IFNA1.18389.11	-0.325941	0.00913714	0.0899432
ENSG00000103495.14	MAZ	IFNA1.18389.11	-0.325797	0.00916972	0.09014
ENSG00000117592.9	PRDX6	IFNA1.18389.11	-0.325749	0.0091806	0.09014
ENSG00000158201.10	ABHD3	IFNA1.18389.11	0.325749	0.0091806	0.09014
ENSG00000196504.17	PRPF40A	IFNA1.18389.11	0.325797	0.00916972	0.09014
ENSG00000068024.16	HDAC4	IFNA1.18389.11	0.325701	0.00919149	0.0901893
ENSG00000197779.13	ZNF81	IFNA1.18389.11	0.325653	0.0092024	0.0902387
ENSG00000101052.13	IFT52	IFNA1.18389.11	-0.325365	0.00926806	0.0904784
ENSG00000103313.12	MEFV	IFNA1.18389.11	0.325461	0.00924613	0.0904784
ENSG00000227939.1	RPL3P2	IFNA1.18389.11	-0.325461	0.00924613	0.0904784
ENSG00000257511.1	AC084824.2	IFNA1.18389.11	0.325395	0.00926118	0.0904784
ENSG00000261884.2	AC040162.1	IFNA1.18389.11	0.325509	0.00923518	0.0904784
ENSG00000269858.6	EGLN2	IFNA1.18389.11	-0.325365	0.00926806	0.0904784
ENSG00000273802.2	H2BC8	IFNA1.18389.11	0.325365	0.00926806	0.0904784
ENSG00000167562.12	ZNF701	IFNA1.18389.11	0.325269	0.00929004	0.0906354
ENSG00000146072.6	TNFRSF21	IFNA1.18389.11	0.325129	0.00932216	0.0908425
ENSG00000173818.17	ENDOV	IFNA1.18389.11	-0.325125	0.00932309	0.0908425
ENSG00000167302.10	TEPSIN	IFNA1.18389.11	-0.325077	0.00933413	0.0908925
ENSG00000106714.17	CNTNAP3	IFNA1.18389.11	-0.324948	0.00936372	0.0911229
ENSG00000145649.8	GZMA	IFNA1.18389.11	0.324693	0.00942287	0.0916404
ENSG00000042753.11	AP2S1	IFNA1.18389.11	-0.324309	0.00951233	0.0923935
ENSG00000128872.10	TMOD2	IFNA1.18389.11	0.324309	0.00951233	0.0923935
ENSG00000140350.15	ANP32A	IFNA1.18389.11	-0.324117	0.00955734	0.092772
ENSG00000213413.2	PVRIG	IFNA1.18389.11	0.323829	0.00962521	0.0933718
ENSG00000173812.11	EIF1	IFNA1.18389.11	-0.323733	0.00964792	0.0935331
ENSG00000241553.12	ARPC4	IFNA1.18389.11	-0.323685	0.00965929	0.0935843
ENSG00000106799.13	TGFBR1	IFNA1.18389.11	0.323589	0.00968208	0.0936869
ENSG00000184470.21	TXNRD2	IFNA1.18389.11	-0.323589	0.00968208	0.0936869
ENSG00000110011.13	DNAJC4	IFNA1.18389.11	-0.323301	0.00975071	0.0941139
ENSG00000138069.18	RAB1A	IFNA1.18389.11	0.323349	0.00973924	0.0941139
ENSG00000213246.7	SUPT4H1	IFNA1.18389.11	-0.323301	0.00975071	0.0941139
ENSG00000225434.3	LINC01504	IFNA1.18389.11	0.323349	0.00973924	0.0941139
ENSG00000149418.11	ST14	IFNA1.18389.11	0.323157	0.00978518	0.0943281
ENSG00000173110.8	HSPA6	IFNA1.18389.11	0.323157	0.00978518	0.0943281
ENSG00000259321.1	AL136295.2	IFNA1.18389.11	0.323013	0.00981976	0.0946021
ENSG00000012822.16	CALCOCO1	IFNA1.18389.11	-0.322965	0.00983131	0.0946541
ENSG00000109743.11	BST1	IFNA1.18389.11	0.322869	0.00985444	0.0946988
ENSG00000114626.18	ABTB1	IFNA1.18389.11	-0.322869	0.00985444	0.0946988
ENSG00000140988.16	RPS2	IFNA1.18389.11	-0.322917	0.00984287	0.0946988
ENSG00000149499.11	EML3	IFNA1.18389.11	-0.322773	0.00987763	0.0948623
ENSG00000108106.14	UBE2S	IFNA1.18389.11	0.322629	0.00991249	0.0950644
ENSG00000158062.20	UBXN11	IFNA1.18389.11	-0.322533	0.00993579	0.0950644
ENSG00000168275.15	COA6	IFNA1.18389.11	0.322533	0.00993579	0.0950644
ENSG00000170542.6	SERPINB9	IFNA1.18389.11	0.322629	0.00991249	0.0950644
ENSG00000242445.1	RPL7AP11	IFNA1.18389.11	-0.322581	0.00992413	0.0950644
ENSG00000253341.1	AC115837.1	IFNA1.18389.11	-0.322533	0.00993579	0.0950644
ENSG00000169692.13	AGPAT2	IFNA1.18389.11	-0.322437	0.00995914	0.0952285
ENSG00000213553.4	RPLP0P6	IFNA1.18389.11	-0.322389	0.00997083	0.095281
ENSG00000117614.10	SYF2	IFNA1.18389.11	0.322293	0.00999425	0.0954454
ENSG00000073169.14	SELENOO	IFNA1.18389.11	-0.322149	0.0100295	0.095485
ENSG00000103363.14	ELOB	IFNA1.18389.11	-0.322149	0.0100295	0.095485
ENSG00000160539.6	PLPP7	IFNA1.18389.11	-0.322224	0.0100109	0.095485
ENSG00000169564.7	PCBP1	IFNA1.18389.11	-0.322197	0.0100177	0.095485
ENSG00000181104.7	F2R	IFNA1.18389.11	0.322197	0.0100177	0.095485
ENSG00000006757.12	PNPLA4	IFNA1.18389.11	-0.322053	0.010053	0.0956499
ENSG00000127663.15	KDM4B	IFNA1.18389.11	-0.322005	0.0100648	0.0957028
ENSG00000227671.4	AL390728.4	IFNA1.18389.11	0.321957	0.0100766	0.0957557
ENSG00000101365.21	IDH3B	IFNA1.18389.11	-0.321813	0.0101121	0.0960272
ENSG00000111859.17	NEDD9	IFNA1.18389.11	0.321765	0.0101239	0.0960272
ENSG00000117153.16	KLHL12	IFNA1.18389.11	0.321765	0.0101239	0.0960272
ENSG00000136868.11	SLC31A1	IFNA1.18389.11	-0.321717	0.0101358	0.0960804
ENSG00000259704.2	AC124248.1	IFNA1.18389.11	0.321525	0.0101833	0.0964718
ENSG00000108840.15	HDAC5	IFNA1.18389.11	-0.321429	0.0102072	0.0966322
ENSG00000160194.18	NDUFV3	IFNA1.18389.11	-0.321381	0.0102191	0.0966322
ENSG00000230084.6	AC006059.1	IFNA1.18389.11	-0.321381	0.0102191	0.0966322
ENSG00000026508.19	CD44	IFNA1.18389.11	-0.321141	0.010279	0.0969599
ENSG00000074706.13	IPCEF1	IFNA1.18389.11	0.321189	0.010267	0.0969599
ENSG00000091181.19	IL5RA	IFNA1.18389.11	-0.321168	0.0102721	0.0969599
ENSG00000137413.16	TAF8	IFNA1.18389.11	0.321141	0.010279	0.0969599
ENSG00000158552.13	ZFAND2B	IFNA1.18389.11	-0.321093	0.0102911	0.0970138
ENSG00000034152.19	MAP2K3	IFNA1.18389.11	-0.320949	0.0103272	0.0970566
ENSG00000162997.15	PRORSD1P	IFNA1.18389.11	0.320997	0.0103151	0.0970566
ENSG00000206140.11	TMEM191C	IFNA1.18389.11	-0.320997	0.0103151	0.0970566
ENSG00000213020.10	ZNF611	IFNA1.18389.11	0.320949	0.0103272	0.0970566
ENSG00000228278.4	ORM2	IFNA1.18389.11	-0.321027	0.0103074	0.0970566
ENSG00000122543.11	OCM	IFNA1.18389.11	-0.320853	0.0103513	0.097224
ENSG00000143337.18	TOR1AIP1	IFNA1.18389.11	0.320757	0.0103755	0.0973918
ENSG00000187037.8	GPR141	IFNA1.18389.11	0.320661	0.0103998	0.0975597
ENSG00000254760.1	AC008750.1	IFNA1.18389.11	0.320568	0.0104231	0.0977188
ENSG00000168405.17	CMAHP	IFNA1.18389.11	0.320469	0.0104484	0.0978175
ENSG00000168874.13	ATOH8	IFNA1.18389.11	-0.320401	0.0104654	0.0978175
ENSG00000175390.14	EIF3F	IFNA1.18389.11	-0.320421	0.0104606	0.0978175
ENSG00000197182.14	MIRLET7BHG	IFNA1.18389.11	-0.320421	0.0104606	0.0978175
ENSG00000232912.6	RERE-AS1	IFNA1.18389.11	0.320469	0.0104484	0.0978175
ENSG00000101846.7	STS	IFNA1.18389.11	0.320373	0.0104728	0.0978267
ENSG00000260249.3	AC007608.3	IFNA1.18389.11	0.320328	0.010484	0.0978721
ENSG00000079432.7	CIC	IFNA1.18389.11	-0.320036	0.0105585	0.0979094
ENSG00000100354.21	TNRC6B	IFNA1.18389.11	0.320132	0.010534	0.0979094
ENSG00000126934.13	MAP2K2	IFNA1.18389.11	-0.320084	0.0105463	0.0979094
ENSG00000139631.18	CSAD	IFNA1.18389.11	0.319988	0.0105708	0.0979094
ENSG00000145990.11	GFOD1	IFNA1.18389.11	0.320036	0.0105585	0.0979094
ENSG00000156599.11	ZDHHC5	IFNA1.18389.11	0.320036	0.0105585	0.0979094
ENSG00000164144.16	ARFIP1	IFNA1.18389.11	0.320228	0.0105095	0.0979094
ENSG00000165494.11	PCF11	IFNA1.18389.11	0.320276	0.0104972	0.0979094
ENSG00000203747.11	FCGR3A	IFNA1.18389.11	0.320132	0.010534	0.0979094
ENSG00000212694.8	LINC01089	IFNA1.18389.11	-0.320036	0.0105585	0.0979094
ENSG00000215021.9	PHB2	IFNA1.18389.11	-0.320228	0.0105095	0.0979094
ENSG00000221968.9	FADS3	IFNA1.18389.11	-0.319988	0.0105708	0.0979094
ENSG00000233276.5	GPX1	IFNA1.18389.11	-0.319988	0.0105708	0.0979094
ENSG00000196821.10	ILRUN	IFNA1.18389.11	0.3197	0.0106449	0.098536
ENSG00000106733.21	NMRK1	IFNA1.18389.11	0.319556	0.0106821	0.0988208
ENSG00000258659.6	TRIM34	IFNA1.18389.11	0.319296	0.0107496	0.0993854
ENSG00000160741.17	CRTC2	IFNA1.18389.11	-0.319124	0.0107944	0.0995001
ENSG00000164164.17	OTUD4	IFNA1.18389.11	0.319124	0.0107944	0.0995001
ENSG00000169919.17	GUSB	IFNA1.18389.11	-0.319172	0.0107819	0.0995001
ENSG00000197558.13	SSPO	IFNA1.18389.11	-0.31922	0.0107694	0.0995001
ENSG00000257702.3	LBX2-AS1	IFNA1.18389.11	0.319172	0.0107819	0.0995001
ENSG00000273824.1	AC008033.3	IFNA1.18389.11	0.319056	0.0108122	0.0996045
ENSG00000150337.13	FCGR1A	IFNA1.18389.11	0.318836	0.0108698	0.0997763
ENSG00000184992.13	BRI3BP	IFNA1.18389.11	-0.318884	0.0108572	0.0997763
ENSG00000215030.5	RPL13P12	IFNA1.18389.11	-0.318932	0.0108446	0.0997763
ENSG00000228253.1	MT-ATP8	IFNA1.18389.11	-0.318836	0.0108698	0.0997763
ENSG00000241889.1	AC079944.2	IFNA1.18389.11	-0.318884	0.0108572	0.0997763
ENSG00000264112.1	AC015813.1	IFNA1.18389.11	-0.318884	0.0108572	0.0997763
ENSG00000101347.9	SAMHD1	IFNA1.18389.11	0.318548	0.0109457	0.100413
ENSG00000132825.7	PPP1R3D	IFNA1.18389.11	0.318404	0.0109838	0.100582
ENSG00000143842.15	SOX13	IFNA1.18389.11	0.318452	0.0109711	0.100582
ENSG00000271913.7	AL035530.2	IFNA1.18389.11	0.318404	0.0109838	0.100582
ENSG00000076685.18	NT5C2	IFNA1.18389.11	0.31826	0.011022	0.1008
ENSG00000120685.20	PROSER1	IFNA1.18389.11	0.318068	0.0110732	0.1008
ENSG00000123870.10	ZNF137P	IFNA1.18389.11	0.31824	0.0110274	0.1008
ENSG00000129993.15	CBFA2T3	IFNA1.18389.11	-0.318164	0.0110476	0.1008
ENSG00000159199.14	ATP5MC1	IFNA1.18389.11	-0.318116	0.0110604	0.1008
ENSG00000169228.14	RAB24	IFNA1.18389.11	0.318068	0.0110732	0.1008
ENSG00000173614.14	NMNAT1	IFNA1.18389.11	0.31826	0.011022	0.1008
ENSG00000196812.5	ZSCAN16	IFNA1.18389.11	0.318116	0.0110604	0.1008
ENSG00000203879.12	GDI1	IFNA1.18389.11	-0.318212	0.0110348	0.1008
ENSG00000286010.1	AC108925.1	IFNA1.18389.11	0.318138	0.0110545	0.1008
ENSG00000142765.18	SYTL1	IFNA1.18389.11	-0.317972	0.0110988	0.100914
ENSG00000143398.20	PIP5K1A	IFNA1.18389.11	0.317972	0.0110988	0.100914
ENSG00000165997.5	ARL5B	IFNA1.18389.11	0.317924	0.0111117	0.100971
ENSG00000272144.1	AC025171.4	IFNA1.18389.11	0.317732	0.0111632	0.101379
ENSG00000169660.16	HEXD	IFNA1.18389.11	0.317492	0.0112278	0.101906
ENSG00000152082.14	MZT2B	IFNA1.18389.11	-0.317396	0.0112538	0.101961
ENSG00000159377.11	PSMB4	IFNA1.18389.11	-0.317444	0.0112408	0.101961
ENSG00000237781.3	ADAMTSL4-AS2	IFNA1.18389.11	0.317396	0.0112538	0.101961
ENSG00000103642.12	LACTB	IFNA1.18389.11	0.3173	0.0112798	0.102134
ENSG00000157020.18	SEC13	IFNA1.18389.11	-0.317252	0.0112928	0.102134
ENSG00000185946.16	RNPC3	IFNA1.18389.11	0.317252	0.0112928	0.102134
ENSG00000143756.12	FBXO28	IFNA1.18389.11	0.317108	0.011332	0.102392
ENSG00000275371.1	AC012645.4	IFNA1.18389.11	-0.317098	0.0113347	0.102392
ENSG00000280604.1	AJ239328.1	IFNA1.18389.11	-0.316994	0.0113633	0.10259
ENSG00000243302.3	AC018638.4	IFNA1.18389.11	0.316868	0.0113975	0.102839
ENSG00000185862.7	EVI2B	IFNA1.18389.11	0.31682	0.0114107	0.102897
ENSG00000112983.17	BRD8	IFNA1.18389.11	-0.316724	0.011437	0.103063
ENSG00000272638.1	AC006027.1	IFNA1.18389.11	0.316704	0.0114425	0.103063
ENSG00000175573.7	C11orf68	IFNA1.18389.11	0.316676	0.0114502	0.103072
ENSG00000035681.9	NSMAF	IFNA1.18389.11	0.316388	0.0115295	0.103302
ENSG00000069424.15	KCNAB2	IFNA1.18389.11	-0.316436	0.0115163	0.103302
ENSG00000101236.17	RNF24	IFNA1.18389.11	0.316436	0.0115163	0.103302
ENSG00000126756.12	UXT	IFNA1.18389.11	-0.316532	0.0114898	0.103302
ENSG00000170633.16	RNF34	IFNA1.18389.11	0.316484	0.011503	0.103302
ENSG00000170759.11	KIF5B	IFNA1.18389.11	0.316484	0.011503	0.103302
ENSG00000203812.2	H2AC18	IFNA1.18389.11	0.316436	0.0115163	0.103302
ENSG00000204681.11	GABBR1	IFNA1.18389.11	-0.316388	0.0115295	0.103302
ENSG00000117616.18	RSRP1	IFNA1.18389.11	0.316196	0.0115827	0.103657
ENSG00000189266.13	PNRC2	IFNA1.18389.11	0.316196	0.0115827	0.103657
ENSG00000173933.20	RBM4	IFNA1.18389.11	-0.3161	0.0116094	0.103836
ENSG00000175066.16	GK5	IFNA1.18389.11	0.316052	0.0116227	0.103895
ENSG00000148737.17	TCF7L2	IFNA1.18389.11	0.315812	0.0116897	0.104433
ENSG00000198814.12	GK	IFNA1.18389.11	0.315764	0.0117031	0.104492
ENSG00000160218.13	TRAPPC10	IFNA1.18389.11	0.315668	0.01173	0.104671
ENSG00000198520.12	ARMH1	IFNA1.18389.11	-0.31562	0.0117435	0.104731
ENSG00000132670.20	PTPRA	IFNA1.18389.11	0.315524	0.0117705	0.10485
ENSG00000167333.13	TRIM68	IFNA1.18389.11	0.315524	0.0117705	0.10485
ENSG00000165140.10	FBP1	IFNA1.18389.11	-0.315476	0.011784	0.104909
ENSG00000001629.10	ANKIB1	IFNA1.18389.11	0.315284	0.0118382	0.10527
ENSG00000254999.4	BRK1	IFNA1.18389.11	-0.315284	0.0118382	0.10527
ENSG00000122035.6	RASL11A	IFNA1.18389.11	-0.315188	0.0118654	0.10545
ENSG00000243772.8	KIR2DL3	IFNA1.18389.11	0.315044	0.0119063	0.105752
ENSG00000115756.13	HPCAL1	IFNA1.18389.11	-0.31466	0.0120158	0.106664
ENSG00000178307.9	TMEM11	IFNA1.18389.11	-0.314516	0.0120571	0.106969
ENSG00000031698.13	SARS1	IFNA1.18389.11	-0.31418	0.012154	0.107271
ENSG00000039319.17	ZFYVE16	IFNA1.18389.11	0.314228	0.0121401	0.107271
ENSG00000056586.16	RC3H2	IFNA1.18389.11	0.314276	0.0121263	0.107271
ENSG00000100084.14	HIRA	IFNA1.18389.11	0.314276	0.0121263	0.107271
ENSG00000130725.8	UBE2M	IFNA1.18389.11	-0.314276	0.0121263	0.107271
ENSG00000139687.15	RB1	IFNA1.18389.11	0.314324	0.0121124	0.107271
ENSG00000162585.17	FAAP20	IFNA1.18389.11	-0.31418	0.012154	0.107271
ENSG00000163516.14	ANKZF1	IFNA1.18389.11	-0.314228	0.0121401	0.107271
ENSG00000198538.11	ZNF28	IFNA1.18389.11	0.31418	0.012154	0.107271
ENSG00000147813.16	NAPRT	IFNA1.18389.11	-0.314084	0.0121818	0.107454
ENSG00000080802.18	CNOT4	IFNA1.18389.11	0.313844	0.0122516	0.107883
ENSG00000107854.6	TNKS2	IFNA1.18389.11	0.313796	0.0122655	0.107883
ENSG00000115275.13	MOGS	IFNA1.18389.11	-0.313844	0.0122516	0.107883
ENSG00000148358.19	GPR107	IFNA1.18389.11	0.313796	0.0122655	0.107883
ENSG00000215301.10	DDX3X	IFNA1.18389.11	0.313844	0.0122516	0.107883
ENSG00000204256.13	BRD2	IFNA1.18389.11	0.313556	0.0123357	0.108438
ENSG00000122861.16	PLAU	IFNA1.18389.11	-0.313522	0.0123458	0.108465
ENSG00000111481.10	COPZ1	IFNA1.18389.11	-0.31346	0.0123639	0.108562
ENSG00000213516.10	RBMXL1	IFNA1.18389.11	0.313412	0.012378	0.108624
ENSG00000096746.17	HNRNPH3	IFNA1.18389.11	0.313364	0.0123921	0.108685
ENSG00000189050.16	RNFT1	IFNA1.18389.11	0.313316	0.0124062	0.108747
ENSG00000228409.6	CCT6P1	IFNA1.18389.11	0.313268	0.0124203	0.108747
ENSG00000275713.2	H2BC9	IFNA1.18389.11	0.313268	0.0124203	0.108747
ENSG00000117480.16	FAAH	IFNA1.18389.11	-0.31322	0.0124345	0.108809
ENSG00000260257.2	AL035071.1	IFNA1.18389.11	-0.313172	0.0124487	0.108871
ENSG00000168397.17	ATG4B	IFNA1.18389.11	-0.313076	0.0124771	0.109057
ENSG00000141562.18	NARF	IFNA1.18389.11	-0.31298	0.0125055	0.109244
ENSG00000103512.15	NOMO1	IFNA1.18389.11	-0.312884	0.012534	0.109368
ENSG00000182809.10	CRIP2	IFNA1.18389.11	-0.312884	0.012534	0.109368
ENSG00000272221.1	AL645933.3	IFNA1.18389.11	0.312836	0.0125483	0.109431
ENSG00000104812.15	GYS1	IFNA1.18389.11	-0.312788	0.0125625	0.109493
ENSG00000124795.17	DEK	IFNA1.18389.11	0.312692	0.0125911	0.10968
ENSG00000100294.13	MCAT	IFNA1.18389.11	-0.312596	0.0126198	0.109681
ENSG00000100368.14	CSF2RB	IFNA1.18389.11	0.312596	0.0126198	0.109681
ENSG00000198885.9	ITPRIPL1	IFNA1.18389.11	0.312596	0.0126198	0.109681
ENSG00000232434.2	AJM1	IFNA1.18389.11	0.312644	0.0126055	0.109681
ENSG00000012223.13	LTF	IFNA1.18389.11	-0.312548	0.0126342	0.109682
ENSG00000160445.11	ZER1	IFNA1.18389.11	-0.312548	0.0126342	0.109682
ENSG00000092020.10	PPP2R3C	IFNA1.18389.11	0.312404	0.0126773	0.109932
ENSG00000136870.10	ZNF189	IFNA1.18389.11	0.312404	0.0126773	0.109932
ENSG00000180233.11	ZNRF2	IFNA1.18389.11	0.312356	0.0126917	0.109933
ENSG00000206418.4	RAB12	IFNA1.18389.11	0.312356	0.0126917	0.109933
ENSG00000004468.13	CD38	IFNA1.18389.11	0.31226	0.0127206	0.109935
ENSG00000101974.14	ATP11C	IFNA1.18389.11	0.31226	0.0127206	0.109935
ENSG00000106012.18	IQCE	IFNA1.18389.11	-0.312308	0.0127061	0.109935
ENSG00000143545.10	RAB13	IFNA1.18389.11	-0.31226	0.0127206	0.109935
ENSG00000224950.2	AL390066.2	IFNA1.18389.11	0.312164	0.0127495	0.110123
ENSG00000167526.13	RPL13	IFNA1.18389.11	-0.312116	0.012764	0.110186
ENSG00000131943.17	C19orf12	IFNA1.18389.11	0.312068	0.0127785	0.110249
ENSG00000116698.21	SMG7	IFNA1.18389.11	0.31202	0.012793	0.110312
ENSG00000115738.10	ID2	IFNA1.18389.11	0.31178	0.0128657	0.110878
ENSG00000213613.2	RPL11P3	IFNA1.18389.11	0.311732	0.0128803	0.110941
ENSG00000067064.11	IDI1	IFNA1.18389.11	0.311636	0.0129096	0.111124
ENSG00000286942.1	AC017104.6	IFNA1.18389.11	0.311615	0.012916	0.111124
ENSG00000127989.14	MTERF1	IFNA1.18389.11	0.311588	0.0129242	0.111132
ENSG00000171812.13	COL8A2	IFNA1.18389.11	0.311492	0.0129535	0.111322
ENSG00000134371.13	CDC73	IFNA1.18389.11	0.311444	0.0129682	0.111324
ENSG00000182782.8	HCAR2	IFNA1.18389.11	0.311444	0.0129682	0.111324
ENSG00000143761.16	ARF1	IFNA1.18389.11	-0.311348	0.0129976	0.111389
ENSG00000144668.12	ITGA9	IFNA1.18389.11	-0.311374	0.0129896	0.111389
ENSG00000253320.7	AZIN1-AS1	IFNA1.18389.11	-0.311348	0.0129976	0.111389
ENSG00000059728.11	MXD1	IFNA1.18389.11	0.3113	0.0130123	0.111453
ENSG00000083097.14	DOP1A	IFNA1.18389.11	0.311252	0.013027	0.111517
ENSG00000134575.13	ACP2	IFNA1.18389.11	0.311156	0.0130566	0.111708
ENSG00000188906.16	LRRK2	IFNA1.18389.11	0.31106	0.0130861	0.111898
ENSG00000119782.14	FKBP1B	IFNA1.18389.11	-0.311012	0.0131009	0.111901
ENSG00000171155.8	C1GALT1C1	IFNA1.18389.11	0.311012	0.0131009	0.111901
ENSG00000145860.11	RNF145	IFNA1.18389.11	0.310964	0.0131158	0.111903
ENSG00000204248.11	COL11A2	IFNA1.18389.11	-0.310975	0.0131125	0.111903
ENSG00000260302.3	AP005482.2	IFNA1.18389.11	0.310905	0.0131339	0.111995
ENSG00000134982.17	APC	IFNA1.18389.11	0.310868	0.0131455	0.112032
ENSG00000136999.5	CCN3	IFNA1.18389.11	-0.310724	0.0131901	0.112288
ENSG00000256007.1	ARAP1-AS1	IFNA1.18389.11	-0.310724	0.0131901	0.112288
ENSG00000173486.13	FKBP2	IFNA1.18389.11	-0.310676	0.013205	0.112352
ENSG00000135525.18	MAP7	IFNA1.18389.11	-0.310628	0.0132199	0.112417
ENSG00000183444.10	OR7E38P	IFNA1.18389.11	-0.310581	0.0132345	0.112479
ENSG00000115760.14	BIRC6	IFNA1.18389.11	0.310532	0.0132498	0.112547
ENSG00000103811.16	CTSH	IFNA1.18389.11	-0.310292	0.0133248	0.112884
ENSG00000109111.15	SUPT6H	IFNA1.18389.11	-0.31034	0.0133098	0.112884
ENSG00000126457.21	PRMT1	IFNA1.18389.11	-0.3101	0.0133851	0.112884
ENSG00000127578.7	WFIKKN1	IFNA1.18389.11	-0.31027	0.0133316	0.112884
ENSG00000138459.9	SLC35A5	IFNA1.18389.11	0.310196	0.0133549	0.112884
ENSG00000155621.15	C9orf85	IFNA1.18389.11	0.310244	0.0133399	0.112884
ENSG00000162695.12	SLC30A7	IFNA1.18389.11	0.3101	0.0133851	0.112884
ENSG00000164880.16	INTS1	IFNA1.18389.11	-0.310148	0.01337	0.112884
ENSG00000174032.17	SLC25A30	IFNA1.18389.11	0.3101	0.0133851	0.112884
ENSG00000198342.10	ZNF442	IFNA1.18389.11	0.310307	0.0133201	0.112884
ENSG00000248727.6	LINC01948	IFNA1.18389.11	-0.310196	0.0133549	0.112884
ENSG00000273112.1	AL590385.2	IFNA1.18389.11	0.310148	0.01337	0.112884
ENSG00000279066.1	HEXD-IT1	IFNA1.18389.11	0.310377	0.0132981	0.112884
ENSG00000068971.14	PPP2R5B	IFNA1.18389.11	-0.310004	0.0134153	0.113015
ENSG00000178028.14	DMAP1	IFNA1.18389.11	-0.310004	0.0134153	0.113015
ENSG00000105698.16	USF2	IFNA1.18389.11	-0.309956	0.0134304	0.11308
ENSG00000106804.8	C5	IFNA1.18389.11	0.309908	0.0134456	0.113084
ENSG00000147403.16	RPL10	IFNA1.18389.11	-0.309908	0.0134456	0.113084
ENSG00000147138.2	GPR174	IFNA1.18389.11	0.309764	0.0134911	0.113405
ENSG00000158864.12	NDUFS2	IFNA1.18389.11	-0.309668	0.0135215	0.113598
ENSG00000105483.18	CARD8	IFNA1.18389.11	0.309524	0.0135672	0.113858
ENSG00000114383.10	TUSC2	IFNA1.18389.11	-0.309524	0.0135672	0.113858
ENSG00000114978.18	MOB1A	IFNA1.18389.11	0.309476	0.0135825	0.113924
ENSG00000111670.16	GNPTAB	IFNA1.18389.11	0.309428	0.0135978	0.113928
ENSG00000205307.12	SAP25	IFNA1.18389.11	-0.309428	0.0135978	0.113928
ENSG00000143344.15	RGL1	IFNA1.18389.11	0.30938	0.0136131	0.113986
ENSG00000246084.5	LINC02325	IFNA1.18389.11	0.30936	0.0136196	0.113986
ENSG00000163328.13	GPR155	IFNA1.18389.11	0.309284	0.0136438	0.114002
ENSG00000215244.3	LINC02649	IFNA1.18389.11	0.309284	0.0136438	0.114002
ENSG00000280003.1	AC097637.2	IFNA1.18389.11	-0.309284	0.0136438	0.114002
ENSG00000228140.2	AL031283.1	IFNA1.18389.11	0.309188	0.0136745	0.114073
ENSG00000248905.10	FMN1	IFNA1.18389.11	0.309191	0.0136733	0.114073
ENSG00000270379.6	HEATR9	IFNA1.18389.11	0.309203	0.0136697	0.114073
ENSG00000186908.14	ZDHHC17	IFNA1.18389.11	0.30914	0.0136899	0.114139
ENSG00000155849.15	ELMO1	IFNA1.18389.11	-0.308996	0.0137361	0.114463
ENSG00000104969.10	SGTA	IFNA1.18389.11	-0.308804	0.013798	0.114916
ENSG00000028277.21	POU2F2	IFNA1.18389.11	-0.308708	0.013829	0.114925
ENSG00000162817.7	C1orf115	IFNA1.18389.11	-0.308756	0.0138135	0.114925
ENSG00000177302.15	TOP3A	IFNA1.18389.11	-0.308708	0.013829	0.114925
ENSG00000258056.2	AC009779.3	IFNA1.18389.11	0.308708	0.013829	0.114925
ENSG00000163803.13	PLB1	IFNA1.18389.11	-0.30866	0.0138445	0.114992
ENSG00000058262.10	SEC61A1	IFNA1.18389.11	-0.308612	0.0138601	0.114997
ENSG00000126860.11	EVI2A	IFNA1.18389.11	0.308612	0.0138601	0.114997
ENSG00000146872.17	TLK2	IFNA1.18389.11	0.308516	0.0138912	0.115131
ENSG00000284368.1	MIR5047	IFNA1.18389.11	0.308516	0.0138912	0.115131
ENSG00000198034.11	RPS4X	IFNA1.18389.11	-0.30842	0.0139224	0.115327
ENSG00000088179.9	PTPN4	IFNA1.18389.11	0.308372	0.013938	0.115394
ENSG00000143119.14	CD53	IFNA1.18389.11	0.308276	0.0139693	0.115591
ENSG00000162777.17	DENND2D	IFNA1.18389.11	0.308228	0.013985	0.115658
ENSG00000160216.20	AGPAT3	IFNA1.18389.11	0.30818	0.0140006	0.115726
ENSG00000089847.12	ANKRD24	IFNA1.18389.11	-0.308132	0.0140163	0.115793
ENSG00000096996.16	IL12RB1	IFNA1.18389.11	0.30794	0.0140793	0.116188
ENSG00000232888.4	RPS11P5	IFNA1.18389.11	-0.30794	0.0140793	0.116188
ENSG00000178726.7	THBD	IFNA1.18389.11	-0.307892	0.014095	0.116256
ENSG00000088930.8	XRN2	IFNA1.18389.11	-0.307796	0.0141266	0.116454
ENSG00000184277.13	TM2D3	IFNA1.18389.11	0.307748	0.0141425	0.116522
ENSG00000174720.16	LARP7	IFNA1.18389.11	0.307652	0.0141741	0.11672
ENSG00000034677.13	RNF19A	IFNA1.18389.11	0.307604	0.01419	0.116788
ENSG00000197013.10	ZNF429	IFNA1.18389.11	0.30746	0.0142377	0.117118
ENSG00000100523.15	DDHD1	IFNA1.18389.11	0.307316	0.0142855	0.117323
ENSG00000116273.6	PHF13	IFNA1.18389.11	-0.307316	0.0142855	0.117323
ENSG00000162366.8	PDZK1IP1	IFNA1.18389.11	-0.307316	0.0142855	0.117323
ENSG00000139921.13	TMX1	IFNA1.18389.11	0.307268	0.0143015	0.117329
ENSG00000239839.7	DEFA3	IFNA1.18389.11	-0.307268	0.0143015	0.117329
ENSG00000273174.1	AC108673.2	IFNA1.18389.11	0.307127	0.0143482	0.117649
ENSG00000223552.1	CCR5AS	IFNA1.18389.11	0.307076	0.0143655	0.117728
ENSG00000237276.8	ANO7L1	IFNA1.18389.11	0.307028	0.0143816	0.117797
ENSG00000196873.15	CBWD3	IFNA1.18389.11	0.30698	0.0143976	0.117803
ENSG00000218891.5	ZNF579	IFNA1.18389.11	-0.30698	0.0143976	0.117803
ENSG00000135622.13	SEMA4F	IFNA1.18389.11	0.306932	0.0144137	0.117872
ENSG00000123200.16	ZC3H13	IFNA1.18389.11	0.306884	0.0144298	0.11794
ENSG00000055208.19	TAB2	IFNA1.18389.11	0.306692	0.0144943	0.118223
ENSG00000106560.11	GIMAP2	IFNA1.18389.11	0.306644	0.0145105	0.118223
ENSG00000116574.6	RHOU	IFNA1.18389.11	0.306644	0.0145105	0.118223
ENSG00000147400.10	CETN2	IFNA1.18389.11	-0.306644	0.0145105	0.118223
ENSG00000155744.9	FAM126B	IFNA1.18389.11	0.306692	0.0144943	0.118223
ENSG00000261416.1	AC012645.3	IFNA1.18389.11	-0.30674	0.0144782	0.118223
ENSG00000120616.16	EPC1	IFNA1.18389.11	0.3065	0.0145591	0.11843
ENSG00000137364.5	TPMT	IFNA1.18389.11	0.3065	0.0145591	0.11843
ENSG00000138463.9	SLC49A4	IFNA1.18389.11	-0.3065	0.0145591	0.11843
ENSG00000103089.9	FA2H	IFNA1.18389.11	-0.306436	0.0145805	0.118529
ENSG00000196415.10	PRTN3	IFNA1.18389.11	-0.306418	0.0145866	0.118529
ENSG00000111057.11	KRT18	IFNA1.18389.11	-0.30626	0.0146404	0.118903
ENSG00000112531.17	QKI	IFNA1.18389.11	0.306212	0.0146567	0.11891
ENSG00000256039.2	LINC02446	IFNA1.18389.11	0.306212	0.0146567	0.11891
ENSG00000115523.16	GNLY	IFNA1.18389.11	0.30602	0.0147221	0.119126
ENSG00000214293.9	APTR	IFNA1.18389.11	0.30602	0.0147221	0.119126
ENSG00000235505.7	CASP17P	IFNA1.18389.11	0.30602	0.0147221	0.119126
ENSG00000256683.7	ZNF350	IFNA1.18389.11	0.306068	0.0147058	0.119126
ENSG00000259205.2	PRKXP1	IFNA1.18389.11	0.306023	0.0147209	0.119126
ENSG00000086300.15	SNX10	IFNA1.18389.11	0.305876	0.0147713	0.119461
ENSG00000153048.11	CARHSP1	IFNA1.18389.11	-0.305684	0.0148372	0.119931
ENSG00000230074.3	AL162231.2	IFNA1.18389.11	-0.305588	0.0148702	0.120071
ENSG00000257878.1	AC007298.2	IFNA1.18389.11	0.305588	0.0148702	0.120071
ENSG00000226791.7	LINC02611	IFNA1.18389.11	0.305492	0.0149033	0.120275
ENSG00000254452.1	AP001107.2	IFNA1.18389.11	-0.3053	0.0149696	0.120747
ENSG00000280543.1	ASAP1-IT2	IFNA1.18389.11	-0.305204	0.0150029	0.120952
ENSG00000132024.17	CC2D1A	IFNA1.18389.11	-0.305108	0.0150362	0.121157
ENSG00000052749.14	RRP12	IFNA1.18389.11	-0.30506	0.0150529	0.121228
ENSG00000255847.5	AP003717.1	IFNA1.18389.11	-0.304943	0.0150934	0.121491
ENSG00000188021.8	UBQLN2	IFNA1.18389.11	0.304772	0.0151534	0.121909
ENSG00000126088.14	UROD	IFNA1.18389.11	-0.304724	0.0151702	0.121981
ENSG00000188677.14	PARVB	IFNA1.18389.11	-0.304675	0.015187	0.122052
ENSG00000141458.13	NPC1	IFNA1.18389.11	0.304627	0.0152038	0.122123
ENSG00000144848.11	ATG3	IFNA1.18389.11	0.304579	0.0152207	0.122195
ENSG00000121851.13	POLR3GL	IFNA1.18389.11	0.304531	0.0152375	0.122203
ENSG00000156475.18	PPP2R2B	IFNA1.18389.11	0.304531	0.0152375	0.122203
ENSG00000100504.17	PYGL	IFNA1.18389.11	-0.304483	0.0152544	0.12221
ENSG00000237638.2	LINC02245	IFNA1.18389.11	-0.304483	0.0152544	0.12221
ENSG00000105639.19	JAK3	IFNA1.18389.11	0.304435	0.0152713	0.122282
ENSG00000116096.6	SPR	IFNA1.18389.11	-0.304295	0.0153208	0.12237
ENSG00000139438.6	FAM222A	IFNA1.18389.11	0.304304	0.0153177	0.12237
ENSG00000167930.17	FAM234A	IFNA1.18389.11	-0.304291	0.0153221	0.12237
ENSG00000204427.12	ABHD16A	IFNA1.18389.11	0.304291	0.0153221	0.12237
ENSG00000271503.6	CCL5	IFNA1.18389.11	0.304291	0.0153221	0.12237
ENSG00000250571.7	GLI4	IFNA1.18389.11	-0.304243	0.0153391	0.122442
ENSG00000246203.2	AL353807.3	IFNA1.18389.11	0.304147	0.015373	0.122649
ENSG00000173171.14	MTX1	IFNA1.18389.11	-0.304099	0.01539	0.122721
ENSG00000038210.14	PI4K2B	IFNA1.18389.11	0.304051	0.0154071	0.122793
ENSG00000103528.17	SYT17	IFNA1.18389.11	-0.303968	0.0154368	0.122874
ENSG00000108932.12	SLC16A6	IFNA1.18389.11	0.303955	0.0154412	0.122874
ENSG00000211829.9	TRDC	IFNA1.18389.11	0.303955	0.0154412	0.122874
ENSG00000176170.13	SPHK1	IFNA1.18389.11	0.303907	0.0154582	0.122882
ENSG00000249173.6	LINC01093	IFNA1.18389.11	0.30391	0.0154574	0.122882
ENSG00000124507.11	PACSIN1	IFNA1.18389.11	0.303859	0.0154753	0.122955
ENSG00000135723.14	FHOD1	IFNA1.18389.11	-0.303763	0.0155096	0.123163
ENSG00000163794.6	UCN	IFNA1.18389.11	-0.303667	0.0155439	0.123308
ENSG00000238243.3	OR2W3	IFNA1.18389.11	-0.303667	0.0155439	0.123308
ENSG00000237984.3	PTENP1	IFNA1.18389.11	0.303523	0.0155954	0.123653
ENSG00000281404.2	LINC01176	IFNA1.18389.11	0.303379	0.0156471	0.123999
ENSG00000174231.17	PRPF8	IFNA1.18389.11	-0.303331	0.0156644	0.124072
ENSG00000243517.1	AC024940.3	IFNA1.18389.11	-0.303283	0.0156817	0.124145
ENSG00000132952.12	USPL1	IFNA1.18389.11	0.303091	0.015751	0.124501
ENSG00000197329.12	PELI1	IFNA1.18389.11	0.303091	0.015751	0.124501
ENSG00000225217.1	HSPA7	IFNA1.18389.11	0.303091	0.015751	0.124501
ENSG00000033800.13	PIAS1	IFNA1.18389.11	0.302995	0.0157858	0.124647
ENSG00000113532.13	ST8SIA4	IFNA1.18389.11	0.302995	0.0157858	0.124647
ENSG00000101470.10	TNNC2	IFNA1.18389.11	-0.302903	0.0158192	0.124676
ENSG00000105223.20	PLD3	IFNA1.18389.11	-0.302899	0.0158206	0.124676
ENSG00000139505.11	MTMR6	IFNA1.18389.11	0.302851	0.015838	0.124676
ENSG00000142599.19	RERE	IFNA1.18389.11	0.302851	0.015838	0.124676
ENSG00000145416.13	MARCHF1	IFNA1.18389.11	0.302851	0.015838	0.124676
ENSG00000173372.17	C1QA	IFNA1.18389.11	0.302947	0.0158032	0.124676
ENSG00000126768.12	TIMM17B	IFNA1.18389.11	-0.302803	0.0158555	0.124685
ENSG00000167969.13	ECI1	IFNA1.18389.11	-0.302803	0.0158555	0.124685
ENSG00000075539.15	FRYL	IFNA1.18389.11	0.302755	0.0158729	0.124695
ENSG00000105287.12	PRKD2	IFNA1.18389.11	0.302755	0.0158729	0.124695
ENSG00000214753.4	HNRNPUL2	IFNA1.18389.11	-0.302707	0.0158904	0.124768
ENSG00000136754.17	ABI1	IFNA1.18389.11	0.302611	0.0159254	0.124852
ENSG00000165240.20	ATP7A	IFNA1.18389.11	0.302611	0.0159254	0.124852
ENSG00000275527.1	AC100835.2	IFNA1.18389.11	-0.302618	0.0159228	0.124852
ENSG00000137462.8	TLR2	IFNA1.18389.11	0.302515	0.0159605	0.125063
ENSG00000138111.14	MFSD13A	IFNA1.18389.11	0.302323	0.0160309	0.125456
ENSG00000142583.18	SLC2A5	IFNA1.18389.11	-0.302323	0.0160309	0.125456
ENSG00000256581.1	NLRP9P1	IFNA1.18389.11	-0.302312	0.0160352	0.125456
ENSG00000132694.18	ARHGEF11	IFNA1.18389.11	0.302275	0.0160485	0.125497
ENSG00000136051.14	WASHC4	IFNA1.18389.11	0.302227	0.0160661	0.125571
ENSG00000172775.17	PSME3IP1	IFNA1.18389.11	0.302179	0.0160838	0.125645
ENSG00000196597.13	ZNF782	IFNA1.18389.11	0.302083	0.0161192	0.125857
ENSG00000130158.14	DOCK6	IFNA1.18389.11	-0.301987	0.0161546	0.126006
ENSG00000167778.9	SPRYD3	IFNA1.18389.11	-0.301987	0.0161546	0.126006
ENSG00000237438.7	CECR7	IFNA1.18389.11	-0.301956	0.0161663	0.126033
ENSG00000123838.11	C4BPA	IFNA1.18389.11	-0.301897	0.016188	0.126138
ENSG00000260086.3	AC007611.1	IFNA1.18389.11	-0.301869	0.0161985	0.126156
ENSG00000010539.11	ZNF200	IFNA1.18389.11	0.301843	0.0162079	0.126166
ENSG00000230539.1	AOAH-IT1	IFNA1.18389.11	0.301799	0.0162244	0.12623
ENSG00000073350.13	LLGL2	IFNA1.18389.11	0.301747	0.0162435	0.126273
ENSG00000122741.16	DCAF10	IFNA1.18389.11	0.301651	0.0162792	0.126273
ENSG00000131584.19	ACAP3	IFNA1.18389.11	-0.301699	0.0162614	0.126273
ENSG00000132549.18	VPS13B	IFNA1.18389.11	0.301651	0.0162792	0.126273
ENSG00000196268.11	ZNF493	IFNA1.18389.11	0.301651	0.0162792	0.126273
ENSG00000254901.8	BORCS8	IFNA1.18389.11	-0.301699	0.0162614	0.126273
ENSG00000169221.14	TBC1D10B	IFNA1.18389.11	-0.301603	0.0162971	0.126348
ENSG00000166527.8	CLEC4D	IFNA1.18389.11	0.301555	0.016315	0.126423
ENSG00000129292.20	PHF20L1	IFNA1.18389.11	0.301459	0.0163508	0.126636
ENSG00000119227.8	PIGZ	IFNA1.18389.11	-0.301436	0.0163596	0.126641
ENSG00000205809.9	KLRC2	IFNA1.18389.11	0.301343	0.0163942	0.126844
ENSG00000100336.17	APOL4	IFNA1.18389.11	0.301223	0.0164393	0.127129
ENSG00000227825.4	SLC9A7P1	IFNA1.18389.11	0.301171	0.0164586	0.127215
ENSG00000040633.13	PHF23	IFNA1.18389.11	-0.301123	0.0164767	0.127226
ENSG00000120063.10	GNA13	IFNA1.18389.11	0.301123	0.0164767	0.127226
ENSG00000089327.15	FXYD5	IFNA1.18389.11	-0.300931	0.016549	0.127592
ENSG00000149923.14	PPP4C	IFNA1.18389.11	-0.300931	0.016549	0.127592
ENSG00000286724.1	AL732509.1	IFNA1.18389.11	0.300935	0.0165476	0.127592
ENSG00000168209.5	DDIT4	IFNA1.18389.11	0.300835	0.0165852	0.127808
ENSG00000268475.1	AC011462.2	IFNA1.18389.11	-0.300794	0.016601	0.127865
ENSG00000105366.15	SIGLEC8	IFNA1.18389.11	-0.300756	0.0166154	0.127912
ENSG00000048740.18	CELF2	IFNA1.18389.11	0.300691	0.0166397	0.127971
ENSG00000266998.1	AC111182.1	IFNA1.18389.11	-0.300698	0.0166374	0.127971
[truncated: 13,368 more rows]

## Sheet: IFNA10
Spearman correlations between indicated IFN ligand and whole-blood gene-level mRNA expression
Ensembl ID	Gene symbol	IFN ligand	rho	p-value	FDR q-value (BH)
ENSG00000184489.12	PTP4A3	IFNA10.14128.121	-0.633929	2.44393e-08	0.000375535
ENSG00000065485.20	PDIA5	IFNA10.14128.121	-0.612135	9.77907e-08	0.000751326
ENSG00000029993.15	HMGB3	IFNA10.14128.121	-0.572053	9.69425e-07	0.00114586
ENSG00000108679.13	LGALS3BP	IFNA10.14128.121	0.582133	5.60368e-07	0.00114586
ENSG00000108771.13	DHX58	IFNA10.14128.121	0.574597	8.45641e-07	0.00114586
ENSG00000120318.16	ARAP3	IFNA10.14128.121	-0.585109	4.74956e-07	0.00114586
ENSG00000130813.18	SHFL	IFNA10.14128.121	0.579205	6.58327e-07	0.00114586
ENSG00000138642.14	HERC6	IFNA10.14128.121	0.585013	4.77509e-07	0.00114586
ENSG00000163902.12	RPN1	IFNA10.14128.121	-0.575509	8.04999e-07	0.00114586
ENSG00000168268.11	NT5DC2	IFNA10.14128.121	-0.576133	7.78256e-07	0.00114586
ENSG00000175550.8	DRAP1	IFNA10.14128.121	0.579685	6.41237e-07	0.00114586
ENSG00000188282.12	RUFY4	IFNA10.14128.121	0.572629	9.39994e-07	0.00114586
ENSG00000283782.2	AC116366.3	IFNA10.14128.121	0.579781	6.37869e-07	0.00114586
ENSG00000095380.11	NANS	IFNA10.14128.121	-0.570469	1.05488e-06	0.00115781
ENSG00000013374.16	NUB1	IFNA10.14128.121	0.559524	1.86871e-06	0.00191431
ENSG00000182179.13	UBA7	IFNA10.14128.121	0.554627	2.39773e-06	0.00204686
ENSG00000211897.9	IGHG3	IFNA10.14128.121	-0.556644	2.16487e-06	0.00204686
ENSG00000271344.1	AC018638.6	IFNA10.14128.121	-0.555529	2.29086e-06	0.00204686
ENSG00000137563.12	GGH	IFNA10.14128.121	-0.551651	2.78463e-06	0.00213943
ENSG00000282851.2	BISPR	IFNA10.14128.121	0.551795	2.76463e-06	0.00213943
ENSG00000059378.13	PARP12	IFNA10.14128.121	0.549491	3.1012e-06	0.00226919
ENSG00000078081.8	LAMP3	IFNA10.14128.121	0.546205	3.6479e-06	0.0025479
ENSG00000111291.8	GPRC5D	IFNA10.14128.121	-0.543175	4.2306e-06	0.00282641
ENSG00000124588.20	NQO2	IFNA10.14128.121	-0.537682	5.51437e-06	0.00345213
ENSG00000188157.15	AGRN	IFNA10.14128.121	0.537298	5.61652e-06	0.00345213
ENSG00000178726.7	THBD	IFNA10.14128.121	-0.535522	6.11232e-06	0.00361238
ENSG00000125148.7	MT2A	IFNA10.14128.121	0.531922	7.24504e-06	0.00376876
ENSG00000137200.13	CMTR1	IFNA10.14128.121	0.533266	6.80103e-06	0.00376876
ENSG00000187608.10	ISG15	IFNA10.14128.121	0.532594	7.01976e-06	0.00376876
ENSG00000273599.1	AL731571.1	IFNA10.14128.121	-0.531592	7.35799e-06	0.00376876
ENSG00000068079.7	IFI35	IFNA10.14128.121	0.522321	1.12941e-05	0.00458697
ENSG00000117411.16	B4GALT2	IFNA10.14128.121	-0.523137	1.08815e-05	0.00458697
ENSG00000130303.13	BST2	IFNA10.14128.121	0.523137	1.08815e-05	0.00458697
ENSG00000130589.16	HELZ2	IFNA10.14128.121	0.522225	1.13435e-05	0.00458697
ENSG00000132470.14	ITGB4	IFNA10.14128.121	-0.524507	1.02206e-05	0.00458697
ENSG00000140939.14	NOL3	IFNA10.14128.121	-0.522945	1.09773e-05	0.00458697
ENSG00000157601.14	MX1	IFNA10.14128.121	0.522657	1.11224e-05	0.00458697
ENSG00000198133.8	TMEM229B	IFNA10.14128.121	0.526594	9.28485e-06	0.00458697
ENSG00000152253.9	SPC25	IFNA10.14128.121	-0.520286	1.23873e-05	0.00488059
ENSG00000137094.14	DNAJB5	IFNA10.14128.121	-0.518337	1.35257e-05	0.0051959
ENSG00000070010.19	UFD1	IFNA10.14128.121	-0.517185	1.42436e-05	0.00533824
ENSG00000105974.12	CAV1	IFNA10.14128.121	-0.513633	1.66866e-05	0.0060853
ENSG00000142961.14	MOB3C	IFNA10.14128.121	0.512817	1.73001e-05	0.0060853
ENSG00000173786.17	CNP	IFNA10.14128.121	0.512145	1.78211e-05	0.0060853
ENSG00000196141.14	SPATS2L	IFNA10.14128.121	0.512289	1.77082e-05	0.0060853
ENSG00000100226.16	GTPBP1	IFNA10.14128.121	0.511425	1.83954e-05	0.00614488
ENSG00000162714.12	ZNF496	IFNA10.14128.121	0.510657	1.9027e-05	0.00622062
ENSG00000110880.10	CORO1C	IFNA10.14128.121	-0.509889	1.96787e-05	0.00629963
ENSG00000136514.3	RTP4	IFNA10.14128.121	0.507344	2.19882e-05	0.00672229
ENSG00000168961.17	LGALS9	IFNA10.14128.121	0.507248	2.20801e-05	0.00672229
ENSG00000183734.4	ASCL2	IFNA10.14128.121	0.507008	2.23114e-05	0.00672229
ENSG00000128311.14	TST	IFNA10.14128.121	-0.50576	2.35507e-05	0.00695924
ENSG00000178685.14	PARP10	IFNA10.14128.121	0.504992	2.43448e-05	0.00702118
ENSG00000239571.1	IGKV2D-30	IFNA10.14128.121	-0.504681	2.46742e-05	0.00702118
ENSG00000157693.15	TMEM268	IFNA10.14128.121	0.503888	2.55299e-05	0.00713259
ENSG00000185155.11	MIXL1	IFNA10.14128.121	-0.502729	2.68317e-05	0.00736243
ENSG00000099834.19	CDHR5	IFNA10.14128.121	0.501443	2.83478e-05	0.00736543
ENSG00000169116.11	PARM1	IFNA10.14128.121	-0.501152	2.87012e-05	0.00736543
ENSG00000173193.15	PARP14	IFNA10.14128.121	0.501104	2.876e-05	0.00736543
ENSG00000277053.4	GTF2IP1	IFNA10.14128.121	-0.502112	2.75491e-05	0.00736543
ENSG00000090661.12	CERS4	IFNA10.14128.121	-0.50024	2.98369e-05	0.00744012
ENSG00000156587.16	UBE2L6	IFNA10.14128.121	0.500096	3.002e-05	0.00744012
ENSG00000155363.18	MOV10	IFNA10.14128.121	0.499328	3.10142e-05	0.0075645
ENSG00000153066.12	TXNDC11	IFNA10.14128.121	-0.498848	3.16509e-05	0.00759919
ENSG00000100228.12	RAB36	IFNA10.14128.121	-0.496976	3.42517e-05	0.00797441
ENSG00000211673.2	IGLV3-1	IFNA10.14128.121	-0.49712	3.40448e-05	0.00797441
ENSG00000076382.17	SPAG5	IFNA10.14128.121	-0.495296	3.67528e-05	0.00806668
ENSG00000111335.12	OAS2	IFNA10.14128.121	0.496256	3.53036e-05	0.00806668
ENSG00000185507.21	IRF7	IFNA10.14128.121	0.49496	3.72728e-05	0.00806668
ENSG00000213085.10	CFAP45	IFNA10.14128.121	-0.495008	3.71981e-05	0.00806668
ENSG00000213413.2	PVRIG	IFNA10.14128.121	0.495248	3.68266e-05	0.00806668
ENSG00000173821.19	RNF213	IFNA10.14128.121	0.494048	3.8719e-05	0.00826327
ENSG00000105939.13	ZC3HAV1	IFNA10.14128.121	0.493616	3.94219e-05	0.00829805
ENSG00000168026.18	TTC21A	IFNA10.14128.121	0.49328	3.99768e-05	0.00830114
ENSG00000061938.19	TNK2	IFNA10.14128.121	0.491263	4.34609e-05	0.0085618
ENSG00000159556.10	ISL2	IFNA10.14128.121	-0.491263	4.34609e-05	0.0085618
ENSG00000234617.2	SNRK-AS1	IFNA10.14128.121	-0.491551	4.29466e-05	0.0085618
ENSG00000237772.2	LINC02631	IFNA10.14128.121	-0.491983	4.21856e-05	0.0085618
ENSG00000110057.8	UNC93B1	IFNA10.14128.121	0.489151	4.74104e-05	0.00910635
ENSG00000211934.3	IGHV1-2	IFNA10.14128.121	-0.489157	4.7399e-05	0.00910635
ENSG00000253234.1	IGLV2-5	IFNA10.14128.121	-0.487988	4.97243e-05	0.00943289
ENSG00000185338.6	SOCS1	IFNA10.14128.121	0.486415	5.30203e-05	0.00993548
ENSG00000183010.17	PYCR1	IFNA10.14128.121	-0.485581	5.48489e-05	0.0101543
ENSG00000166598.15	HSP90B1	IFNA10.14128.121	-0.485215	5.5669e-05	0.0101835
ENSG00000253005.1	RNU6-176P	IFNA10.14128.121	-0.48481	5.65911e-05	0.0102303
ENSG00000121073.15	SLC35B1	IFNA10.14128.121	-0.484303	5.77633e-05	0.0103208
ENSG00000135519.8	KCNH3	IFNA10.14128.121	-0.483967	5.8553e-05	0.0103417
ENSG00000133321.11	PLAAT4	IFNA10.14128.121	0.483055	6.07471e-05	0.0106073
ENSG00000074842.8	MYDGF	IFNA10.14128.121	-0.482095	6.31384e-05	0.0106476
ENSG00000125827.9	TMX4	IFNA10.14128.121	-0.482095	6.31384e-05	0.0106476
ENSG00000143554.14	SLC27A3	IFNA10.14128.121	0.481855	6.37496e-05	0.0106476
ENSG00000166794.4	PPIB	IFNA10.14128.121	-0.482671	6.16934e-05	0.0106476
ENSG00000126709.15	IFI6	IFNA10.14128.121	0.481567	6.44903e-05	0.0106555
ENSG00000132256.19	TRIM5	IFNA10.14128.121	0.480367	6.76629e-05	0.0109443
ENSG00000240505.9	TNFRSF13B	IFNA10.14128.121	-0.480559	6.71458e-05	0.0109443
ENSG00000170581.14	STAT2	IFNA10.14128.121	0.479839	6.91039e-05	0.0109998
ENSG00000278090.3	LUNAR1	IFNA10.14128.121	-0.479718	6.9438e-05	0.0109998
ENSG00000007516.13	BAIAP3	IFNA10.14128.121	-0.477775	7.50129e-05	0.0111908
ENSG00000106785.15	TRIM14	IFNA10.14128.121	0.478975	7.15231e-05	0.0111908
ENSG00000138646.9	HERC5	IFNA10.14128.121	0.478111	7.40202e-05	0.0111908
ENSG00000164674.15	SYTL3	IFNA10.14128.121	0.478111	7.40202e-05	0.0111908
ENSG00000173540.13	GMPPB	IFNA10.14128.121	-0.478255	7.35986e-05	0.0111908
ENSG00000185624.15	P4HB	IFNA10.14128.121	-0.477919	7.4586e-05	0.0111908
ENSG00000100034.14	PPM1F	IFNA10.14128.121	-0.476575	7.86589e-05	0.011296
ENSG00000128438.10	TBC1D27P	IFNA10.14128.121	-0.476837	7.78465e-05	0.011296
ENSG00000140464.20	PML	IFNA10.14128.121	0.476815	7.79169e-05	0.011296
ENSG00000140995.16	DEF8	IFNA10.14128.121	-0.476767	7.80648e-05	0.011296
ENSG00000176658.17	MYO1D	IFNA10.14128.121	-0.476238	7.97087e-05	0.0113408
ENSG00000091262.15	ABCC6	IFNA10.14128.121	-0.474654	8.48339e-05	0.0117343
ENSG00000110492.15	MDK	IFNA10.14128.121	0.47403	8.69349e-05	0.0117343
ENSG00000135899.17	SP110	IFNA10.14128.121	0.47355	8.85836e-05	0.0117343
ENSG00000157020.18	SEC13	IFNA10.14128.121	-0.473934	8.72624e-05	0.0117343
ENSG00000165609.13	NUDT5	IFNA10.14128.121	-0.474558	8.5154e-05	0.0117343
ENSG00000165678.21	GHITM	IFNA10.14128.121	-0.473934	8.72624e-05	0.0117343
ENSG00000183486.13	MX2	IFNA10.14128.121	0.47355	8.85836e-05	0.0117343
ENSG00000211896.7	IGHG1	IFNA10.14128.121	-0.47499	8.3722e-05	0.0117343
ENSG00000110497.14	AMBRA1	IFNA10.14128.121	0.472974	9.06e-05	0.011798
ENSG00000141279.16	NPEPPS	IFNA10.14128.121	-0.473166	8.99232e-05	0.011798
ENSG00000115902.11	SLC1A4	IFNA10.14128.121	-0.472494	9.23125e-05	0.0118428
ENSG00000164053.21	ATRIP	IFNA10.14128.121	0.472446	9.24854e-05	0.0118428
ENSG00000113721.14	PDGFRB	IFNA10.14128.121	0.471966	9.42307e-05	0.0119665
ENSG00000132530.17	XAF1	IFNA10.14128.121	0.471486	9.60063e-05	0.0120921
ENSG00000105011.9	ASF1B	IFNA10.14128.121	-0.471198	9.70864e-05	0.0121287
ENSG00000211659.2	IGLV3-25	IFNA10.14128.121	-0.46971	0.000102847	0.0124437
ENSG00000211662.2	IGLV3-21	IFNA10.14128.121	-0.469758	0.000102656	0.0124437
ENSG00000248712.7	CCDC153	IFNA10.14128.121	-0.46995	0.000101897	0.0124437
ENSG00000266786.1	LGALS9DP	IFNA10.14128.121	0.470142	0.000101143	0.0124437
ENSG00000242534.2	IGKV2D-28	IFNA10.14128.121	-0.468732	0.000106804	0.0127221
ENSG00000279861.1	AC073548.1	IFNA10.14128.121	0.468798	0.000106532	0.0127221
ENSG00000084764.12	MAPRE3	IFNA10.14128.121	-0.468222	0.000108921	0.0127734
ENSG00000128284.19	APOL3	IFNA10.14128.121	0.468126	0.000109324	0.0127734
ENSG00000136240.10	KDELR2	IFNA10.14128.121	-0.46803	0.000109728	0.0127734
ENSG00000035664.11	DAPK2	IFNA10.14128.121	-0.467598	0.000111565	0.0127933
ENSG00000211962.2	IGHV1-46	IFNA10.14128.121	-0.467724	0.000111028	0.0127933
ENSG00000012232.9	EXTL3	IFNA10.14128.121	-0.466974	0.000114267	0.012836
ENSG00000178445.9	GLDC	IFNA10.14128.121	-0.466934	0.000114443	0.012836
ENSG00000280007.1	AC008079.1	IFNA10.14128.121	0.467262	0.000113013	0.012836
ENSG00000021762.20	OSBPL5	IFNA10.14128.121	0.463902	0.000128473	0.0129834
ENSG00000079263.19	SP140	IFNA10.14128.121	0.463854	0.000128707	0.0129834
ENSG00000105402.8	NAPA	IFNA10.14128.121	0.46371	0.000129412	0.0129834
ENSG00000110931.19	CAMKK2	IFNA10.14128.121	-0.465342	0.000121623	0.0129834
ENSG00000111885.7	MAN1A1	IFNA10.14128.121	-0.464334	0.000126382	0.0129834
ENSG00000135916.16	ITM2C	IFNA10.14128.121	-0.465486	0.000120957	0.0129834
ENSG00000163053.11	SLC16A14	IFNA10.14128.121	-0.466249	0.000117484	0.0129834
ENSG00000165801.10	ARHGEF40	IFNA10.14128.121	-0.46491	0.000123642	0.0129834
ENSG00000169439.12	SDC2	IFNA10.14128.121	-0.463716	0.000129379	0.0129834
ENSG00000180535.3	BHLHA15	IFNA10.14128.121	-0.463712	0.000129399	0.0129834
ENSG00000184164.14	CRELD2	IFNA10.14128.121	-0.463566	0.000130121	0.0129834
ENSG00000211640.4	IGLV6-57	IFNA10.14128.121	-0.464555	0.000125321	0.0129834
ENSG00000211677.2	IGLC2	IFNA10.14128.121	-0.464478	0.000125692	0.0129834
ENSG00000213928.9	IRF9	IFNA10.14128.121	0.46563	0.000120294	0.0129834
ENSG00000233369.7	GTF2IP4	IFNA10.14128.121	-0.466014	0.000118543	0.0129834
ENSG00000243284.1	VSIG8	IFNA10.14128.121	-0.464193	0.000127061	0.0129834
ENSG00000261468.1	AC096921.2	IFNA10.14128.121	-0.46618	0.000117792	0.0129834
ENSG00000143067.5	ZNF697	IFNA10.14128.121	-0.463278	0.000131549	0.0130412
ENSG00000131462.8	TUBG1	IFNA10.14128.121	-0.46251	0.000135429	0.0133398
ENSG00000071539.14	TRIP13	IFNA10.14128.121	-0.46203	0.000137907	0.0134973
ENSG00000133574.10	GIMAP4	IFNA10.14128.121	0.46131	0.000141702	0.0137809
ENSG00000136147.18	PHF11	IFNA10.14128.121	0.460637	0.00014533	0.0140449
ENSG00000115415.19	STAT1	IFNA10.14128.121	0.460301	0.000147176	0.0140973
ENSG00000168016.14	TRANK1	IFNA10.14128.121	0.460205	0.000147707	0.0140973
ENSG00000102580.15	DNAJC3	IFNA10.14128.121	-0.459533	0.000151476	0.0140974
ENSG00000103707.10	MTFMT	IFNA10.14128.121	-0.459533	0.000151476	0.0140974
ENSG00000134321.12	RSAD2	IFNA10.14128.121	0.459629	0.000150932	0.0140974
ENSG00000162772.17	ATF3	IFNA10.14128.121	0.459389	0.000152295	0.0140974
ENSG00000163808.17	KIF15	IFNA10.14128.121	-0.459613	0.000151027	0.0140974
ENSG00000226950.7	DANCR	IFNA10.14128.121	-0.458765	0.000155891	0.0142584
ENSG00000242076.2	IGKV1-33	IFNA10.14128.121	-0.458909	0.000155054	0.0142584
ENSG00000138175.9	ARL3	IFNA10.14128.121	-0.458525	0.000157295	0.0143017
ENSG00000196684.12	HSH2D	IFNA10.14128.121	0.458333	0.000158426	0.0143198
ENSG00000124713.6	GNMT	IFNA10.14128.121	-0.457661	0.000162445	0.0145972
ENSG00000107201.10	DDX58	IFNA10.14128.121	0.456605	0.000168949	0.0148347
ENSG00000111331.13	OAS3	IFNA10.14128.121	0.456845	0.00016745	0.0148347
ENSG00000163964.15	PIGX	IFNA10.14128.121	-0.456941	0.000166854	0.0148347
ENSG00000239264.9	TXNDC5	IFNA10.14128.121	-0.456701	0.000168348	0.0148347
ENSG00000237111.1	IGHJ3P	IFNA10.14128.121	-0.455663	0.00017495	0.0152744
ENSG00000100612.14	DHRS7	IFNA10.14128.121	-0.454973	0.000179473	0.0155162
ENSG00000128228.5	SDF2L1	IFNA10.14128.121	-0.454829	0.00018043	0.0155162
ENSG00000169087.11	HSPBAP1	IFNA10.14128.121	-0.454781	0.00018075	0.0155162
ENSG00000145050.18	MANF	IFNA10.14128.121	-0.454445	0.000183004	0.0156224
ENSG00000119917.14	IFIT3	IFNA10.14128.121	0.454109	0.000185284	0.0157265
ENSG00000211666.2	IGLV2-14	IFNA10.14128.121	-0.453965	0.000186269	0.0157265
ENSG00000011478.12	QPCTL	IFNA10.14128.121	-0.453389	0.000190258	0.0158886
ENSG00000171631.14	P2RY6	IFNA10.14128.121	0.453459	0.000189771	0.0158886
ENSG00000027869.11	SH2D2A	IFNA10.14128.121	0.452765	0.000194668	0.0160799
ENSG00000130939.20	UBE4B	IFNA10.14128.121	-0.452621	0.000195698	0.0160799
ENSG00000150967.18	ABCB9	IFNA10.14128.121	-0.452477	0.000196734	0.0160799
ENSG00000184979.10	USP18	IFNA10.14128.121	0.452861	0.000193983	0.0160799
ENSG00000160752.14	FDPS	IFNA10.14128.121	-0.452285	0.000198123	0.0161077
ENSG00000043143.20	JADE2	IFNA10.14128.121	0.451901	0.000200928	0.0162041
ENSG00000108641.17	B9D1	IFNA10.14128.121	-0.451834	0.000201418	0.0162041
ENSG00000102755.12	FLT1	IFNA10.14128.121	-0.451402	0.000204623	0.0163089
ENSG00000108798.9	ABI3	IFNA10.14128.121	0.451373	0.000204843	0.0163089
ENSG00000135148.12	TRAFD1	IFNA10.14128.121	0.450989	0.000207735	0.0163875
ENSG00000223552.1	CCR5AS	IFNA10.14128.121	0.450845	0.000208829	0.0163875
ENSG00000259772.6	AC012236.1	IFNA10.14128.121	-0.450818	0.00020903	0.0163875
ENSG00000115884.11	SDC1	IFNA10.14128.121	-0.449906	0.000216093	0.0164268
ENSG00000125826.20	RBCK1	IFNA10.14128.121	0.450461	0.000211772	0.0164268
ENSG00000141837.21	CACNA1A	IFNA10.14128.121	0.450413	0.000212142	0.0164268
ENSG00000157456.8	CCNB2	IFNA10.14128.121	-0.450029	0.000215128	0.0164268
ENSG00000186193.9	SAPCD2	IFNA10.14128.121	-0.449789	0.000217014	0.0164268
ENSG00000211950.2	IGHV1-24	IFNA10.14128.121	-0.450323	0.000212838	0.0164268
ENSG00000244116.3	IGKV2-28	IFNA10.14128.121	-0.450125	0.000214378	0.0164268
ENSG00000135929.9	CYP27A1	IFNA10.14128.121	-0.449645	0.000218152	0.016432
ENSG00000124688.13	MAD2L1BP	IFNA10.14128.121	0.449453	0.000219679	0.0164663
ENSG00000140350.15	ANP32A	IFNA10.14128.121	-0.448925	0.000223928	0.0164922
ENSG00000150403.18	TMCO3	IFNA10.14128.121	-0.449117	0.000222374	0.0164922
ENSG00000179044.16	EXOC3L1	IFNA10.14128.121	0.448877	0.000224318	0.0164922
ENSG00000185745.10	IFIT1	IFNA10.14128.121	0.448877	0.000224318	0.0164922
ENSG00000101057.16	MYBL2	IFNA10.14128.121	-0.448253	0.000229444	0.0167673
ENSG00000128973.13	CLN6	IFNA10.14128.121	-0.448157	0.000230242	0.0167673
ENSG00000101194.18	SLC17A9	IFNA10.14128.121	-0.447197	0.000238364	0.0170383
ENSG00000153094.23	BCL2L11	IFNA10.14128.121	-0.447101	0.00023919	0.0170383
ENSG00000179820.16	MYADM	IFNA10.14128.121	-0.447341	0.000237129	0.0170383
ENSG00000188487.11	INSC	IFNA10.14128.121	-0.447064	0.000239507	0.0170383
ENSG00000211945.2	IGHV1-18	IFNA10.14128.121	-0.447101	0.00023919	0.0170383
ENSG00000099958.14	DERL3	IFNA10.14128.121	-0.446813	0.000241685	0.017114
ENSG00000110074.11	FOXRED1	IFNA10.14128.121	-0.446333	0.000245897	0.0172532
ENSG00000251131.2	AC025171.3	IFNA10.14128.121	0.446457	0.000244801	0.0172532
ENSG00000125319.14	HROB	IFNA10.14128.121	-0.446104	0.000247929	0.0173048
ENSG00000141401.12	IMPA2	IFNA10.14128.121	-0.445997	0.000248885	0.0173048
ENSG00000100290.3	BIK	IFNA10.14128.121	-0.445853	0.000250175	0.0173162
ENSG00000167900.12	TK1	IFNA10.14128.121	-0.445421	0.000254084	0.0174297
ENSG00000224614.2	TNK2-AS1	IFNA10.14128.121	0.445469	0.000253647	0.0174297
ENSG00000108829.10	LRRC59	IFNA10.14128.121	-0.445228	0.000255839	0.0174721
ENSG00000134910.14	STT3A	IFNA10.14128.121	-0.444988	0.000258048	0.017545
ENSG00000178999.13	AURKB	IFNA10.14128.121	-0.444412	0.000263422	0.0178315
ENSG00000160209.19	PDXK	IFNA10.14128.121	-0.443884	0.000268438	0.0180913
ENSG00000113269.14	RNF130	IFNA10.14128.121	-0.443692	0.000270283	0.0181361
ENSG00000100897.17	DCAF11	IFNA10.14128.121	0.443164	0.000275418	0.0184003
ENSG00000100030.14	MAPK1	IFNA10.14128.121	-0.44302	0.000276834	0.0184148
ENSG00000042832.12	TG	IFNA10.14128.121	-0.441922	0.000287857	0.0188578
ENSG00000211598.2	IGKV4-1	IFNA10.14128.121	-0.442108	0.000285956	0.0188578
ENSG00000239961.3	LILRA4	IFNA10.14128.121	0.442108	0.000285956	0.0188578
ENSG00000274265.5	AC245297.4	IFNA10.14128.121	0.441868	0.000288401	0.0188578
ENSG00000211599.2	IGKV5-2	IFNA10.14128.121	-0.440709	0.000300482	0.0195644
ENSG00000100300.18	TSPO	IFNA10.14128.121	-0.440572	0.000301942	0.0195765
ENSG00000166130.15	IKBIP	IFNA10.14128.121	-0.439324	0.000315527	0.0202406
ENSG00000175518.8	UBQLNL	IFNA10.14128.121	0.439468	0.000313931	0.0202406
ENSG00000197536.11	IRF1-AS1	IFNA10.14128.121	0.439228	0.000316595	0.0202406
ENSG00000254709.8	IGLL5	IFNA10.14128.121	-0.439084	0.000318202	0.0202406
ENSG00000262332.1	AC136624.1	IFNA10.14128.121	-0.439033	0.000318771	0.0202406
ENSG00000115507.10	OTX1	IFNA10.14128.121	-0.438769	0.000321745	0.0203454
ENSG00000115267.8	IFIH1	IFNA10.14128.121	0.437884	0.000331894	0.0208361
ENSG00000163565.18	IFI16	IFNA10.14128.121	0.437836	0.000332452	0.0208361
ENSG00000181016.9	LSMEM1	IFNA10.14128.121	-0.43774	0.000333572	0.0208361
ENSG00000104518.11	GSDMD	IFNA10.14128.121	0.437452	0.000336952	0.020962
ENSG00000261371.6	PECAM1	IFNA10.14128.121	-0.437308	0.000338654	0.0209829
ENSG00000211663.2	IGLV3-19	IFNA10.14128.121	-0.436828	0.000344384	0.0212522
ENSG00000170476.16	MZB1	IFNA10.14128.121	-0.436492	0.000348447	0.0214032
ENSG00000188313.13	PLSCR1	IFNA10.14128.121	0.436396	0.000349616	0.0214032
ENSG00000137628.17	DDX60	IFNA10.14128.121	0.435916	0.000355515	0.0216779
ENSG00000067066.17	SP100	IFNA10.14128.121	0.435388	0.000362108	0.0217712
ENSG00000134326.11	CMPK2	IFNA10.14128.121	0.435436	0.000361504	0.0217712
ENSG00000138463.9	SLC49A4	IFNA10.14128.121	-0.435484	0.000360901	0.0217712
ENSG00000213373.7	LINC00671	IFNA10.14128.121	-0.43534	0.000362712	0.0217712
ENSG00000162654.9	GBP4	IFNA10.14128.121	0.434668	0.000371278	0.0221126
ENSG00000242371.1	IGKV1-39	IFNA10.14128.121	-0.434716	0.00037066	0.0221126
ENSG00000114030.13	KPNA1	IFNA10.14128.121	-0.433948	0.000380659	0.0224107
ENSG00000129465.16	RIPK3	IFNA10.14128.121	0.433996	0.000380027	0.0224107
ENSG00000180879.14	SSR4	IFNA10.14128.121	-0.433948	0.000380659	0.0224107
ENSG00000023171.18	GRAMD1B	IFNA10.14128.121	0.433756	0.000383197	0.0224631
ENSG00000124201.15	ZNFX1	IFNA10.14128.121	0.43366	0.000384471	0.0224631
ENSG00000185722.18	ANKFY1	IFNA10.14128.121	0.433228	0.000390255	0.0227146
ENSG00000211658.2	IGLV3-27	IFNA10.14128.121	-0.43296	0.000393873	0.0227691
ENSG00000237172.4	B3GNT9	IFNA10.14128.121	-0.43294	0.000394155	0.0227691
ENSG00000167261.14	DPEP2	IFNA10.14128.121	-0.432652	0.000398091	0.0229104
ENSG00000089127.13	OAS1	IFNA10.14128.121	0.43222	0.000404061	0.0230539
ENSG00000114850.6	SSR3	IFNA10.14128.121	-0.431932	0.000408087	0.0230539
ENSG00000139722.7	VPS37B	IFNA10.14128.121	-0.432028	0.000406741	0.0230539
ENSG00000189409.14	MMP23B	IFNA10.14128.121	0.431952	0.000407796	0.0230539
ENSG00000211959.2	IGHV4-39	IFNA10.14128.121	-0.43198	0.000407413	0.0230539
ENSG00000181409.14	AATK	IFNA10.14128.121	-0.431452	0.000414877	0.0233517
ENSG00000221963.6	APOL6	IFNA10.14128.121	0.431068	0.000420383	0.0234895
ENSG00000243238.1	IGKV2-30	IFNA10.14128.121	-0.431164	0.000419	0.0234895
ENSG00000136731.13	UGGT1	IFNA10.14128.121	-0.430588	0.000427359	0.0234915
ENSG00000151014.6	NOCT	IFNA10.14128.121	-0.43056	0.00042776	0.0234915
ENSG00000174371.17	EXO1	IFNA10.14128.121	-0.430944	0.000422165	0.0234915
ENSG00000177602.5	HASPIN	IFNA10.14128.121	-0.430696	0.000425767	0.0234915
ENSG00000234127.9	TRIM26	IFNA10.14128.121	0.43054	0.000428063	0.0234915
ENSG00000177169.10	ULK1	IFNA10.14128.121	-0.4303	0.000431595	0.0236011
ENSG00000167861.16	HID1	IFNA10.14128.121	-0.429483	0.000443806	0.0241827
ENSG00000161533.12	ACOX1	IFNA10.14128.121	-0.429051	0.000450397	0.0244551
ENSG00000124102.5	PI3	IFNA10.14128.121	-0.428619	0.000457077	0.0247304
ENSG00000110777.12	POU2AF1	IFNA10.14128.121	-0.428427	0.000460075	0.0248053
ENSG00000117266.15	CDK18	IFNA10.14128.121	0.428187	0.000463847	0.0249212
ENSG00000072121.16	ZFYVE26	IFNA10.14128.121	0.427563	0.000473787	0.0252785
ENSG00000180644.8	PRF1	IFNA10.14128.121	0.427563	0.000473787	0.0252785
ENSG00000211665.3	IGLV3-16	IFNA10.14128.121	-0.427205	0.000479588	0.0254995
ENSG00000075234.17	TTC38	IFNA10.14128.121	0.426939	0.00048392	0.0255484
ENSG00000137509.11	PRCP	IFNA10.14128.121	-0.426843	0.000485496	0.0255484
ENSG00000204267.15	TAP2	IFNA10.14128.121	0.427035	0.000482348	0.0255484
ENSG00000241244.1	IGKV1D-16	IFNA10.14128.121	-0.426392	0.000492963	0.0258528
ENSG00000243466.1	IGKV1-5	IFNA10.14128.121	-0.426171	0.000496662	0.0259582
ENSG00000251546.1	IGKV1D-39	IFNA10.14128.121	-0.426027	0.000499085	0.0259964
ENSG00000230084.6	AC006059.1	IFNA10.14128.121	-0.425691	0.00050478	0.0262042
ENSG00000143333.7	RGS16	IFNA10.14128.121	-0.425072	0.000515425	0.0266667
ENSG00000127564.17	PKMYT1	IFNA10.14128.121	-0.424491	0.000525605	0.0271022
ENSG00000106100.11	NOD1	IFNA10.14128.121	0.423963	0.000535013	0.0274034
ENSG00000153207.15	AHCTF1	IFNA10.14128.121	-0.423963	0.000535013	0.0274034
ENSG00000088827.12	SIGLEC1	IFNA10.14128.121	0.423627	0.000541079	0.027622
ENSG00000124256.15	ZBP1	IFNA10.14128.121	0.423195	0.00054897	0.0278398
ENSG00000151465.14	CDC123	IFNA10.14128.121	-0.423291	0.000547207	0.0278398
ENSG00000087586.17	AURKA	IFNA10.14128.121	-0.422907	0.000554289	0.0280171
ENSG00000148411.8	NACC2	IFNA10.14128.121	-0.422427	0.000563257	0.0283752
ENSG00000169299.14	PGM2	IFNA10.14128.121	-0.422331	0.000565067	0.0283752
ENSG00000131203.13	IDO1	IFNA10.14128.121	0.42188	0.000573637	0.0287117
ENSG00000094804.12	CDC6	IFNA10.14128.121	-0.421688	0.000577322	0.0287351
ENSG00000171241.9	SHCBP1	IFNA10.14128.121	-0.421419	0.000582521	0.0287351
ENSG00000223350.2	IGLV9-49	IFNA10.14128.121	-0.421542	0.000580147	0.0287351
ENSG00000244038.9	DDOST	IFNA10.14128.121	-0.421371	0.000583454	0.0287351
ENSG00000272502.1	AC104958.2	IFNA10.14128.121	0.421419	0.000582521	0.0287351
ENSG00000163644.15	PPM1K	IFNA10.14128.121	0.421179	0.000587195	0.028827
ENSG00000132432.14	SEC61G	IFNA10.14128.121	-0.420651	0.000597598	0.0292442
ENSG00000078900.15	TP73	IFNA10.14128.121	-0.420227	0.000606062	0.029295
ENSG00000101187.16	SLCO4A1	IFNA10.14128.121	-0.420219	0.000606234	0.029295
ENSG00000101849.17	TBL1X	IFNA10.14128.121	-0.420315	0.000604305	0.029295
ENSG00000119922.10	IFIT2	IFNA10.14128.121	0.420123	0.000608168	0.029295
ENSG00000262580.5	AC087741.1	IFNA10.14128.121	-0.420123	0.000608168	0.029295
ENSG00000025708.14	TYMP	IFNA10.14128.121	0.419115	0.000628819	0.0299146
ENSG00000111640.15	GAPDH	IFNA10.14128.121	-0.419259	0.00062583	0.0299146
ENSG00000164045.12	CDC25A	IFNA10.14128.121	-0.419195	0.000627155	0.0299146
ENSG00000273033.2	LINC02035	IFNA10.14128.121	-0.419355	0.000623845	0.0299146
ENSG00000102524.11	TNFSF13B	IFNA10.14128.121	0.418971	0.00063182	0.0299647
ENSG00000197272.2	IL27	IFNA10.14128.121	0.418587	0.000639888	0.0302539
ENSG00000256448.5	AP000763.3	IFNA10.14128.121	-0.418443	0.000642937	0.0303048
ENSG00000082014.16	SMARCD3	IFNA10.14128.121	-0.417915	0.000654231	0.0307429
ENSG00000137959.16	IFI44L	IFNA10.14128.121	0.417771	0.000657342	0.0307949
ENSG00000073150.14	PANX2	IFNA10.14128.121	-0.417675	0.000659424	0.0307985
ENSG00000163840.10	DTX3L	IFNA10.14128.121	0.417579	0.000661511	0.0308024
ENSG00000248727.6	LINC01948	IFNA10.14128.121	-0.417483	0.000663605	0.0308065
ENSG00000137747.16	TMPRSS13	IFNA10.14128.121	0.417243	0.000668865	0.0309572
ENSG00000127507.18	ADGRE2	IFNA10.14128.121	-0.416427	0.000687034	0.0317026
ENSG00000242247.11	ARFGAP3	IFNA10.14128.121	-0.416235	0.000691373	0.0318073
ENSG00000088832.17	FKBP1A	IFNA10.14128.121	-0.416043	0.000695738	0.0318732
ENSG00000110200.8	ANAPC15	IFNA10.14128.121	-0.415899	0.000699027	0.0318732
ENSG00000189337.17	KAZN	IFNA10.14128.121	-0.415899	0.000699027	0.0318732
ENSG00000177606.7	JUN	IFNA10.14128.121	-0.415563	0.000706758	0.0321303
ENSG00000010030.14	ETV7	IFNA10.14128.121	0.415179	0.000715687	0.0321774
ENSG00000152234.16	ATP5F1A	IFNA10.14128.121	-0.414987	0.000720191	0.0321774
ENSG00000176087.15	SLC35A4	IFNA10.14128.121	0.414891	0.000722452	0.0321774
ENSG00000211592.8	IGKC	IFNA10.14128.121	-0.415083	0.000717936	0.0321774
ENSG00000258572.1	AL133467.1	IFNA10.14128.121	-0.414897	0.000722303	0.0321774
ENSG00000276043.5	UHRF1	IFNA10.14128.121	-0.415035	0.000719062	0.0321774
ENSG00000280067.1	AC023818.1	IFNA10.14128.121	-0.415189	0.000715437	0.0321774
ENSG00000129071.9	MBD4	IFNA10.14128.121	-0.414699	0.000726993	0.0322861
ENSG00000119333.11	WDR34	IFNA10.14128.121	-0.414555	0.000730416	0.0323022
ENSG00000123352.17	SPATS2	IFNA10.14128.121	-0.414507	0.000731561	0.0323022
ENSG00000180539.8	C9orf139	IFNA10.14128.121	-0.413738	0.000750091	0.0329312
ENSG00000198225.5	FKBP1C	IFNA10.14128.121	-0.413738	0.000750091	0.0329312
ENSG00000036257.13	CUL3	IFNA10.14128.121	-0.413642	0.000752437	0.03294
ENSG00000256262.1	USP30-AS1	IFNA10.14128.121	0.413402	0.000758331	0.0331037
ENSG00000168556.7	ING2	IFNA10.14128.121	-0.413018	0.000767849	0.0334243
ENSG00000106803.10	SEC61B	IFNA10.14128.121	-0.412538	0.000779897	0.0338528
ENSG00000203760.8	CENPW	IFNA10.14128.121	-0.412394	0.000783545	0.0339154
ENSG00000134333.14	LDHA	IFNA10.14128.121	-0.41201	0.000793348	0.0342432
ENSG00000185963.14	BICD2	IFNA10.14128.121	-0.411578	0.00080451	0.0346277
ENSG00000103381.12	CPPED1	IFNA10.14128.121	-0.411242	0.000813288	0.0349078
ENSG00000112343.11	TRIM38	IFNA10.14128.121	0.411146	0.000815813	0.0349186
ENSG00000092531.10	SNAP23	IFNA10.14128.121	-0.41105	0.000818344	0.0349296
ENSG00000090520.11	DNAJB11	IFNA10.14128.121	-0.41081	0.000824703	0.0351036
ENSG00000165626.17	BEND7	IFNA10.14128.121	-0.410647	0.000829049	0.0351911
ENSG00000188322.7	SBK1	IFNA10.14128.121	0.409898	0.000849277	0.0359504
ENSG00000225523.2	IGKV6D-21	IFNA10.14128.121	-0.409758	0.000853104	0.0360132
ENSG00000100342.20	APOL1	IFNA10.14128.121	0.409466	0.000861147	0.0360703
ENSG00000162398.11	LEXM	IFNA10.14128.121	0.409501	0.000860172	0.0360703
ENSG00000188004.10	SNHG28	IFNA10.14128.121	-0.409453	0.0008615	0.0360703
ENSG00000125170.11	DOK4	IFNA10.14128.121	-0.408986	0.000874512	0.0365156
ENSG00000168003.16	SLC3A2	IFNA10.14128.121	0.408746	0.000881264	0.036655
ENSG00000177943.14	MAMDC4	IFNA10.14128.121	0.408698	0.00088262	0.036655
ENSG00000275023.5	MLLT6	IFNA10.14128.121	0.408506	0.000888063	0.0367816
ENSG00000049656.14	CLPTM1L	IFNA10.14128.121	-0.407738	0.000910141	0.0368597
ENSG00000116863.11	ADPRHL2	IFNA10.14128.121	0.407978	0.000903189	0.0368597
ENSG00000146426.18	TIAM2	IFNA10.14128.121	-0.408026	0.000901805	0.0368597
ENSG00000166888.12	STAT6	IFNA10.14128.121	-0.407834	0.000907355	0.0368597
ENSG00000177409.12	SAMD9L	IFNA10.14128.121	0.408314	0.000893537	0.0368597
ENSG00000197852.12	INKA2	IFNA10.14128.121	-0.40769	0.000911537	0.0368597
ENSG00000211660.3	IGLV2-23	IFNA10.14128.121	-0.40793	0.000904576	0.0368597
ENSG00000211946.3	IGHV3-20	IFNA10.14128.121	-0.407916	0.000904974	0.0368597
ENSG00000241351.3	IGKV3-11	IFNA10.14128.121	-0.40769	0.000911537	0.0368597
ENSG00000196116.8	TDRD7	IFNA10.14128.121	0.407498	0.000917142	0.0368921
ENSG00000239713.9	APOBEC3G	IFNA10.14128.121	0.407546	0.000915738	0.0368921
ENSG00000141096.6	DPEP3	IFNA10.14128.121	-0.407162	0.000927024	0.0371923
ENSG00000123989.14	CHPF	IFNA10.14128.121	-0.407066	0.000929865	0.0372091
ENSG00000076356.7	PLXNA2	IFNA10.14128.121	-0.406682	0.000941308	0.0374719
ENSG00000182600.9	SNORC	IFNA10.14128.121	-0.406684	0.000941244	0.0374719
ENSG00000105726.17	ATP13A1	IFNA10.14128.121	0.406538	0.000945632	0.0375072
ENSG00000280411.1	IGHV1-69D	IFNA10.14128.121	-0.40649	0.000947077	0.0375072
ENSG00000011590.14	ZBTB32	IFNA10.14128.121	-0.406202	0.000955791	0.0375994
ENSG00000211938.2	IGHV3-7	IFNA10.14128.121	-0.40625	0.000954334	0.0375994
ENSG00000211965.4	IGHV3-49	IFNA10.14128.121	-0.406058	0.000960175	0.0375994
ENSG00000239951.1	IGKV3-20	IFNA10.14128.121	-0.40601	0.00096164	0.0375994
ENSG00000278195.2	SSTR3	IFNA10.14128.121	0.40601	0.00096164	0.0375994
ENSG00000168214.20	RBPJ	IFNA10.14128.121	-0.405818	0.000967522	0.0377334
ENSG00000177989.13	ODF3B	IFNA10.14128.121	0.405722	0.000970475	0.0377527
ENSG00000158402.20	CDC25C	IFNA10.14128.121	-0.405467	0.000978372	0.0379638
ENSG00000171848.15	RRM2	IFNA10.14128.121	-0.405146	0.000988364	0.0381588
ENSG00000241755.1	IGKV1-9	IFNA10.14128.121	-0.405194	0.000986862	0.0381588
ENSG00000099866.15	MADCAM1	IFNA10.14128.121	-0.40505	0.000991374	0.0381791
ENSG00000136213.10	CHST12	IFNA10.14128.121	0.404906	0.000995905	0.0382413
ENSG00000175573.7	C11orf68	IFNA10.14128.121	0.404762	0.00100046	0.0382413
ENSG00000184992.13	BRI3BP	IFNA10.14128.121	-0.404762	0.00100046	0.0382413
ENSG00000277496.1	AL357033.4	IFNA10.14128.121	0.404618	0.00100502	0.0383206
ENSG00000203797.10	DDO	IFNA10.14128.121	0.404529	0.00100786	0.0383335
ENSG00000205085.11	FAM71F2	IFNA10.14128.121	-0.404186	0.00101884	0.0385604
ENSG00000272555.1	AC009974.1	IFNA10.14128.121	-0.404243	0.001017	0.0385604
ENSG00000204390.10	HSPA1L	IFNA10.14128.121	-0.40409	0.00102194	0.0385825
ENSG00000100219.16	XBP1	IFNA10.14128.121	-0.403946	0.00102659	0.0386633
ENSG00000135250.17	SRPK2	IFNA10.14128.121	-0.40385	0.00102971	0.0386858
ENSG00000126262.4	FFAR2	IFNA10.14128.121	0.403754	0.00103283	0.0387085
ENSG00000055332.18	EIF2AK2	IFNA10.14128.121	0.403514	0.00104068	0.0388996
ENSG00000211951.2	IGHV2-26	IFNA10.14128.121	-0.403443	0.00104299	0.0388996
ENSG00000118363.12	SPCS2	IFNA10.14128.121	-0.403178	0.00105175	0.0391314
ENSG00000211937.3	IGHV2-5	IFNA10.14128.121	-0.403082	0.00105494	0.039155
ENSG00000111110.12	PPM1H	IFNA10.14128.121	-0.40289	0.00106133	0.0392029
ENSG00000132465.11	JCHAIN	IFNA10.14128.121	-0.402938	0.00105973	0.0392029
ENSG00000178307.9	TMEM11	IFNA10.14128.121	-0.402506	0.00107422	0.039584
ENSG00000074695.6	LMAN1	IFNA10.14128.121	-0.402122	0.00108726	0.0396837
ENSG00000140932.10	CMTM2	IFNA10.14128.121	-0.402314	0.00108072	0.0396837
ENSG00000148660.20	CAMK2G	IFNA10.14128.121	-0.40217	0.00108562	0.0396837
ENSG00000253239.1	IGLVI-70	IFNA10.14128.121	-0.402225	0.00108374	0.0396837
ENSG00000124145.6	SDC4	IFNA10.14128.121	-0.40193	0.00109383	0.0397267
ENSG00000130940.15	CASZ1	IFNA10.14128.121	0.401786	0.00109878	0.0397267
ENSG00000182934.12	SRPRA	IFNA10.14128.121	-0.401882	0.00109548	0.0397267
ENSG00000232533.1	AC093673.1	IFNA10.14128.121	-0.401834	0.00109713	0.0397267
ENSG00000110063.10	DCPS	IFNA10.14128.121	-0.401546	0.00110708	0.0399328
ENSG00000188315.8	C3orf62	IFNA10.14128.121	-0.40145	0.00111041	0.0399592
ENSG00000133106.14	EPSTI1	IFNA10.14128.121	0.401354	0.00111376	0.0399859
ENSG00000183688.4	RFLNB	IFNA10.14128.121	-0.40121	0.00111879	0.040073
ENSG00000106714.17	CNTNAP3	IFNA10.14128.121	-0.401133	0.00112148	0.0400759
ENSG00000161692.18	DBF4B	IFNA10.14128.121	0.400106	0.00115806	0.0411914
ENSG00000255197.6	AC090559.1	IFNA10.14128.121	-0.400106	0.00115806	0.0411914
ENSG00000118985.16	ELL2	IFNA10.14128.121	-0.399914	0.00116501	0.0412146
ENSG00000144635.9	DYNC1LI1	IFNA10.14128.121	-0.399866	0.00116676	0.0412146
ENSG00000211668.2	IGLV2-11	IFNA10.14128.121	-0.399866	0.00116676	0.0412146
ENSG00000132824.14	SERINC3	IFNA10.14128.121	-0.399674	0.00117376	0.0413669
ENSG00000117143.13	UAP1	IFNA10.14128.121	-0.39929	0.00118787	0.0417686
ENSG00000112511.17	PHF1	IFNA10.14128.121	0.399146	0.00119321	0.0418603
ENSG00000068912.14	ERLEC1	IFNA10.14128.121	-0.39857	0.00121476	0.0423264
ENSG00000100883.12	SRP54	IFNA10.14128.121	-0.398714	0.00120934	0.0423264
ENSG00000111801.16	BTN3A3	IFNA10.14128.121	0.39857	0.00121476	0.0423264
ENSG00000117399.14	CDC20	IFNA10.14128.121	-0.398185	0.00122932	0.0426404
ENSG00000163898.10	LIPH	IFNA10.14128.121	-0.39821	0.00122836	0.0426404
ENSG00000164054.15	SHISA5	IFNA10.14128.121	0.397849	0.00124219	0.0429897
ENSG00000081052.13	COL4A4	IFNA10.14128.121	-0.397318	0.00126279	0.0436045
ENSG00000082701.15	GSK3B	IFNA10.14128.121	-0.397129	0.00127017	0.0437611
ENSG00000256581.1	NLRP9P1	IFNA10.14128.121	-0.396961	0.0012768	0.043891
ENSG00000187446.12	CHP1	IFNA10.14128.121	-0.396793	0.00128342	0.0440203
ENSG00000172339.10	ALG14	IFNA10.14128.121	-0.396553	0.00129297	0.0442488
ENSG00000182985.17	CADM1	IFNA10.14128.121	-0.396438	0.00129757	0.0443077
ENSG00000123095.6	BHLHE41	IFNA10.14128.121	-0.396264	0.00130456	0.0443494
ENSG00000137496.18	IL18BP	IFNA10.14128.121	0.396313	0.00130257	0.0443494
ENSG00000255337.1	AP001830.1	IFNA10.14128.121	0.39612	0.00131034	0.0444475
ENSG00000131408.15	NR1H2	IFNA10.14128.121	0.395977	0.00131613	0.0445455
ENSG00000211947.2	IGHV3-21	IFNA10.14128.121	-0.395881	0.00132003	0.0445792
ENSG00000153162.9	BMP6	IFNA10.14128.121	-0.395785	0.00132393	0.0446131
ENSG00000211972.2	IGHV3-66	IFNA10.14128.121	-0.39564	0.00132989	0.0447156
ENSG00000114902.14	SPCS1	IFNA10.14128.121	-0.395545	0.00133375	0.0447475
ENSG00000122861.16	PLAU	IFNA10.14128.121	-0.395401	0.00133969	0.0447514
ENSG00000225492.6	GBP1P1	IFNA10.14128.121	0.395449	0.00133769	0.0447514
ENSG00000109756.9	RAPGEF2	IFNA10.14128.121	-0.395113	0.00135157	0.044953
ENSG00000117410.14	ATP6V0B	IFNA10.14128.121	-0.395113	0.00135157	0.044953
ENSG00000142039.4	CCDC97	IFNA10.14128.121	0.394969	0.00135756	0.0450547
ENSG00000135114.12	OASL	IFNA10.14128.121	0.394825	0.00136358	0.0451568
ENSG00000240864.3	IGKV1-16	IFNA10.14128.121	-0.394537	0.00137568	0.0454595
ENSG00000111665.11	CDCA3	IFNA10.14128.121	-0.394393	0.00138177	0.0455627
ENSG00000106211.9	HSPB1	IFNA10.14128.121	0.394153	0.00139196	0.0456235
ENSG00000131831.18	RAI2	IFNA10.14128.121	-0.39414	0.00139252	0.0456235
ENSG00000168374.11	ARF4	IFNA10.14128.121	-0.394153	0.00139196	0.0456235
ENSG00000105404.11	RABAC1	IFNA10.14128.121	-0.393145	0.00143554	0.0457644
ENSG00000111224.14	PARP11	IFNA10.14128.121	0.393577	0.00141671	0.0457644
ENSG00000133318.14	RTN3	IFNA10.14128.121	-0.393433	0.00142296	0.0457644
ENSG00000140280.14	LYSMD2	IFNA10.14128.121	0.393529	0.00141879	0.0457644
ENSG00000144040.13	SFXN5	IFNA10.14128.121	-0.393145	0.00143554	0.0457644
ENSG00000168496.4	FEN1	IFNA10.14128.121	-0.393193	0.00143343	0.0457644
ENSG00000178075.20	GRAMD1C	IFNA10.14128.121	-0.393164	0.00143471	0.0457644
ENSG00000196562.14	SULF2	IFNA10.14128.121	-0.393769	0.00140842	0.0457644
ENSG00000198785.7	GRIN3A	IFNA10.14128.121	0.393184	0.00143384	0.0457644
ENSG00000204516.10	MICB	IFNA10.14128.121	0.393481	0.00142088	0.0457644
ENSG00000211649.3	IGLV7-46	IFNA10.14128.121	-0.393788	0.00140761	0.0457644
ENSG00000211669.3	IGLV3-10	IFNA10.14128.121	-0.393654	0.00141339	0.0457644
ENSG00000211956.2	IGHV4-34	IFNA10.14128.121	-0.393145	0.00143554	0.0457644
ENSG00000124191.18	TOX2	IFNA10.14128.121	-0.392905	0.00144609	0.0459103
ENSG00000211648.2	IGLV1-47	IFNA10.14128.121	-0.392905	0.00144609	0.0459103
ENSG00000132881.12	CPLANE2	IFNA10.14128.121	0.392809	0.00145033	0.04595
ENSG00000109501.14	WFS1	IFNA10.14128.121	-0.392137	0.00148033	0.046804
ENSG00000114573.10	ATP6V1A	IFNA10.14128.121	-0.391705	0.00149991	0.0470359
ENSG00000121797.10	CCRL2	IFNA10.14128.121	0.391705	0.00149991	0.0470359
ENSG00000166016.6	ABTB2	IFNA10.14128.121	0.391705	0.00149991	0.0470359
ENSG00000269720.2	CCDC194	IFNA10.14128.121	0.391798	0.00149569	0.0470359
ENSG00000075790.10	BCAP29	IFNA10.14128.121	-0.391281	0.00151937	0.047165
ENSG00000085185.15	BCORL1	IFNA10.14128.121	-0.391513	0.00150868	0.047165
ENSG00000133313.15	CNDP2	IFNA10.14128.121	0.391369	0.0015153	0.047165
ENSG00000163931.16	TKT	IFNA10.14128.121	-0.391321	0.00151751	0.047165
ENSG00000175063.17	UBE2C	IFNA10.14128.121	-0.391321	0.00151751	0.047165
ENSG00000101265.16	RASSF2	IFNA10.14128.121	-0.391033	0.00153083	0.0472083
ENSG00000110315.7	RNF141	IFNA10.14128.121	-0.390985	0.00153306	0.0472083
ENSG00000226067.7	LINC00623	IFNA10.14128.121	0.391081	0.0015286	0.0472083
ENSG00000230438.7	SERPINB9P1	IFNA10.14128.121	0.391081	0.0015286	0.0472083
ENSG00000186076.5	AC012085.1	IFNA10.14128.121	-0.390841	0.00153977	0.0472256
ENSG00000224373.3	IGHV4-59	IFNA10.14128.121	-0.390889	0.00153753	0.0472256
ENSG00000211900.2	IGHJ6	IFNA10.14128.121	-0.390384	0.00156124	0.0477888
ENSG00000152778.9	IFIT5	IFNA10.14128.121	0.389929	0.00158287	0.0483545
ENSG00000179627.10	ZBTB42	IFNA10.14128.121	0.389833	0.00158747	0.0483988
ENSG00000072954.7	TMEM38A	IFNA10.14128.121	-0.389545	0.00160134	0.048725
ENSG00000197386.12	HTT	IFNA10.14128.121	0.389401	0.00160831	0.0488405
ENSG00000178904.19	DPY19L3	IFNA10.14128.121	-0.389305	0.00161298	0.0488856
ENSG00000073861.3	TBX21	IFNA10.14128.121	0.388633	0.00164598	0.0493023
ENSG00000087237.12	CETP	IFNA10.14128.121	-0.388844	0.00163557	0.0493023
ENSG00000100504.17	PYGL	IFNA10.14128.121	-0.388873	0.00163412	0.0493023
ENSG00000106348.18	IMPDH1	IFNA10.14128.121	-0.388729	0.00164123	0.0493023
ENSG00000128394.17	APOBEC3F	IFNA10.14128.121	0.388777	0.00163886	0.0493023
ENSG00000166289.6	PLEKHF1	IFNA10.14128.121	0.388681	0.0016436	0.0493023
ENSG00000164032.12	H2AZ1	IFNA10.14128.121	-0.388441	0.00165552	0.0494916
ENSG00000128595.17	CALU	IFNA10.14128.121	-0.388009	0.00167716	0.0499443
ENSG00000213246.7	SUPT4H1	IFNA10.14128.121	-0.388057	0.00167474	0.0499443
ENSG00000051128.19	HOMER3	IFNA10.14128.121	-0.387817	0.00168686	0.0501361
ENSG00000075218.19	GTSE1	IFNA10.14128.121	-0.387385	0.00170888	0.0504249
ENSG00000089692.9	LAG3	IFNA10.14128.121	0.387433	0.00170642	0.0504249
ENSG00000136689.18	IL1RN	IFNA10.14128.121	0.387289	0.0017138	0.0504249
ENSG00000137965.11	IFI44	IFNA10.14128.121	0.387337	0.00171134	0.0504249
ENSG00000251002.8	AC244502.1	IFNA10.14128.121	0.387241	0.00171627	0.0504249
ENSG00000273188.1	AL022328.3	IFNA10.14128.121	-0.387256	0.00171549	0.0504249
ENSG00000044574.8	HSPA5	IFNA10.14128.121	-0.386953	0.00173114	0.0507648
ENSG00000072778.20	ACADVL	IFNA10.14128.121	-0.386137	0.00177392	0.0519201
ENSG00000156970.12	BUB1B	IFNA10.14128.121	-0.385801	0.00179181	0.0523439
ENSG00000002549.12	LAP3	IFNA10.14128.121	0.385561	0.00180468	0.0525714
ENSG00000144843.11	ADPRH	IFNA10.14128.121	0.385465	0.00180986	0.0525714
ENSG00000211943.2	IGHV3-15	IFNA10.14128.121	-0.385517	0.00180702	0.0525714
ENSG00000164611.13	PTTG1	IFNA10.14128.121	-0.385369	0.00181504	0.0526225
ENSG00000164342.12	TLR3	IFNA10.14128.121	0.384859	0.00184278	0.0533261
ENSG00000165264.11	NDUFB6	IFNA10.14128.121	-0.384649	0.00185437	0.0535606
ENSG00000160932.11	LY6E	IFNA10.14128.121	0.384553	0.00185967	0.0536129
ENSG00000070540.13	WIPI1	IFNA10.14128.121	-0.384073	0.00188638	0.0542328
ENSG00000145016.16	RUBCN	IFNA10.14128.121	0.383977	0.00189176	0.0542328
ENSG00000253998.3	IGKV2-29	IFNA10.14128.121	-0.384018	0.00188945	0.0542328
ENSG00000085840.13	ORC1	IFNA10.14128.121	-0.383785	0.00190257	0.054239
ENSG00000108405.4	P2RX1	IFNA10.14128.121	-0.383833	0.00189986	0.054239
ENSG00000211933.2	IGHV6-1	IFNA10.14128.121	-0.383813	0.00190095	0.054239
ENSG00000137270.11	GCM1	IFNA10.14128.121	-0.383663	0.00190946	0.0543347
ENSG00000110917.8	MLEC	IFNA10.14128.121	-0.383497	0.00191888	0.0545018
ENSG00000154839.10	SKA1	IFNA10.14128.121	-0.383035	0.00194529	0.05515
ENSG00000051108.15	HERPUD1	IFNA10.14128.121	-0.382536	0.00197416	0.0553558
ENSG00000123485.12	HJURP	IFNA10.14128.121	-0.382584	0.00197137	0.0553558
ENSG00000134825.16	TMEM258	IFNA10.14128.121	-0.382825	0.00195743	0.0553558
ENSG00000140848.17	CPNE2	IFNA10.14128.121	-0.382776	0.00196021	0.0553558
ENSG00000171208.10	NETO2	IFNA10.14128.121	-0.382536	0.00197416	0.0553558
ENSG00000176890.16	TYMS	IFNA10.14128.121	-0.382536	0.00197416	0.0553558
ENSG00000211653.2	IGLV1-40	IFNA10.14128.121	-0.382296	0.00198821	0.055648
ENSG00000173825.7	TIGD3	IFNA10.14128.121	-0.382152	0.00199667	0.0556822
ENSG00000198624.13	CCDC69	IFNA10.14128.121	-0.3822	0.00199385	0.0556822
ENSG00000197943.10	PLCG2	IFNA10.14128.121	-0.381864	0.00201371	0.0559541
ENSG00000211652.2	IGLV7-43	IFNA10.14128.121	-0.381864	0.00201371	0.0559541
ENSG00000185885.16	IFITM1	IFNA10.14128.121	0.38124	0.00205106	0.0568891
ENSG00000279296.1	PRAL	IFNA10.14128.121	0.381137	0.00205734	0.0569605
ENSG00000272825.1	AL844908.1	IFNA10.14128.121	-0.380856	0.00207435	0.0573282
ENSG00000137265.15	IRF4	IFNA10.14128.121	-0.380712	0.00208315	0.057468
ENSG00000124107.5	SLPI	IFNA10.14128.121	-0.38052	0.00209493	0.0576893
ENSG00000231793.5	DOC2GP	IFNA10.14128.121	0.380184	0.00211568	0.0581567
ENSG00000197965.12	MPZL1	IFNA10.14128.121	-0.379992	0.00212763	0.0583806
ENSG00000087903.13	RFX2	IFNA10.14128.121	-0.379464	0.00216078	0.0588831
ENSG00000119408.16	NEK6	IFNA10.14128.121	-0.379368	0.00216686	0.0588831
ENSG00000165698.16	SPACA9	IFNA10.14128.121	-0.37956	0.00215472	0.0588831
ENSG00000184661.14	CDCA2	IFNA10.14128.121	-0.379336	0.00216893	0.0588831
ENSG00000196411.10	EPHB4	IFNA10.14128.121	-0.379416	0.00216382	0.0588831
ENSG00000211968.3	IGHV1-58	IFNA10.14128.121	-0.379502	0.0021584	0.0588831
ENSG00000051382.9	PIK3CB	IFNA10.14128.121	-0.379128	0.00218212	0.0591367
ENSG00000130487.9	KLHDC7B	IFNA10.14128.121	0.378792	0.00220365	0.059615
ENSG00000155659.15	VSIG4	IFNA10.14128.121	-0.378629	0.00221419	0.0597949
ENSG00000115155.17	OTOF	IFNA10.14128.121	0.378504	0.00222225	0.0598024
ENSG00000182551.14	ADI1	IFNA10.14128.121	-0.378552	0.00221914	0.0598024
ENSG00000123096.11	SSPN	IFNA10.14128.121	-0.378216	0.002241	0.0601429
ENSG00000126603.8	GLIS2	IFNA10.14128.121	-0.37819	0.00224274	0.0601429
ENSG00000129667.12	RHBDF2	IFNA10.14128.121	0.378072	0.00225042	0.0602233
ENSG00000138639.18	ARHGAP24	IFNA10.14128.121	-0.378024	0.00225357	0.0602233
ENSG00000122122.10	SASH3	IFNA10.14128.121	0.37788	0.00226304	0.0603714
ENSG00000004660.15	CAMKK1	IFNA10.14128.121	-0.377064	0.00231739	0.0607662
ENSG00000091490.11	SEL1L3	IFNA10.14128.121	-0.377112	0.00231416	0.0607662
ENSG00000119729.12	RHOQ	IFNA10.14128.121	-0.377064	0.00231739	0.0607662
ENSG00000136816.16	TOR1B	IFNA10.14128.121	0.377112	0.00231416	0.0607662
ENSG00000138678.11	GPAT3	IFNA10.14128.121	-0.377496	0.00228847	0.0607662
ENSG00000139644.13	TMBIM6	IFNA10.14128.121	-0.377448	0.00229167	0.0607662
ENSG00000148773.14	MKI67	IFNA10.14128.121	-0.377112	0.00231416	0.0607662
ENSG00000163479.14	SSR2	IFNA10.14128.121	-0.377592	0.00228209	0.0607662
ENSG00000211949.3	IGHV3-23	IFNA10.14128.121	-0.3774	0.00229487	0.0607662
ENSG00000225964.6	NRIR	IFNA10.14128.121	0.377304	0.00230129	0.0607662
ENSG00000145287.10	PLAC8	IFNA10.14128.121	0.37668	0.00234337	0.061169
ENSG00000156510.13	HKDC1	IFNA10.14128.121	0.376776	0.00233685	0.061169
ENSG00000186522.15	SEPTIN10	IFNA10.14128.121	-0.376661	0.00234469	0.061169
ENSG00000260592.1	AC130456.3	IFNA10.14128.121	0.376392	0.00236302	0.0615426
ENSG00000204054.14	LINC00963	IFNA10.14128.121	-0.376296	0.0023696	0.0616096
ENSG00000110721.12	CHKA	IFNA10.14128.121	-0.3762	0.0023762	0.0616769
ENSG00000117228.10	GBP1	IFNA10.14128.121	0.37572	0.00240945	0.0624158
ENSG00000137275.14	RIPK1	IFNA10.14128.121	0.375672	0.00241279	0.0624158
ENSG00000047579.19	DTNBP1	IFNA10.14128.121	0.37524	0.00244311	0.0626548
ENSG00000054179.12	ENTPD2	IFNA10.14128.121	-0.375381	0.00243321	0.0626548
ENSG00000138709.19	LARP1B	IFNA10.14128.121	-0.375192	0.0024465	0.0626548
ENSG00000141664.10	ZCCHC2	IFNA10.14128.121	0.37524	0.00244311	0.0626548
ENSG00000159674.12	SPON2	IFNA10.14128.121	0.375288	0.00243972	0.0626548
ENSG00000166562.9	SEC11C	IFNA10.14128.121	-0.37524	0.00244311	0.0626548
ENSG00000048462.11	TNFRSF17	IFNA10.14128.121	-0.375125	0.00245127	0.0626725
ENSG00000138035.15	PNPT1	IFNA10.14128.121	0.375	0.00246009	0.0627937
ENSG00000138496.16	PARP9	IFNA10.14128.121	0.37452	0.00249438	0.0635572
ENSG00000211650.2	IGLV5-45	IFNA10.14128.121	-0.374466	0.00249828	0.0635572
ENSG00000122952.17	ZWINT	IFNA10.14128.121	-0.374376	0.00250475	0.0636166
ENSG00000162415.7	ZSWIM5	IFNA10.14128.121	0.37413	0.00252257	0.0639634
ENSG00000104870.13	FCGRT	IFNA10.14128.121	-0.373848	0.00254311	0.0643779
ENSG00000112299.8	VNN1	IFNA10.14128.121	-0.373608	0.00256071	0.0647169
ENSG00000122547.11	EEPD1	IFNA10.14128.121	-0.373464	0.00257133	0.0647722
ENSG00000125995.16	ROMO1	IFNA10.14128.121	-0.373464	0.00257133	0.0647722
ENSG00000111275.13	ALDH2	IFNA10.14128.121	-0.37332	0.00258198	0.064828
ENSG00000143891.17	GALM	IFNA10.14128.121	0.37332	0.00258198	0.064828
ENSG00000143603.19	KCNN3	IFNA10.14128.121	-0.373096	0.00259861	0.0651391
ENSG00000244437.1	IGKV3-15	IFNA10.14128.121	-0.372792	0.00262139	0.065603
ENSG00000035499.13	DEPDC1B	IFNA10.14128.121	-0.37264	0.00263284	0.0657825
ENSG00000092295.12	TGM1	IFNA10.14128.121	0.372456	0.00264674	0.0659154
ENSG00000169679.15	BUB1	IFNA10.14128.121	-0.372456	0.00264674	0.0659154
ENSG00000175782.11	SLC35E3	IFNA10.14128.121	-0.37236	0.00265402	0.0659898
ENSG00000174851.16	YIF1A	IFNA10.14128.121	-0.372264	0.00266133	0.0660645
ENSG00000118515.11	SGK1	IFNA10.14128.121	-0.372168	0.00266864	0.0661394
ENSG00000155660.11	PDIA4	IFNA10.14128.121	-0.37164	0.00270922	0.0668217
ENSG00000197930.13	ERO1A	IFNA10.14128.121	-0.371688	0.00270551	0.0668217
ENSG00000232528.3	AL109809.1	IFNA10.14128.121	-0.37174	0.00270146	0.0668217
ENSG00000205336.12	ADGRG1	IFNA10.14128.121	0.371448	0.00272412	0.0670814
ENSG00000100162.15	CENPM	IFNA10.14128.121	-0.371016	0.00275789	0.0674213
ENSG00000105655.19	ISYNA1	IFNA10.14128.121	-0.371112	0.00275035	0.0674213
ENSG00000107736.21	CDH23	IFNA10.14128.121	0.371208	0.00274283	0.0674213
ENSG00000118162.14	KPTN	IFNA10.14128.121	0.370824	0.00277302	0.0674213
ENSG00000130300.9	PLVAP	IFNA10.14128.121	0.371092	0.00275189	0.0674213
ENSG00000151729.11	SLC25A4	IFNA10.14128.121	-0.370968	0.00276167	0.0674213
ENSG00000159228.13	CBR1	IFNA10.14128.121	0.370872	0.00276923	0.0674213
ENSG00000243772.8	KIR2DL3	IFNA10.14128.121	0.37092	0.00276545	0.0674213
ENSG00000161981.11	SNRNP25	IFNA10.14128.121	-0.370632	0.00278822	0.0675771
ENSG00000167434.10	CA4	IFNA10.14128.121	-0.370632	0.00278822	0.0675771
ENSG00000132388.12	UBE2G1	IFNA10.14128.121	-0.37044	0.0028035	0.0677337
ENSG00000139278.10	GLIPR1	IFNA10.14128.121	-0.37044	0.0028035	0.0677337
ENSG00000167645.17	YIF1B	IFNA10.14128.121	-0.370344	0.00281117	0.0678123
ENSG00000166033.13	HTRA1	IFNA10.14128.121	-0.370114	0.00282958	0.0680429
ENSG00000211611.2	IGKV6-21	IFNA10.14128.121	-0.370145	0.00282713	0.0680429
ENSG00000105327.17	BBC3	IFNA10.14128.121	-0.36996	0.00284202	0.0682352
ENSG00000132274.16	TRIM22	IFNA10.14128.121	0.369816	0.00285367	0.0683014
ENSG00000253320.7	AZIN1-AS1	IFNA10.14128.121	-0.369816	0.00285367	0.0683014
ENSG00000100218.12	RSPH14	IFNA10.14128.121	-0.369752	0.00285883	0.0683185
ENSG00000260249.3	AC007608.3	IFNA10.14128.121	0.369508	0.00287869	0.0686863
ENSG00000239672.7	NME1	IFNA10.14128.121	-0.369432	0.00288494	0.0687287
ENSG00000151327.12	FAM177A1	IFNA10.14128.121	-0.369288	0.00289675	0.0687966
ENSG00000183837.9	PNMA3	IFNA10.14128.121	0.369336	0.00289281	0.0687966
ENSG00000167208.15	SNX20	IFNA10.14128.121	0.369144	0.00290859	0.0689714
ENSG00000101444.13	AHCY	IFNA10.14128.121	-0.368616	0.0029524	0.0699024
ENSG00000020577.14	SAMD4A	IFNA10.14128.121	0.36828	0.00298059	0.0703403
ENSG00000180739.14	S1PR5	IFNA10.14128.121	0.368232	0.00298463	0.0703403
ENSG00000274370.1	AC130371.2	IFNA10.14128.121	-0.368287	0.00297995	0.0703403
ENSG00000092621.12	PHGDH	IFNA10.14128.121	-0.367848	0.00301718	0.0707816
ENSG00000112773.16	TENT5A	IFNA10.14128.121	0.367944	0.00300901	0.0707816
ENSG00000114745.13	GORASP1	IFNA10.14128.121	0.367848	0.00301718	0.0707816
ENSG00000022567.9	SLC45A4	IFNA10.14128.121	-0.367704	0.00302946	0.0709614
ENSG00000108424.10	KPNB1	IFNA10.14128.121	0.367368	0.0030583	0.0712027
ENSG00000164484.11	TMEM200A	IFNA10.14128.121	-0.367383	0.00305699	0.0712027
ENSG00000211651.3	IGLV1-44	IFNA10.14128.121	-0.367464	0.00305003	0.0712027
ENSG00000269877.3	AC008753.3	IFNA10.14128.121	-0.367516	0.00304553	0.0712027
ENSG00000211966.2	IGHV5-51	IFNA10.14128.121	-0.366791	0.0031083	0.0722574
ENSG00000101347.9	SAMHD1	IFNA10.14128.121	0.366503	0.00313357	0.0726252
ENSG00000172967.7	XKR3	IFNA10.14128.121	-0.366525	0.00313171	0.0726252
ENSG00000185880.13	TRIM69	IFNA10.14128.121	0.366407	0.00314204	0.0727117
ENSG00000105374.10	NKG7	IFNA10.14128.121	0.366263	0.00315477	0.0728966
ENSG00000051180.17	RAD51	IFNA10.14128.121	-0.366076	0.00317143	0.0731715
ENSG00000172432.19	GTPBP2	IFNA10.14128.121	0.365879	0.00318896	0.0734656
ENSG00000266028.7	SRGAP2	IFNA10.14128.121	0.365735	0.00320186	0.0736524
ENSG00000124772.12	CPNE5	IFNA10.14128.121	-0.365591	0.00321481	0.0738398
ENSG00000070214.16	SLC44A1	IFNA10.14128.121	-0.365399	0.00323215	0.0741163
ENSG00000187741.15	FANCA	IFNA10.14128.121	0.365351	0.0032365	0.0741163
ENSG00000075415.12	SLC25A3	IFNA10.14128.121	-0.365159	0.00325394	0.0742944
ENSG00000126822.17	PLEKHG3	IFNA10.14128.121	-0.365207	0.00324958	0.0742944
ENSG00000101298.15	SNPH	IFNA10.14128.121	0.364919	0.00327587	0.0746839
ENSG00000131471.7	AOC3	IFNA10.14128.121	-0.364439	0.0033201	0.0753367
ENSG00000143437.21	ARNT	IFNA10.14128.121	-0.364343	0.00332901	0.0753367
ENSG00000168081.9	PNOC	IFNA10.14128.121	-0.364487	0.00331566	0.0753367
ENSG00000173801.17	JUP	IFNA10.14128.121	0.364391	0.00332456	0.0753367
ENSG00000242258.1	LINC00996	IFNA10.14128.121	0.36454	0.00331075	0.0753367
ENSG00000118705.17	RPN2	IFNA10.14128.121	-0.364007	0.00336037	0.075823
ENSG00000167880.7	EVPL	IFNA10.14128.121	0.364038	0.00335745	0.075823
ENSG00000169902.15	TPST1	IFNA10.14128.121	-0.363863	0.00337389	0.0760164
ENSG00000183762.12	KREMEN1	IFNA10.14128.121	-0.363527	0.00340562	0.076619
ENSG00000131355.15	ADGRE3	IFNA10.14128.121	-0.363383	0.0034193	0.0768142
ENSG00000163297.17	ANTXR2	IFNA10.14128.121	-0.363239	0.00343303	0.0770101
ENSG00000277075.2	H2AC8	IFNA10.14128.121	-0.363047	0.00345141	0.0773095
ENSG00000154310.17	TNIK	IFNA10.14128.121	0.362951	0.00346063	0.077333
ENSG00000276180.1	H4C9	IFNA10.14128.121	-0.362932	0.00346252	0.077333
ENSG00000115163.15	CENPA	IFNA10.14128.121	-0.362864	0.00346906	0.0773666
ENSG00000124357.13	NAGK	IFNA10.14128.121	0.362567	0.00349774	0.0778932
ENSG00000114480.13	GBE1	IFNA10.14128.121	-0.362375	0.00351643	0.078083
ENSG00000116649.10	SRM	IFNA10.14128.121	-0.362423	0.00351175	0.078083
ENSG00000158710.14	TAGLN2	IFNA10.14128.121	-0.362135	0.00353991	0.0784911
ENSG00000127022.15	CANX	IFNA10.14128.121	-0.361799	0.00357303	0.0789973
ENSG00000140853.15	NLRC5	IFNA10.14128.121	0.361847	0.00356828	0.0789973
ENSG00000055211.14	GINM1	IFNA10.14128.121	-0.361607	0.00359207	0.079043
ENSG00000101470.10	TNNC2	IFNA10.14128.121	-0.361515	0.00360119	0.079043
ENSG00000160746.13	ANO10	IFNA10.14128.121	-0.361559	0.00359684	0.079043
ENSG00000170871.12	KIAA0232	IFNA10.14128.121	-0.361607	0.00359207	0.079043
ENSG00000266256.3	LINC00683	IFNA10.14128.121	-0.361468	0.00360596	0.079043
ENSG00000270550.1	IGHV3-30	IFNA10.14128.121	-0.361511	0.00360162	0.079043
ENSG00000128604.20	IRF5	IFNA10.14128.121	0.361031	0.00364974	0.0796618
ENSG00000134285.11	FKBP11	IFNA10.14128.121	-0.361079	0.0036449	0.0796618
ENSG00000154451.14	GBP5	IFNA10.14128.121	0.361127	0.00364007	0.0796618
ENSG00000125810.10	CD93	IFNA10.14128.121	-0.360887	0.00366429	0.0797528
ENSG00000197858.11	GPAA1	IFNA10.14128.121	-0.360887	0.00366429	0.0797528
ENSG00000241889.1	AC079944.2	IFNA10.14128.121	-0.360599	0.00369353	0.0802756
ENSG00000253438.4	PCAT1	IFNA10.14128.121	0.360503	0.00370333	0.0803748
ENSG00000173171.14	MTX1	IFNA10.14128.121	-0.360359	0.00371806	0.0805808
ENSG00000125991.19	ERGIC3	IFNA10.14128.121	-0.360071	0.00374769	0.0809944
ENSG00000162512.16	SDC3	IFNA10.14128.121	0.360119	0.00374274	0.0809944
ENSG00000111144.10	LTA4H	IFNA10.14128.121	-0.359879	0.00376756	0.0813094
ENSG00000170456.16	DENND5B	IFNA10.14128.121	-0.359739	0.00378207	0.0814036
ENSG00000213145.10	CRIP1	IFNA10.14128.121	-0.359735	0.00378252	0.0814036
ENSG00000103154.9	NECAB2	IFNA10.14128.121	-0.359639	0.00379252	0.081435
ENSG00000211942.3	IGHV3-13	IFNA10.14128.121	-0.359619	0.00379458	0.081435
ENSG00000135451.13	TROAP	IFNA10.14128.121	-0.359495	0.00380757	0.0814746
ENSG00000137842.7	TMEM62	IFNA10.14128.121	0.359447	0.0038126	0.0814746
ENSG00000273382.1	AL356488.3	IFNA10.14128.121	-0.359399	0.00381763	0.0814746
ENSG00000275902.1	AC139530.3	IFNA10.14128.121	-0.359514	0.00380557	0.0814746
ENSG00000106070.19	GRB10	IFNA10.14128.121	-0.359063	0.00385304	0.081889
ENSG00000167641.11	PPP1R14A	IFNA10.14128.121	-0.359111	0.00384796	0.081889
ENSG00000211893.4	IGHG2	IFNA10.14128.121	-0.359159	0.00384289	0.081889
ENSG00000211632.4	IGKV3D-11	IFNA10.14128.121	-0.358923	0.00386784	0.0820901
ENSG00000121236.21	TRIM6	IFNA10.14128.121	0.35884	0.00387667	0.082164
ENSG00000154305.18	MIA3	IFNA10.14128.121	0.358631	0.00389898	0.0822963
ENSG00000171105.14	INSR	IFNA10.14128.121	-0.358631	0.00389898	0.0822963
ENSG00000198286.9	CARD11	IFNA10.14128.121	0.358631	0.00389898	0.0822963
ENSG00000115523.16	GNLY	IFNA10.14128.121	0.358391	0.00392471	0.0823827
ENSG00000160710.17	ADAR	IFNA10.14128.121	0.358535	0.00390926	0.0823827
ENSG00000165480.16	SKA3	IFNA10.14128.121	-0.358429	0.00392063	0.0823827
ENSG00000171161.13	ZNF672	IFNA10.14128.121	0.358343	0.00392988	0.0823827
ENSG00000213999.17	MEF2B	IFNA10.14128.121	-0.358391	0.00392471	0.0823827
ENSG00000213937.4	CLDN9	IFNA10.14128.121	-0.358247	0.00394023	0.0824871
ENSG00000211955.2	IGHV3-33	IFNA10.14128.121	-0.358103	0.00395579	0.0827003
ENSG00000020633.18	RUNX3	IFNA10.14128.121	0.357959	0.00397142	0.0829141
ENSG00000129562.11	DAD1	IFNA10.14128.121	-0.357815	0.00398709	0.0831284
ENSG00000204439.4	C6orf47	IFNA10.14128.121	0.357719	0.00399757	0.083234
ENSG00000169871.13	TRIM56	IFNA10.14128.121	0.357335	0.00403974	0.0839982
ENSG00000067840.12	PDZD4	IFNA10.14128.121	0.357191	0.00405565	0.0841015
ENSG00000076662.10	ICAM3	IFNA10.14128.121	-0.357239	0.00405034	0.0841015
ENSG00000211770.1	TRBJ2-6	IFNA10.14128.121	0.35693	0.00408463	0.0845882
ENSG00000143870.12	PDIA6	IFNA10.14128.121	-0.356807	0.00409836	0.08469
ENSG00000243264.2	IGKV2D-29	IFNA10.14128.121	-0.356787	0.00410057	0.08469
ENSG00000065308.5	TRAM2	IFNA10.14128.121	-0.356327	0.00415231	0.0855709
ENSG00000205022.9	PABPN1L	IFNA10.14128.121	-0.356309	0.00415436	0.0855709
ENSG00000111206.12	FOXM1	IFNA10.14128.121	-0.356039	0.00418498	0.0857419
ENSG00000144655.15	CSRNP1	IFNA10.14128.121	0.356039	0.00418498	0.0857419
ENSG00000164403.14	SHROOM1	IFNA10.14128.121	-0.356135	0.00417406	0.0857419
ENSG00000237649.8	KIFC1	IFNA10.14128.121	-0.356183	0.00416862	0.0857419
ENSG00000041880.14	PARP3	IFNA10.14128.121	0.355607	0.00423441	0.0865238
ENSG00000169660.16	HEXD	IFNA10.14128.121	0.355607	0.00423441	0.0865238
ENSG00000232434.2	AJM1	IFNA10.14128.121	0.355463	0.004251	0.0867475
ENSG00000165490.13	DDIAS	IFNA10.14128.121	-0.355175	0.00428435	0.0873122
ENSG00000114650.20	SCAP	IFNA10.14128.121	-0.355031	0.00430112	0.0874219
ENSG00000168899.5	VAMP5	IFNA10.14128.121	0.355031	0.00430112	0.0874219
ENSG00000232216.1	IGHV3-43	IFNA10.14128.121	-0.354972	0.00430798	0.0874457
ENSG00000204520.14	MICA	IFNA10.14128.121	0.354887	0.00431794	0.0875322
ENSG00000134057.15	CCNB1	IFNA10.14128.121	-0.354359	0.00438012	0.0884427
ENSG00000211644.3	IGLV1-51	IFNA10.14128.121	-0.354407	0.00437443	0.0884427
ENSG00000225828.1	FAM229A	IFNA10.14128.121	-0.354455	0.00436875	0.0884427
ENSG00000129595.13	EPB41L4A	IFNA10.14128.121	0.354215	0.00439721	0.0886701
ENSG00000181381.13	DDX60L	IFNA10.14128.121	0.354167	0.00440292	0.0886701
ENSG00000165533.18	TTC8	IFNA10.14128.121	-0.353512	0.00448152	0.0901348
ENSG00000160410.15	SHKBP1	IFNA10.14128.121	-0.353399	0.0044952	0.0902917
ENSG00000211967.3	IGHV3-53	IFNA10.14128.121	-0.353255	0.00451269	0.0905247
ENSG00000237441.10	RGL2	IFNA10.14128.121	-0.353111	0.00453024	0.0907583
ENSG00000060971.18	ACAA1	IFNA10.14128.121	-0.352919	0.00455373	0.0909906
ENSG00000115317.11	HTRA2	IFNA10.14128.121	-0.352823	0.00456552	0.0909906
ENSG00000198722.14	UNC13B	IFNA10.14128.121	-0.352955	0.00454923	0.0909906
ENSG00000243290.3	IGKV1-12	IFNA10.14128.121	-0.352871	0.00455962	0.0909906
ENSG00000141570.11	CBX8	IFNA10.14128.121	-0.352487	0.00460699	0.0916982
ENSG00000135862.6	LAMC1	IFNA10.14128.121	-0.352391	0.0046189	0.0918163
ENSG00000127663.15	KDM4B	IFNA10.14128.121	-0.352151	0.00464879	0.092172
ENSG00000237276.8	ANO7L1	IFNA10.14128.121	0.352199	0.0046428	0.092172
ENSG00000171310.11	CHST11	IFNA10.14128.121	-0.351863	0.00468488	0.092768
ENSG00000139410.15	SDSL	IFNA10.14128.121	0.351719	0.00470302	0.0930073
ENSG00000211941.3	IGHV3-11	IFNA10.14128.121	-0.351447	0.00473735	0.0934878
ENSG00000226137.5	BAIAP2-DT	IFNA10.14128.121	-0.35143	0.00473949	0.0934878
ENSG00000109956.13	B3GAT1	IFNA10.14128.121	0.351286	0.00475782	0.093609
ENSG00000211655.3	IGLV1-36	IFNA10.14128.121	-0.351305	0.0047555	0.093609
ENSG00000280670.3	CCDC163	IFNA10.14128.121	-0.35119	0.00477007	0.0937301
ENSG00000116212.15	LRRC42	IFNA10.14128.121	-0.351094	0.00478235	0.0938514
ENSG00000240065.8	PSMB9	IFNA10.14128.121	0.350998	0.00479466	0.0939729
ENSG00000211625.2	IGKV3D-20	IFNA10.14128.121	-0.350662	0.00483796	0.0947007
ENSG00000110013.13	SIAE	IFNA10.14128.121	-0.350614	0.00484417	0.0947017
ENSG00000174600.14	CMKLR1	IFNA10.14128.121	0.350566	0.00485039	0.0947029
ENSG00000112137.17	PHACTR1	IFNA10.14128.121	0.35047	0.00486286	0.0948257
ENSG00000136999.5	CCN3	IFNA10.14128.121	-0.350374	0.00487535	0.0949488
ENSG00000101558.13	VAPA	IFNA10.14128.121	-0.350326	0.0048816	0.0949503
ENSG00000160191.18	PDE9A	IFNA10.14128.121	0.35023	0.00489414	0.0950737
ENSG00000159199.14	ATP5MC1	IFNA10.14128.121	-0.349894	0.00493823	0.0958091
ENSG00000198856.13	OSTC	IFNA10.14128.121	-0.349846	0.00494455	0.0958109
ENSG00000172183.15	ISG20	IFNA10.14128.121	0.349798	0.00495089	0.0958128
ENSG00000168701.19	TMEM208	IFNA10.14128.121	-0.349606	0.0049763	0.0961834
ENSG00000109805.10	NCAPG	IFNA10.14128.121	-0.349366	0.00500822	0.0964503
ENSG00000116985.12	BMP8B	IFNA10.14128.121	-0.349126	0.00504032	0.0964503
ENSG00000142583.18	SLC2A5	IFNA10.14128.121	-0.349222	0.00502746	0.0964503
ENSG00000146072.6	TNFRSF21	IFNA10.14128.121	0.349142	0.00503824	0.0964503
ENSG00000172594.13	SMPDL3A	IFNA10.14128.121	-0.349222	0.00502746	0.0964503
ENSG00000180628.15	PCGF5	IFNA10.14128.121	0.349318	0.00501463	0.0964503
ENSG00000183049.12	CAMK1D	IFNA10.14128.121	-0.349174	0.00503389	0.0964503
ENSG00000183160.9	TMEM119	IFNA10.14128.121	-0.349336	0.00501223	0.0964503
ENSG00000126883.17	NUP214	IFNA10.14128.121	-0.349078	0.00504677	0.0964535
ENSG00000123131.13	PRDX4	IFNA10.14128.121	-0.34903	0.00505322	0.0964568
ENSG00000096063.16	SRPK1	IFNA10.14128.121	-0.348934	0.00506614	0.0965834
ENSG00000135912.11	TTLL4	IFNA10.14128.121	-0.34879	0.00508557	0.096707
ENSG00000146410.12	MTFR2	IFNA10.14128.121	-0.34879	0.00508557	0.096707
ENSG00000181938.13	GINS3	IFNA10.14128.121	-0.348747	0.0050915	0.096707
ENSG00000128268.12	MGAT3	IFNA10.14128.121	-0.347974	0.00519696	0.0985882
ENSG00000159388.6	BTG2	IFNA10.14128.121	-0.34783	0.00521683	0.0988432
ENSG00000112699.11	GMDS	IFNA10.14128.121	-0.347542	0.00525679	0.0994776
ENSG00000113719.16	ERGIC1	IFNA10.14128.121	-0.347446	0.00527017	0.0996081
ENSG00000162777.17	DENND2D	IFNA10.14128.121	0.34735	0.00528358	0.0997389
ENSG00000143641.10	GALNT2	IFNA10.14128.121	-0.347302	0.00529029	0.0997431
ENSG00000182504.11	CEP97	IFNA10.14128.121	-0.347254	0.00529702	0.0997475
ENSG00000211713.3	TRBV6-4	IFNA10.14128.121	0.347034	0.00532791	0.100207
ENSG00000188290.10	HES4	IFNA10.14128.121	0.346918	0.00534429	0.100392
ENSG00000146670.10	CDCA5	IFNA10.14128.121	-0.34663	0.0053851	0.101035
ENSG00000089685.15	BIRC5	IFNA10.14128.121	-0.346438	0.00541246	0.101301
ENSG00000099860.9	GADD45B	IFNA10.14128.121	0.346438	0.00541246	0.101301
ENSG00000093009.10	CDC45	IFNA10.14128.121	-0.346202	0.00544624	0.101809
ENSG00000140525.17	FANCI	IFNA10.14128.121	-0.346102	0.00546064	0.101954
ENSG00000100373.10	UPK3A	IFNA10.14128.121	0.34591	0.00548834	0.102105
ENSG00000134198.10	TSPAN2	IFNA10.14128.121	-0.345958	0.0054814	0.102105
ENSG00000169957.10	ZNF768	IFNA10.14128.121	-0.345862	0.00549528	0.102105
ENSG00000279805.1	Z95114.3	IFNA10.14128.121	0.345904	0.00548928	0.102105
ENSG00000109674.4	NEIL3	IFNA10.14128.121	-0.345657	0.00552503	0.102504
ENSG00000175643.10	RMI2	IFNA10.14128.121	0.345622	0.00553012	0.102504
ENSG00000116688.17	MFN2	IFNA10.14128.121	-0.344998	0.00562161	0.104074
ENSG00000164821.5	DEFA4	IFNA10.14128.121	-0.344614	0.00567856	0.105002
ENSG00000285952.1	AC020663.5	IFNA10.14128.121	-0.344374	0.00571442	0.105538
ENSG00000075568.17	TMEM131	IFNA10.14128.121	0.344326	0.00572162	0.105544
ENSG00000116685.16	KIAA2013	IFNA10.14128.121	-0.344182	0.00574325	0.105816
ENSG00000206561.13	COLQ	IFNA10.14128.121	0.34399	0.0057722	0.106222
ENSG00000245556.3	SCAMP1-AS1	IFNA10.14128.121	0.343942	0.00577946	0.106229
ENSG00000113621.14	TXNDC15	IFNA10.14128.121	-0.343654	0.00582319	0.106428
ENSG00000136026.14	CKAP4	IFNA10.14128.121	-0.343606	0.0058305	0.106428
ENSG00000161714.12	PLCD3	IFNA10.14128.121	-0.34375	0.00580858	0.106428
ENSG00000220008.3	LINGO3	IFNA10.14128.121	-0.343654	0.00582319	0.106428
ENSG00000242766.1	IGKV1D-17	IFNA10.14128.121	-0.343702	0.00581582	0.106428
ENSG00000286010.1	AC108925.1	IFNA10.14128.121	0.343597	0.00583188	0.106428
ENSG00000083444.17	PLOD1	IFNA10.14128.121	-0.343462	0.0058525	0.106614
ENSG00000142675.18	CNKSR1	IFNA10.14128.121	-0.343414	0.00585984	0.106614
ENSG00000224650.2	IGHV3-74	IFNA10.14128.121	-0.343394	0.00586289	0.106614
ENSG00000205710.4	C17orf107	IFNA10.14128.121	-0.343232	0.00588775	0.10694
ENSG00000177697.19	CD151	IFNA10.14128.121	-0.343078	0.0059115	0.107245
ENSG00000165886.5	UBTD1	IFNA10.14128.121	-0.342838	0.00594865	0.107791
ENSG00000165233.18	CARD19	IFNA10.14128.121	-0.34255	0.00599349	0.108348
ENSG00000272636.4	DOC2B	IFNA10.14128.121	-0.342584	0.00598815	0.108348
ENSG00000116663.11	FBXO6	IFNA10.14128.121	0.34231	0.00603109	0.1089
ENSG00000175003.15	SLC22A1	IFNA10.14128.121	-0.342022	0.00607648	0.109591
ENSG00000196715.7	VKORC1L1	IFNA10.14128.121	-0.341878	0.00609929	0.109873
ENSG00000149357.10	LAMTOR1	IFNA10.14128.121	-0.341782	0.00611454	0.110019
ENSG00000102858.13	MGRN1	IFNA10.14128.121	-0.341638	0.00613747	0.110173
ENSG00000126787.13	DLGAP5	IFNA10.14128.121	-0.341666	0.00613299	0.110173
ENSG00000100985.7	MMP9	IFNA10.14128.121	-0.341398	0.00617586	0.110733
ENSG00000260219.2	CD2BP2-DT	IFNA10.14128.121	0.34135	0.00618356	0.110742
ENSG00000102144.15	PGK1	IFNA10.14128.121	-0.341158	0.00621446	0.111166
ENSG00000137310.12	TCF19	IFNA10.14128.121	-0.341062	0.00622996	0.111184
ENSG00000284048.2	AC073111.3	IFNA10.14128.121	0.341062	0.00622996	0.111184
ENSG00000269968.1	AC006064.4	IFNA10.14128.121	-0.341014	0.00623772	0.111193
ENSG00000163823.4	CCR1	IFNA10.14128.121	0.34087	0.00626106	0.111351
ENSG00000196586.16	MYO6	IFNA10.14128.121	0.340898	0.0062565	0.111351
ENSG00000104738.18	MCM4	IFNA10.14128.121	-0.340822	0.00626885	0.111361
ENSG00000172939.9	OXSR1	IFNA10.14128.121	-0.340582	0.00630796	0.111926
ENSG00000092853.14	CLSPN	IFNA10.14128.121	-0.340342	0.00634729	0.112246
ENSG00000120254.15	MTHFD1L	IFNA10.14128.121	-0.340294	0.00635518	0.112246
ENSG00000131153.9	GINS2	IFNA10.14128.121	-0.340342	0.00634729	0.112246
ENSG00000213088.12	ACKR1	IFNA10.14128.121	0.340327	0.00634964	0.112246
ENSG00000101493.11	ZNF516	IFNA10.14128.121	-0.340246	0.00636308	0.112256
ENSG00000287917.1	AP000944.7	IFNA10.14128.121	-0.340102	0.00638682	0.112546
ENSG00000162298.18	SYVN1	IFNA10.14128.121	-0.340054	0.00639476	0.112557
ENSG00000103326.12	CAPN15	IFNA10.14128.121	0.339766	0.00644254	0.113153
ENSG00000169583.13	CLIC3	IFNA10.14128.121	0.339718	0.00645053	0.113153
ENSG00000242472.1	IGHJ5	IFNA10.14128.121	-0.339716	0.00645075	0.113153
ENSG00000273356.1	LINC02019	IFNA10.14128.121	-0.33967	0.00645854	0.113161
ENSG00000072062.14	PRKACA	IFNA10.14128.121	-0.339478	0.00649064	0.113464
ENSG00000226777.7	FAM30A	IFNA10.14128.121	-0.339478	0.00649064	0.113464
ENSG00000169231.13	THBS3	IFNA10.14128.121	-0.339382	0.00650674	0.113617
ENSG00000138111.14	MFSD13A	IFNA10.14128.121	0.339286	0.00652288	0.11364
ENSG00000211895.5	IGHA1	IFNA10.14128.121	-0.339286	0.00652288	0.11364
ENSG00000185164.14	NOMO2	IFNA10.14128.121	-0.338902	0.00658777	0.114253
ENSG00000188596.11	CFAP54	IFNA10.14128.121	-0.33891	0.00658635	0.114253
ENSG00000198417.7	MT1F	IFNA10.14128.121	0.338902	0.00658777	0.114253
ENSG00000251039.2	IGKV2D-40	IFNA10.14128.121	-0.338924	0.00658398	0.114253
ENSG00000088899.15	LZTS3	IFNA10.14128.121	0.338854	0.00659593	0.114265
ENSG00000188026.13	RILPL1	IFNA10.14128.121	-0.338758	0.00661226	0.11429
ENSG00000278196.3	IGLV2-8	IFNA10.14128.121	-0.338758	0.00661226	0.11429
ENSG00000214274.9	ANG	IFNA10.14128.121	-0.338662	0.00662862	0.114444
ENSG00000109016.17	DHRS7B	IFNA10.14128.121	-0.338566	0.00664502	0.114599
ENSG00000149554.13	CHEK1	IFNA10.14128.121	-0.338426	0.006669	0.114883
ENSG00000225697.13	SLC26A6	IFNA10.14128.121	-0.338182	0.00671099	0.115477
ENSG00000143545.10	RAB13	IFNA10.14128.121	-0.338086	0.00672757	0.115504
ENSG00000177302.15	TOP3A	IFNA10.14128.121	-0.338086	0.00672757	0.115504
ENSG00000116017.11	ARID3A	IFNA10.14128.121	-0.337942	0.0067525	0.115802
ENSG00000142552.8	RCN3	IFNA10.14128.121	-0.337894	0.00676083	0.115816
ENSG00000005189.19	REXO5	IFNA10.14128.121	-0.337742	0.00678718	0.1159
ENSG00000103249.18	CLCN7	IFNA10.14128.121	0.337606	0.00681101	0.1159
ENSG00000105287.12	PRKD2	IFNA10.14128.121	0.337702	0.00679425	0.1159
ENSG00000132423.12	COQ3	IFNA10.14128.121	-0.337606	0.00681101	0.1159
ENSG00000181220.17	ZNF746	IFNA10.14128.121	-0.337606	0.00681101	0.1159
ENSG00000198018.7	ENTPD7	IFNA10.14128.121	-0.33775	0.00678588	0.1159
ENSG00000146592.17	CREB5	IFNA10.14128.121	-0.337366	0.00685306	0.116358
ENSG00000255221.3	CARD17	IFNA10.14128.121	0.337382	0.00685022	0.116358
ENSG00000100227.18	POLDIP3	IFNA10.14128.121	0.337078	0.00690383	0.116962
ENSG00000213366.13	GSTM2	IFNA10.14128.121	-0.337078	0.00690383	0.116962
ENSG00000071967.12	CYBRD1	IFNA10.14128.121	-0.336982	0.00692083	0.117121
ENSG00000084112.15	SSH1	IFNA10.14128.121	-0.336934	0.00692934	0.117136
ENSG00000112419.14	PHACTR2	IFNA10.14128.121	0.336886	0.00693786	0.117151
ENSG00000172460.17	PRSS30P	IFNA10.14128.121	0.336742	0.00696348	0.117454
ENSG00000073060.16	SCARB1	IFNA10.14128.121	-0.336598	0.00698918	0.117759
ENSG00000107833.10	NPM3	IFNA10.14128.121	-0.33631	0.00704084	0.117853
ENSG00000163564.15	PYHIN1	IFNA10.14128.121	0.336358	0.0070322	0.117853
ENSG00000175287.19	PHYHD1	IFNA10.14128.121	-0.336446	0.00701634	0.117853
ENSG00000175727.14	MLXIP	IFNA10.14128.121	-0.336406	0.00702358	0.117853
ENSG00000196405.13	EVL	IFNA10.14128.121	0.33631	0.00704084	0.117853
ENSG00000263874.2	LINC00672	IFNA10.14128.121	-0.336406	0.00702358	0.117853
ENSG00000135932.11	CAB39	IFNA10.14128.121	-0.33607	0.00708414	0.118192
ENSG00000163141.20	BNIPL	IFNA10.14128.121	-0.336118	0.00707546	0.118192
ENSG00000168404.13	MLKL	IFNA10.14128.121	0.33607	0.00708414	0.118192
ENSG00000111647.13	UHRF1BP1L	IFNA10.14128.121	-0.335974	0.00710152	0.118354
ENSG00000059377.17	TBXAS1	IFNA10.14128.121	-0.335925	0.00711023	0.11837
ENSG00000147533.17	GOLGA7	IFNA10.14128.121	-0.335877	0.00711894	0.118387
ENSG00000133687.16	TMTC1	IFNA10.14128.121	-0.335774	0.0071378	0.118572
ENSG00000270562.1	AC097634.1	IFNA10.14128.121	-0.335702	0.00715096	0.118663
ENSG00000152818.18	UTRN	IFNA10.14128.121	0.335445	0.0071978	0.119183
ENSG00000197142.10	ACSL5	IFNA10.14128.121	0.335445	0.0071978	0.119183
ENSG00000211637.2	IGLV4-69	IFNA10.14128.121	-0.335349	0.00721543	0.119346
ENSG00000128335.14	APOL2	IFNA10.14128.121	0.335109	0.00725967	0.119948
ENSG00000158321.18	AUTS2	IFNA10.14128.121	0.335013	0.00727743	0.120113
ENSG00000080561.13	MID2	IFNA10.14128.121	0.334703	0.00733513	0.120806
ENSG00000105245.9	NUMBL	IFNA10.14128.121	0.334725	0.00733094	0.120806
ENSG00000079385.22	CEACAM1	IFNA10.14128.121	0.334485	0.0073758	0.121345
ENSG00000132155.12	RAF1	IFNA10.14128.121	-0.334437	0.0073848	0.121363
ENSG00000156500.15	FAM122C	IFNA10.14128.121	0.334149	0.007439	0.121993
ENSG00000162614.18	NEXN	IFNA10.14128.121	0.334149	0.007439	0.121993
ENSG00000276317.1	AL357033.3	IFNA10.14128.121	0.334101	0.00744806	0.122012
ENSG00000113615.13	SEC24A	IFNA10.14128.121	-0.333669	0.0075301	0.122962
ENSG00000137501.17	SYTL2	IFNA10.14128.121	0.333669	0.0075301	0.122962
ENSG00000205084.11	TMEM231	IFNA10.14128.121	-0.33375	0.00751479	0.122962
ENSG00000125912.11	NCLN	IFNA10.14128.121	-0.333525	0.00755763	0.123281
ENSG00000155111.15	CDK19	IFNA10.14128.121	-0.333429	0.00757602	0.12345
ENSG00000284874.1	AC000093.1	IFNA10.14128.121	-0.333333	0.00759446	0.123619
ENSG00000137841.12	PLCB2	IFNA10.14128.121	-0.333141	0.00763145	0.12409
ENSG00000100385.14	IL2RB	IFNA10.14128.121	0.333093	0.00764072	0.124109
ENSG00000099956.19	SMARCB1	IFNA10.14128.121	-0.332661	0.00772461	0.125095
ENSG00000100106.22	TRIOBP	IFNA10.14128.121	-0.332613	0.00773398	0.125095
ENSG00000132109.10	TRIM21	IFNA10.14128.121	0.332709	0.00771525	0.125095
ENSG00000284194.2	SCO2	IFNA10.14128.121	0.332613	0.00773398	0.125095
ENSG00000115085.13	ZAP70	IFNA10.14128.121	0.332517	0.00775275	0.125135
ENSG00000198658.4	ABHD17AP1	IFNA10.14128.121	0.332517	0.00775275	0.125135
ENSG00000179085.7	DPM3	IFNA10.14128.121	-0.332469	0.00776215	0.125156
ENSG00000161013.17	MGAT4B	IFNA10.14128.121	-0.332325	0.00779042	0.12548
ENSG00000082438.17	COBLL1	IFNA10.14128.121	-0.332137	0.00782745	0.125825
ENSG00000272462.3	U91328.1	IFNA10.14128.121	0.332133	0.00782824	0.125825
ENSG00000149532.15	CPSF7	IFNA10.14128.121	-0.332085	0.00783772	0.125846
ENSG00000118242.16	MREG	IFNA10.14128.121	-0.331941	0.00786622	0.126172
ENSG00000160888.7	IER2	IFNA10.14128.121	0.331845	0.00788527	0.126214
ENSG00000186827.11	TNFRSF4	IFNA10.14128.121	0.331845	0.00788527	0.126214
ENSG00000168329.13	CX3CR1	IFNA10.14128.121	0.331749	0.00790436	0.126388
ENSG00000182473.22	EXOC7	IFNA10.14128.121	0.331605	0.00793308	0.126715
ENSG00000251230.6	MIR3945HG	IFNA10.14128.121	0.331221	0.00801009	0.127812
ENSG00000068383.19	INPP5A	IFNA10.14128.121	-0.331077	0.00803914	0.12801
ENSG00000213066.13	FGFR1OP	IFNA10.14128.121	-0.331077	0.00803914	0.12801
ENSG00000061273.18	HDAC7	IFNA10.14128.121	-0.331029	0.00804884	0.128032
ENSG00000086475.15	SEPHS1	IFNA10.14128.121	-0.330789	0.00809751	0.128429
ENSG00000168062.10	BATF2	IFNA10.14128.121	0.330741	0.00810727	0.128429
ENSG00000169245.6	CXCL10	IFNA10.14128.121	0.330773	0.00810085	0.128429
ENSG00000181826.10	RELL1	IFNA10.14128.121	-0.330837	0.00808776	0.128429
ENSG00000096996.16	IL12RB1	IFNA10.14128.121	0.330693	0.00811705	0.128452
ENSG00000149177.13	PTPRJ	IFNA10.14128.121	-0.330309	0.00819562	0.129562
ENSG00000239975.2	IGKV1D-33	IFNA10.14128.121	-0.330181	0.00822199	0.129845
ENSG00000175793.12	SFN	IFNA10.14128.121	-0.330133	0.00823188	0.129868
ENSG00000103089.9	FA2H	IFNA10.14128.121	-0.33004	0.00825113	0.129905
ENSG00000147536.12	GINS4	IFNA10.14128.121	-0.330069	0.00824506	0.129905
ENSG00000173486.13	FKBP2	IFNA10.14128.121	-0.329877	0.0082848	0.130301
ENSG00000144867.12	SRPRB	IFNA10.14128.121	-0.329733	0.00831472	0.130638
ENSG00000186174.12	BCL9L	IFNA10.14128.121	0.329637	0.00833471	0.130818
ENSG00000115594.12	IL1R1	IFNA10.14128.121	-0.329541	0.00835475	0.130999
ENSG00000123130.17	ACOT9	IFNA10.14128.121	0.329493	0.00836479	0.131023
ENSG00000140534.14	TICRR	IFNA10.14128.121	-0.32938	0.00838844	0.131259
ENSG00000131188.12	PRR7	IFNA10.14128.121	-0.329157	0.00843532	0.131725
ENSG00000166851.15	PLK1	IFNA10.14128.121	-0.329157	0.00843532	0.131725
ENSG00000131871.15	SELENOS	IFNA10.14128.121	-0.328869	0.0084962	0.132541
ENSG00000179899.8	PHC1P1	IFNA10.14128.121	0.328821	0.00850638	0.132565
ENSG00000075702.18	WDR62	IFNA10.14128.121	-0.328629	0.00854722	0.133066
ENSG00000007237.18	AC005747.1	IFNA10.14128.121	-0.328437	0.00858822	0.133569
ENSG00000126457.21	PRMT1	IFNA10.14128.121	-0.328293	0.00861909	0.133914
ENSG00000286885.1	AL138824.1	IFNA10.14128.121	0.328105	0.00865955	0.134407
ENSG00000104388.15	RAB2A	IFNA10.14128.121	-0.328053	0.00867075	0.134445
ENSG00000160703.16	NLRX1	IFNA10.14128.121	-0.327717	0.00874353	0.135241
ENSG00000160991.16	ORAI2	IFNA10.14128.121	-0.327669	0.00875397	0.135241
ENSG00000196118.12	CCDC189	IFNA10.14128.121	-0.327573	0.00877489	0.135241
ENSG00000196664.5	TLR7	IFNA10.14128.121	0.327669	0.00875397	0.135241
ENSG00000239855.1	IGKV1-6	IFNA10.14128.121	-0.327601	0.0087688	0.135241
ENSG00000254858.10	MPV17L2	IFNA10.14128.121	-0.327621	0.00876443	0.135241
ENSG00000065615.14	CYB5R4	IFNA10.14128.121	-0.327237	0.00884843	0.136237
ENSG00000129353.15	SLC44A2	IFNA10.14128.121	-0.327141	0.00886954	0.136289
ENSG00000149131.16	SERPING1	IFNA10.14128.121	0.327141	0.00886954	0.136289
ENSG00000074319.13	TSG101	IFNA10.14128.121	-0.326853	0.00893313	0.137129
ENSG00000135482.7	ZC3H10	IFNA10.14128.121	0.326613	0.00898643	0.13781
ENSG00000058262.10	SEC61A1	IFNA10.14128.121	-0.326277	0.00906151	0.138684
ENSG00000136868.11	SLC31A1	IFNA10.14128.121	-0.326277	0.00906151	0.138684
ENSG00000168394.11	TAP1	IFNA10.14128.121	0.326229	0.00907228	0.138711
ENSG00000073111.14	MCM2	IFNA10.14128.121	-0.326133	0.00909386	0.138903
ENSG00000068976.14	PYGM	IFNA10.14128.121	-0.326085	0.00910466	0.13893
ENSG00000161091.13	MFSD12	IFNA10.14128.121	0.325989	0.0091263	0.139122
ENSG00000106012.18	IQCE	IFNA10.14128.121	-0.325893	0.00914799	0.139314
ENSG00000227508.6	LINC01624	IFNA10.14128.121	0.325838	0.00916046	0.139366
ENSG00000143942.5	CHAC2	IFNA10.14128.121	-0.325728	0.00918537	0.139607
ENSG00000284526.1	AC015802.6	IFNA10.14128.121	-0.325557	0.00922424	0.140059
ENSG00000136874.11	STX17	IFNA10.14128.121	0.325365	0.00926806	0.140585
ENSG00000211892.4	IGHG4	IFNA10.14128.121	-0.325221	0.00930105	0.140947
ENSG00000116824.5	CD2	IFNA10.14128.121	0.325029	0.00934519	0.14145
ENSG00000174842.17	GLMN	IFNA10.14128.121	-0.324996	0.00935265	0.14145
ENSG00000186654.21	PRR5	IFNA10.14128.121	0.324933	0.00936732	0.141532
ENSG00000151650.8	VENTX	IFNA10.14128.121	-0.324837	0.00938951	0.141728
ENSG00000236675.1	MTX1P1	IFNA10.14128.121	-0.324789	0.00940062	0.141756
ENSG00000100764.14	PSMC1	IFNA10.14128.121	-0.324453	0.0094787	0.142794
ENSG00000154978.13	VOPP1	IFNA10.14128.121	-0.324357	0.00950111	0.142991
ENSG00000138621.12	PPCDC	IFNA10.14128.121	0.324261	0.00952357	0.143189
ENSG00000124831.19	LRRFIP1	IFNA10.14128.121	-0.324165	0.00954607	0.143247
ENSG00000231113.2	AL035587.1	IFNA10.14128.121	-0.324165	0.00954607	0.143247
ENSG00000173638.19	SLC19A1	IFNA10.14128.121	-0.323829	0.00962521	0.144294
ENSG00000073350.13	LLGL2	IFNA10.14128.121	0.323685	0.00965929	0.144663
ENSG00000085999.13	RAD54L	IFNA10.14128.121	-0.323113	0.00979576	0.14601
ENSG00000100129.18	EIF3L	IFNA10.14128.121	-0.323253	0.00976219	0.14601
ENSG00000112576.12	CCND3	IFNA10.14128.121	0.323109	0.00979669	0.14601
ENSG00000139990.18	DCAF5	IFNA10.14128.121	0.323157	0.00978518	0.14601
ENSG00000197540.8	GZMM	IFNA10.14128.121	0.323205	0.00977368	0.14601
ENSG00000163359.16	COL6A3	IFNA10.14128.121	-0.322979	0.00982776	0.146331
ENSG00000163507.14	CIP2A	IFNA10.14128.121	-0.322801	0.00987089	0.146689
ENSG00000198821.10	CD247	IFNA10.14128.121	0.322821	0.00986603	0.146689
ENSG00000105397.14	TYK2	IFNA10.14128.121	-0.322437	0.00995914	0.147319
ENSG00000117724.13	CENPF	IFNA10.14128.121	-0.322485	0.00994746	0.147319
ENSG00000135823.14	STX6	IFNA10.14128.121	-0.322389	0.00997083	0.147319
ENSG00000205413.8	SAMD9	IFNA10.14128.121	0.322581	0.00992413	0.147319
ENSG00000206190.12	ATP10A	IFNA10.14128.121	0.322389	0.00997083	0.147319
ENSG00000244575.3	IGKV1-27	IFNA10.14128.121	-0.322533	0.00993579	0.147319
ENSG00000124067.17	SLC12A4	IFNA10.14128.121	-0.322101	0.0100412	0.148217
ENSG00000119820.11	YIPF4	IFNA10.14128.121	-0.322053	0.010053	0.148248
ENSG00000149527.18	PLCH2	IFNA10.14128.121	0.321957	0.0100766	0.148454
ENSG00000053918.18	KCNQ1	IFNA10.14128.121	-0.321861	0.0101002	0.148517
ENSG00000162496.9	DHRS3	IFNA10.14128.121	0.321861	0.0101002	0.148517
ENSG00000184500.16	PROS1	IFNA10.14128.121	-0.321765	0.0101239	0.148581
ENSG00000262877.5	AC110285.2	IFNA10.14128.121	-0.321765	0.0101239	0.148581
ENSG00000231856.2	AL162377.1	IFNA10.14128.121	-0.321717	0.0101358	0.148613
ENSG00000178127.13	NDUFV2	IFNA10.14128.121	-0.321621	0.0101595	0.148819
ENSG00000141682.11	PMAIP1	IFNA10.14128.121	0.321525	0.0101833	0.149026
ENSG00000120697.9	ALG5	IFNA10.14128.121	-0.321333	0.0102311	0.149397
ENSG00000135047.15	CTSL	IFNA10.14128.121	0.321189	0.010267	0.149397
ENSG00000198223.16	CSF2RA	IFNA10.14128.121	-0.321189	0.010267	0.149397
ENSG00000219626.9	FAM228B	IFNA10.14128.121	-0.321189	0.010267	0.149397
ENSG00000247317.3	LY6E-DT	IFNA10.14128.121	0.321249	0.0102521	0.149397
ENSG00000285417.1	BX571818.1	IFNA10.14128.121	-0.321252	0.0102512	0.149397
ENSG00000121957.14	GPSM2	IFNA10.14128.121	-0.321045	0.0103031	0.149497
ENSG00000162073.14	PAQR4	IFNA10.14128.121	-0.321093	0.0102911	0.149497
ENSG00000165948.11	IFI27L1	IFNA10.14128.121	-0.321045	0.0103031	0.149497
ENSG00000182199.11	SHMT2	IFNA10.14128.121	-0.320997	0.0103151	0.14953
ENSG00000182220.15	ATP6AP2	IFNA10.14128.121	-0.320949	0.0103272	0.149564
ENSG00000111786.9	SRSF9	IFNA10.14128.121	-0.320805	0.0103634	0.149841
ENSG00000114770.17	ABCC5	IFNA10.14128.121	-0.320757	0.0103755	0.149841
ENSG00000158089.15	GALNT14	IFNA10.14128.121	-0.320757	0.0103755	0.149841
ENSG00000065154.12	OAT	IFNA10.14128.121	-0.320517	0.0104362	0.149872
ENSG00000149257.14	SERPINH1	IFNA10.14128.121	0.320565	0.0104241	0.149872
ENSG00000172232.10	AZU1	IFNA10.14128.121	-0.320661	0.0103998	0.149872
ENSG00000185950.9	IRS2	IFNA10.14128.121	-0.320517	0.0104362	0.149872
ENSG00000240671.4	IGKV1-8	IFNA10.14128.121	-0.320565	0.0104241	0.149872
ENSG00000283743.2	Z84466.1	IFNA10.14128.121	-0.320565	0.0104241	0.149872
ENSG00000162946.22	DISC1	IFNA10.14128.121	0.320421	0.0104606	0.150082
ENSG00000129173.13	E2F8	IFNA10.14128.121	-0.320353	0.0104777	0.150186
ENSG00000099998.17	GGT5	IFNA10.14128.121	-0.320175	0.0105232	0.150698
ENSG00000243302.3	AC018638.4	IFNA10.14128.121	0.320132	0.010534	0.150712
ENSG00000206047.2	DEFA1	IFNA10.14128.121	-0.320084	0.0105463	0.150727
ENSG00000267322.2	SNHG22	IFNA10.14128.121	0.320052	0.0105546	0.150727
ENSG00000116014.10	KISS1R	IFNA10.14128.121	-0.319599	0.0106711	0.152107
ENSG00000211679.2	IGLC3	IFNA10.14128.121	-0.319604	0.0106697	0.152107
ENSG00000065559.15	MAP2K4	IFNA10.14128.121	-0.319556	0.0106821	0.152124
ENSG00000155287.11	SLC25A28	IFNA10.14128.121	0.319412	0.0107194	0.152514
ENSG00000104951.16	IL4I1	IFNA10.14128.121	0.319056	0.0108122	0.153653
ENSG00000113648.16	MACROH2A1	IFNA10.14128.121	-0.319028	0.0108195	0.153653
ENSG00000197561.7	ELANE	IFNA10.14128.121	-0.318884	0.0108572	0.154046
ENSG00000167747.14	C19orf48	IFNA10.14128.121	-0.318692	0.0109077	0.15462
ENSG00000071537.14	SEL1L	IFNA10.14128.121	-0.318212	0.0110348	0.154709
ENSG00000123838.11	C4BPA	IFNA10.14128.121	-0.318371	0.0109927	0.154709
ENSG00000141736.13	ERBB2	IFNA10.14128.121	0.318356	0.0109965	0.154709
ENSG00000148200.17	NR6A1	IFNA10.14128.121	-0.318308	0.0110093	0.154709
ENSG00000168014.16	C2CD3	IFNA10.14128.121	0.318356	0.0109965	0.154709
ENSG00000169403.12	PTAFR	IFNA10.14128.121	-0.318452	0.0109711	0.154709
ENSG00000171115.4	GIMAP8	IFNA10.14128.121	0.3185	0.0109584	0.154709
ENSG00000184898.7	RBM43	IFNA10.14128.121	0.318452	0.0109711	0.154709
ENSG00000198467.15	TPM2	IFNA10.14128.121	0.31826	0.011022	0.154709
ENSG00000203644.3	AC083799.1	IFNA10.14128.121	-0.318212	0.0110348	0.154709
ENSG00000227598.1	Z94721.1	IFNA10.14128.121	-0.318587	0.0109356	0.154709
ENSG00000272030.1	AL162258.2	IFNA10.14128.121	-0.318212	0.0110348	0.154709
ENSG00000111348.9	ARHGDIB	IFNA10.14128.121	-0.318164	0.0110476	0.154747
ENSG00000116213.16	WRAP73	IFNA10.14128.121	-0.318116	0.0110604	0.154785
ENSG00000008283.16	CYB561	IFNA10.14128.121	0.31802	0.011086	0.155002
ENSG00000154330.13	PGM5	IFNA10.14128.121	-0.317953	0.0111041	0.155114
ENSG00000146232.17	NFKBIE	IFNA10.14128.121	0.31778	0.0111503	0.155618
ENSG00000185404.16	SP140L	IFNA10.14128.121	0.317684	0.0111761	0.155836
ENSG00000163541.12	SUCLG1	IFNA10.14128.121	-0.317636	0.011189	0.155875
ENSG00000128309.16	MPST	IFNA10.14128.121	-0.317588	0.0112019	0.155914
ENSG00000276718.1	AC005840.4	IFNA10.14128.121	0.31754	0.0112149	0.155953
ENSG00000163956.13	LRPAP1	IFNA10.14128.121	-0.317492	0.0112278	0.155992
ENSG00000065328.16	MCM10	IFNA10.14128.121	-0.317364	0.0112627	0.156327
ENSG00000089053.13	ANAPC5	IFNA10.14128.121	-0.3173	0.0112798	0.156327
ENSG00000211639.2	IGLV4-60	IFNA10.14128.121	-0.31729	0.0112825	0.156327
ENSG00000164087.8	POC1A	IFNA10.14128.121	-0.317156	0.0113189	0.156691
ENSG00000172345.14	STARD5	IFNA10.14128.121	-0.317012	0.0113582	0.156886
ENSG00000183044.12	ABAT	IFNA10.14128.121	-0.31706	0.0113451	0.156886
ENSG00000237886.1	NALT1	IFNA10.14128.121	-0.316992	0.0113637	0.156886
ENSG00000117226.12	GBP3	IFNA10.14128.121	0.316916	0.0113844	0.157031
ENSG00000165650.12	PDZD8	IFNA10.14128.121	-0.316868	0.0113975	0.157071
ENSG00000138814.17	PPP3CA	IFNA10.14128.121	-0.316628	0.0114634	0.157696
ENSG00000196465.10	MYL6B	IFNA10.14128.121	-0.316628	0.0114634	0.157696
ENSG00000092330.18	TINF2	IFNA10.14128.121	0.316436	0.0115163	0.15814
ENSG00000138378.19	STAT4	IFNA10.14128.121	0.316436	0.0115163	0.15814
ENSG00000168517.10	HEXIM2	IFNA10.14128.121	-0.316244	0.0115694	0.158728
ENSG00000123609.11	NMI	IFNA10.14128.121	0.316196	0.0115827	0.158769
ENSG00000234694.1	AL139289.1	IFNA10.14128.121	-0.316007	0.0116355	0.15935
ENSG00000073921.18	PICALM	IFNA10.14128.121	-0.31586	0.0116763	0.159482
ENSG00000142694.6	EVA1B	IFNA10.14128.121	-0.31586	0.0116763	0.159482
ENSG00000196338.12	NLGN3	IFNA10.14128.121	-0.31586	0.0116763	0.159482
ENSG00000154856.13	APCDD1	IFNA10.14128.121	-0.315792	0.0116954	0.159601
ENSG00000186638.16	KIF24	IFNA10.14128.121	-0.315731	0.0117123	0.159691
ENSG00000140836.17	ZFHX3	IFNA10.14128.121	-0.315524	0.0117705	0.1602
ENSG00000186470.14	BTN3A2	IFNA10.14128.121	0.315524	0.0117705	0.1602
ENSG00000026025.16	VIM	IFNA10.14128.121	-0.315236	0.0118518	0.160312
ENSG00000108306.13	FBXL20	IFNA10.14128.121	-0.315236	0.0118518	0.160312
ENSG00000108588.14	CCDC47	IFNA10.14128.121	-0.315332	0.0118246	0.160312
ENSG00000133328.4	PLAAT2	IFNA10.14128.121	-0.31541	0.0118026	0.160312
ENSG00000182481.9	KPNA2	IFNA10.14128.121	-0.315284	0.0118382	0.160312
ENSG00000241294.1	IGKV2-24	IFNA10.14128.121	-0.31536	0.0118168	0.160312
ENSG00000272953.1	AC092171.4	IFNA10.14128.121	-0.315428	0.0117975	0.160312
ENSG00000274576.2	IGHV2-70	IFNA10.14128.121	-0.315144	0.0118779	0.160524
ENSG00000214021.16	TTLL3	IFNA10.14128.121	-0.315092	0.0118926	0.160582
ENSG00000062598.18	ELMO2	IFNA10.14128.121	0.315044	0.0119063	0.160625
ENSG00000279320.1	AC069528.2	IFNA10.14128.121	0.314996	0.0119199	0.160668
ENSG00000133561.15	GIMAP6	IFNA10.14128.121	0.3149	0.0119472	0.160754
ENSG00000250548.7	LINC01303	IFNA10.14128.121	0.314915	0.0119429	0.160754
ENSG00000107438.9	PDLIM1	IFNA10.14128.121	-0.31466	0.0120158	0.161536
ENSG00000172543.8	CTSW	IFNA10.14128.121	0.314324	0.0121124	0.162692
ENSG00000101294.17	HM13	IFNA10.14128.121	-0.314084	0.0121818	0.163481
ENSG00000100453.13	GZMB	IFNA10.14128.121	0.314036	0.0121957	0.163525
ENSG00000067221.14	STOML1	IFNA10.14128.121	0.313988	0.0122097	0.163569
ENSG00000165025.15	SYK	IFNA10.14128.121	-0.31394	0.0122236	0.163613
ENSG00000105707.14	HPN	IFNA10.14128.121	-0.31388	0.0122411	0.163705
ENSG00000211973.2	IGHV1-69	IFNA10.14128.121	-0.313824	0.0122574	0.163781
ENSG00000086598.11	TMED2	IFNA10.14128.121	-0.313748	0.0122795	0.163791
ENSG00000134291.12	TMEM106C	IFNA10.14128.121	-0.313748	0.0122795	0.163791
ENSG00000129038.16	LOXL1	IFNA10.14128.121	-0.313594	0.0123247	0.164108
ENSG00000198826.11	ARHGAP11A	IFNA10.14128.121	-0.313604	0.0123216	0.164108
ENSG00000103260.9	METRN	IFNA10.14128.121	0.313556	0.0123357	0.164113
ENSG00000186185.14	KIF18B	IFNA10.14128.121	-0.313508	0.0123498	0.164158
ENSG00000179862.7	CITED4	IFNA10.14128.121	-0.313412	0.012378	0.16439
ENSG00000166825.14	ANPEP	IFNA10.14128.121	-0.313268	0.0124203	0.164811
ENSG00000069974.16	RAB27A	IFNA10.14128.121	-0.31322	0.0124345	0.164856
ENSG00000283696.1	AL592295.4	IFNA10.14128.121	0.31296	0.0125115	0.165734
ENSG00000026950.17	BTN3A1	IFNA10.14128.121	0.312836	0.0125483	0.166078
ENSG00000182866.17	LCK	IFNA10.14128.121	0.312404	0.0126773	0.167497
ENSG00000186105.8	LRRC70	IFNA10.14128.121	-0.312417	0.0126733	0.167497
ENSG00000188042.8	ARL4C	IFNA10.14128.121	0.31226	0.0127206	0.167925
ENSG00000142507.10	PSMB6	IFNA10.14128.121	-0.311972	0.0128075	0.168927
ENSG00000112984.12	KIF20A	IFNA10.14128.121	-0.311615	0.012916	0.170212
ENSG00000068400.13	GRIPAP1	IFNA10.14128.121	0.31154	0.0129388	0.170367
ENSG00000107742.13	SPOCK2	IFNA10.14128.121	0.311444	0.0129682	0.170607
ENSG00000197992.7	CLEC9A	IFNA10.14128.121	-0.311268	0.013022	0.171168
ENSG00000055130.17	CUL1	IFNA10.14128.121	0.311204	0.0130418	0.171282
ENSG00000275898.1	AC125603.4	IFNA10.14128.121	-0.311029	0.0130955	0.171841
ENSG00000013725.14	CD6	IFNA10.14128.121	0.310916	0.0131306	0.171909
ENSG00000121064.13	SCPEP1	IFNA10.14128.121	-0.310868	0.0131455	0.171909
ENSG00000134574.11	DDB2	IFNA10.14128.121	0.310964	0.0131158	0.171909
ENSG00000143207.21	COP1	IFNA10.14128.121	-0.310868	0.0131455	0.171909
ENSG00000259330.3	INAFM2	IFNA10.14128.121	-0.310676	0.013205	0.172541
ENSG00000027075.15	PRKCH	IFNA10.14128.121	0.31058	0.0132349	0.172638
ENSG00000102882.12	MAPK3	IFNA10.14128.121	-0.31058	0.0132349	0.172638
ENSG00000197728.11	RPS26	IFNA10.14128.121	-0.310532	0.0132498	0.172686
ENSG00000172053.18	QARS1	IFNA10.14128.121	-0.310388	0.0132948	0.173125
ENSG00000131143.10	COX4I1	IFNA10.14128.121	-0.310196	0.0133549	0.173761
ENSG00000140750.17	ARHGAP17	IFNA10.14128.121	0.3101	0.0133851	0.174006
ENSG00000004059.11	ARF5	IFNA10.14128.121	-0.30986	0.0134607	0.174841
ENSG00000158555.15	GDPD5	IFNA10.14128.121	0.309476	0.0135825	0.175977
ENSG00000167094.16	TTC16	IFNA10.14128.121	0.309476	0.0135825	0.175977
ENSG00000171150.9	SOCS5	IFNA10.14128.121	-0.309524	0.0135672	0.175977
ENSG00000134809.9	TIMM10	IFNA10.14128.121	0.30914	0.0136899	0.177219
ENSG00000272356.1	AL080317.2	IFNA10.14128.121	0.309095	0.0137041	0.177253
ENSG00000211714.3	TRBV7-3	IFNA10.14128.121	0.309047	0.0137195	0.177303
ENSG00000101474.12	APMAP	IFNA10.14128.121	-0.308948	0.0137516	0.177568
ENSG00000170348.9	TMED10	IFNA10.14128.121	-0.308756	0.0138135	0.178218
ENSG00000156050.10	FAM161B	IFNA10.14128.121	0.308708	0.013829	0.178269
ENSG00000172771.12	EFCAB12	IFNA10.14128.121	-0.30866	0.0138445	0.178319
ENSG00000163812.15	ZDHHC3	IFNA10.14128.121	-0.308468	0.0139068	0.178971
ENSG00000101079.21	NDRG3	IFNA10.14128.121	-0.308324	0.0139536	0.179124
ENSG00000160318.6	CLDND2	IFNA10.14128.121	0.308324	0.0139536	0.179124
ENSG00000230492.1	AL049651.1	IFNA10.14128.121	-0.308382	0.0139346	0.179124
ENSG00000135617.4	PRADC1	IFNA10.14128.121	-0.308276	0.0139693	0.179175
ENSG00000156414.19	TDRD9	IFNA10.14128.121	-0.308132	0.0140163	0.179629
ENSG00000096093.16	EFHC1	IFNA10.14128.121	-0.30794	0.0140793	0.180037
ENSG00000108953.17	YWHAE	IFNA10.14128.121	-0.307892	0.014095	0.180037
ENSG00000112320.12	SOBP	IFNA10.14128.121	0.307977	0.0140671	0.180037
ENSG00000143418.19	CERS2	IFNA10.14128.121	-0.307892	0.014095	0.180037
ENSG00000171320.15	ESCO2	IFNA10.14128.121	-0.307698	0.0141588	0.180552
ENSG00000181036.14	FCRL6	IFNA10.14128.121	0.3077	0.0141583	0.180552
ENSG00000163568.15	AIM2	IFNA10.14128.121	0.307604	0.01419	0.180799
ENSG00000081181.8	ARG2	IFNA10.14128.121	-0.307415	0.0142524	0.181443
ENSG00000185482.8	STAC3	IFNA10.14128.121	0.307364	0.0142695	0.181511
ENSG00000143434.15	SEMA6C	IFNA10.14128.121	-0.307316	0.0142855	0.181564
ENSG00000008438.5	PGLYRP1	IFNA10.14128.121	-0.307124	0.0143495	0.181626
ENSG00000130779.20	CLIP1	IFNA10.14128.121	-0.30722	0.0143175	0.181626
ENSG00000198554.12	WDHD1	IFNA10.14128.121	-0.307124	0.0143495	0.181626
ENSG00000205476.9	CCDC85C	IFNA10.14128.121	0.307172	0.0143335	0.181626
ENSG00000205903.7	ZNF316	IFNA10.14128.121	-0.30722	0.0143175	0.181626
ENSG00000166889.14	PATL1	IFNA10.14128.121	0.30698	0.0143976	0.182085
ENSG00000234965.2	SHISA8	IFNA10.14128.121	-0.306931	0.014414	0.182142
ENSG00000107485.18	GATA3	IFNA10.14128.121	0.306836	0.0144459	0.182396
ENSG00000140526.18	ABHD2	IFNA10.14128.121	-0.306788	0.014462	0.182449
ENSG00000280003.1	AC097637.2	IFNA10.14128.121	-0.306692	0.0144943	0.182707
ENSG00000146859.6	TMEM140	IFNA10.14128.121	0.3065	0.0145591	0.183373
ENSG00000133101.10	CCNA1	IFNA10.14128.121	0.306418	0.0145866	0.183386
ENSG00000159733.13	ZFYVE28	IFNA10.14128.121	0.306356	0.0146078	0.183386
ENSG00000186648.15	CARMIL3	IFNA10.14128.121	0.306404	0.0145916	0.183386
ENSG00000211670.2	IGLV3-9	IFNA10.14128.121	-0.306356	0.0146078	0.183386
ENSG00000140575.13	IQGAP1	IFNA10.14128.121	-0.306068	0.0147058	0.184314
ENSG00000152558.15	TMEM123	IFNA10.14128.121	0.306068	0.0147058	0.184314
ENSG00000141971.13	MVB12A	IFNA10.14128.121	0.305972	0.0147385	0.184574
ENSG00000263766.5	AC025682.2	IFNA10.14128.121	0.305924	0.0147549	0.184629
ENSG00000126216.15	TUBGCP3	IFNA10.14128.121	-0.305492	0.0149033	0.186333
ENSG00000157823.17	AP3S2	IFNA10.14128.121	-0.305444	0.0149198	0.186389
ENSG00000092010.15	PSME1	IFNA10.14128.121	0.3053	0.0149696	0.186859
ENSG00000272632.1	AC097504.2	IFNA10.14128.121	-0.305146	0.0150228	0.18737
ENSG00000123610.5	TNFAIP6	IFNA10.14128.121	0.305012	0.0150696	0.187802
ENSG00000115677.17	HDLBP	IFNA10.14128.121	-0.304868	0.0151198	0.188275
ENSG00000224041.3	IGKV3D-15	IFNA10.14128.121	-0.304772	0.0151534	0.18854
ENSG00000275302.2	CCL4	IFNA10.14128.121	0.304675	0.015187	0.188805
ENSG00000111912.20	NCOA7	IFNA10.14128.121	0.304531	0.0152375	0.189281
ENSG00000179921.15	GPBAR1	IFNA10.14128.121	0.304483	0.0152544	0.189337
ENSG00000267598.1	AC011446.2	IFNA10.14128.121	0.304339	0.0153052	0.189814
ENSG00000262831.1	AC145207.3	IFNA10.14128.121	-0.304295	0.0153208	0.189855
ENSG00000160957.13	RECQL4	IFNA10.14128.121	-0.304243	0.0153391	0.189928
ENSG00000183484.12	GPR132	IFNA10.14128.121	0.304099	0.01539	0.189947
ENSG00000211829.9	TRDC	IFNA10.14128.121	0.304099	0.01539	0.189947
ENSG00000256751.6	PLBD1-AS1	IFNA10.14128.121	-0.304147	0.015373	0.189947
ENSG00000271581.1	AL671883.2	IFNA10.14128.121	0.304147	0.015373	0.189947
ENSG00000183723.12	CMTM4	IFNA10.14128.121	-0.304051	0.0154071	0.190004
ENSG00000254901.8	BORCS8	IFNA10.14128.121	-0.304003	0.0154241	0.190062
ENSG00000131480.9	AOC2	IFNA10.14128.121	-0.303955	0.0154412	0.190119
ENSG00000134575.13	ACP2	IFNA10.14128.121	0.303859	0.0154753	0.190388
ENSG00000186806.5	VSIG10L	IFNA10.14128.121	0.303763	0.0155096	0.190656
ENSG00000143179.16	UCK2	IFNA10.14128.121	-0.303571	0.0155782	0.191194
ENSG00000146828.18	SLC12A9	IFNA10.14128.121	-0.303571	0.0155782	0.191194
ENSG00000156313.14	RPGR	IFNA10.14128.121	-0.303475	0.0156126	0.191464
ENSG00000100485.12	SOS2	IFNA10.14128.121	-0.303331	0.0156644	0.191945
ENSG00000135838.13	NPL	IFNA10.14128.121	-0.303139	0.0157336	0.192487
ENSG00000234436.1	AC245884.2	IFNA10.14128.121	-0.303139	0.0157336	0.192487
ENSG00000184451.5	CCR10	IFNA10.14128.121	-0.303104	0.0157465	0.192491
ENSG00000067208.14	EVI5	IFNA10.14128.121	-0.302803	0.0158555	0.193114
ENSG00000102181.21	CD99L2	IFNA10.14128.121	-0.302755	0.0158729	0.193114
ENSG00000113504.21	SLC12A7	IFNA10.14128.121	0.302899	0.0158206	0.193114
ENSG00000125656.11	CLPP	IFNA10.14128.121	-0.302803	0.0158555	0.193114
ENSG00000162337.12	LRP5	IFNA10.14128.121	-0.302851	0.015838	0.193114
ENSG00000283103.3	AC010642.2	IFNA10.14128.121	-0.302755	0.0158729	0.193114
ENSG00000185187.13	SIGIRR	IFNA10.14128.121	0.302659	0.0159079	0.193387
ENSG00000134690.11	CDCA8	IFNA10.14128.121	-0.302611	0.0159254	0.193447
ENSG00000105173.14	CCNE1	IFNA10.14128.121	-0.302467	0.0159781	0.193687
ENSG00000130758.8	MAP3K10	IFNA10.14128.121	0.302515	0.0159605	0.193687
ENSG00000223969.6	AC002456.1	IFNA10.14128.121	-0.302447	0.0159855	0.193687
ENSG00000246016.2	LINC01513	IFNA10.14128.121	-0.302419	0.0159956	0.193687
ENSG00000145088.9	EAF2	IFNA10.14128.121	-0.302375	0.0160119	0.193732
ENSG00000117400.18	MPL	IFNA10.14128.121	-0.30229	0.0160432	0.193869
ENSG00000156052.11	GNAQ	IFNA10.14128.121	-0.302275	0.0160485	0.193869
ENSG00000110448.11	CD5	IFNA10.14128.121	0.302131	0.0161015	0.193899
ENSG00000138073.14	PREB	IFNA10.14128.121	-0.302131	0.0161015	0.193899
ENSG00000186001.14	LRCH3	IFNA10.14128.121	0.302227	0.0160661	0.193899
ENSG00000232680.2	AC002511.1	IFNA10.14128.121	0.302194	0.0160785	0.193899
ENSG00000224940.8	PRRT4	IFNA10.14128.121	-0.301854	0.0162039	0.194876
ENSG00000286190.1	AC055839.2	IFNA10.14128.121	-0.301843	0.0162079	0.194876
ENSG00000138061.12	CYP1B1	IFNA10.14128.121	-0.301747	0.0162435	0.194999
ENSG00000251023.1	AC114980.1	IFNA10.14128.121	-0.301747	0.0162435	0.194999
ENSG00000058091.17	CDK14	IFNA10.14128.121	-0.301651	0.0162792	0.195122
ENSG00000161888.11	SPC24	IFNA10.14128.121	-0.301651	0.0162792	0.195122
ENSG00000140950.16	MEAK7	IFNA10.14128.121	0.301411	0.0163687	0.195648
ENSG00000142687.18	KIAA0319L	IFNA10.14128.121	0.301315	0.0164046	0.195648
ENSG00000162517.13	PEF1	IFNA10.14128.121	0.301363	0.0163867	0.195648
ENSG00000166987.15	MBD6	IFNA10.14128.121	-0.301315	0.0164046	0.195648
ENSG00000171206.14	TRIM8	IFNA10.14128.121	-0.301459	0.0163508	0.195648
ENSG00000173068.18	BNC2	IFNA10.14128.121	0.301295	0.0164122	0.195648
ENSG00000181444.13	ZNF467	IFNA10.14128.121	-0.301459	0.0163508	0.195648
ENSG00000142046.15	TMEM91	IFNA10.14128.121	-0.301219	0.0164406	0.195835
ENSG00000144455.14	SUMF1	IFNA10.14128.121	-0.301123	0.0164767	0.195872
ENSG00000177854.8	TMEM187	IFNA10.14128.121	0.301075	0.0164947	0.195872
ENSG00000255571.9	MIR9-3HG	IFNA10.14128.121	0.301075	0.0164947	0.195872
ENSG00000272419.6	LINC01145	IFNA10.14128.121	0.301075	0.0164947	0.195872
ENSG00000091483.6	FH	IFNA10.14128.121	-0.300931	0.016549	0.196061
ENSG00000107317.13	PTGDS	IFNA10.14128.121	0.300979	0.0165309	0.196061
ENSG00000267519.6	AC020916.1	IFNA10.14128.121	-0.300931	0.016549	0.196061
ENSG00000276405.1	TRBV13	IFNA10.14128.121	0.300711	0.0166322	0.196895
ENSG00000226445.2	BX322234.1	IFNA10.14128.121	0.300658	0.0166525	0.196984
ENSG00000235513.2	L3MBTL2-AS1	IFNA10.14128.121	0.300595	0.0166762	0.197112
ENSG00000175970.11	UNC119B	IFNA10.14128.121	-0.300403	0.0167492	0.197824
ENSG00000183018.9	SPNS2	IFNA10.14128.121	-0.300355	0.0167675	0.197888
ENSG00000287926.1	AC113208.6	IFNA10.14128.121	-0.300211	0.0168226	0.198385
ENSG00000276775.1	IGHV4-4	IFNA10.14128.121	-0.300143	0.0168487	0.198541
ENSG00000120696.9	KBTBD7	IFNA10.14128.121	-0.300019	0.0168962	0.198643
ENSG00000224183.1	SDHDP6	IFNA10.14128.121	-0.300067	0.0168777	0.198643
ENSG00000250334.6	LINC00989	IFNA10.14128.121	-0.300019	0.0168962	0.198643
ENSG00000104490.18	NCALD	IFNA10.14128.121	0.299971	0.0169146	0.198708
ENSG00000235078.1	AC231981.1	IFNA10.14128.121	-0.299918	0.0169352	0.198798
ENSG00000241399.7	CD302	IFNA10.14128.121	-0.299875	0.0169515	0.198838
ENSG00000005379.17	TSPOAP1	IFNA10.14128.121	0.299827	0.01697	0.198903
ENSG00000197558.13	SSPO	IFNA10.14128.121	-0.299779	0.0169886	0.198968
ENSG00000150594.7	ADRA2A	IFNA10.14128.121	-0.299657	0.0170356	0.199367
ENSG00000138613.14	APH1B	IFNA10.14128.121	-0.299491	0.0171	0.199816
ENSG00000183323.13	CCDC125	IFNA10.14128.121	-0.299491	0.0171	0.199816
ENSG00000211790.2	TRAV8-4	IFNA10.14128.121	0.299443	0.0171186	0.199882
ENSG00000159352.15	PSMD4	IFNA10.14128.121	-0.299347	0.017156	0.200166
ENSG00000159147.18	DONSON	IFNA10.14128.121	-0.299251	0.0171933	0.20045
ENSG00000188486.3	H2AX	IFNA10.14128.121	-0.299203	0.0172121	0.200516
ENSG00000065675.15	PRKCQ	IFNA10.14128.121	0.299107	0.0172496	0.200649
ENSG00000213316.10	LTC4S	IFNA10.14128.121	-0.299107	0.0172496	0.200649
ENSG00000105722.10	ERF	IFNA10.14128.121	-0.298963	0.0173059	0.200763
ENSG00000137331.12	IER3	IFNA10.14128.121	-0.298915	0.0173248	0.200763
ENSG00000143457.11	GOLPH3L	IFNA10.14128.121	-0.299011	0.0172871	0.200763
ENSG00000147394.18	ZNF185	IFNA10.14128.121	-0.298915	0.0173248	0.200763
ENSG00000158805.12	ZNF276	IFNA10.14128.121	0.299011	0.0172871	0.200763
ENSG00000211689.7	TRGC1	IFNA10.14128.121	0.298867	0.0173436	0.20083
ENSG00000242779.7	ZNF702P	IFNA10.14128.121	0.298818	0.0173629	0.200903
ENSG00000153317.15	ASAP1	IFNA10.14128.121	-0.298771	0.0173813	0.200964
ENSG00000240382.3	IGKV1-17	IFNA10.14128.121	-0.298559	0.0174651	0.201781
ENSG00000058866.15	DGKG	IFNA10.14128.121	-0.298483	0.017495	0.201823
ENSG00000197712.12	FAM114A1	IFNA10.14128.121	-0.298483	0.017495	0.201823
ENSG00000171097.14	KYAT1	IFNA10.14128.121	-0.298337	0.0175529	0.202187
ENSG00000260563.3	AC132872.1	IFNA10.14128.121	-0.298339	0.017552	0.202187
ENSG00000100926.15	TM9SF1	IFNA10.14128.121	-0.298291	0.0175711	0.202245
ENSG00000122557.10	HERPUD2	IFNA10.14128.121	0.298147	0.0176284	0.202601
ENSG00000184384.14	MAML2	IFNA10.14128.121	0.298147	0.0176284	0.202601
ENSG00000116729.14	WLS	IFNA10.14128.121	-0.297955	0.017705	0.203026
ENSG00000134905.17	CARS2	IFNA10.14128.121	0.297955	0.017705	0.203026
ENSG00000279415.1	AC099494.2	IFNA10.14128.121	-0.298011	0.0176825	0.203026
ENSG00000070501.12	POLB	IFNA10.14128.121	0.297859	0.0177434	0.203315
ENSG00000112679.14	DUSP22	IFNA10.14128.121	-0.297667	0.0178204	0.204045
ENSG00000090686.16	USP48	IFNA10.14128.121	-0.297379	0.0179365	0.205069
ENSG00000110274.16	CEP164	IFNA10.14128.121	0.297379	0.0179365	0.205069
ENSG00000198909.7	MAP3K3	IFNA10.14128.121	-0.297091	0.0180532	0.206097
ENSG00000231389.7	HLA-DPA1	IFNA10.14128.121	0.297091	0.0180532	0.206097
ENSG00000271151.1	AC016737.1	IFNA10.14128.121	-0.297009	0.0180865	0.206323
ENSG00000176340.4	COX8A	IFNA10.14128.121	-0.296947	0.0181118	0.206459
ENSG00000136717.15	BIN1	IFNA10.14128.121	0.296755	0.0181902	0.207199
ENSG00000137767.14	SQOR	IFNA10.14128.121	0.296611	0.0182492	0.207717
ENSG00000148362.11	PAXX	IFNA10.14128.121	0.296467	0.0183084	0.207928
ENSG00000168350.8	DEGS2	IFNA10.14128.121	0.296479	0.0183036	0.207928
ENSG00000170209.5	ANKK1	IFNA10.14128.121	0.296503	0.0182938	0.207928
ENSG00000188677.14	PARVB	IFNA10.14128.121	-0.296371	0.0183479	0.208223
ENSG00000229754.1	CXCR2P1	IFNA10.14128.121	0.296323	0.0183677	0.208294
ENSG00000162551.14	ALPL	IFNA10.14128.121	-0.296275	0.0183875	0.208365
ENSG00000164898.13	FMC1	IFNA10.14128.121	-0.296179	0.0184272	0.208507
ENSG00000185339.9	TCN2	IFNA10.14128.121	0.296179	0.0184272	0.208507
ENSG00000243678.11	NME2	IFNA10.14128.121	-0.296083	0.0184669	0.208803
ENSG00000135423.13	GLS2	IFNA10.14128.121	0.295997	0.0185024	0.208925
ENSG00000284649.1	AC009093.8	IFNA10.14128.121	-0.295991	0.0185049	0.208925
ENSG00000142173.16	COL6A2	IFNA10.14128.121	0.295939	0.0185267	0.209017
ENSG00000174099.11	MSRB3	IFNA10.14128.121	-0.295747	0.0186066	0.209611
ENSG00000255198.4	SNHG9	IFNA10.14128.121	-0.295747	0.0186066	0.209611
ENSG00000005022.6	SLC25A5	IFNA10.14128.121	-0.295555	0.0186868	0.209746
ENSG00000051341.14	POLQ	IFNA10.14128.121	-0.295565	0.0186826	0.209746
ENSG00000101608.12	MYL12A	IFNA10.14128.121	0.295603	0.0186667	0.209746
ENSG00000151065.14	DCP1B	IFNA10.14128.121	0.295651	0.0186467	0.209746
ENSG00000237702.2	TRBV3-1	IFNA10.14128.121	0.295603	0.0186667	0.209746
ENSG00000111788.10	AC009533.1	IFNA10.14128.121	-0.295521	0.018701	0.209751
ENSG00000006025.12	OSBPL7	IFNA10.14128.121	0.295411	0.0187472	0.20981
ENSG00000023228.14	NDUFS1	IFNA10.14128.121	-0.295411	0.0187472	0.20981
ENSG00000211788.2	TRAV13-1	IFNA10.14128.121	0.295411	0.0187472	0.20981
ENSG00000090372.15	STRN4	IFNA10.14128.121	-0.295363	0.0187674	0.209883
ENSG00000102265.12	TIMP1	IFNA10.14128.121	-0.295315	0.0187875	0.209956
ENSG00000278970.2	HEIH	IFNA10.14128.121	0.295267	0.0188077	0.210029
ENSG00000251661.3	AC136475.1	IFNA10.14128.121	-0.295171	0.0188482	0.210327
ENSG00000101447.15	FAM83D	IFNA10.14128.121	-0.295054	0.0188973	0.21057
ENSG00000287338.1	AL929091.1	IFNA10.14128.121	-0.29506	0.0188948	0.21057
ENSG00000186564.5	FOXD2	IFNA10.14128.121	0.295002	0.0189196	0.210666
ENSG00000272918.1	AC005070.3	IFNA10.14128.121	-0.294931	0.0189496	0.210847
ENSG00000136960.12	ENPP2	IFNA10.14128.121	0.294863	0.0189785	0.211015
ENSG00000162909.18	CAPN2	IFNA10.14128.121	0.294787	0.0190107	0.211221
ENSG00000130429.15	ARPC1B	IFNA10.14128.121	-0.294595	0.0190924	0.211975
ENSG00000131037.15	EPS8L1	IFNA10.14128.121	0.294451	0.0191539	0.212504
ENSG00000132326.12	PER2	IFNA10.14128.121	-0.294355	0.0191949	0.212653
ENSG00000157933.10	SKI	IFNA10.14128.121	-0.294355	0.0191949	0.212653
ENSG00000074276.10	CDHR2	IFNA10.14128.121	-0.293945	0.019371	0.214248
ENSG00000128944.13	KNSTRN	IFNA10.14128.121	-0.293923	0.0193807	0.214248
ENSG00000274425.1	AC114271.1	IFNA10.14128.121	-0.293971	0.01936	0.214248
ENSG00000233431.1	LINC02596	IFNA10.14128.121	-0.293877	0.0194004	0.214311
ENSG00000122378.14	PRXL2A	IFNA10.14128.121	0.293731	0.0194638	0.214702
ENSG00000135211.6	TMEM60	IFNA10.14128.121	0.293731	0.0194638	0.214702
ENSG00000064300.9	NGFR	IFNA10.14128.121	0.293542	0.0195457	0.215451
ENSG00000260401.1	AP002761.4	IFNA10.14128.121	0.293491	0.019568	0.215543
ENSG00000089902.10	RCOR1	IFNA10.14128.121	-0.293395	0.0196099	0.215694
ENSG00000111639.8	MRPL51	IFNA10.14128.121	-0.293395	0.0196099	0.215694
ENSG00000166123.14	GPT2	IFNA10.14128.121	-0.293347	0.0196308	0.21577
ENSG00000100629.17	CEP128	IFNA10.14128.121	-0.293107	0.0197358	0.216769
ENSG00000265972.6	TXNIP	IFNA10.14128.121	0.293059	0.0197569	0.216846
ENSG00000165219.22	GAPVD1	IFNA10.14128.121	-0.292963	0.019799	0.217154
ENSG00000121858.11	TNFSF10	IFNA10.14128.121	0.292723	0.0199048	0.217924
ENSG00000211816.2	TRAV38-1	IFNA10.14128.121	0.292697	0.0199162	0.217924
ENSG00000251259.1	AC004069.1	IFNA10.14128.121	-0.292675	0.019926	0.217924
ENSG00000257715.1	AC007298.1	IFNA10.14128.121	-0.292702	0.0199139	0.217924
ENSG00000107719.9	PALD1	IFNA10.14128.121	-0.29239	0.0200525	0.219151
ENSG00000100448.4	CTSG	IFNA10.14128.121	-0.292243	0.0201178	0.219709
ENSG00000010404.18	IDS	IFNA10.14128.121	-0.292147	0.0201606	0.219864
ENSG00000138160.6	KIF11	IFNA10.14128.121	-0.292147	0.0201606	0.219864
ENSG00000133943.20	DGLUCY	IFNA10.14128.121	0.292099	0.0201821	0.219942
ENSG00000198851.10	CD3E	IFNA10.14128.121	0.292051	0.0202036	0.22002
ENSG00000125744.12	RTN2	IFNA10.14128.121	-0.291907	0.0202681	0.22041
ENSG00000132749.11	TESMIN	IFNA10.14128.121	-0.291907	0.0202681	0.22041
ENSG00000147439.13	BIN3	IFNA10.14128.121	0.291811	0.0203112	0.220722
ENSG00000127527.14	EPS15L1	IFNA10.14128.121	-0.291715	0.0203543	0.220879
ENSG00000146733.14	PSPH	IFNA10.14128.121	-0.291715	0.0203543	0.220879
ENSG00000122642.11	FKBP9	IFNA10.14128.121	-0.291619	0.0203976	0.221192
ENSG00000099338.23	CATSPERG	IFNA10.14128.121	0.291475	0.0204626	0.221741
ENSG00000164483.17	SAMD3	IFNA10.14128.121	0.291427	0.0204844	0.22182
ENSG00000169857.8	AVEN	IFNA10.14128.121	-0.291331	0.0205278	0.221978
ENSG00000180370.10	PAK2	IFNA10.14128.121	-0.291331	0.0205278	0.221978
ENSG00000142192.21	APP	IFNA10.14128.121	-0.291283	0.0205496	0.222057
ENSG00000125304.10	TM9SF2	IFNA10.14128.121	-0.291187	0.0205932	0.222216
ENSG00000140199.12	SLC12A6	IFNA10.14128.121	-0.291187	0.0205932	0.222216
ENSG00000100526.20	CDKN3	IFNA10.14128.121	-0.291102	0.0206319	0.222299
ENSG00000163820.15	FYCO1	IFNA10.14128.121	0.291043	0.0206588	0.222299
ENSG00000173660.12	UQCRH	IFNA10.14128.121	-0.291043	0.0206588	0.222299
ENSG00000257354.2	AC048341.1	IFNA10.14128.121	-0.291091	0.0206369	0.222299
ENSG00000100139.13	MICALL1	IFNA10.14128.121	0.290995	0.0206807	0.222379
ENSG00000268475.1	AC011462.2	IFNA10.14128.121	-0.290949	0.0207016	0.222448
ENSG00000118508.5	RAB32	IFNA10.14128.121	-0.290899	0.0207245	0.222539
ENSG00000164649.20	CDCA7L	IFNA10.14128.121	-0.290707	0.0208125	0.223327
ENSG00000228278.4	ORM2	IFNA10.14128.121	-0.290405	0.0209512	0.224659
ENSG00000088340.16	FER1L4	IFNA10.14128.121	-0.290104	0.0210904	0.225304
ENSG00000131187.9	F12	IFNA10.14128.121	-0.290227	0.0210337	0.225304
ENSG00000134851.13	TMEM165	IFNA10.14128.121	-0.290035	0.0211227	0.225304
ENSG00000135049.15	AGTPBP1	IFNA10.14128.121	-0.289987	0.0211451	0.225304
ENSG00000171044.11	XKR6	IFNA10.14128.121	0.28999	0.0211434	0.225304
ENSG00000173040.13	EVC2	IFNA10.14128.121	0.290167	0.0210612	0.225304
ENSG00000178498.16	DTX3	IFNA10.14128.121	0.290083	0.0211004	0.225304
ENSG00000253368.4	TRNP1	IFNA10.14128.121	-0.289927	0.0211726	0.225304
ENSG00000267221.3	C17orf113	IFNA10.14128.121	0.290144	0.0210717	0.225304
ENSG00000279520.1	AC093525.8	IFNA10.14128.121	-0.289939	0.0211674	0.225304
ENSG00000287263.1	AC008875.3	IFNA10.14128.121	0.290035	0.0211227	0.225304
ENSG00000166788.10	SAAL1	IFNA10.14128.121	-0.289795	0.0212345	0.225806
ENSG00000102897.10	LYRM1	IFNA10.14128.121	0.289603	0.0213243	0.225905
ENSG00000119771.15	KLHL29	IFNA10.14128.121	0.28958	0.0213348	0.225905
ENSG00000140451.13	PIF1	IFNA10.14128.121	-0.289664	0.0212953	0.225905
ENSG00000143344.15	RGL1	IFNA10.14128.121	0.289603	0.0213243	0.225905
ENSG00000150687.12	PRSS23	IFNA10.14128.121	0.289603	0.0213243	0.225905
ENSG00000231767.4	AL136454.1	IFNA10.14128.121	-0.289651	0.0213018	0.225905
ENSG00000268061.5	NAPA-AS1	IFNA10.14128.121	-0.289555	0.0213468	0.225905
ENSG00000102393.11	GLA	IFNA10.14128.121	-0.289507	0.0213693	0.225988
ENSG00000135622.13	SEMA4F	IFNA10.14128.121	0.289411	0.0214144	0.225998
ENSG00000166278.15	C2	IFNA10.14128.121	0.289411	0.0214144	0.225998
ENSG00000258810.1	AL133371.2	IFNA10.14128.121	-0.289413	0.0214132	0.225998
ENSG00000125869.10	LAMP5	IFNA10.14128.121	-0.289267	0.0214821	0.226247
ENSG00000176974.20	SHMT1	IFNA10.14128.121	-0.289267	0.0214821	0.226247
ENSG00000244617.2	ASPRV1	IFNA10.14128.121	0.289267	0.0214821	0.226247
ENSG00000274180.1	NATD1	IFNA10.14128.121	-0.289219	0.0215048	0.22633
ENSG00000135362.14	PRR5L	IFNA10.14128.121	0.289171	0.0215274	0.226414
ENSG00000188878.19	FBF1	IFNA10.14128.121	0.289026	0.0215955	0.226974
ENSG00000062282.15	DGAT2	IFNA10.14128.121	-0.28893	0.021641	0.227297
ENSG00000110801.14	PSMD9	IFNA10.14128.121	-0.288546	0.0218238	0.22906
ENSG00000249790.3	AC092490.1	IFNA10.14128.121	0.288402	0.0218926	0.229626
ENSG00000105948.13	TTC26	IFNA10.14128.121	0.28821	0.0219848	0.230435
ENSG00000111229.16	ARPC3	IFNA10.14128.121	-0.288114	0.0220309	0.230762
ENSG00000123329.19	ARHGAP9	IFNA10.14128.121	-0.288066	0.0220541	0.230847
ENSG00000072864.15	NDE1	IFNA10.14128.121	-0.288018	0.0220772	0.230932
ENSG00000225450.1	AL021707.1	IFNA10.14128.121	0.28797	0.0221004	0.231017
ENSG00000100027.16	YPEL1	IFNA10.14128.121	0.287874	0.0221468	0.231115
ENSG00000108387.15	SEPTIN4	IFNA10.14128.121	0.287874	0.0221468	0.231115
ENSG00000110203.9	FOLR3	IFNA10.14128.121	-0.287826	0.02217	0.231115
ENSG00000129691.16	ASH2L	IFNA10.14128.121	0.287826	0.02217	0.231115
ENSG00000109133.13	TMEM33	IFNA10.14128.121	-0.28773	0.0222165	0.231443
ENSG00000116221.15	MRPL37	IFNA10.14128.121	-0.287682	0.0222398	0.231529
ENSG00000106992.19	AK1	IFNA10.14128.121	0.287634	0.0222631	0.231615
ENSG00000099901.17	RANBP1	IFNA10.14128.121	-0.287298	0.0224268	0.232845
ENSG00000162542.13	TMCO4	IFNA10.14128.121	0.287298	0.0224268	0.232845
ENSG00000259431.6	THTPA	IFNA10.14128.121	0.287298	0.0224268	0.232845
ENSG00000015475.18	BID	IFNA10.14128.121	-0.287106	0.0225209	0.233664
ENSG00000167644.12	C19orf33	IFNA10.14128.121	-0.287067	0.0225402	0.233706
ENSG00000126861.5	OMG	IFNA10.14128.121	-0.286997	0.0225747	0.233906
ENSG00000107829.15	FBXW4	IFNA10.14128.121	0.286914	0.0226152	0.234168
ENSG00000112742.10	TTK	IFNA10.14128.121	-0.286784	0.0226794	0.234429
ENSG00000204713.11	TRIM27	IFNA10.14128.121	-0.286818	0.0226625	0.234429
ENSG00000254789.3	AC073172.1	IFNA10.14128.121	-0.28677	0.0226862	0.234429
ENSG00000279858.1	AC068880.4	IFNA10.14128.121	-0.286712	0.0227149	0.234568
ENSG00000271303.1	SRXN1	IFNA10.14128.121	-0.28653	0.022805	0.23534
ENSG00000204305.14	AGER	IFNA10.14128.121	-0.286434	0.0228526	0.235515
ENSG00000213588.6	ZBTB9	IFNA10.14128.121	0.286434	0.0228526	0.235515
ENSG00000285618.1	AC074132.1	IFNA10.14128.121	-0.2864	0.0228696	0.235532
ENSG00000165175.15	MID1IP1	IFNA10.14128.121	-0.286242	0.0229481	0.236183
ENSG00000110237.5	ARHGEF17	IFNA10.14128.121	-0.28616	0.0229892	0.236359
ENSG00000169223.15	LMAN2	IFNA10.14128.121	-0.286146	0.022996	0.236359
ENSG00000087206.17	UIMC1	IFNA10.14128.121	-0.28605	0.023044	0.236694
ENSG00000065833.9	ME1	IFNA10.14128.121	-0.285954	0.023092	0.23687
ENSG00000202533.1	AC116366.1	IFNA10.14128.121	0.285975	0.0230817	0.23687
ENSG00000110955.9	ATP5F1B	IFNA10.14128.121	-0.285906	0.0231161	0.23696
ENSG00000171368.12	TPPP	IFNA10.14128.121	-0.285858	0.0231402	0.237048
ENSG00000101384.12	JAG1	IFNA10.14128.121	-0.28581	0.0231643	0.237137
ENSG00000054654.17	SYNE2	IFNA10.14128.121	0.285666	0.0232368	0.237651
ENSG00000068137.15	PLEKHH3	IFNA10.14128.121	-0.285639	0.0232506	0.237651
ENSG00000197122.11	SRC	IFNA10.14128.121	0.285618	0.023261	0.237651
ENSG00000244486.8	SCARF2	IFNA10.14128.121	-0.28557	0.0232852	0.237741
ENSG00000174243.10	DDX23	IFNA10.14128.121	0.285522	0.0233094	0.23783
ENSG00000125149.12	C16orf70	IFNA10.14128.121	-0.285378	0.0233822	0.238099
ENSG00000143595.13	AQP10	IFNA10.14128.121	-0.285426	0.0233579	0.238099
ENSG00000173715.16	C11orf80	IFNA10.14128.121	-0.285378	0.0233822	0.238099
ENSG00000100220.12	RTCB	IFNA10.14128.121	0.285282	0.0234309	0.238279
ENSG00000264112.1	AC015813.1	IFNA10.14128.121	-0.285282	0.0234309	0.238279
ENSG00000155304.6	HSPA13	IFNA10.14128.121	-0.285234	0.0234552	0.238369
ENSG00000113163.17	CERT1	IFNA10.14128.121	-0.284994	0.0235774	0.238439
ENSG00000115425.14	PECR	IFNA10.14128.121	-0.285138	0.023504	0.238439
ENSG00000128791.12	TWSG1	IFNA10.14128.121	-0.284994	0.0235774	0.238439
ENSG00000138119.17	MYOF	IFNA10.14128.121	0.284994	0.0235774	0.238439
ENSG00000166140.17	ZFYVE19	IFNA10.14128.121	0.285186	0.0234796	0.238439
ENSG00000186891.14	TNFRSF18	IFNA10.14128.121	0.284946	0.0236019	0.238439
ENSG00000196123.13	KIAA0895L	IFNA10.14128.121	0.284994	0.0235774	0.238439
ENSG00000212993.5	POU5F1B	IFNA10.14128.121	0.284994	0.0235776	0.238439
ENSG00000276116.2	FUT8-AS1	IFNA10.14128.121	-0.284967	0.0235915	0.238439
ENSG00000110799.13	VWF	IFNA10.14128.121	-0.284706	0.0237246	0.238738
ENSG00000130881.14	LRP3	IFNA10.14128.121	-0.284802	0.0236755	0.238738
ENSG00000142405.21	NLRP12	IFNA10.14128.121	-0.284706	0.0237246	0.238738
ENSG00000197019.5	SERTAD1	IFNA10.14128.121	0.284802	0.0236755	0.238738
ENSG00000204839.9	MROH6	IFNA10.14128.121	-0.284706	0.0237246	0.238738
ENSG00000255031.5	AP002807.1	IFNA10.14128.121	-0.284754	0.0237	0.238738
ENSG00000272009.1	AL121944.2	IFNA10.14128.121	-0.284546	0.0238067	0.239407
ENSG00000160791.13	CCR5	IFNA10.14128.121	0.284466	0.023848	0.239665
ENSG00000034713.8	GABARAPL2	IFNA10.14128.121	-0.284418	0.0238727	0.239757
ENSG00000080802.18	CNOT4	IFNA10.14128.121	0.284082	0.0240464	0.240245
ENSG00000135426.16	TESPA1	IFNA10.14128.121	0.284082	0.0240464	0.240245
ENSG00000136933.17	RABEPK	IFNA10.14128.121	-0.284226	0.0239718	0.240245
ENSG00000172530.20	BANP	IFNA10.14128.121	-0.284226	0.0239718	0.240245
ENSG00000173198.6	CYSLTR1	IFNA10.14128.121	0.284082	0.0240464	0.240245
ENSG00000184719.12	RNLS	IFNA10.14128.121	0.28413	0.0240215	0.240245
ENSG00000224769.1	MUC20P1	IFNA10.14128.121	0.284188	0.0239914	0.240245
ENSG00000273117.1	AC144652.1	IFNA10.14128.121	-0.284226	0.0239718	0.240245
ENSG00000259291.2	ZNF710-AS1	IFNA10.14128.121	0.284034	0.0240713	0.240338
ENSG00000072071.16	ADGRL1	IFNA10.14128.121	0.283938	0.0241212	0.240367
ENSG00000119912.17	IDE	IFNA10.14128.121	-0.283938	0.0241212	0.240367
ENSG00000167333.13	TRIM68	IFNA10.14128.121	0.283938	0.0241212	0.240367
ENSG00000010278.14	CD9	IFNA10.14128.121	-0.283794	0.0241961	0.240739
ENSG00000120705.13	ETF1	IFNA10.14128.121	-0.283794	0.0241961	0.240739
ENSG00000137133.11	HINT2	IFNA10.14128.121	-0.283746	0.0242212	0.240739
ENSG00000153786.12	ZDHHC7	IFNA10.14128.121	-0.283746	0.0242212	0.240739
ENSG00000090487.11	SPG21	IFNA10.14128.121	-0.28365	0.0242713	0.240926
ENSG00000105669.14	COPE	IFNA10.14128.121	-0.28365	0.0242713	0.240926
ENSG00000167555.14	ZNF528	IFNA10.14128.121	0.283314	0.0244475	0.242361
ENSG00000196415.10	PRTN3	IFNA10.14128.121	-0.283328	0.0244403	0.242361
ENSG00000092200.12	RPGRIP1	IFNA10.14128.121	-0.283266	0.0244727	0.242455
ENSG00000282780.1	TRBJ1-6	IFNA10.14128.121	0.283074	0.0245739	0.243301
ENSG00000125977.7	EIF2S2	IFNA10.14128.121	-0.283026	0.0245993	0.243395
ENSG00000172493.21	AFF1	IFNA10.14128.121	0.282882	0.0246755	0.243992
ENSG00000158525.15	CPA5	IFNA10.14128.121	0.282821	0.0247079	0.244155
ENSG00000167397.15	VKORC1	IFNA10.14128.121	-0.28269	0.0247775	0.244685
ENSG00000189233.12	NUGGC	IFNA10.14128.121	-0.282642	0.024803	0.24478
ENSG00000101213.7	PTK6	IFNA10.14128.121	0.282546	0.0248541	0.245128
ENSG00000165046.12	LETM2	IFNA10.14128.121	-0.282498	0.0248798	0.245223
ENSG00000081307.12	UBA5	IFNA10.14128.121	-0.28245	0.0249054	0.245318
ENSG00000160408.14	ST6GALNAC6	IFNA10.14128.121	0.282306	0.0249824	0.245604
ENSG00000205517.12	RGL3	IFNA10.14128.121	-0.282333	0.0249677	0.245604
ENSG00000260086.3	AC007611.1	IFNA10.14128.121	-0.282342	0.0249631	0.245604
ENSG00000153029.14	MR1	IFNA10.14128.121	0.282258	0.0250081	0.2457
ENSG00000116473.14	RAP1A	IFNA10.14128.121	-0.282018	0.0251371	0.246651
ENSG00000280106.1	AC008555.7	IFNA10.14128.121	0.282032	0.0251298	0.246651
ENSG00000168461.13	RAB31	IFNA10.14128.121	-0.281922	0.0251888	0.247001
ENSG00000185973.11	TMLHE	IFNA10.14128.121	-0.281874	0.0252147	0.247097
ENSG00000137824.16	RMDN3	IFNA10.14128.121	0.281778	0.0252665	0.247448
ENSG00000140443.15	IGF1R	IFNA10.14128.121	-0.281538	0.0253966	0.248563
ENSG00000109919.10	MTCH2	IFNA10.14128.121	-0.28149	0.0254227	0.24866
ENSG00000123685.9	BATF3	IFNA10.14128.121	0.281445	0.0254469	0.248739
ENSG00000099977.14	DDT	IFNA10.14128.121	-0.28125	0.0255534	0.248927
ENSG00000119227.8	PIGZ	IFNA10.14128.121	-0.28127	0.0255428	0.248927
ENSG00000133055.9	MYBPH	IFNA10.14128.121	-0.281264	0.025546	0.248927
ENSG00000160712.13	IL6R	IFNA10.14128.121	-0.281202	0.0255796	0.248927
ENSG00000176407.18	KCMF1	IFNA10.14128.121	-0.281202	0.0255796	0.248927
ENSG00000198618.5	PPIAP22	IFNA10.14128.121	-0.281346	0.025501	0.248927
ENSG00000224383.7	PRR29	IFNA10.14128.121	0.281202	0.0255796	0.248927
ENSG00000137309.20	HMGA1	IFNA10.14128.121	-0.281058	0.0256584	0.249536
ENSG00000177700.6	POLR2L	IFNA10.14128.121	-0.280962	0.025711	0.24989
ENSG00000072858.10	SIDT1	IFNA10.14128.121	0.280818	0.0257901	0.2505
ENSG00000196329.11	GIMAP5	IFNA10.14128.121	0.28077	0.0258166	0.250598
ENSG00000134539.17	KLRD1	IFNA10.14128.121	0.280674	0.0258695	0.250953
ENSG00000166501.14	PRKCB	IFNA10.14128.121	-0.280578	0.0259225	0.251309
ENSG00000279447.1	AL118508.3	IFNA10.14128.121	-0.28053	0.025949	0.251407
ENSG00000213149.3	CNN2P9	IFNA10.14128.121	-0.280453	0.0259914	0.25166
ENSG00000174132.9	FAM174A	IFNA10.14128.121	-0.28029	0.026082	0.252219
ENSG00000211698.2	TRGV4	IFNA10.14128.121	0.28031	0.0260709	0.252219
ENSG00000196814.15	MVB12B	IFNA10.14128.121	0.280194	0.0261354	0.252576
ENSG00000196954.14	CASP4	IFNA10.14128.121	0.280146	0.0261621	0.252675
ENSG00000070731.11	ST6GALNAC2	IFNA10.14128.121	-0.27981	0.0263497	0.253603
ENSG00000091592.16	NLRP1	IFNA10.14128.121	-0.279666	0.0264305	0.253603
ENSG00000099282.10	TSPAN15	IFNA10.14128.121	0.279723	0.0263982	0.253603
ENSG00000100450.13	GZMH	IFNA10.14128.121	0.279906	0.026296	0.253603
ENSG00000129625.13	REEP5	IFNA10.14128.121	-0.27981	0.0263497	0.253603
ENSG00000131747.15	TOP2A	IFNA10.14128.121	-0.27957	0.0264845	0.253603
ENSG00000146285.14	SCML4	IFNA10.14128.121	0.279666	0.0264305	0.253603
ENSG00000165949.12	IFI27	IFNA10.14128.121	0.279666	0.0264305	0.253603
ENSG00000167705.12	RILP	IFNA10.14128.121	0.279906	0.026296	0.253603
ENSG00000168297.16	PXK	IFNA10.14128.121	-0.27957	0.0264845	0.253603
ENSG00000229677.1	AC018644.1	IFNA10.14128.121	0.279669	0.0264286	0.253603
ENSG00000239948.2	RN7SL368P	IFNA10.14128.121	-0.279549	0.0264961	0.253603
ENSG00000248008.3	NRAV	IFNA10.14128.121	-0.279666	0.0264305	0.253603
ENSG00000255949.1	RPS6KB2-AS1	IFNA10.14128.121	0.279627	0.0264521	0.253603
ENSG00000267082.1	AC011472.1	IFNA10.14128.121	0.279532	0.0265057	0.253603
ENSG00000286065.1	AC015911.11	IFNA10.14128.121	0.279468	0.026542	0.253792
ENSG00000153093.18	ACOXL	IFNA10.14128.121	-0.279253	0.0266633	0.254794
ENSG00000235437.8	LINC01278	IFNA10.14128.121	0.279186	0.0267013	0.254839
ENSG00000253755.1	IGHGP	IFNA10.14128.121	-0.279213	0.0266858	0.254839
ENSG00000109103.12	UNC119	IFNA10.14128.121	-0.279042	0.0267829	0.255302
ENSG00000149428.19	HYOU1	IFNA10.14128.121	-0.279042	0.0267829	0.255302
ENSG00000196358.11	NTNG2	IFNA10.14128.121	0.278946	0.0268375	0.255505
ENSG00000241014.2	AC114490.1	IFNA10.14128.121	0.278963	0.0268276	0.255505
ENSG00000173917.10	HOXB2	IFNA10.14128.121	0.278754	0.0269469	0.256388
ENSG00000110660.15	SLC35F2	IFNA10.14128.121	-0.278706	0.0269743	0.25649
ENSG00000011198.10	ABHD5	IFNA10.14128.121	-0.27861	0.0270292	0.256638
ENSG00000167996.16	FTH1	IFNA10.14128.121	-0.278562	0.0270567	0.256638
ENSG00000272037.1	AP002907.1	IFNA10.14128.121	-0.278623	0.0270216	0.256638
ENSG00000287091.1	AC009961.4	IFNA10.14128.121	-0.278562	0.0270567	0.256638
ENSG00000246731.3	AC100786.1	IFNA10.14128.121	0.278466	0.0271118	0.256843
ENSG00000256553.1	TRAV1-2	IFNA10.14128.121	0.278479	0.0271041	0.256843
ENSG00000100483.14	VCPKMT	IFNA10.14128.121	-0.278418	0.0271393	0.25689
ENSG00000138185.20	ENTPD1	IFNA10.14128.121	-0.27837	0.0271669	0.25689
ENSG00000154928.18	EPHB1	IFNA10.14128.121	0.27837	0.0271669	0.25689
ENSG00000119121.22	TRPM6	IFNA10.14128.121	-0.278226	0.0272498	0.257515
ENSG00000105248.16	YJU2	IFNA10.14128.121	0.27813	0.0273051	0.257563
ENSG00000188820.13	CALHM6	IFNA10.14128.121	0.27813	0.0273051	0.257563
ENSG00000283674.3	AC068587.4	IFNA10.14128.121	0.27813	0.0273051	0.257563
ENSG00000100889.12	PCK2	IFNA10.14128.121	0.278034	0.0273606	0.257928
ENSG00000037280.16	FLT4	IFNA10.14128.121	0.277951	0.0274084	0.258221
ENSG00000079805.16	DNM2	IFNA10.14128.121	-0.277794	0.0274997	0.258392
ENSG00000085871.9	MGST2	IFNA10.14128.121	-0.277746	0.0275275	0.258392
ENSG00000115839.17	RAB3GAP1	IFNA10.14128.121	0.277746	0.0275275	0.258392
ENSG00000131475.7	VPS25	IFNA10.14128.121	-0.277794	0.0274997	0.258392
ENSG00000196189.13	SEMA4A	IFNA10.14128.121	-0.277794	0.0274997	0.258392
ENSG00000205837.7	LINC00487	IFNA10.14128.121	0.277789	0.0275026	0.258392
ENSG00000130066.16	SAT1	IFNA10.14128.121	0.27765	0.0275834	0.258601
ENSG00000134698.11	AGO4	IFNA10.14128.121	-0.27765	0.0275834	0.258601
ENSG00000255026.1	AC136475.3	IFNA10.14128.121	0.277602	0.0276113	0.258705
ENSG00000185787.15	MORF4L1	IFNA10.14128.121	-0.277554	0.0276393	0.258809
ENSG00000232220.2	AC008440.1	IFNA10.14128.121	-0.277491	0.0276759	0.258994
ENSG00000182742.6	HOXB4	IFNA10.14128.121	0.27741	0.0277234	0.259281
ENSG00000067560.12	RHOA	IFNA10.14128.121	-0.277314	0.0277796	0.259332
ENSG00000183307.4	TMEM121B	IFNA10.14128.121	-0.277362	0.0277515	0.259332
ENSG00000270210.1	AC104695.3	IFNA10.14128.121	-0.277314	0.0277796	0.259332
ENSG00000048140.18	TSPAN17	IFNA10.14128.121	0.277026	0.0279487	0.25986
ENSG00000105656.13	ELL	IFNA10.14128.121	-0.27693	0.0280052	0.25986
ENSG00000106976.20	DNM1	IFNA10.14128.121	-0.276978	0.027977	0.25986
ENSG00000116337.19	AMPD2	IFNA10.14128.121	-0.277026	0.0279487	0.25986
ENSG00000143297.19	FCRL5	IFNA10.14128.121	-0.27717	0.027864	0.25986
ENSG00000170542.6	SERPINB9	IFNA10.14128.121	0.277074	0.0279204	0.25986
ENSG00000182173.13	TSEN54	IFNA10.14128.121	0.27693	0.0280052	0.25986
ENSG00000183508.5	TENT5C	IFNA10.14128.121	-0.27693	0.0280052	0.25986
ENSG00000196214.11	ZNF766	IFNA10.14128.121	0.277026	0.0279487	0.25986
ENSG00000211597.2	IGKJ1	IFNA10.14128.121	-0.277077	0.0279185	0.25986
ENSG00000260274.1	AC068338.2	IFNA10.14128.121	-0.276834	0.0280619	0.260229
ENSG00000271503.6	CCL5	IFNA10.14128.121	0.276786	0.0280903	0.260335
ENSG00000249096.7	LINC02362	IFNA10.14128.121	-0.27669	0.0281471	0.260704
ENSG00000014257.16	ACPP	IFNA10.14128.121	-0.276546	0.0282325	0.260866
ENSG00000086062.12	B4GALT1	IFNA10.14128.121	-0.276546	0.0282325	0.260866
ENSG00000143387.13	CTSK	IFNA10.14128.121	-0.276594	0.028204	0.260866
ENSG00000160075.12	SSU72	IFNA10.14128.121	-0.276546	0.0282325	0.260866
ENSG00000116667.14	C1orf21	IFNA10.14128.121	0.276498	0.028261	0.260972
ENSG00000072506.13	HSD17B10	IFNA10.14128.121	-0.27645	0.0282895	0.26105
ENSG00000090376.11	IRAK3	IFNA10.14128.121	-0.276402	0.0283181	0.26105
ENSG00000205771.6	CATSPER2P1	IFNA10.14128.121	0.276398	0.0283204	0.26105
ENSG00000000971.16	CFH	IFNA10.14128.121	0.276237	0.0284162	0.26162
ENSG00000171132.14	PRKCE	IFNA10.14128.121	0.276258	0.0284039	0.26162
ENSG00000038945.15	MSR1	IFNA10.14128.121	0.275997	0.0285598	0.26215
ENSG00000070081.17	NUCB2	IFNA10.14128.121	-0.276018	0.0285474	0.26215
ENSG00000099308.10	MAST3	IFNA10.14128.121	-0.276018	0.0285474	0.26215
ENSG00000204264.11	PSMB8	IFNA10.14128.121	0.276018	0.0285474	0.26215
ENSG00000239732.3	TLR9	IFNA10.14128.121	-0.27597	0.0285762	0.26215
ENSG00000272086.1	AC025181.2	IFNA10.14128.121	-0.27597	0.0285762	0.26215
ENSG00000109323.11	MANBA	IFNA10.14128.121	-0.275874	0.0286338	0.262365
ENSG00000197157.11	SND1	IFNA10.14128.121	-0.275874	0.0286338	0.262365
ENSG00000158773.14	USF1	IFNA10.14128.121	0.275586	0.0288072	0.263797
ENSG00000141337.12	ARSG	IFNA10.14128.121	-0.275538	0.0288362	0.263906
ENSG00000105492.16	SIGLEC6	IFNA10.14128.121	-0.275475	0.0288743	0.264097
ENSG00000281181.1	FP236383.5	IFNA10.14128.121	0.275298	0.0289816	0.26492
ENSG00000028116.17	VRK2	IFNA10.14128.121	0.27525	0.0290107	0.265029
ENSG00000010361.14	FUZ	IFNA10.14128.121	-0.275106	0.0290983	0.265041
ENSG00000188352.12	FOCAD	IFNA10.14128.121	-0.275154	0.0290691	0.265041
ENSG00000235989.4	MORC2-AS1	IFNA10.14128.121	0.275202	0.0290399	0.265041
ENSG00000274020.4	LINC01138	IFNA10.14128.121	0.275106	0.0290983	0.265041
ENSG00000287978.1	AC245407.2	IFNA10.14128.121	-0.275154	0.0290691	0.265041
ENSG00000137642.13	SORL1	IFNA10.14128.121	-0.275058	0.0291275	0.26515
ENSG00000261884.2	AC040162.1	IFNA10.14128.121	0.27501	0.0291568	0.26526
ENSG00000119318.13	RAD23B	IFNA10.14128.121	-0.274962	0.0291861	0.265291
ENSG00000122643.21	NT5C3A	IFNA10.14128.121	0.274818	0.0292741	0.265291
ENSG00000129993.15	CBFA2T3	IFNA10.14128.121	-0.274818	0.0292741	0.265291
ENSG00000136305.11	CIDEB	IFNA10.14128.121	-0.274722	0.0293329	0.265291
ENSG00000137815.14	RTF1	IFNA10.14128.121	-0.274722	0.0293329	0.265291
ENSG00000175294.6	CATSPER1	IFNA10.14128.121	-0.274722	0.0293329	0.265291
ENSG00000176463.14	SLCO3A1	IFNA10.14128.121	-0.274722	0.0293329	0.265291
ENSG00000179588.9	ZFPM1	IFNA10.14128.121	0.274914	0.0292154	0.265291
ENSG00000189430.13	NCR1	IFNA10.14128.121	0.274866	0.0292448	0.265291
ENSG00000214530.9	STARD10	IFNA10.14128.121	-0.274914	0.0292154	0.265291
ENSG00000115718.17	PROC	IFNA10.14128.121	-0.274224	0.0296391	0.26673
ENSG00000133216.16	EPHB2	IFNA10.14128.121	0.27429	0.0295988	0.26673
ENSG00000138760.10	SCARB2	IFNA10.14128.121	0.274386	0.0295395	0.26673
ENSG00000149932.17	TMEM219	IFNA10.14128.121	0.274338	0.0295691	0.26673
ENSG00000155254.13	MARVELD1	IFNA10.14128.121	-0.274338	0.0295691	0.26673
ENSG00000163354.15	DCST2	IFNA10.14128.121	-0.274307	0.0295877	0.26673
ENSG00000165996.14	HACD1	IFNA10.14128.121	-0.274138	0.0296926	0.26673
ENSG00000174123.11	TLR10	IFNA10.14128.121	-0.274146	0.0296878	0.26673
ENSG00000175048.17	ZDHHC14	IFNA10.14128.121	0.274194	0.0296581	0.26673
ENSG00000186205.13	MARC1	IFNA10.14128.121	-0.274146	0.0296878	0.26673
ENSG00000196296.13	ATP2A1	IFNA10.14128.121	-0.274098	0.0297176	0.26673
ENSG00000272908.1	AC006033.2	IFNA10.14128.121	0.274338	0.0295691	0.26673
ENSG00000285966.1	AC007686.4	IFNA10.14128.121	-0.274097	0.0297176	0.26673
ENSG00000154803.13	FLCN	IFNA10.14128.121	0.273954	0.0298069	0.267219
ENSG00000180385.8	EMC3-AS1	IFNA10.14128.121	-0.273981	0.02979	0.267219
ENSG00000070444.15	MNT	IFNA10.14128.121	-0.273858	0.0298666	0.267598
ENSG00000100401.19	RANGAP1	IFNA10.14128.121	0.273714	0.0299564	0.268157
ENSG00000104763.19	ASAH1	IFNA10.14128.121	-0.273618	0.0300163	0.268157
ENSG00000125651.14	GTF2F1	IFNA10.14128.121	0.273618	0.0300163	0.268157
ENSG00000135119.14	RNFT2	IFNA10.14128.121	-0.273666	0.0299863	0.268157
ENSG00000156232.7	WHAMM	IFNA10.14128.121	0.273618	0.0300163	0.268157
ENSG00000068394.11	GPKOW	IFNA10.14128.121	0.273522	0.0300764	0.268538
ENSG00000158109.15	TPRG1L	IFNA10.14128.121	-0.273425	0.0301365	0.268762
ENSG00000176894.10	PXMP2	IFNA10.14128.121	-0.273425	0.0301365	0.268762
ENSG00000196420.7	S100A5	IFNA10.14128.121	-0.273395	0.0301556	0.268776
ENSG00000129968.15	ABHD17A	IFNA10.14128.121	0.273329	0.0301968	0.268832
ENSG00000167461.12	RAB8A	IFNA10.14128.121	0.273329	0.0301968	0.268832
ENSG00000172508.10	CARNS1	IFNA10.14128.121	0.273233	0.0302571	0.269213
ENSG00000184988.8	TMEM106A	IFNA10.14128.121	0.273137	0.0303176	0.269595
ENSG00000140905.11	GCSH	IFNA10.14128.121	-0.273081	0.0303531	0.269755
ENSG00000121152.10	NCAPH	IFNA10.14128.121	-0.272993	0.0304084	0.269934
ENSG00000243273.1	AC020636.1	IFNA10.14128.121	-0.273003	0.0304025	0.269934
ENSG00000162739.14	SLAMF6	IFNA10.14128.121	0.272897	0.0304691	0.270161
ENSG00000187688.15	TRPV2	IFNA10.14128.121	0.272897	0.0304691	0.270161
ENSG00000183048.12	SLC25A10	IFNA10.14128.121	-0.272805	0.0305279	0.270526
ENSG00000122121.11	XPNPEP2	IFNA10.14128.121	0.272705	0.0305909	0.270928
ENSG00000167513.9	CDT1	IFNA10.14128.121	-0.272657	0.0306214	0.271041
ENSG00000108773.11	KAT2A	IFNA10.14128.121	0.272609	0.0306519	0.271155
ENSG00000181778.4	TMEM252	IFNA10.14128.121	0.272524	0.0307061	0.271479
ENSG00000277150.1	F8A3	IFNA10.14128.121	-0.272465	0.0307436	0.271654
ENSG00000164308.17	ERAP2	IFNA10.14128.121	0.272225	0.0308969	0.272539
ENSG00000225931.3	AL139246.2	IFNA10.14128.121	0.272273	0.0308662	0.272539
ENSG00000280441.3	FP236383.3	IFNA10.14128.121	0.272225	0.0308969	0.272539
ENSG00000172403.11	SYNPO2	IFNA10.14128.121	0.272147	0.0309474	0.272612
ENSG00000261644.2	AC007728.2	IFNA10.14128.121	0.272177	0.0309277	0.272612
ENSG00000262001.1	DLGAP1-AS2	IFNA10.14128.121	-0.272129	0.0309585	0.272612
ENSG00000074356.17	NCBP3	IFNA10.14128.121	-0.272033	0.0310201	0.272842
ENSG00000109881.17	CCDC34	IFNA10.14128.121	-0.272033	0.0310201	0.272842
ENSG00000122741.16	DCAF10	IFNA10.14128.121	0.271937	0.0310818	0.273228
ENSG00000178952.11	TUFM	IFNA10.14128.121	-0.271649	0.0312676	0.274548
ENSG00000213390.11	ARHGAP19	IFNA10.14128.121	-0.271649	0.0312676	0.274548
ENSG00000069702.11	TGFBR3	IFNA10.14128.121	0.271553	0.0313298	0.274656
ENSG00000157191.20	NECAP2	IFNA10.14128.121	0.271553	0.0313298	0.274656
ENSG00000172927.8	MYEOV	IFNA10.14128.121	-0.271547	0.0313336	0.274656
ENSG00000249863.2	AC021106.1	IFNA10.14128.121	-0.271374	0.0314459	0.275483
ENSG00000137441.8	FGFBP2	IFNA10.14128.121	0.271313	0.0314856	0.275674
ENSG00000151715.8	TMEM45B	IFNA10.14128.121	-0.271217	0.0315481	0.275906
ENSG00000255987.1	TOMM20P2	IFNA10.14128.121	0.27123	0.0315396	0.275906
ENSG00000154920.14	EME1	IFNA10.14128.121	-0.271128	0.0316063	0.276258
ENSG00000105991.9	HOXA1	IFNA10.14128.121	0.271058	0.0316521	0.276345
ENSG00000134222.16	PSRC1	IFNA10.14128.121	-0.271073	0.031642	0.276345
ENSG00000006555.11	TTC22	IFNA10.14128.121	0.271025	0.0316734	0.276373
ENSG00000141564.15	RPTOR	IFNA10.14128.121	0.270881	0.0317676	0.276724
ENSG00000159210.10	SNF8	IFNA10.14128.121	-0.270881	0.0317676	0.276724
ENSG00000162129.14	CLPB	IFNA10.14128.121	-0.270881	0.0317676	0.276724
ENSG00000174130.12	TLR6	IFNA10.14128.121	-0.270833	0.0317991	0.276841
ENSG00000043462.12	LCP2	IFNA10.14128.121	0.270641	0.0319253	0.277782
ENSG00000169994.18	MYO7B	IFNA10.14128.121	-0.270545	0.0319885	0.278018
ENSG00000205220.12	PSMB10	IFNA10.14128.121	0.270545	0.0319885	0.278018
ENSG00000211667.3	IGLV3-12	IFNA10.14128.121	-0.270515	0.0320083	0.278032
ENSG00000100767.16	PAPLN	IFNA10.14128.121	0.270314	0.0321413	0.278186
ENSG00000117560.8	FASLG	IFNA10.14128.121	0.270353	0.0321153	0.278186
ENSG00000151849.15	CENPJ	IFNA10.14128.121	-0.270305	0.032147	0.278186
ENSG00000177685.17	CRACR2B	IFNA10.14128.121	-0.270305	0.032147	0.278186
ENSG00000184574.10	LPAR5	IFNA10.14128.121	0.270257	0.0321788	0.278186
ENSG00000227740.2	LINC02803	IFNA10.14128.121	-0.270215	0.032207	0.278186
ENSG00000256633.1	AP005019.1	IFNA10.14128.121	0.270257	0.0321788	0.278186
ENSG00000260979.1	AC022167.3	IFNA10.14128.121	0.270242	0.0321891	0.278186
ENSG00000267128.2	RNF157-AS1	IFNA10.14128.121	0.270457	0.0320465	0.278186
ENSG00000267534.4	S1PR2	IFNA10.14128.121	0.270353	0.0321153	0.278186
ENSG00000126882.13	FAM78A	IFNA10.14128.121	0.270065	0.0323062	0.278729
ENSG00000143476.18	DTL	IFNA10.14128.121	-0.270074	0.0323006	0.278729
ENSG00000125356.7	NDUFA1	IFNA10.14128.121	-0.270017	0.0323381	0.278848
ENSG00000211513.5	MIR320E	IFNA10.14128.121	0.269969	0.0323701	0.278967
ENSG00000126522.17	ASL	IFNA10.14128.121	-0.269921	0.032402	0.279086
ENSG00000277632.2	CCL3	IFNA10.14128.121	0.269825	0.0324661	0.279481
ENSG00000160602.14	NEK8	IFNA10.14128.121	0.269777	0.0324981	0.2796
ENSG00000170312.16	CDK1	IFNA10.14128.121	-0.269729	0.0325302	0.279719
ENSG00000100911.16	PSME2	IFNA10.14128.121	0.269633	0.0325944	0.280115
ENSG00000104774.13	MAN2B1	IFNA10.14128.121	-0.269441	0.0327232	0.280908
ENSG00000184702.20	SEPTIN5	IFNA10.14128.121	-0.269454	0.0327145	0.280908
ENSG00000006007.12	GDE1	IFNA10.14128.121	-0.269345	0.0327877	0.281304
ENSG00000143320.9	CRABP2	IFNA10.14128.121	-0.269201	0.0328848	0.281979
ENSG00000280734.3	LINC01232	IFNA10.14128.121	0.269153	0.0329171	0.2821
ENSG00000088325.16	TPX2	IFNA10.14128.121	-0.269105	0.0329496	0.28222
ENSG00000112078.14	KCTD20	IFNA10.14128.121	-0.268913	0.0330795	0.283175
ENSG00000149084.13	HSD17B12	IFNA10.14128.121	-0.268769	0.0331773	0.283854
ENSG00000117010.17	ZNF684	IFNA10.14128.121	0.268529	0.0333407	0.28451
ENSG00000135709.12	KIAA0513	IFNA10.14128.121	-0.268385	0.0334391	0.28451
ENSG00000148248.14	SURF4	IFNA10.14128.121	-0.268481	0.0333735	0.28451
ENSG00000158352.15	SHROOM4	IFNA10.14128.121	-0.268557	0.0333214	0.28451
ENSG00000164904.18	ALDH7A1	IFNA10.14128.121	-0.268441	0.0334006	0.28451
ENSG00000184840.12	TMED9	IFNA10.14128.121	-0.268577	0.0333079	0.28451
ENSG00000187024.15	PTRH1	IFNA10.14128.121	0.268385	0.0334391	0.28451
ENSG00000197024.9	ZNF398	IFNA10.14128.121	-0.268433	0.0334063	0.28451
ENSG00000267274.1	AC008770.3	IFNA10.14128.121	0.268546	0.0333295	0.28451
ENSG00000269834.6	ZNF528-AS1	IFNA10.14128.121	0.268385	0.0334391	0.28451
ENSG00000273272.2	U62317.4	IFNA10.14128.121	0.268289	0.0335048	0.284911
ENSG00000266962.2	AC067852.2	IFNA10.14128.121	0.268241	0.0335377	0.285033
ENSG00000170017.12	ALCAM	IFNA10.14128.121	-0.268145	0.0336036	0.285435
ENSG00000133422.13	MORC2	IFNA10.14128.121	0.268049	0.0336696	0.285838
ENSG00000109047.8	RCVRN	IFNA10.14128.121	-0.267969	0.0337244	0.286146
ENSG00000254838.5	GVINP1	IFNA10.14128.121	0.267713	0.0339014	0.287452
ENSG00000267474.1	AC008569.2	IFNA10.14128.121	0.267692	0.0339158	0.287452
ENSG00000132952.12	USPL1	IFNA10.14128.121	0.267665	0.0339346	0.287453
ENSG00000277147.6	LINC00869	IFNA10.14128.121	0.267617	0.0339679	0.287576
ENSG00000146425.11	DYNLT1	IFNA10.14128.121	0.267521	0.0340345	0.287981
ENSG00000114127.10	XRN1	IFNA10.14128.121	0.267473	0.0340678	0.288105
ENSG00000110422.12	HIPK3	IFNA10.14128.121	-0.267281	0.0342014	0.288248
ENSG00000124788.18	ATXN1	IFNA10.14128.121	-0.267281	0.0342014	0.288248
ENSG00000166557.13	TMED3	IFNA10.14128.121	-0.267377	0.0341346	0.288248
ENSG00000169136.11	ATF5	IFNA10.14128.121	0.267377	0.0341346	0.288248
ENSG00000184432.10	COPB2	IFNA10.14128.121	-0.267281	0.0342014	0.288248
ENSG00000185304.15	RGPD2	IFNA10.14128.121	0.267246	0.034226	0.288248
ENSG00000229638.1	RPL4P4	IFNA10.14128.121	-0.267233	0.0342349	0.288248
ENSG00000253958.2	CLDN23	IFNA10.14128.121	0.267282	0.0342006	0.288248
ENSG00000087116.16	ADAMTS2	IFNA10.14128.121	-0.267125	0.0343106	0.28857
ENSG00000283063.1	TRBV6-2	IFNA10.14128.121	0.267137	0.0343019	0.28857
ENSG00000197646.8	PDCD1LG2	IFNA10.14128.121	0.26707	0.0343485	0.288573
ENSG00000257335.8	MGAM	IFNA10.14128.121	-0.267089	0.0343355	0.288573
ENSG00000103264.18	FBXO31	IFNA10.14128.121	0.266897	0.03447	0.289435
ENSG00000149503.13	INCENP	IFNA10.14128.121	-0.266753	0.0345711	0.289809
ENSG00000164120.14	HPGD	IFNA10.14128.121	-0.266753	0.0345711	0.289809
ENSG00000198380.12	GFPT1	IFNA10.14128.121	-0.266801	0.0345374	0.289809
ENSG00000258352.1	AC119044.1	IFNA10.14128.121	0.266561	0.0347064	0.290784
ENSG00000171298.13	GAA	IFNA10.14128.121	-0.266513	0.0347403	0.290909
ENSG00000169504.15	CLIC4	IFNA10.14128.121	-0.266465	0.0347742	0.291035
ENSG00000159189.12	C1QC	IFNA10.14128.121	0.266369	0.0348421	0.291444
ENSG00000169896.18	ITGAM	IFNA10.14128.121	-0.266273	0.0349101	0.291854
ENSG00000099991.18	CABIN1	IFNA10.14128.121	-0.266177	0.0349782	0.292106
ENSG00000107796.13	ACTA2	IFNA10.14128.121	0.266177	0.0349782	0.292106
ENSG00000137812.19	KNL1	IFNA10.14128.121	-0.26606	0.0350612	0.29264
ENSG00000092847.12	AGO1	IFNA10.14128.121	-0.265937	0.035149	0.293214
ENSG00000136404.16	TM6SF1	IFNA10.14128.121	-0.265841	0.0352175	0.293561
ENSG00000149577.16	SIDT2	IFNA10.14128.121	0.265793	0.0352518	0.293561
ENSG00000173120.15	KDM2A	IFNA10.14128.121	0.265745	0.0352861	0.293561
ENSG00000176083.17	ZNF683	IFNA10.14128.121	0.265745	0.0352861	0.293561
ENSG00000181722.16	ZBTB20	IFNA10.14128.121	0.265793	0.0352518	0.293561
ENSG00000240972.2	MIF	IFNA10.14128.121	-0.265697	0.0353205	0.293688
ENSG00000063046.17	EIF4B	IFNA10.14128.121	-0.265601	0.0353893	0.293783
ENSG00000253729.8	PRKDC	IFNA10.14128.121	-0.265601	0.0353893	0.293783
ENSG00000286116.1	AL157394.3	IFNA10.14128.121	0.265649	0.0353549	0.293783
ENSG00000198053.11	SIRPA	IFNA10.14128.121	-0.265361	0.0355617	0.295055
ENSG00000099337.5	KCNK6	IFNA10.14128.121	-0.265265	0.0356309	0.295151
ENSG00000134250.20	NOTCH2	IFNA10.14128.121	-0.265313	0.0355963	0.295151
ENSG00000211716.2	TRBV9	IFNA10.14128.121	0.265265	0.0356309	0.295151
ENSG00000267169.2	AC022098.1	IFNA10.14128.121	-0.265169	0.0357002	0.295565
ENSG00000133874.2	RNF122	IFNA10.14128.121	-0.265121	0.0357349	0.295693
ENSG00000139719.11	VPS33A	IFNA10.14128.121	0.264977	0.0358391	0.296396
ENSG00000107281.10	NPDC1	IFNA10.14128.121	0.264785	0.0359785	0.297389
ENSG00000245025.3	AC107959.1	IFNA10.14128.121	0.264737	0.0360134	0.297517
ENSG00000136383.6	ALPK3	IFNA10.14128.121	-0.264641	0.0360833	0.297935
ENSG00000196345.13	ZKSCAN7	IFNA10.14128.121	-0.264593	0.0361183	0.298064
ENSG00000141030.13	COPS3	IFNA10.14128.121	-0.264497	0.0361884	0.298161
ENSG00000171067.11	C11orf24	IFNA10.14128.121	-0.264497	0.0361884	0.298161
ENSG00000179562.3	GCC1	IFNA10.14128.121	0.264497	0.0361884	0.298161
ENSG00000174282.12	ZBTB4	IFNA10.14128.121	0.264353	0.0362937	0.298709
ENSG00000183955.13	KMT5A	IFNA10.14128.121	-0.264353	0.0362937	0.298709
ENSG00000196549.10	MME	IFNA10.14128.121	-0.264257	0.0363641	0.299128
ENSG00000145685.14	LHFPL2	IFNA10.14128.121	0.264161	0.0364346	0.299547
ENSG00000033170.17	FUT8	IFNA10.14128.121	-0.264113	0.0364699	0.299677
ENSG00000070831.17	CDC42	IFNA10.14128.121	-0.264017	0.0365405	0.299937
ENSG00000108622.11	ICAM2	IFNA10.14128.121	0.264017	0.0365405	0.299937
ENSG00000183625.15	CCR3	IFNA10.14128.121	0.263921	0.0366113	0.300357
ENSG00000063241.8	ISOC2	IFNA10.14128.121	-0.263873	0.0366467	0.300487
ENSG00000103042.9	SLC38A7	IFNA10.14128.121	0.263825	0.0366821	0.300617
ENSG00000149636.15	DSN1	IFNA10.14128.121	-0.263729	0.0367531	0.301039
ENSG00000178878.12	APOLD1	IFNA10.14128.121	-0.263681	0.0367887	0.301169
ENSG00000139433.10	GLTP	IFNA10.14128.121	-0.263633	0.0368242	0.3013
ENSG00000106415.13	GLCCI1	IFNA10.14128.121	-0.263393	0.0370025	0.302597
ENSG00000253882.6	AC099548.2	IFNA10.14128.121	0.263249	0.0371098	0.303313
ENSG00000105514.8	RAB3D	IFNA10.14128.121	-0.263153	0.0371814	0.303385
ENSG00000106327.13	TFR2	IFNA10.14128.121	0.263153	0.0371814	0.303385
ENSG00000144659.13	SLC25A38	IFNA10.14128.121	0.263105	0.0372173	0.303385
ENSG00000163449.11	TMEM169	IFNA10.14128.121	-0.263201	0.0371456	0.303385
ENSG00000265206.5	AC004687.1	IFNA10.14128.121	0.263105	0.0372173	0.303385
ENSG00000118263.15	KLF7	IFNA10.14128.121	-0.263009	0.0372892	0.30381
ENSG00000184867.14	ARMCX2	IFNA10.14128.121	0.262961	0.0373251	0.303942
ENSG00000145214.14	DGKQ	IFNA10.14128.121	0.262865	0.0373972	0.304367
ENSG00000171314.9	PGAM1	IFNA10.14128.121	-0.262673	0.0375415	0.30538
ENSG00000215529.12	EFCAB8	IFNA10.14128.121	-0.262625	0.0375777	0.305513
ENSG00000178996.14	SNX18	IFNA10.14128.121	-0.262529	0.0376501	0.30594
ENSG00000102034.16	ELF4	IFNA10.14128.121	0.262481	0.0376864	0.306072
ENSG00000110651.11	CD81	IFNA10.14128.121	0.262289	0.0378317	0.306928
ENSG00000127578.7	WFIKKN1	IFNA10.14128.121	-0.262304	0.0378204	0.306928
ENSG00000122126.17	OCRL	IFNA10.14128.121	-0.262193	0.0379045	0.307033
ENSG00000164938.14	TP53INP1	IFNA10.14128.121	-0.262241	0.0378681	0.307033
ENSG00000219507.4	FTH1P8	IFNA10.14128.121	-0.262193	0.0379045	0.307033
ENSG00000229314.5	ORM1	IFNA10.14128.121	-0.262049	0.038014	0.307757
ENSG00000141294.10	LRRC46	IFNA10.14128.121	-0.262001	0.0380505	0.307891
ENSG00000111540.16	RAB5B	IFNA10.14128.121	-0.261905	0.0381237	0.30832
ENSG00000083457.12	ITGAE	IFNA10.14128.121	-0.261809	0.038197	0.308588
ENSG00000124225.16	PMEPA1	IFNA10.14128.121	-0.261809	0.038197	0.308588
ENSG00000131979.19	GCH1	IFNA10.14128.121	0.261761	0.0382337	0.308723
ENSG00000171824.14	EXOSC10	IFNA10.14128.121	0.261617	0.0383439	0.309125
ENSG00000186603.6	HPDL	IFNA10.14128.121	-0.261641	0.0383256	0.309125
ENSG00000265531.3	FCGR1CP	IFNA10.14128.121	0.261665	0.0383072	0.309125
ENSG00000115129.14	TP53I3	IFNA10.14128.121	-0.261521	0.0384176	0.309557
ENSG00000239775.1	AC017116.1	IFNA10.14128.121	-0.261425	0.0384913	0.309988
ENSG00000112096.18	SOD2	IFNA10.14128.121	-0.261281	0.0386022	0.310393
ENSG00000139725.8	RHOF	IFNA10.14128.121	0.261329	0.0385652	0.310393
ENSG00000255857.6	PXN-AS1	IFNA10.14128.121	-0.261281	0.0386022	0.310393
ENSG00000228232.1	GAPDHP1	IFNA10.14128.121	-0.261185	0.0386763	0.310799
ENSG00000240498.9	CDKN2B-AS1	IFNA10.14128.121	-0.26115	0.0387028	0.310799
ENSG00000274021.1	AC024909.1	IFNA10.14128.121	-0.261137	0.0387133	0.310799
ENSG00000108370.17	RGS9	IFNA10.14128.121	0.261041	0.0387876	0.311232
ENSG00000165185.14	KIAA1958	IFNA10.14128.121	0.260945	0.0388619	0.311341
ENSG00000198833.7	UBE2J1	IFNA10.14128.121	-0.260945	0.0388619	0.311341
ENSG00000211593.2	IGKJ5	IFNA10.14128.121	-0.260976	0.0388376	0.311341
ENSG00000107341.5	UBE2R2	IFNA10.14128.121	-0.260753	0.039011	0.311561
ENSG00000143702.16	CEP170	IFNA10.14128.121	-0.260753	0.039011	0.311561
ENSG00000159899.14	NPR2	IFNA10.14128.121	0.260801	0.0389737	0.311561
ENSG00000163083.6	INHBB	IFNA10.14128.121	-0.260765	0.0390012	0.311561
ENSG00000229124.7	VIM-AS1	IFNA10.14128.121	-0.260801	0.0389737	0.311561
ENSG00000287115.1	AC009951.6	IFNA10.14128.121	-0.260766	0.0390004	0.311561
ENSG00000127526.15	SLC35E1	IFNA10.14128.121	-0.260657	0.0390857	0.311671
ENSG00000163466.16	ARPC2	IFNA10.14128.121	-0.260705	0.0390483	0.311671
ENSG00000164823.11	OSGIN2	IFNA10.14128.121	-0.260657	0.0390857	0.311671
ENSG00000114316.13	USP4	IFNA10.14128.121	-0.260561	0.0391605	0.312106
ENSG00000145386.10	CCNA2	IFNA10.14128.121	-0.260417	0.039273	0.312516
ENSG00000187193.9	MT1X	IFNA10.14128.121	0.260417	0.039273	0.312516
ENSG00000212802.4	RPL15P3	IFNA10.14128.121	-0.260417	0.039273	0.312516
ENSG00000276248.1	AL442125.1	IFNA10.14128.121	-0.260385	0.0392977	0.312551
ENSG00000065970.9	FOXJ2	IFNA10.14128.121	-0.260177	0.039461	0.312717
ENSG00000085563.15	ABCB1	IFNA10.14128.121	0.260177	0.039461	0.312717
ENSG00000123240.17	OPTN	IFNA10.14128.121	0.260225	0.0394233	0.312717
ENSG00000135476.12	ESPL1	IFNA10.14128.121	-0.2603	0.0393644	0.312717
ENSG00000234290.2	AC116366.2	IFNA10.14128.121	-0.260225	0.0394233	0.312717
ENSG00000250510.8	GPR162	IFNA10.14128.121	-0.260321	0.0393481	0.312717
ENSG00000274259.2	SYNGAP1-AS1	IFNA10.14128.121	0.260204	0.0394397	0.312717
ENSG00000010219.13	DYRK4	IFNA10.14128.121	-0.260033	0.0395742	0.312968
ENSG00000120539.14	MASTL	IFNA10.14128.121	0.260081	0.0395364	0.312968
ENSG00000198853.12	RUSC2	IFNA10.14128.121	-0.260033	0.0395742	0.312968
ENSG00000238160.1	LINC02863	IFNA10.14128.121	-0.260081	0.0395364	0.312968
ENSG00000168393.13	DTYMK	IFNA10.14128.121	-0.259985	0.0396119	0.313105
ENSG00000141552.17	ANAPC11	IFNA10.14128.121	-0.259889	0.0396876	0.313381
ENSG00000213609.3	RPL7AP50	IFNA10.14128.121	-0.259889	0.0396876	0.313381
ENSG00000229833.10	PET100	IFNA10.14128.121	-0.259793	0.0397634	0.313787
ENSG00000260708.1	AL118516.1	IFNA10.14128.121	-0.259772	0.0397799	0.313787
ENSG00000276644.5	DACH1	IFNA10.14128.121	-0.259676	0.0398558	0.314225
ENSG00000093217.11	XYLB	IFNA10.14128.121	-0.259639	0.0398851	0.314294
ENSG00000173848.19	NET1	IFNA10.14128.121	-0.259601	0.0399153	0.314371
ENSG00000155313.15	USP25	IFNA10.14128.121	0.259505	0.0399914	0.314809
ENSG00000103510.20	KAT8	IFNA10.14128.121	-0.259457	0.0400295	0.314948
ENSG00000090061.17	CCNK	IFNA10.14128.121	0.259361	0.0401058	0.315356
ENSG00000272148.1	AC013403.2	IFNA10.14128.121	0.25934	0.0401225	0.315356
ENSG00000047578.13	KIAA0556	IFNA10.14128.121	-0.259217	0.0402205	0.315643
ENSG00000068784.13	SRBD1	IFNA10.14128.121	0.259217	0.0402205	0.315643
ENSG00000156042.18	CFAP70	IFNA10.14128.121	-0.259217	0.0402205	0.315643
ENSG00000136436.14	CALCOCO2	IFNA10.14128.121	0.259073	0.0403355	0.316222
ENSG00000169026.12	SLC49A3	IFNA10.14128.121	0.259073	0.0403355	0.316222
ENSG00000146576.13	C7orf26	IFNA10.14128.121	-0.259025	0.0403739	0.316362
ENSG00000260083.2	MIR762HG	IFNA10.14128.121	0.258977	0.0404123	0.316501
ENSG00000090554.13	FLT3LG	IFNA10.14128.121	0.258929	0.0404508	0.316542
ENSG00000166803.13	PCLAF	IFNA10.14128.121	-0.258893	0.0404793	0.316542
ENSG00000276758.1	AC245884.12	IFNA10.14128.121	-0.258917	0.0404598	0.316542
ENSG00000185019.17	UBOX5	IFNA10.14128.121	0.258833	0.0405277	0.316759
ENSG00000160781.17	PAQR6	IFNA10.14128.121	-0.258785	0.0405663	0.316899
ENSG00000137193.14	PIM1	IFNA10.14128.121	0.258737	0.0406048	0.31704
ENSG00000108561.8	C1QBP	IFNA10.14128.121	-0.258641	0.0406821	0.317481
ENSG00000178922.16	HYI	IFNA10.14128.121	-0.258545	0.0407594	0.317923
ENSG00000159884.12	CCDC107	IFNA10.14128.121	0.258497	0.0407981	0.318064
ENSG00000109586.12	GALNT7	IFNA10.14128.121	-0.258401	0.0408756	0.318164
ENSG00000139187.10	KLRG1	IFNA10.14128.121	0.258353	0.0409144	0.318164
ENSG00000139668.9	WDFY2	IFNA10.14128.121	-0.258353	0.0409144	0.318164
ENSG00000163754.17	GYG1	IFNA10.14128.121	-0.258401	0.0408756	0.318164
ENSG00000246526.2	LINC002481	IFNA10.14128.121	0.258401	0.0408756	0.318164
ENSG00000230099.2	TRBV5-4	IFNA10.14128.121	0.258305	0.0409533	0.318305
ENSG00000125107.18	CNOT1	IFNA10.14128.121	0.258257	0.0409921	0.318446
ENSG00000179299.17	NSUN7	IFNA10.14128.121	-0.258113	0.0411089	0.319191
ENSG00000151640.13	DPYSL4	IFNA10.14128.121	0.25801	0.041192	0.319416
ENSG00000154518.9	ATP5MC3	IFNA10.14128.121	-0.257921	0.0412651	0.319416
ENSG00000157873.17	TNFRSF14	IFNA10.14128.121	0.257873	0.0413042	0.319416
ENSG00000169100.14	SLC25A6	IFNA10.14128.121	-0.258017	0.041187	0.319416
ENSG00000173207.13	CKS1B	IFNA10.14128.121	-0.257921	0.0412651	0.319416
ENSG00000183337.17	BCOR	IFNA10.14128.121	0.257921	0.0412651	0.319416
ENSG00000242071.3	RPL7AP6	IFNA10.14128.121	-0.257921	0.0412651	0.319416
ENSG00000286535.1	AC139019.1	IFNA10.14128.121	-0.257885	0.0412941	0.319416
ENSG00000204406.13	MBD5	IFNA10.14128.121	0.257825	0.0413433	0.319558
ENSG00000131781.13	FMO5	IFNA10.14128.121	-0.257728	0.0414217	0.319842
ENSG00000183621.15	ZNF438	IFNA10.14128.121	0.257728	0.0414217	0.319842
ENSG00000236534.1	H3P36	IFNA10.14128.121	-0.25768	0.041461	0.319984
ENSG00000091039.17	OSBPL8	IFNA10.14128.121	-0.257632	0.0415002	0.320127
ENSG00000124486.13	USP9X	IFNA10.14128.121	-0.257584	0.0415395	0.320269
ENSG00000135363.12	LMO2	IFNA10.14128.121	0.257488	0.0416182	0.320686
ENSG00000188649.14	CC2D2B	IFNA10.14128.121	-0.257468	0.0416354	0.320686
ENSG00000108946.14	PRKAR1A	IFNA10.14128.121	-0.257392	0.041697	0.320822
ENSG00000120217.14	CD274	IFNA10.14128.121	0.257344	0.0417365	0.320822
ENSG00000185614.6	INKA1	IFNA10.14128.121	-0.257392	0.041697	0.320822
[truncated: 13,368 more rows]

## Sheet: IFNA16
Spearman correlations between indicated IFN ligand and whole-blood gene-level mRNA expression
Ensembl ID	Gene symbol	IFN ligand	rho	p-value	FDR q-value (BH)
ENSG00000273096.1	AL021707.8	IFNA16.6421.52	0.49511	3.70399e-05	0.569155
ENSG00000000457.14	SCYL3	IFNA16.6421.52	-0.216542	0.0882653	0.966671
ENSG00000000938.13	FGR	IFNA16.6421.52	-0.112711	0.379125	0.966671
ENSG00000001084.13	GCLC	IFNA16.6421.52	0.0749808	0.559189	0.966671
ENSG00000001167.14	NFYA	IFNA16.6421.52	0.136329	0.286699	0.966671
ENSG00000001461.17	NIPAL3	IFNA16.6421.52	0.235839	0.0627764	0.966671
ENSG00000001497.16	LAS1L	IFNA16.6421.52	0.143385	0.262246	0.966671
ENSG00000001561.7	ENPP4	IFNA16.6421.52	0.229455	0.0704527	0.966671
ENSG00000001629.10	ANKIB1	IFNA16.6421.52	0.15073	0.238329	0.966671
ENSG00000001630.17	CYP51A1	IFNA16.6421.52	0.078629	0.540174	0.966671
ENSG00000001631.15	KRIT1	IFNA16.6421.52	0.163162	0.201352	0.966671
ENSG00000002016.18	RAD52	IFNA16.6421.52	0.127976	0.317525	0.966671
ENSG00000002330.13	BAD	IFNA16.6421.52	-0.0897177	0.484387	0.966671
ENSG00000002549.12	LAP3	IFNA16.6421.52	0.077813	0.544399	0.966671
ENSG00000002586.20	CD99	IFNA16.6421.52	-0.16225	0.203917	0.966671
ENSG00000002586.20_PAR_Y	CD99	IFNA16.6421.52	-0.131624	0.30381	0.966671
ENSG00000002726.20	AOC1	IFNA16.6421.52	-0.0875087	0.495252	0.966671
ENSG00000002822.15	MAD1L1	IFNA16.6421.52	0.0840064	0.512734	0.966671
ENSG00000002919.14	SNX11	IFNA16.6421.52	-0.151306	0.236519	0.966671
ENSG00000002933.9	TMEM176A	IFNA16.6421.52	-0.101575	0.428285	0.966671
ENSG00000003056.8	M6PR	IFNA16.6421.52	0.077909	0.543901	0.966671
ENSG00000003249.14	DBNDD1	IFNA16.6421.52	0.0759889	0.553903	0.966671
ENSG00000003393.15	ALS2	IFNA16.6421.52	0.140505	0.272051	0.966671
ENSG00000003402.20	CFLAR	IFNA16.6421.52	-0.0789651	0.538438	0.966671
ENSG00000004059.11	ARF5	IFNA16.6421.52	-0.108199	0.398621	0.966671
ENSG00000004139.14	SARM1	IFNA16.6421.52	0.209437	0.0994767	0.966671
ENSG00000004142.12	POLDIP2	IFNA16.6421.52	0.209869	0.0987648	0.966671
ENSG00000004455.17	AK2	IFNA16.6421.52	0.171371	0.179293	0.966671
ENSG00000004468.13	CD38	IFNA16.6421.52	0.0740207	0.564245	0.966671
ENSG00000004487.16	KDM1A	IFNA16.6421.52	0.118472	0.355085	0.966671
ENSG00000004660.15	CAMKK1	IFNA16.6421.52	-0.229407	0.0705131	0.966671
ENSG00000004779.10	NDUFAB1	IFNA16.6421.52	0.0737327	0.565766	0.966671
ENSG00000004838.14	ZMYND10	IFNA16.6421.52	0.100614	0.432686	0.966671
ENSG00000004864.13	SLC25A13	IFNA16.6421.52	0.126584	0.322862	0.966671
ENSG00000004866.20	ST7	IFNA16.6421.52	0.187788	0.14053	0.966671
ENSG00000004897.12	CDC27	IFNA16.6421.52	0.201805	0.112724	0.966671
ENSG00000004975.12	DVL2	IFNA16.6421.52	0.18126	0.155113	0.966671
ENSG00000005020.13	SKAP2	IFNA16.6421.52	-0.112087	0.381786	0.966671
ENSG00000005022.6	SLC25A5	IFNA16.6421.52	0.0888057	0.488857	0.966671
ENSG00000005059.16	MCUB	IFNA16.6421.52	0.107815	0.400307	0.966671
ENSG00000005075.15	POLR2J	IFNA16.6421.52	-0.221774	0.0806627	0.966671
ENSG00000005100.13	DHX33	IFNA16.6421.52	0.110599	0.388178	0.966671
ENSG00000005156.12	LIG3	IFNA16.6421.52	0.164315	0.198144	0.966671
ENSG00000005175.10	RPAP3	IFNA16.6421.52	0.0881336	0.492165	0.966671
ENSG00000005187.12	ACSM3	IFNA16.6421.52	0.180662	0.156503	0.966671
ENSG00000005189.19	REXO5	IFNA16.6421.52	-0.0916009	0.475225	0.966671
ENSG00000005243.10	COPZ2	IFNA16.6421.52	0.131672	0.303632	0.966671
ENSG00000005379.17	TSPOAP1	IFNA16.6421.52	0.109111	0.394633	0.966671
ENSG00000005381.8	MPO	IFNA16.6421.52	0.114631	0.371005	0.966671
ENSG00000005436.14	GCFC2	IFNA16.6421.52	0.104647	0.414375	0.966671
ENSG00000005469.11	CROT	IFNA16.6421.52	0.12908	0.313333	0.966671
ENSG00000005471.17	ABCB4	IFNA16.6421.52	0.114701	0.370714	0.966671
ENSG00000005483.21	KMT2E	IFNA16.6421.52	0.165467	0.194974	0.966671
ENSG00000005513.10	SOX8	IFNA16.6421.52	0.146399	0.252243	0.966671
ENSG00000005700.15	IBTK	IFNA16.6421.52	0.15745	0.2178	0.966671
ENSG00000005801.18	ZNF195	IFNA16.6421.52	0.147849	0.247523	0.966671
ENSG00000005812.11	FBXL3	IFNA16.6421.52	0.108583	0.396939	0.966671
ENSG00000005844.18	ITGAL	IFNA16.6421.52	0.141609	0.268264	0.966671
ENSG00000005882.12	PDK2	IFNA16.6421.52	0.107431	0.401997	0.966671
ENSG00000005889.15	ZFX	IFNA16.6421.52	0.146601	0.251581	0.966671
ENSG00000005893.16	LAMP2	IFNA16.6421.52	-0.143289	0.262569	0.966671
ENSG00000006025.12	OSBPL7	IFNA16.6421.52	0.198013	0.119791	0.966671
ENSG00000006062.17	MAP3K14	IFNA16.6421.52	0.105415	0.410939	0.966671
ENSG00000006125.18	AP2B1	IFNA16.6421.52	0.171803	0.178183	0.966671
ENSG00000006194.10	ZNF263	IFNA16.6421.52	0.121736	0.341889	0.966671
ENSG00000006282.21	SPATA20	IFNA16.6421.52	0.156058	0.221947	0.966671
ENSG00000006327.13	TNFRSF12A	IFNA16.6421.52	-0.0856375	0.504553	0.966671
ENSG00000006432.15	MAP3K9	IFNA16.6421.52	0.110647	0.387971	0.966671
ENSG00000006451.8	RALA	IFNA16.6421.52	0.106183	0.407519	0.966671
ENSG00000006459.11	KDM7A	IFNA16.6421.52	0.0870776	0.497387	0.966671
ENSG00000006530.18	AGK	IFNA16.6421.52	0.131768	0.303276	0.966671
ENSG00000006555.11	TTC22	IFNA16.6421.52	0.256192	0.0426926	0.966671
ENSG00000006576.16	PHTF2	IFNA16.6421.52	0.111223	0.38549	0.966671
ENSG00000006607.14	FARP2	IFNA16.6421.52	0.198349	0.119151	0.966671
ENSG00000006625.18	GGCT	IFNA16.6421.52	0.226911	0.0737135	0.966671
ENSG00000006634.8	DBF4	IFNA16.6421.52	0.264497	0.0361884	0.966671
ENSG00000006638.12	TBXA2R	IFNA16.6421.52	0.093078	0.468104	0.966671
ENSG00000006744.19	ELAC2	IFNA16.6421.52	0.0971582	0.448737	0.966671
ENSG00000006757.12	PNPLA4	IFNA16.6421.52	0.135081	0.291175	0.966671
ENSG00000006831.10	ADIPOR2	IFNA16.6421.52	0.0793011	0.536705	0.966671
ENSG00000007038.11	PRSS21	IFNA16.6421.52	0.123065	0.336603	0.966671
ENSG00000007047.15	MARK4	IFNA16.6421.52	-0.0750768	0.558684	0.966671
ENSG00000007129.18	CEACAM21	IFNA16.6421.52	-0.183804	0.149302	0.966671
ENSG00000007168.13	PAFAH1B1	IFNA16.6421.52	-0.101911	0.426751	0.966671
ENSG00000007237.18	AC005747.1	IFNA16.6421.52	-0.217118	0.0874017	0.966671
ENSG00000007255.10	TRAPPC6A	IFNA16.6421.52	0.145977	0.253627	0.966671
ENSG00000007341.19	ST7L	IFNA16.6421.52	0.0898618	0.483683	0.966671
ENSG00000007402.11	CACNA2D2	IFNA16.6421.52	0.291859	0.0202896	0.966671
ENSG00000007516.13	BAIAP3	IFNA16.6421.52	-0.123416	0.335218	0.966671
ENSG00000007541.16	PIGQ	IFNA16.6421.52	0.146265	0.252681	0.966671
ENSG00000007545.16	CRAMP1	IFNA16.6421.52	0.110983	0.386523	0.966671
ENSG00000007968.7	E2F2	IFNA16.6421.52	0.104455	0.415237	0.966671
ENSG00000008083.14	JARID2	IFNA16.6421.52	0.0979263	0.445142	0.966671
ENSG00000008128.23	CDK11A	IFNA16.6421.52	-0.0949021	0.459391	0.966671
ENSG00000008256.16	CYTH3	IFNA16.6421.52	0.104791	0.413729	0.966671
ENSG00000008277.14	ADAM22	IFNA16.6421.52	0.273731	0.0299453	0.966671
ENSG00000008300.17	CELSR3	IFNA16.6421.52	0.277266	0.0278077	0.966671
ENSG00000008311.15	AASS	IFNA16.6421.52	0.208982	0.100231	0.966671
ENSG00000008405.12	CRY1	IFNA16.6421.52	0.223694	0.0780066	0.966671
ENSG00000008513.16	ST3GAL1	IFNA16.6421.52	0.347254	0.00529702	0.966671
ENSG00000008516.17	MMP25	IFNA16.6421.52	-0.120632	0.346318	0.966671
ENSG00000008710.20	PKD1	IFNA16.6421.52	0.171563	0.178799	0.966671
ENSG00000008735.14	MAPK8IP2	IFNA16.6421.52	0.222708	0.0793624	0.966671
ENSG00000008838.20	MED24	IFNA16.6421.52	0.139161	0.27671	0.966671
ENSG00000008853.16	RHOBTB2	IFNA16.6421.52	0.12044	0.347091	0.966671
ENSG00000008869.12	HEATR5B	IFNA16.6421.52	0.183228	0.150604	0.966671
ENSG00000008952.17	SEC62	IFNA16.6421.52	0.0823733	0.520992	0.966671
ENSG00000008988.9	RPS20	IFNA16.6421.52	0.0745968	0.561209	0.966671
ENSG00000009307.16	CSDE1	IFNA16.6421.52	0.0903898	0.481107	0.966671
ENSG00000009335.18	UBE3C	IFNA16.6421.52	0.124328	0.33163	0.966671
ENSG00000009413.16	REV3L	IFNA16.6421.52	0.1226	0.338448	0.966671
ENSG00000009694.13	TENM1	IFNA16.6421.52	0.0980223	0.444694	0.966671
ENSG00000009780.15	FAM76A	IFNA16.6421.52	0.154858	0.225566	0.966671
ENSG00000009830.11	POMT2	IFNA16.6421.52	0.18942	0.13705	0.966671
ENSG00000009954.11	BAZ1B	IFNA16.6421.52	0.157834	0.216665	0.966671
ENSG00000010017.13	RANBP9	IFNA16.6421.52	0.195084	0.125475	0.966671
ENSG00000010072.16	SPRTN	IFNA16.6421.52	0.151738	0.235168	0.966671
ENSG00000010219.13	DYRK4	IFNA16.6421.52	0.111271	0.385284	0.966671
ENSG00000010244.18	ZNF207	IFNA16.6421.52	0.244864	0.0530908	0.966671
ENSG00000010292.13	NCAPD2	IFNA16.6421.52	0.255568	0.0432179	0.966671
ENSG00000010295.19	IFFO1	IFNA16.6421.52	0.136041	0.287728	0.966671
ENSG00000010310.9	GIPR	IFNA16.6421.52	0.25	0.0481459	0.966671
ENSG00000010318.21	PHF7	IFNA16.6421.52	0.247648	0.0503614	0.966671
ENSG00000010319.7	SEMA3G	IFNA16.6421.52	0.275931	0.0285995	0.966671
ENSG00000010322.16	NISCH	IFNA16.6421.52	0.249088	0.0489953	0.966671
ENSG00000010626.15	LRRC23	IFNA16.6421.52	-0.282738	0.0247519	0.966671
ENSG00000010671.15	BTK	IFNA16.6421.52	-0.210397	0.0979	0.966671
ENSG00000010704.18	HFE	IFNA16.6421.52	0.0921659	0.472494	0.966671
ENSG00000010810.17	FYN	IFNA16.6421.52	0.134649	0.292736	0.966671
ENSG00000010818.10	HIVEP2	IFNA16.6421.52	0.137577	0.282268	0.966671
ENSG00000011007.12	ELOA	IFNA16.6421.52	0.103975	0.417395	0.966671
ENSG00000011021.23	CLCN6	IFNA16.6421.52	0.123896	0.333327	0.966671
ENSG00000011114.15	BTBD7	IFNA16.6421.52	0.0728207	0.570595	0.966671
ENSG00000011132.12	APBA3	IFNA16.6421.52	0.16273	0.202564	0.966671
ENSG00000011143.17	MKS1	IFNA16.6421.52	0.0789171	0.538686	0.966671
ENSG00000011198.10	ABHD5	IFNA16.6421.52	-0.136329	0.286699	0.966671
ENSG00000011260.14	UTP18	IFNA16.6421.52	0.0771889	0.547642	0.966671
ENSG00000011275.18	RNF216	IFNA16.6421.52	0.161098	0.20719	0.966671
ENSG00000011295.16	TTC19	IFNA16.6421.52	0.153082	0.230998	0.966671
ENSG00000011304.20	PTBP1	IFNA16.6421.52	0.121304	0.343618	0.966671
ENSG00000011376.12	LARS2	IFNA16.6421.52	0.159226	0.212588	0.966671
ENSG00000011405.13	PIK3C2A	IFNA16.6421.52	0.118712	0.354104	0.966671
ENSG00000011426.11	ANLN	IFNA16.6421.52	0.147753	0.247833	0.966671
ENSG00000011451.20	WIZ	IFNA16.6421.52	0.149674	0.241672	0.966671
ENSG00000011478.12	QPCTL	IFNA16.6421.52	0.11972	0.350003	0.966671
ENSG00000011485.15	PPP5C	IFNA16.6421.52	0.0814612	0.525633	0.966671
ENSG00000011566.15	MAP4K3	IFNA16.6421.52	0.226671	0.0740272	0.966671
ENSG00000011600.12	TYROBP	IFNA16.6421.52	-0.344854	0.00564291	0.966671
ENSG00000012171.20	SEMA3B	IFNA16.6421.52	0.0750288	0.558936	0.966671
ENSG00000012174.12	MBTPS2	IFNA16.6421.52	0.0850614	0.507435	0.966671
ENSG00000012211.13	PRICKLE3	IFNA16.6421.52	0.104647	0.414375	0.966671
ENSG00000012232.9	EXTL3	IFNA16.6421.52	-0.146265	0.252681	0.966671
ENSG00000012779.11	ALOX5	IFNA16.6421.52	-0.0898137	0.483917	0.966671
ENSG00000012817.15	KDM5D	IFNA16.6421.52	-0.110454	0.388804	0.966671
ENSG00000012822.16	CALCOCO1	IFNA16.6421.52	-0.0889977	0.487914	0.966671
ENSG00000012963.15	UBR7	IFNA16.6421.52	0.117848	0.357643	0.966671
ENSG00000012983.11	MAP4K5	IFNA16.6421.52	0.190476	0.134833	0.966671
ENSG00000013288.9	MAN2B2	IFNA16.6421.52	0.121688	0.342081	0.966671
ENSG00000013364.19	MVP	IFNA16.6421.52	-0.206845	0.103833	0.966671
ENSG00000013375.16	PGM3	IFNA16.6421.52	0.132152	0.301857	0.966671
ENSG00000013523.10	ANGEL1	IFNA16.6421.52	0.127064	0.321015	0.966671
ENSG00000013561.18	RNF14	IFNA16.6421.52	0.0869816	0.497863	0.966671
ENSG00000013563.14	DNASE1L1	IFNA16.6421.52	-0.122936	0.337115	0.966671
ENSG00000013573.17	DDX11	IFNA16.6421.52	0.289171	0.0215274	0.966671
ENSG00000013583.10	HEBP1	IFNA16.6421.52	-0.234303	0.0645587	0.966671
ENSG00000013619.14	MAMLD1	IFNA16.6421.52	0.230185	0.0695377	0.966671
ENSG00000013725.14	CD6	IFNA16.6421.52	0.2476	0.0504074	0.966671
ENSG00000013810.19	TACC3	IFNA16.6421.52	-0.139161	0.27671	0.966671
ENSG00000014123.10	UFL1	IFNA16.6421.52	0.151402	0.236218	0.966671
ENSG00000014138.9	POLA2	IFNA16.6421.52	0.0819412	0.523188	0.966671
ENSG00000014824.14	SLC30A9	IFNA16.6421.52	0.0899578	0.483214	0.966671
ENSG00000014914.21	MTMR11	IFNA16.6421.52	-0.0994624	0.438	0.966671
ENSG00000015133.19	CCDC88C	IFNA16.6421.52	0.21107	0.0968079	0.966671
ENSG00000015171.19	ZMYND11	IFNA16.6421.52	0.172043	0.177568	0.966671
ENSG00000015285.11	WAS	IFNA16.6421.52	-0.174251	0.171985	0.966671
ENSG00000015475.18	BID	IFNA16.6421.52	-0.136521	0.286014	0.966671
ENSG00000015479.19	MATR3	IFNA16.6421.52	0.198903	0.118102	0.966671
ENSG00000015532.10	XYLT2	IFNA16.6421.52	0.111319	0.385078	0.966671
ENSG00000015676.18	NUDCD3	IFNA16.6421.52	0.0921659	0.472494	0.966671
ENSG00000016864.18	GLT8D1	IFNA16.6421.52	0.108391	0.397779	0.966671
ENSG00000017260.19	ATP2C1	IFNA16.6421.52	0.122264	0.339783	0.966671
ENSG00000017483.15	SLC38A5	IFNA16.6421.52	-0.0805972	0.530048	0.966671
ENSG00000018280.17	SLC11A1	IFNA16.6421.52	-0.138729	0.278219	0.966671
ENSG00000018510.16	AGPS	IFNA16.6421.52	0.0789171	0.538686	0.966671
ENSG00000018699.13	TTC27	IFNA16.6421.52	0.0979263	0.445142	0.966671
ENSG00000019144.19	PHLDB1	IFNA16.6421.52	-0.145803	0.254199	0.966671
ENSG00000019169.10	MARCO	IFNA16.6421.52	-0.122456	0.33902	0.966671
ENSG00000019485.13	PRDM11	IFNA16.6421.52	0.147801	0.247678	0.966671
ENSG00000019991.18	HGF	IFNA16.6421.52	-0.122984	0.336925	0.966671
ENSG00000019995.6	ZRANB1	IFNA16.6421.52	0.227727	0.0726547	0.966671
ENSG00000020129.16	NCDN	IFNA16.6421.52	0.136281	0.28687	0.966671
ENSG00000020256.20	ZFP64	IFNA16.6421.52	0.115735	0.366385	0.966671
ENSG00000020633.18	RUNX3	IFNA16.6421.52	0.192732	0.130188	0.966671
ENSG00000020922.12	MRE11	IFNA16.6421.52	0.169547	0.184036	0.966671
ENSG00000021300.14	PLEKHB1	IFNA16.6421.52	0.146649	0.251424	0.966671
ENSG00000021355.13	SERPINB1	IFNA16.6421.52	-0.108247	0.39841	0.966671
ENSG00000021762.20	OSBPL5	IFNA16.6421.52	0.151642	0.235468	0.966671
ENSG00000022267.19	FHL1	IFNA16.6421.52	0.194076	0.127479	0.966671
ENSG00000022277.12	RTF2	IFNA16.6421.52	-0.166907	0.191062	0.966671
ENSG00000022556.16	NLRP2	IFNA16.6421.52	0.296515	0.0182887	0.966671
ENSG00000022567.9	SLC45A4	IFNA16.6421.52	-0.078149	0.542657	0.966671
ENSG00000023171.18	GRAMD1B	IFNA16.6421.52	0.0721966	0.57391	0.966671
ENSG00000023287.13	RB1CC1	IFNA16.6421.52	0.13268	0.299912	0.966671
ENSG00000023330.15	ALAS1	IFNA16.6421.52	0.155722	0.222956	0.966671
ENSG00000023516.9	AKAP11	IFNA16.6421.52	0.0979743	0.444918	0.966671
ENSG00000023608.5	SNAPC1	IFNA16.6421.52	0.164219	0.19841	0.966671
ENSG00000023734.11	STRAP	IFNA16.6421.52	0.12116	0.344195	0.966671
ENSG00000023902.14	PLEKHO1	IFNA16.6421.52	-0.136425	0.286357	0.966671
ENSG00000023909.10	GCLM	IFNA16.6421.52	0.139161	0.27671	0.966671
ENSG00000024048.10	UBR2	IFNA16.6421.52	-0.149962	0.240757	0.966671
ENSG00000025156.13	HSF2	IFNA16.6421.52	0.247504	0.0504997	0.966671
ENSG00000025708.14	TYMP	IFNA16.6421.52	-0.0849654	0.507916	0.966671
ENSG00000025772.8	TOMM34	IFNA16.6421.52	0.167771	0.188742	0.966671
ENSG00000025796.14	SEC63	IFNA16.6421.52	0.139737	0.274707	0.966671
ENSG00000025800.14	KPNA6	IFNA16.6421.52	0.0862615	0.501441	0.966671
ENSG00000026025.16	VIM	IFNA16.6421.52	-0.0896217	0.484856	0.966671
ENSG00000026103.22	FAS	IFNA16.6421.52	0.0911098	0.477605	0.966671
ENSG00000026297.15	RNASET2	IFNA16.6421.52	-0.120392	0.347285	0.966671
ENSG00000026508.19	CD44	IFNA16.6421.52	-0.114199	0.372823	0.966671
ENSG00000026652.15	AGPAT4	IFNA16.6421.52	-0.0893817	0.486031	0.966671
ENSG00000026751.17	SLAMF7	IFNA16.6421.52	0.112375	0.380557	0.966671
ENSG00000027001.10	MIPEP	IFNA16.6421.52	0.19326	0.129119	0.966671
ENSG00000027075.15	PRKCH	IFNA16.6421.52	0.203149	0.110298	0.966671
ENSG00000027697.14	IFNGR1	IFNA16.6421.52	-0.114631	0.371005	0.966671
ENSG00000027847.14	B4GALT7	IFNA16.6421.52	0.159322	0.212309	0.966671
ENSG00000027869.11	SH2D2A	IFNA16.6421.52	0.113287	0.376678	0.966671
ENSG00000028116.17	VRK2	IFNA16.6421.52	0.078341	0.541663	0.966671
ENSG00000028137.19	TNFRSF1B	IFNA16.6421.52	-0.178907	0.160633	0.966671
ENSG00000028203.18	VEZT	IFNA16.6421.52	0.195565	0.12453	0.966671
ENSG00000028277.21	POU2F2	IFNA16.6421.52	-0.0983103	0.443351	0.966671
ENSG00000028310.18	BRD9	IFNA16.6421.52	0.0990303	0.440002	0.966671
ENSG00000028528.15	SNX1	IFNA16.6421.52	0.0806932	0.529557	0.966671
ENSG00000028839.10	TBPL1	IFNA16.6421.52	0.0812692	0.526612	0.966671
ENSG00000029153.14	ARNTL2	IFNA16.6421.52	0.113289	0.376672	0.966671
ENSG00000029364.12	SLC39A9	IFNA16.6421.52	0.193836	0.12796	0.966671
ENSG00000029639.11	TFB1M	IFNA16.6421.52	0.232815	0.0663239	0.966671
ENSG00000029725.17	RABEP1	IFNA16.6421.52	0.147753	0.247833	0.966671
ENSG00000029993.15	HMGB3	IFNA16.6421.52	0.0849174	0.508156	0.966671
ENSG00000030066.13	NUP160	IFNA16.6421.52	0.161962	0.204732	0.966671
ENSG00000030419.16	IKZF2	IFNA16.6421.52	0.199741	0.11653	0.966671
ENSG00000031003.10	FAM13B	IFNA16.6421.52	0.0801171	0.532509	0.966671
ENSG00000031691.7	CENPQ	IFNA16.6421.52	0.112461	0.380192	0.966671
ENSG00000031823.14	RANBP3	IFNA16.6421.52	0.165371	0.195237	0.966671
ENSG00000032389.12	EIPR1	IFNA16.6421.52	0.120872	0.345352	0.966671
ENSG00000032444.16	PNPLA6	IFNA16.6421.52	-0.161242	0.206779	0.966671
ENSG00000033011.12	ALG1	IFNA16.6421.52	0.0892857	0.486502	0.966671
ENSG00000033100.16	CHPF2	IFNA16.6421.52	0.224798	0.076511	0.966671
ENSG00000033170.17	FUT8	IFNA16.6421.52	0.212414	0.0946523	0.966671
ENSG00000033327.13	GAB2	IFNA16.6421.52	-0.0766129	0.550643	0.966671
ENSG00000033627.16	ATP6V0A1	IFNA16.6421.52	-0.114727	0.370602	0.966671
ENSG00000033800.13	PIAS1	IFNA16.6421.52	-0.106087	0.407945	0.966671
ENSG00000033867.16	SLC4A7	IFNA16.6421.52	0.104599	0.41459	0.966671
ENSG00000034053.14	APBA2	IFNA16.6421.52	0.231519	0.0678928	0.966671
ENSG00000034510.6	TMSB10	IFNA16.6421.52	0.0723406	0.573144	0.966671
ENSG00000034677.13	RNF19A	IFNA16.6421.52	0.148906	0.244124	0.966671
ENSG00000034693.15	PEX3	IFNA16.6421.52	0.124808	0.329752	0.966671
ENSG00000035115.22	SH3YL1	IFNA16.6421.52	0.207469	0.102771	0.966671
ENSG00000035141.8	FAM136A	IFNA16.6421.52	0.207181	0.10326	0.966671
ENSG00000035403.17	VCL	IFNA16.6421.52	0.102727	0.423038	0.966671
ENSG00000035499.13	DEPDC1B	IFNA16.6421.52	0.159651	0.211354	0.966671
ENSG00000035664.11	DAPK2	IFNA16.6421.52	-0.108391	0.397779	0.966671
ENSG00000035681.9	NSMAF	IFNA16.6421.52	-0.118232	0.356067	0.966671
ENSG00000035687.10	ADSS2	IFNA16.6421.52	0.239775	0.0583898	0.966671
ENSG00000035862.12	TIMP2	IFNA16.6421.52	-0.12908	0.313333	0.966671
ENSG00000035928.16	RFC1	IFNA16.6421.52	0.261089	0.0387504	0.966671
ENSG00000036054.13	TBC1D23	IFNA16.6421.52	0.093846	0.464425	0.966671
ENSG00000036257.13	CUL3	IFNA16.6421.52	-0.0908698	0.478771	0.966671
ENSG00000036448.10	MYOM2	IFNA16.6421.52	-0.132344	0.301149	0.966671
ENSG00000036549.13	AC118549.1	IFNA16.6421.52	0.142473	0.265325	0.966671
ENSG00000037042.9	TUBG2	IFNA16.6421.52	0.242704	0.0552904	0.966671
ENSG00000037280.16	FLT4	IFNA16.6421.52	0.311987	0.012803	0.966671
ENSG00000037474.15	NSUN2	IFNA16.6421.52	0.206797	0.103915	0.966671
ENSG00000037637.11	FBXO42	IFNA16.6421.52	0.120056	0.348642	0.966671
ENSG00000037749.12	MFAP3	IFNA16.6421.52	0.1923	0.131068	0.966671
ENSG00000037757.14	MRI1	IFNA16.6421.52	0.19398	0.127671	0.966671
ENSG00000038002.9	AGA	IFNA16.6421.52	0.133161	0.298151	0.966671
ENSG00000038210.14	PI4K2B	IFNA16.6421.52	0.147225	0.249546	0.966671
ENSG00000038219.13	BOD1L1	IFNA16.6421.52	-0.0733967	0.567543	0.966671
ENSG00000038358.15	EDC4	IFNA16.6421.52	0.200413	0.11528	0.966671
ENSG00000038427.16	VCAN	IFNA16.6421.52	-0.162634	0.202834	0.966671
ENSG00000038532.16	CLEC16A	IFNA16.6421.52	0.184188	0.148439	0.966671
ENSG00000038945.15	MSR1	IFNA16.6421.52	0.0943992	0.461784	0.966671
ENSG00000039650.12	PNKP	IFNA16.6421.52	0.0985023	0.442456	0.966671
ENSG00000040199.18	PHLPP2	IFNA16.6421.52	0.276018	0.0285474	0.966671
ENSG00000040275.17	SPDL1	IFNA16.6421.52	0.186876	0.142503	0.966671
ENSG00000040487.13	SLC66A1	IFNA16.6421.52	-0.12116	0.344195	0.966671
ENSG00000040531.15	CTNS	IFNA16.6421.52	0.0839094	0.513223	0.966671
ENSG00000040608.14	RTN4R	IFNA16.6421.52	0.189564	0.136746	0.966671
ENSG00000040933.15	INPP4A	IFNA16.6421.52	0.180636	0.156564	0.966671
ENSG00000041802.11	LSG1	IFNA16.6421.52	0.193788	0.128056	0.966671
ENSG00000042088.14	TDP1	IFNA16.6421.52	0.183036	0.151039	0.966671
ENSG00000042493.16	CAPG	IFNA16.6421.52	-0.140217	0.273045	0.966671
ENSG00000042832.12	TG	IFNA16.6421.52	-0.0742856	0.562847	0.966671
ENSG00000043143.20	JADE2	IFNA16.6421.52	0.226526	0.0742159	0.966671
ENSG00000043462.12	LCP2	IFNA16.6421.52	0.0877976	0.493823	0.966671
ENSG00000043591.6	ADRB1	IFNA16.6421.52	0.083406	0.515762	0.966671
ENSG00000044459.15	CNTLN	IFNA16.6421.52	0.0803571	0.531278	0.966671
ENSG00000046651.15	OFD1	IFNA16.6421.52	0.0967262	0.450767	0.966671
ENSG00000047056.16	WDR37	IFNA16.6421.52	0.190524	0.134733	0.966671
ENSG00000047188.16	YTHDC2	IFNA16.6421.52	0.14953	0.242131	0.966671
ENSG00000047346.12	FAM214A	IFNA16.6421.52	0.124472	0.331066	0.966671
ENSG00000047578.13	KIAA0556	IFNA16.6421.52	-0.115591	0.366985	0.966671
ENSG00000047634.15	SCML1	IFNA16.6421.52	0.267385	0.0341289	0.966671
ENSG00000047644.18	WWC3	IFNA16.6421.52	-0.0722926	0.573399	0.966671
ENSG00000047849.21	MAP4	IFNA16.6421.52	0.110311	0.389423	0.966671
ENSG00000047932.14	GOPC	IFNA16.6421.52	0.136137	0.287385	0.966671
ENSG00000048028.11	USP28	IFNA16.6421.52	0.146265	0.252681	0.966671
ENSG00000048052.21	HDAC9	IFNA16.6421.52	0.101094	0.430482	0.966671
ENSG00000048140.18	TSPAN17	IFNA16.6421.52	0.195757	0.124153	0.966671
ENSG00000048162.20	NOP16	IFNA16.6421.52	0.165899	0.193794	0.966671
ENSG00000048405.10	ZNF800	IFNA16.6421.52	0.175739	0.168295	0.966671
ENSG00000048471.14	SNX29	IFNA16.6421.52	0.166667	0.19171	0.966671
ENSG00000048544.6	MRPS10	IFNA16.6421.52	0.108055	0.399253	0.966671
ENSG00000048649.13	RSF1	IFNA16.6421.52	0.0878456	0.493586	0.966671
ENSG00000048707.15	VPS13D	IFNA16.6421.52	0.241791	0.0562411	0.966671
ENSG00000048828.17	FAM120A	IFNA16.6421.52	0.0824213	0.520748	0.966671
ENSG00000048991.16	R3HDM1	IFNA16.6421.52	0.133689	0.296222	0.966671
ENSG00000049089.15	COL9A2	IFNA16.6421.52	0.181212	0.155224	0.966671
ENSG00000049167.14	ERCC8	IFNA16.6421.52	0.0723415	0.57314	0.966671
ENSG00000049239.12	H6PD	IFNA16.6421.52	0.0811252	0.527348	0.966671
ENSG00000049249.8	TNFRSF9	IFNA16.6421.52	-0.263729	0.0367531	0.966671
ENSG00000049541.11	RFC2	IFNA16.6421.52	-0.134313	0.293953	0.966671
ENSG00000049618.23	ARID1B	IFNA16.6421.52	0.316964	0.0113713	0.966671
ENSG00000049656.14	CLPTM1L	IFNA16.6421.52	0.0723886	0.572889	0.966671
ENSG00000049759.18	NEDD4L	IFNA16.6421.52	0.0840534	0.512497	0.966671
ENSG00000050327.15	ARHGEF5	IFNA16.6421.52	0.119288	0.351757	0.966671
ENSG00000050344.9	NFE2L3	IFNA16.6421.52	0.0724366	0.572634	0.966671
ENSG00000050393.11	MCUR1	IFNA16.6421.52	0.189708	0.136443	0.966671
ENSG00000050405.13	LIMA1	IFNA16.6421.52	0.203389	0.109869	0.966671
ENSG00000050426.16	LETMD1	IFNA16.6421.52	0.232095	0.0671919	0.966671
ENSG00000050555.18	LAMC3	IFNA16.6421.52	0.135131	0.290993	0.966671
ENSG00000050748.17	MAPK9	IFNA16.6421.52	0.182796	0.151585	0.966671
ENSG00000051108.15	HERPUD1	IFNA16.6421.52	-0.114247	0.372621	0.966671
ENSG00000051128.19	HOMER3	IFNA16.6421.52	-0.150634	0.238632	0.966671
ENSG00000051180.17	RAD51	IFNA16.6421.52	0.137482	0.282602	0.966671
ENSG00000051341.14	POLQ	IFNA16.6421.52	0.165538	0.19478	0.966671
ENSG00000051382.9	PIK3CB	IFNA16.6421.52	-0.077813	0.544399	0.966671
ENSG00000051523.11	CYBA	IFNA16.6421.52	-0.162826	0.202294	0.966671
ENSG00000051596.9	THOC3	IFNA16.6421.52	0.142761	0.26435	0.966671
ENSG00000051825.15	MPHOSPH9	IFNA16.6421.52	0.234111	0.0647843	0.966671
ENSG00000052723.11	SIKE1	IFNA16.6421.52	0.130424	0.308278	0.966671
ENSG00000052749.14	RRP12	IFNA16.6421.52	-0.15529	0.224259	0.966671
ENSG00000052795.13	FNIP2	IFNA16.6421.52	0.105319	0.411367	0.966671
ENSG00000052841.15	TTC17	IFNA16.6421.52	0.0970622	0.449188	0.966671
ENSG00000053254.15	FOXN3	IFNA16.6421.52	0.220286	0.0827702	0.966671
ENSG00000053770.12	AP5M1	IFNA16.6421.52	0.0754128	0.55692	0.966671
ENSG00000053900.10	ANAPC4	IFNA16.6421.52	0.0920219	0.47319	0.966671
ENSG00000053918.18	KCNQ1	IFNA16.6421.52	-0.108247	0.39841	0.966671
ENSG00000054179.12	ENTPD2	IFNA16.6421.52	-0.0728254	0.57057	0.966671
ENSG00000054219.11	LY75	IFNA16.6421.52	0.0729167	0.570086	0.966671
ENSG00000054392.13	HHAT	IFNA16.6421.52	0.117513	0.359019	0.966671
ENSG00000054654.17	SYNE2	IFNA16.6421.52	0.190476	0.134833	0.966671
ENSG00000054965.10	FAM168A	IFNA16.6421.52	0.153418	0.229963	0.966671
ENSG00000054967.13	RELT	IFNA16.6421.52	-0.109639	0.392336	0.966671
ENSG00000054983.17	GALC	IFNA16.6421.52	0.10047	0.433348	0.966671
ENSG00000055044.11	NOP58	IFNA16.6421.52	0.0868856	0.498339	0.966671
ENSG00000055070.17	SZRD1	IFNA16.6421.52	0.0844854	0.510325	0.966671
ENSG00000055130.17	CUL1	IFNA16.6421.52	0.0769489	0.548891	0.966671
ENSG00000055147.19	FAM114A2	IFNA16.6421.52	0.101094	0.430482	0.966671
ENSG00000055163.20	CYFIP2	IFNA16.6421.52	0.186588	0.14313	0.966671
ENSG00000055211.14	GINM1	IFNA16.6421.52	-0.109783	0.39171	0.966671
ENSG00000055483.19	AC022966.1	IFNA16.6421.52	0.197533	0.120709	0.966671
ENSG00000055609.18	KMT2C	IFNA16.6421.52	0.100806	0.431803	0.966671
ENSG00000056050.7	HPF1	IFNA16.6421.52	0.0988383	0.440894	0.966671
ENSG00000056097.16	ZFR	IFNA16.6421.52	0.103783	0.418261	0.966671
ENSG00000056277.16	ZNF280C	IFNA16.6421.52	0.206392	0.10461	0.966671
ENSG00000056558.11	TRAF1	IFNA16.6421.52	0.0950461	0.458707	0.966671
ENSG00000056586.16	RC3H2	IFNA16.6421.52	0.122024	0.340739	0.966671
ENSG00000056972.20	TRAF3IP2	IFNA16.6421.52	0.109687	0.392127	0.966671
ENSG00000057252.13	SOAT1	IFNA16.6421.52	-0.141465	0.268756	0.966671
ENSG00000057704.13	TMCC3	IFNA16.6421.52	-0.143625	0.261439	0.966671
ENSG00000057935.13	MTA3	IFNA16.6421.52	0.118712	0.354104	0.966671
ENSG00000058453.17	CROCC	IFNA16.6421.52	0.138441	0.279227	0.966671
ENSG00000058600.16	POLR3E	IFNA16.6421.52	0.266369	0.0348421	0.966671
ENSG00000058729.11	RIOK2	IFNA16.6421.52	0.137577	0.282268	0.966671
ENSG00000058799.15	YIPF1	IFNA16.6421.52	-0.21443	0.0914894	0.966671
ENSG00000058804.12	NDC1	IFNA16.6421.52	0.188652	0.13868	0.966671
ENSG00000058866.15	DGKG	IFNA16.6421.52	-0.0755088	0.556417	0.966671
ENSG00000059122.16	FLYWCH1	IFNA16.6421.52	0.324741	0.00941174	0.966671
ENSG00000059145.18	UNKL	IFNA16.6421.52	0.145545	0.25505	0.966671
ENSG00000059377.17	TBXAS1	IFNA16.6421.52	-0.1803	0.157349	0.966671
ENSG00000059573.9	ALDH18A1	IFNA16.6421.52	0.191484	0.132743	0.966671
ENSG00000059588.10	TARBP1	IFNA16.6421.52	0.225902	0.0750383	0.966671
ENSG00000059804.16	SLC2A3	IFNA16.6421.52	-0.0747408	0.560451	0.966671
ENSG00000059915.17	PSD	IFNA16.6421.52	0.111799	0.383019	0.966671
ENSG00000060069.16	CTDP1	IFNA16.6421.52	-0.0819412	0.523188	0.966671
ENSG00000060237.17	WNK1	IFNA16.6421.52	0.168203	0.187589	0.966671
ENSG00000060339.14	CCAR1	IFNA16.6421.52	0.15505	0.224984	0.966671
ENSG00000060491.16	OGFR	IFNA16.6421.52	-0.116647	0.362594	0.966671
ENSG00000060642.10	PIGV	IFNA16.6421.52	0.0838614	0.513465	0.966671
ENSG00000060762.19	MPC1	IFNA16.6421.52	0.136569	0.285843	0.966671
ENSG00000060971.18	ACAA1	IFNA16.6421.52	-0.227631	0.0727786	0.966671
ENSG00000060982.15	BCAT1	IFNA16.6421.52	-0.0861175	0.502159	0.966671
ENSG00000061936.9	SFSWAP	IFNA16.6421.52	0.119768	0.349808	0.966671
ENSG00000061938.19	TNK2	IFNA16.6421.52	0.171707	0.178429	0.966671
ENSG00000061987.16	MON2	IFNA16.6421.52	0.119096	0.352538	0.966671
ENSG00000062194.16	GPBP1	IFNA16.6421.52	0.102199	0.425438	0.966671
ENSG00000062282.15	DGAT2	IFNA16.6421.52	-0.198445	0.118969	0.966671
ENSG00000062485.19	CS	IFNA16.6421.52	0.0971102	0.448963	0.966671
ENSG00000062524.16	LTK	IFNA16.6421.52	0.136377	0.286528	0.966671
ENSG00000062716.13	VMP1	IFNA16.6421.52	-0.204253	0.108335	0.966671
ENSG00000062725.10	APPBP2	IFNA16.6421.52	0.0836694	0.514433	0.966671
ENSG00000062822.14	POLD1	IFNA16.6421.52	0.221822	0.0805955	0.966671
ENSG00000063046.17	EIF4B	IFNA16.6421.52	0.0861655	0.501919	0.966671
ENSG00000063127.16	SLC6A16	IFNA16.6421.52	0.16225	0.203917	0.966671
ENSG00000063169.10	BICRA	IFNA16.6421.52	0.28725	0.0224503	0.966671
ENSG00000063176.16	SPHK2	IFNA16.6421.52	0.077717	0.544898	0.966671
ENSG00000063244.12	U2AF2	IFNA16.6421.52	0.0968222	0.450315	0.966671
ENSG00000063322.15	MED29	IFNA16.6421.52	0.0884697	0.49051	0.966671
ENSG00000063587.14	ZNF275	IFNA16.6421.52	0.140073	0.273543	0.966671
ENSG00000063601.17	MTMR1	IFNA16.6421.52	0.148329	0.245974	0.966671
ENSG00000063660.9	GPC1	IFNA16.6421.52	0.10926	0.393983	0.966671
ENSG00000063761.16	ADCK1	IFNA16.6421.52	0.0881816	0.491928	0.966671
ENSG00000063978.16	RNF4	IFNA16.6421.52	0.240687	0.0574097	0.966671
ENSG00000064012.22	CASP8	IFNA16.6421.52	-0.0896697	0.484621	0.966671
ENSG00000064102.15	INTS13	IFNA16.6421.52	0.178187	0.162351	0.966671
ENSG00000064115.11	TM7SF3	IFNA16.6421.52	0.101478	0.428724	0.966671
ENSG00000064201.15	TSPAN32	IFNA16.6421.52	0.0990303	0.440002	0.966671
ENSG00000064300.9	NGFR	IFNA16.6421.52	-0.121091	0.344472	0.966671
ENSG00000064313.12	TAF2	IFNA16.6421.52	0.163162	0.201352	0.966671
ENSG00000064393.16	HIPK2	IFNA16.6421.52	0.1899	0.136039	0.966671
ENSG00000064419.13	TNPO3	IFNA16.6421.52	0.0989823	0.440225	0.966671
ENSG00000064490.14	RFXANK	IFNA16.6421.52	-0.112519	0.379943	0.966671
ENSG00000064547.14	LPAR2	IFNA16.6421.52	-0.179964	0.158137	0.966671
ENSG00000064601.18	CTSA	IFNA16.6421.52	-0.15481	0.225712	0.966671
ENSG00000064607.17	SUGP2	IFNA16.6421.52	0.233439	0.065579	0.966671
ENSG00000064651.14	SLC12A2	IFNA16.6421.52	0.0798291	0.533988	0.966671
ENSG00000064652.11	SNX24	IFNA16.6421.52	0.165131	0.195895	0.966671
ENSG00000064666.15	CNN2	IFNA16.6421.52	-0.0843414	0.511048	0.966671
ENSG00000064687.13	ABCA7	IFNA16.6421.52	-0.178571	0.161433	0.966671
ENSG00000064703.12	DDX20	IFNA16.6421.52	0.102727	0.423038	0.966671
ENSG00000064726.10	BTBD1	IFNA16.6421.52	0.12356	0.33465	0.966671
ENSG00000064932.16	SBNO2	IFNA16.6421.52	-0.0836694	0.514433	0.966671
ENSG00000064933.17	PMS1	IFNA16.6421.52	0.0928379	0.469258	0.966671
ENSG00000064995.18	TAF11	IFNA16.6421.52	0.152554	0.23263	0.966671
ENSG00000064999.15	ANKS1A	IFNA16.6421.52	0.0829493	0.518072	0.966671
ENSG00000065000.18	AP3D1	IFNA16.6421.52	0.108823	0.39589	0.966671
ENSG00000065029.15	ZNF76	IFNA16.6421.52	0.147321	0.249234	0.966671
ENSG00000065054.14	SLC9A3R2	IFNA16.6421.52	-0.0805972	0.530048	0.966671
ENSG00000065060.17	UHRF1BP1	IFNA16.6421.52	0.216878	0.0877608	0.966671
ENSG00000065183.16	WDR3	IFNA16.6421.52	0.133689	0.296222	0.966671
ENSG00000065268.10	WDR18	IFNA16.6421.52	0.174491	0.171385	0.966671
ENSG00000065328.16	MCM10	IFNA16.6421.52	0.165187	0.195741	0.966671
ENSG00000065357.20	DGKA	IFNA16.6421.52	0.108199	0.398621	0.966671
ENSG00000065427.14	KARS1	IFNA16.6421.52	0.101959	0.426532	0.966671
ENSG00000065457.10	ADAT1	IFNA16.6421.52	0.195757	0.124153	0.966671
ENSG00000065491.8	TBC1D22B	IFNA16.6421.52	0.0972542	0.448287	0.966671
ENSG00000065526.12	SPEN	IFNA16.6421.52	0.16201	0.204596	0.966671
ENSG00000065534.18	MYLK	IFNA16.6421.52	-0.078821	0.539182	0.966671
ENSG00000065559.15	MAP2K4	IFNA16.6421.52	-0.15961	0.211473	0.966671
ENSG00000065615.14	CYB5R4	IFNA16.6421.52	-0.185916	0.144602	0.966671
ENSG00000065665.21	SEC61A2	IFNA16.6421.52	-0.0919259	0.473653	0.966671
ENSG00000065675.15	PRKCQ	IFNA16.6421.52	0.239151	0.0590682	0.966671
ENSG00000065717.15	TLE2	IFNA16.6421.52	0.143145	0.263054	0.966671
ENSG00000065802.12	ASB1	IFNA16.6421.52	0.196237	0.123215	0.966671
ENSG00000065809.13	FAM107B	IFNA16.6421.52	0.132296	0.301326	0.966671
ENSG00000065882.16	TBC1D1	IFNA16.6421.52	-0.0978303	0.445591	0.966671
ENSG00000065883.16	CDK13	IFNA16.6421.52	0.176891	0.165478	0.966671
ENSG00000065970.9	FOXJ2	IFNA16.6421.52	0.214718	0.0910444	0.966671
ENSG00000066027.12	PPP2R5A	IFNA16.6421.52	-0.102919	0.422167	0.966671
ENSG00000066044.15	ELAVL1	IFNA16.6421.52	0.147177	0.249702	0.966671
ENSG00000066084.13	DIP2B	IFNA16.6421.52	-0.0763729	0.551896	0.966671
ENSG00000066117.15	SMARCD1	IFNA16.6421.52	0.234879	0.0638856	0.966671
ENSG00000066136.20	NFYC	IFNA16.6421.52	-0.144441	0.258711	0.966671
ENSG00000066230.12	SLC9A3	IFNA16.6421.52	0.256319	0.0425865	0.966671
ENSG00000066279.18	ASPM	IFNA16.6421.52	0.189134	0.137655	0.966671
ENSG00000066294.14	CD84	IFNA16.6421.52	0.226286	0.0745314	0.966671
ENSG00000066322.15	ELOVL1	IFNA16.6421.52	-0.112375	0.380557	0.966671
ENSG00000066336.11	SPI1	IFNA16.6421.52	-0.1887	0.138577	0.966671
ENSG00000066422.5	ZBTB11	IFNA16.6421.52	0.117175	0.36041	0.966671
ENSG00000066427.24	ATXN3	IFNA16.6421.52	0.0738287	0.565259	0.966671
ENSG00000066455.13	GOLGA5	IFNA16.6421.52	0.0767089	0.550142	0.966671
ENSG00000066557.6	LRRC40	IFNA16.6421.52	0.170219	0.182278	0.966671
ENSG00000066583.12	ISOC1	IFNA16.6421.52	0.117992	0.357052	0.966671
ENSG00000066651.20	TRMT11	IFNA16.6421.52	0.12092	0.345159	0.966671
ENSG00000066654.14	THUMPD1	IFNA16.6421.52	0.143769	0.260956	0.966671
ENSG00000066697.14	MSANTD3	IFNA16.6421.52	0.144825	0.257433	0.966671
ENSG00000066739.12	ATG2B	IFNA16.6421.52	0.131528	0.304166	0.966671
ENSG00000066827.16	ZFAT	IFNA16.6421.52	-0.274818	0.0292741	0.966671
ENSG00000066855.16	MTFR1	IFNA16.6421.52	0.0986715	0.441669	0.966671
ENSG00000066923.17	STAG3	IFNA16.6421.52	-0.148474	0.24551	0.966671
ENSG00000066926.11	FECH	IFNA16.6421.52	0.103543	0.419344	0.966671
ENSG00000066933.16	MYO9A	IFNA16.6421.52	0.135081	0.291175	0.966671
ENSG00000067057.17	PFKP	IFNA16.6421.52	0.105031	0.412655	0.966671
ENSG00000067113.17	PLPP1	IFNA16.6421.52	0.24232	0.0556891	0.966671
ENSG00000067141.17	NEO1	IFNA16.6421.52	0.135417	0.289966	0.966671
ENSG00000067167.8	TRAM1	IFNA16.6421.52	0.0773329	0.546893	0.966671
ENSG00000067182.8	TNFRSF1A	IFNA16.6421.52	-0.165515	0.194842	0.966671
ENSG00000067191.16	CACNB1	IFNA16.6421.52	0.163882	0.199343	0.966671
ENSG00000067208.14	EVI5	IFNA16.6421.52	-0.115543	0.367186	0.966671
ENSG00000067248.10	DHX29	IFNA16.6421.52	0.0848214	0.508638	0.966671
ENSG00000067334.14	DNTTIP2	IFNA16.6421.52	0.0746928	0.560703	0.966671
ENSG00000067533.6	RRP15	IFNA16.6421.52	0.215102	0.0904537	0.966671
ENSG00000067560.12	RHOA	IFNA16.6421.52	-0.0869816	0.497863	0.966671
ENSG00000067606.17	PRKCZ	IFNA16.6421.52	-0.137625	0.282099	0.966671
ENSG00000067646.12	ZFY	IFNA16.6421.52	-0.22156	0.0809634	0.966671
ENSG00000067840.12	PDZD4	IFNA16.6421.52	0.078053	0.543155	0.966671
ENSG00000067955.15	CBFB	IFNA16.6421.52	0.132488	0.300618	0.966671
ENSG00000067992.15	PDK3	IFNA16.6421.52	0.0978303	0.445591	0.966671
ENSG00000068024.16	HDAC4	IFNA16.6421.52	0.159994	0.210361	0.966671
ENSG00000068137.15	PLEKHH3	IFNA16.6421.52	0.118596	0.354576	0.966671
ENSG00000068305.17	MEF2A	IFNA16.6421.52	-0.0752688	0.557676	0.966671
ENSG00000068354.16	TBC1D25	IFNA16.6421.52	0.154954	0.225275	0.966671
ENSG00000068400.13	GRIPAP1	IFNA16.6421.52	0.111031	0.386316	0.966671
ENSG00000068438.15	FTSJ1	IFNA16.6421.52	0.226526	0.0742159	0.966671
ENSG00000068489.12	PRR11	IFNA16.6421.52	0.161338	0.206505	0.966671
ENSG00000068650.18	ATP11A	IFNA16.6421.52	0.0795411	0.53547	0.966671
ENSG00000068654.16	POLR1A	IFNA16.6421.52	0.196717	0.122282	0.966671
ENSG00000068697.7	LAPTM4A	IFNA16.6421.52	-0.113527	0.375661	0.966671
ENSG00000068724.17	TTC7A	IFNA16.6421.52	-0.127688	0.318625	0.966671
ENSG00000068796.17	KIF2A	IFNA16.6421.52	0.0962942	0.452801	0.966671
ENSG00000068885.15	IFT80	IFNA16.6421.52	0.15717	0.218631	0.966671
ENSG00000068903.20	SIRT2	IFNA16.6421.52	-0.0998944	0.436003	0.966671
ENSG00000068976.14	PYGM	IFNA16.6421.52	-0.0990303	0.440002	0.966671
ENSG00000069020.18	MAST4	IFNA16.6421.52	0.325749	0.0091806	0.966671
ENSG00000069188.17	SDK2	IFNA16.6421.52	0.178916	0.160613	0.966671
ENSG00000069248.12	NUP133	IFNA16.6421.52	0.131624	0.30381	0.966671
ENSG00000069275.13	NUCKS1	IFNA16.6421.52	0.179868	0.158363	0.966671
ENSG00000069329.18	VPS35	IFNA16.6421.52	-0.161194	0.206916	0.966671
ENSG00000069345.12	DNAJA2	IFNA16.6421.52	0.0922139	0.472263	0.966671
ENSG00000069399.15	BCL3	IFNA16.6421.52	-0.0867896	0.498816	0.966671
ENSG00000069424.15	KCNAB2	IFNA16.6421.52	0.104215	0.416315	0.966671
ENSG00000069493.15	CLEC2D	IFNA16.6421.52	0.166811	0.191321	0.966671
ENSG00000069509.6	FUNDC1	IFNA16.6421.52	0.113863	0.37424	0.966671
ENSG00000069667.16	RORA	IFNA16.6421.52	0.19398	0.127671	0.966671
ENSG00000069696.7	DRD4	IFNA16.6421.52	0.163783	0.199619	0.966671
ENSG00000069702.11	TGFBR3	IFNA16.6421.52	0.147561	0.248455	0.966671
ENSG00000069869.16	NEDD4	IFNA16.6421.52	0.146169	0.252996	0.966671
ENSG00000069956.12	MAPK6	IFNA16.6421.52	0.126776	0.322122	0.966671
ENSG00000069998.12	HDHD5	IFNA16.6421.52	0.0803571	0.531278	0.966671
ENSG00000070047.13	PHRF1	IFNA16.6421.52	0.130904	0.306486	0.966671
ENSG00000070061.15	ELP1	IFNA16.6421.52	0.223118	0.078796	0.966671
ENSG00000070081.17	NUCB2	IFNA16.6421.52	0.153802	0.228785	0.966671
ENSG00000070366.14	SMG6	IFNA16.6421.52	0.202093	0.112201	0.966671
ENSG00000070367.16	EXOC5	IFNA16.6421.52	0.11876	0.353908	0.966671
ENSG00000070413.20	DGCR2	IFNA16.6421.52	-0.093558	0.465803	0.966671
ENSG00000070423.18	RNF126	IFNA16.6421.52	0.191532	0.132644	0.966671
ENSG00000070444.15	MNT	IFNA16.6421.52	0.0949981	0.458935	0.966671
ENSG00000070476.15	ZXDC	IFNA16.6421.52	0.109783	0.39171	0.966671
ENSG00000070540.13	WIPI1	IFNA16.6421.52	-0.112951	0.378104	0.966671
ENSG00000070718.12	AP3M2	IFNA16.6421.52	0.0744048	0.56222	0.966671
ENSG00000070759.17	TESK2	IFNA16.6421.52	0.0790611	0.537943	0.966671
ENSG00000070761.8	CFAP20	IFNA16.6421.52	0.0721486	0.574165	0.966671
ENSG00000070770.9	CSNK2A2	IFNA16.6421.52	0.117656	0.358432	0.966671
ENSG00000070814.21	TCOF1	IFNA16.6421.52	0.150874	0.237876	0.966671
ENSG00000070882.13	OSBPL3	IFNA16.6421.52	0.161914	0.204868	0.966671
ENSG00000070950.10	RAD18	IFNA16.6421.52	0.113767	0.374646	0.966671
ENSG00000071054.16	MAP4K4	IFNA16.6421.52	-0.138729	0.278219	0.966671
ENSG00000071073.13	MGAT4A	IFNA16.6421.52	0.157546	0.217516	0.966671
ENSG00000071082.11	RPL31	IFNA16.6421.52	0.0750768	0.558684	0.966671
ENSG00000071205.12	ARHGAP10	IFNA16.6421.52	0.220718	0.0821539	0.966671
ENSG00000071242.12	RPS6KA2	IFNA16.6421.52	0.0981183	0.444246	0.966671
ENSG00000071462.11	BUD23	IFNA16.6421.52	0.168107	0.187845	0.966671
ENSG00000071564.16	TCF3	IFNA16.6421.52	0.140409	0.272382	0.966671
ENSG00000071575.11	TRIB2	IFNA16.6421.52	0.171659	0.178552	0.966671
ENSG00000071626.16	DAZAP1	IFNA16.6421.52	0.201997	0.112375	0.966671
ENSG00000071655.18	MBD3	IFNA16.6421.52	0.0885657	0.490037	0.966671
ENSG00000071794.16	HLTF	IFNA16.6421.52	0.127064	0.321015	0.966671
ENSG00000071889.16	FAM3A	IFNA16.6421.52	0.138201	0.28007	0.966671
ENSG00000071894.17	CPSF1	IFNA16.6421.52	0.217454	0.086901	0.966671
ENSG00000071994.11	PDCD2	IFNA16.6421.52	0.122792	0.337686	0.966671
ENSG00000072062.14	PRKACA	IFNA16.6421.52	-0.111127	0.385903	0.966671
ENSG00000072071.16	ADGRL1	IFNA16.6421.52	0.214382	0.0915637	0.966671
ENSG00000072121.16	ZFYVE26	IFNA16.6421.52	0.144489	0.258551	0.966671
ENSG00000072195.15	SPEG	IFNA16.6421.52	0.130856	0.306665	0.966671
ENSG00000072210.19	ALDH3A2	IFNA16.6421.52	0.0737327	0.565766	0.966671
ENSG00000072274.13	TFRC	IFNA16.6421.52	0.203389	0.109869	0.966671
ENSG00000072310.17	SREBF1	IFNA16.6421.52	0.260849	0.0389364	0.966671
ENSG00000072364.13	AFF4	IFNA16.6421.52	0.149146	0.243356	0.966671
ENSG00000072415.9	MPP5	IFNA16.6421.52	0.148185	0.246438	0.966671
ENSG00000072422.17	RHOBTB1	IFNA16.6421.52	-0.184908	0.146832	0.966671
ENSG00000072501.18	SMC1A	IFNA16.6421.52	0.141129	0.269906	0.966671
ENSG00000072571.20	HMMR	IFNA16.6421.52	0.147088	0.249992	0.966671
ENSG00000072609.17	CHFR	IFNA16.6421.52	0.127496	0.319359	0.966671
ENSG00000072694.21	FCGR2B	IFNA16.6421.52	-0.229407	0.0705131	0.966671
ENSG00000072736.19	NFATC3	IFNA16.6421.52	0.222878	0.0791268	0.966671
ENSG00000072778.20	ACADVL	IFNA16.6421.52	-0.0919259	0.473653	0.966671
ENSG00000072786.13	STK10	IFNA16.6421.52	0.115495	0.367386	0.966671
ENSG00000072803.17	FBXW11	IFNA16.6421.52	0.189756	0.136342	0.966671
ENSG00000072858.10	SIDT1	IFNA16.6421.52	0.226478	0.0742789	0.966671
ENSG00000072952.18	MRVI1	IFNA16.6421.52	-0.216878	0.0877608	0.966671
ENSG00000072958.8	AP1M1	IFNA16.6421.52	0.0878936	0.493349	0.966671
ENSG00000073111.14	MCM2	IFNA16.6421.52	0.207997	0.101879	0.966671
ENSG00000073150.14	PANX2	IFNA16.6421.52	-0.105031	0.412655	0.966671
ENSG00000073350.13	LLGL2	IFNA16.6421.52	0.183324	0.150386	0.966671
ENSG00000073417.15	PDE8A	IFNA16.6421.52	0.106423	0.406453	0.966671
ENSG00000073464.12	CLCN4	IFNA16.6421.52	-0.0908218	0.479004	0.966671
ENSG00000073536.18	NLE1	IFNA16.6421.52	0.170315	0.182028	0.966671
ENSG00000073584.20	SMARCE1	IFNA16.6421.52	0.124904	0.329377	0.966671
ENSG00000073803.14	MAP3K13	IFNA16.6421.52	-0.126584	0.322862	0.966671
ENSG00000073849.15	ST6GAL1	IFNA16.6421.52	0.169307	0.184667	0.966671
ENSG00000073861.3	TBX21	IFNA16.6421.52	0.175499	0.168886	0.966671
ENSG00000073921.18	PICALM	IFNA16.6421.52	-0.139065	0.277045	0.966671
ENSG00000074054.18	CLASP1	IFNA16.6421.52	0.113239	0.376881	0.966671
ENSG00000074201.9	CLNS1A	IFNA16.6421.52	0.0732527	0.568305	0.966671
ENSG00000074219.13	TEAD2	IFNA16.6421.52	0.245037	0.0529171	0.966671
ENSG00000074266.21	EED	IFNA16.6421.52	0.15193	0.234569	0.966671
ENSG00000074276.10	CDHR2	IFNA16.6421.52	0.107985	0.39956	0.966671
ENSG00000074356.17	NCBP3	IFNA16.6421.52	0.107719	0.400729	0.966671
ENSG00000074370.18	ATP2A3	IFNA16.6421.52	0.142569	0.264999	0.966671
ENSG00000074621.14	SLC24A1	IFNA16.6421.52	0.298099	0.0176475	0.966671
ENSG00000074696.13	HACD3	IFNA16.6421.52	0.147849	0.247523	0.966671
ENSG00000074706.13	IPCEF1	IFNA16.6421.52	0.15409	0.227904	0.966671
ENSG00000074755.15	ZZEF1	IFNA16.6421.52	0.202189	0.112027	0.966671
ENSG00000074855.11	ANO8	IFNA16.6421.52	0.116839	0.361799	0.966671
ENSG00000074935.14	TUBE1	IFNA16.6421.52	0.112279	0.380966	0.966671
ENSG00000074966.11	TXK	IFNA16.6421.52	0.144969	0.256955	0.966671
ENSG00000075089.9	ACTR6	IFNA16.6421.52	0.0827093	0.519287	0.966671
ENSG00000075131.10	TIPIN	IFNA16.6421.52	0.184908	0.146832	0.966671
ENSG00000075142.13	SRI	IFNA16.6421.52	-0.0976863	0.446264	0.966671
ENSG00000075151.20	EIF4G3	IFNA16.6421.52	0.113191	0.377085	0.966671
ENSG00000075188.9	NUP37	IFNA16.6421.52	0.132296	0.301326	0.966671
ENSG00000075218.19	GTSE1	IFNA16.6421.52	0.0914939	0.475743	0.966671
ENSG00000075223.14	SEMA3C	IFNA16.6421.52	0.203317	0.109997	0.966671
ENSG00000075234.17	TTC38	IFNA16.6421.52	0.0949021	0.459391	0.966671
ENSG00000075239.14	ACAT1	IFNA16.6421.52	0.0907738	0.479237	0.966671
ENSG00000075275.16	CELSR1	IFNA16.6421.52	0.132104	0.302034	0.966671
ENSG00000075303.13	SLC25A40	IFNA16.6421.52	0.101046	0.430702	0.966671
ENSG00000075340.23	ADD2	IFNA16.6421.52	0.078197	0.542409	0.966671
ENSG00000075399.14	VPS9D1	IFNA16.6421.52	-0.123944	0.333138	0.966671
ENSG00000075407.18	ZNF37A	IFNA16.6421.52	0.117031	0.361005	0.966671
ENSG00000075539.15	FRYL	IFNA16.6421.52	0.141033	0.270236	0.966671
ENSG00000075568.17	TMEM131	IFNA16.6421.52	0.160906	0.207739	0.966671
ENSG00000075711.21	DLG1	IFNA16.6421.52	0.142905	0.263863	0.966671
ENSG00000075785.13	RAB7A	IFNA16.6421.52	-0.18846	0.139089	0.966671
ENSG00000075790.10	BCAP29	IFNA16.6421.52	-0.0776068	0.54547	0.966671
ENSG00000075826.17	SEC31B	IFNA16.6421.52	0.234879	0.0638856	0.966671
ENSG00000075856.12	SART3	IFNA16.6421.52	0.169499	0.184163	0.966671
ENSG00000075975.16	MKRN2	IFNA16.6421.52	0.192828	0.129993	0.966671
ENSG00000076003.5	MCM6	IFNA16.6421.52	0.136569	0.285843	0.966671
ENSG00000076043.10	REXO2	IFNA16.6421.52	0.078341	0.541663	0.966671
ENSG00000076108.11	BAZ2A	IFNA16.6421.52	0.0739247	0.564752	0.966671
ENSG00000076201.15	PTPN23	IFNA16.6421.52	0.126392	0.323602	0.966671
ENSG00000076242.15	MLH1	IFNA16.6421.52	0.0749808	0.559189	0.966671
ENSG00000076248.10	UNG	IFNA16.6421.52	0.174203	0.172105	0.966671
ENSG00000076321.11	KLHL20	IFNA16.6421.52	0.205741	0.105732	0.966671
ENSG00000076356.7	PLXNA2	IFNA16.6421.52	-0.143289	0.262569	0.966671
ENSG00000076555.15	ACACB	IFNA16.6421.52	0.206653	0.104161	0.966671
ENSG00000076641.4	PAG1	IFNA16.6421.52	0.15841	0.214972	0.966671
ENSG00000076650.7	GPATCH1	IFNA16.6421.52	0.103927	0.417611	0.966671
ENSG00000076662.10	ICAM3	IFNA16.6421.52	-0.243952	0.0540106	0.966671
ENSG00000076864.19	RAP1GAP	IFNA16.6421.52	0.237483	0.0609136	0.966671
ENSG00000076924.12	XAB2	IFNA16.6421.52	0.164171	0.198543	0.966671
ENSG00000076928.17	ARHGEF1	IFNA16.6421.52	0.094038	0.463507	0.966671
ENSG00000076944.16	STXBP2	IFNA16.6421.52	-0.128744	0.314605	0.966671
ENSG00000077044.10	DGKD	IFNA16.6421.52	0.138345	0.279564	0.966671
ENSG00000077152.11	UBE2T	IFNA16.6421.52	0.0754608	0.556669	0.966671
ENSG00000077232.18	DNAJC10	IFNA16.6421.52	0.0817492	0.524165	0.966671
ENSG00000077235.18	GTF3C1	IFNA16.6421.52	0.189036	0.137863	0.966671
ENSG00000077254.14	USP33	IFNA16.6421.52	0.1322	0.30168	0.966671
ENSG00000077312.9	SNRPA	IFNA16.6421.52	0.156154	0.221659	0.966671
ENSG00000077420.16	APBB1IP	IFNA16.6421.52	-0.0732047	0.568559	0.966671
ENSG00000077463.15	SIRT6	IFNA16.6421.52	-0.185292	0.145979	0.966671
ENSG00000077514.9	POLD3	IFNA16.6421.52	0.0837654	0.513949	0.966671
ENSG00000077782.20	FGFR1	IFNA16.6421.52	0.149386	0.24259	0.966671
ENSG00000078043.16	PIAS2	IFNA16.6421.52	0.129176	0.312971	0.966671
ENSG00000078070.13	MCCC1	IFNA16.6421.52	0.102727	0.423038	0.966671
ENSG00000078081.8	LAMP3	IFNA16.6421.52	0.0838654	0.513444	0.966671
ENSG00000078124.12	ACER3	IFNA16.6421.52	-0.175499	0.168886	0.966671
ENSG00000078140.14	UBE2K	IFNA16.6421.52	0.0732527	0.568305	0.966671
ENSG00000078142.13	PIK3C3	IFNA16.6421.52	-0.0979743	0.444918	0.966671
ENSG00000078177.14	N4BP2	IFNA16.6421.52	0.0766129	0.550643	0.966671
ENSG00000078246.17	TULP3	IFNA16.6421.52	0.177467	0.164083	0.966671
ENSG00000078269.15	SYNJ2	IFNA16.6421.52	0.160138	0.209946	0.966671
ENSG00000078304.19	PPP2R5C	IFNA16.6421.52	0.21203	0.0952643	0.966671
ENSG00000078319.9	PMS2P1	IFNA16.6421.52	0.199117	0.117699	0.966671
ENSG00000078369.18	GNB1	IFNA16.6421.52	0.0917819	0.47435	0.966671
ENSG00000078401.7	EDN1	IFNA16.6421.52	0.107539	0.401519	0.966671
ENSG00000078403.17	MLLT10	IFNA16.6421.52	0.177371	0.164315	0.966671
ENSG00000078589.13	P2RY10	IFNA16.6421.52	0.094086	0.463278	0.966671
ENSG00000078618.21	NRDC	IFNA16.6421.52	-0.290563	0.0208786	0.966671
ENSG00000078668.14	VDAC3	IFNA16.6421.52	0.0837654	0.513949	0.966671
ENSG00000078674.17	PCM1	IFNA16.6421.52	0.125096	0.328629	0.966671
ENSG00000078687.17	TNRC6C	IFNA16.6421.52	0.221726	0.0807301	0.966671
ENSG00000078699.21	CBFA2T2	IFNA16.6421.52	0.200749	0.114659	0.966671
ENSG00000078804.13	TP53INP2	IFNA16.6421.52	-0.0807892	0.529065	0.966671
ENSG00000078814.16	MYH7B	IFNA16.6421.52	-0.134132	0.294609	0.966671
ENSG00000079246.16	XRCC5	IFNA16.6421.52	-0.101478	0.428724	0.966671
ENSG00000079257.8	LXN	IFNA16.6421.52	0.0849654	0.507916	0.966671
ENSG00000079277.21	MKNK1	IFNA16.6421.52	-0.0800211	0.533002	0.966671
ENSG00000079313.15	REXO1	IFNA16.6421.52	0.216254	0.0886996	0.966671
ENSG00000079332.15	SAR1A	IFNA16.6421.52	0.0925019	0.470875	0.966671
ENSG00000079335.20	CDC14A	IFNA16.6421.52	0.113671	0.375052	0.966671
ENSG00000079387.14	SENP1	IFNA16.6421.52	0.137481	0.282607	0.966671
ENSG00000079432.7	CIC	IFNA16.6421.52	0.174059	0.172465	0.966671
ENSG00000079459.13	FDFT1	IFNA16.6421.52	0.0743568	0.562473	0.966671
ENSG00000079482.13	OPHN1	IFNA16.6421.52	-0.159759	0.211042	0.966671
ENSG00000079616.12	KIF22	IFNA16.6421.52	0.167675	0.188998	0.966671
ENSG00000079691.18	CARMIL1	IFNA16.6421.52	0.122648	0.338257	0.966671
ENSG00000079805.16	DNM2	IFNA16.6421.52	-0.0905818	0.480171	0.966671
ENSG00000079974.17	RABL2B	IFNA16.6421.52	0.0967262	0.450767	0.966671
ENSG00000079999.14	KEAP1	IFNA16.6421.52	0.0907738	0.479237	0.966671
ENSG00000080007.8	DDX43	IFNA16.6421.52	0.146216	0.252842	0.966671
ENSG00000080189.15	SLC35C2	IFNA16.6421.52	0.131624	0.30381	0.966671
ENSG00000080298.15	RFX3	IFNA16.6421.52	0.0752208	0.557928	0.966671
ENSG00000080345.18	RIF1	IFNA16.6421.52	0.165131	0.195895	0.966671
ENSG00000080503.24	SMARCA2	IFNA16.6421.52	0.252832	0.0455848	0.966671
ENSG00000080546.13	SESN1	IFNA16.6421.52	0.125768	0.326016	0.966671
ENSG00000080561.13	MID2	IFNA16.6421.52	0.190644	0.134483	0.966671
ENSG00000080603.17	SRCAP	IFNA16.6421.52	0.283794	0.0241961	0.966671
ENSG00000080608.10	PUM3	IFNA16.6421.52	0.18366	0.149627	0.966671
ENSG00000080802.18	CNOT4	IFNA16.6421.52	0.0824213	0.520748	0.966671
ENSG00000080819.9	CPOX	IFNA16.6421.52	0.141705	0.267936	0.966671
ENSG00000080822.17	CLDND1	IFNA16.6421.52	0.102775	0.42282	0.966671
ENSG00000080839.12	RBL1	IFNA16.6421.52	0.227439	0.073027	0.966671
ENSG00000080947.15	CROCCP3	IFNA16.6421.52	0.184044	0.148763	0.966671
ENSG00000080986.13	NDC80	IFNA16.6421.52	0.244576	0.0533799	0.966671
ENSG00000081014.11	AP4E1	IFNA16.6421.52	0.0887097	0.489329	0.966671
ENSG00000081059.20	TCF7	IFNA16.6421.52	0.141897	0.267282	0.966671
ENSG00000081154.12	PCNP	IFNA16.6421.52	0.14881	0.244432	0.966671
ENSG00000081177.18	EXD2	IFNA16.6421.52	0.0733007	0.568051	0.966671
ENSG00000081307.12	UBA5	IFNA16.6421.52	0.157594	0.217374	0.966671
ENSG00000081320.11	STK17B	IFNA16.6421.52	-0.0769969	0.548641	0.966671
ENSG00000081377.17	CDC14B	IFNA16.6421.52	0.146217	0.252838	0.966671
ENSG00000081386.12	ZNF510	IFNA16.6421.52	0.119	0.352929	0.966671
ENSG00000081665.14	ZNF506	IFNA16.6421.52	0.168395	0.187079	0.966671
ENSG00000081791.9	DELE1	IFNA16.6421.52	0.124232	0.332007	0.966671
ENSG00000081870.11	HSPB11	IFNA16.6421.52	0.0984543	0.44268	0.966671
ENSG00000081913.14	PHLPP1	IFNA16.6421.52	0.100902	0.431363	0.966671
ENSG00000082014.16	SMARCD3	IFNA16.6421.52	-0.187308	0.141566	0.966671
ENSG00000082068.9	WDR70	IFNA16.6421.52	0.123032	0.336735	0.966671
ENSG00000082153.18	BZW1	IFNA16.6421.52	0.0967262	0.450767	0.966671
ENSG00000082196.20	C1QTNF3	IFNA16.6421.52	0.101675	0.427824	0.966671
ENSG00000082213.18	C5orf22	IFNA16.6421.52	0.182556	0.152132	0.966671
ENSG00000082258.13	CCNT2	IFNA16.6421.52	0.078485	0.540918	0.966671
ENSG00000082269.16	FAM135A	IFNA16.6421.52	0.0863106	0.501197	0.966671
ENSG00000082293.13	COL19A1	IFNA16.6421.52	0.0783264	0.541739	0.966671
ENSG00000082458.12	DLG3	IFNA16.6421.52	0.175211	0.169597	0.966671
ENSG00000082512.15	TRAF5	IFNA16.6421.52	0.101623	0.428066	0.966671
ENSG00000082781.12	ITGB5	IFNA16.6421.52	0.0737807	0.565512	0.966671
ENSG00000082805.20	ERC1	IFNA16.6421.52	0.152842	0.231739	0.966671
ENSG00000082898.17	XPO1	IFNA16.6421.52	0.0880856	0.492402	0.966671
ENSG00000082996.19	RNF13	IFNA16.6421.52	-0.093558	0.465803	0.966671
ENSG00000083097.14	DOP1A	IFNA16.6421.52	0.177755	0.163389	0.966671
ENSG00000083099.11	LYRM2	IFNA16.6421.52	0.0820373	0.522699	0.966671
ENSG00000083123.15	BCKDHB	IFNA16.6421.52	0.191244	0.133238	0.966671
ENSG00000083312.17	TNPO1	IFNA16.6421.52	0.0909658	0.478304	0.966671
ENSG00000083444.17	PLOD1	IFNA16.6421.52	-0.179243	0.159836	0.966671
ENSG00000083457.12	ITGAE	IFNA16.6421.52	0.138153	0.280239	0.966671
ENSG00000083535.16	PIBF1	IFNA16.6421.52	0.092982	0.468566	0.966671
ENSG00000083544.15	TDRD3	IFNA16.6421.52	0.201757	0.112811	0.966671
ENSG00000083635.8	NUFIP1	IFNA16.6421.52	0.161338	0.206505	0.966671
ENSG00000083642.19	PDS5B	IFNA16.6421.52	-0.110791	0.38735	0.966671
ENSG00000083720.13	OXCT1	IFNA16.6421.52	0.182796	0.151585	0.966671
ENSG00000083750.12	RRAGB	IFNA16.6421.52	0.185676	0.145131	0.966671
ENSG00000083799.17	CYLD	IFNA16.6421.52	0.145785	0.254258	0.966671
ENSG00000083844.10	ZNF264	IFNA16.6421.52	0.125576	0.326761	0.966671
ENSG00000083896.12	YTHDC1	IFNA16.6421.52	0.0917819	0.47435	0.966671
ENSG00000084070.12	SMAP2	IFNA16.6421.52	-0.135945	0.288072	0.966671
ENSG00000084072.17	PPIE	IFNA16.6421.52	0.107863	0.400096	0.966671
ENSG00000084073.9	ZMPSTE24	IFNA16.6421.52	-0.111511	0.384253	0.966671
ENSG00000084090.13	STARD7	IFNA16.6421.52	0.0765649	0.550893	0.966671
ENSG00000084092.7	NOA1	IFNA16.6421.52	0.227583	0.0728407	0.966671
ENSG00000084110.11	HAL	IFNA16.6421.52	-0.133641	0.296397	0.966671
ENSG00000084234.17	APLP2	IFNA16.6421.52	-0.146601	0.251581	0.966671
ENSG00000084444.14	FAM234B	IFNA16.6421.52	0.0725806	0.571869	0.966671
ENSG00000084463.8	WBP11	IFNA16.6421.52	0.168107	0.187845	0.966671
ENSG00000084652.16	TXLNA	IFNA16.6421.52	0.0973502	0.447837	0.966671
ENSG00000084676.15	NCOA1	IFNA16.6421.52	-0.140409	0.272382	0.966671
ENSG00000084693.16	AGBL5	IFNA16.6421.52	0.077813	0.544399	0.966671
ENSG00000084774.14	CAD	IFNA16.6421.52	0.141273	0.269413	0.966671
ENSG00000085063.16	CD59	IFNA16.6421.52	0.103399	0.419994	0.966671
ENSG00000085117.12	CD82	IFNA16.6421.52	-0.0894297	0.485796	0.966671
ENSG00000085224.22	ATRX	IFNA16.6421.52	0.115255	0.368389	0.966671
ENSG00000085231.14	AK6	IFNA16.6421.52	0.188364	0.139294	0.966671
ENSG00000085265.11	FCN1	IFNA16.6421.52	-0.102727	0.423038	0.966671
ENSG00000085365.18	SCAMP1	IFNA16.6421.52	0.108535	0.397149	0.966671
ENSG00000085382.12	HACE1	IFNA16.6421.52	0.204566	0.107784	0.966671
ENSG00000085415.16	SEH1L	IFNA16.6421.52	0.111031	0.386316	0.966671
ENSG00000085449.15	WDFY1	IFNA16.6421.52	0.0808852	0.528574	0.966671
ENSG00000085511.20	MAP3K4	IFNA16.6421.52	0.141657	0.2681	0.966671
ENSG00000085514.16	PILRA	IFNA16.6421.52	-0.167771	0.188742	0.966671
ENSG00000085563.15	ABCB1	IFNA16.6421.52	0.189852	0.13614	0.966671
ENSG00000085721.12	RRN3	IFNA16.6421.52	0.173339	0.174275	0.966671
ENSG00000085733.16	CTTN	IFNA16.6421.52	0.108295	0.3982	0.966671
ENSG00000085741.13	WNT11	IFNA16.6421.52	0.143929	0.260423	0.966671
ENSG00000085788.14	DDHD2	IFNA16.6421.52	0.111319	0.385078	0.966671
ENSG00000085832.17	EPS15	IFNA16.6421.52	0.11732	0.359816	0.966671
ENSG00000085840.13	ORC1	IFNA16.6421.52	0.232143	0.0671338	0.966671
ENSG00000085872.15	CHERP	IFNA16.6421.52	0.162874	0.202159	0.966671
ENSG00000085978.22	ATG16L1	IFNA16.6421.52	0.133065	0.298503	0.966671
ENSG00000085998.14	POMGNT1	IFNA16.6421.52	0.194844	0.12595	0.966671
ENSG00000085999.13	RAD54L	IFNA16.6421.52	0.21316	0.0934712	0.966671
ENSG00000086062.12	B4GALT1	IFNA16.6421.52	-0.0894297	0.485796	0.966671
ENSG00000086102.19	NFX1	IFNA16.6421.52	0.160138	0.209946	0.966671
ENSG00000086189.10	DIMT1	IFNA16.6421.52	0.205837	0.105566	0.966671
ENSG00000086200.16	IPO11	IFNA16.6421.52	0.136665	0.285502	0.966671
ENSG00000086288.12	NME8	IFNA16.6421.52	-0.093942	0.463966	0.966671
ENSG00000086289.12	EPDR1	IFNA16.6421.52	0.193452	0.128732	0.966671
ENSG00000086504.17	MRPL28	IFNA16.6421.52	-0.10023	0.434453	0.966671
ENSG00000086548.9	CEACAM6	IFNA16.6421.52	0.0749577	0.55931	0.966671
ENSG00000086619.14	ERO1B	IFNA16.6421.52	0.0919739	0.473422	0.966671
ENSG00000086712.13	TXLNG	IFNA16.6421.52	0.165467	0.194974	0.966671
ENSG00000086730.17	LAT2	IFNA16.6421.52	-0.133737	0.296047	0.966671
ENSG00000086758.16	HUWE1	IFNA16.6421.52	0.211934	0.0954178	0.966671
ENSG00000086848.15	ALG9	IFNA16.6421.52	0.161578	0.205822	0.966671
ENSG00000087053.18	MTMR2	IFNA16.6421.52	0.094134	0.463049	0.966671
ENSG00000087074.8	PPP1R15A	IFNA16.6421.52	-0.307124	0.0143495	0.966671
ENSG00000087077.14	TRIP6	IFNA16.6421.52	-0.0896217	0.484856	0.966671
ENSG00000087085.15	ACHE	IFNA16.6421.52	0.103435	0.41983	0.966671
ENSG00000087086.15	FTL	IFNA16.6421.52	-0.225422	0.0756758	0.966671
ENSG00000087088.20	BAX	IFNA16.6421.52	-0.0996064	0.437334	0.966671
ENSG00000087095.13	NLK	IFNA16.6421.52	0.115447	0.367587	0.966671
ENSG00000087152.15	ATXN7L3	IFNA16.6421.52	0.115495	0.367386	0.966671
ENSG00000087258.15	GNAO1	IFNA16.6421.52	0.277458	0.0276954	0.966671
ENSG00000087269.16	NOP14	IFNA16.6421.52	0.175931	0.167823	0.966671
ENSG00000087299.12	L2HGDH	IFNA16.6421.52	0.221497	0.0810523	0.966671
ENSG00000087301.9	TXNDC16	IFNA16.6421.52	-0.122408	0.33921	0.966671
ENSG00000087302.9	RTRAF	IFNA16.6421.52	0.116311	0.363988	0.966671
ENSG00000087448.11	KLHL42	IFNA16.6421.52	0.169979	0.182905	0.966671
ENSG00000087470.18	DNM1L	IFNA16.6421.52	0.160474	0.208978	0.966671
ENSG00000087586.17	AURKA	IFNA16.6421.52	0.182028	0.153342	0.966671
ENSG00000087884.14	AAMDC	IFNA16.6421.52	-0.126392	0.323602	0.966671
ENSG00000087903.13	RFX2	IFNA16.6421.52	-0.145017	0.256796	0.966671
ENSG00000087995.15	METTL2A	IFNA16.6421.52	0.123368	0.335407	0.966671
ENSG00000088179.9	PTPN4	IFNA16.6421.52	0.151594	0.235618	0.966671
ENSG00000088205.13	DDX18	IFNA16.6421.52	0.0735407	0.566781	0.966671
ENSG00000088247.17	KHSRP	IFNA16.6421.52	0.170699	0.18103	0.966671
ENSG00000088256.9	GNA11	IFNA16.6421.52	-0.078053	0.543155	0.966671
ENSG00000088280.19	ASAP3	IFNA16.6421.52	0.229993	0.0697773	0.966671
ENSG00000088305.18	DNMT3B	IFNA16.6421.52	0.106398	0.406562	0.966671
ENSG00000088325.16	TPX2	IFNA16.6421.52	0.138009	0.280745	0.966671
ENSG00000088387.19	DOCK9	IFNA16.6421.52	0.127448	0.319543	0.966671
ENSG00000088448.14	ANKRD10	IFNA16.6421.52	0.142185	0.266302	0.966671
ENSG00000088451.11	TGDS	IFNA16.6421.52	0.156634	0.220224	0.966671
ENSG00000088538.13	DOCK3	IFNA16.6421.52	0.243382	0.0545919	0.966671
ENSG00000088543.15	C3orf18	IFNA16.6421.52	0.173915	0.172826	0.966671
ENSG00000088726.16	TMEM40	IFNA16.6421.52	-0.120104	0.348448	0.966671
ENSG00000088808.18	PPP1R13B	IFNA16.6421.52	0.116455	0.36339	0.966671
ENSG00000088812.18	ATRN	IFNA16.6421.52	0.0865975	0.49977	0.966671
ENSG00000088827.12	SIGLEC1	IFNA16.6421.52	0.0875576	0.49501	0.966671
ENSG00000088832.17	FKBP1A	IFNA16.6421.52	-0.210781	0.0972748	0.966671
ENSG00000088833.17	NSFL1C	IFNA16.6421.52	-0.259217	0.0402205	0.966671
ENSG00000088836.14	SLC4A11	IFNA16.6421.52	-0.124358	0.331511	0.966671
ENSG00000088854.12	C20orf194	IFNA16.6421.52	0.158746	0.213988	0.966671
ENSG00000088876.13	ZNF343	IFNA16.6421.52	0.230223	0.0694913	0.966671
ENSG00000088888.18	MAVS	IFNA16.6421.52	0.134697	0.292562	0.966671
ENSG00000088899.15	LZTS3	IFNA16.6421.52	0.192252	0.131166	0.966671
ENSG00000088970.16	KIZ	IFNA16.6421.52	0.18582	0.144814	0.966671
ENSG00000089006.16	SNX5	IFNA16.6421.52	0.122552	0.338638	0.966671
ENSG00000089012.14	SIRPG	IFNA16.6421.52	0.164603	0.197348	0.966671
ENSG00000089022.14	MAPKAPK5	IFNA16.6421.52	0.147369	0.249078	0.966671
ENSG00000089041.17	P2RX7	IFNA16.6421.52	0.101286	0.429602	0.966671
ENSG00000089048.14	ESF1	IFNA16.6421.52	0.0955741	0.456203	0.966671
ENSG00000089050.16	RBBP9	IFNA16.6421.52	0.0996544	0.437112	0.966671
ENSG00000089053.13	ANAPC5	IFNA16.6421.52	0.131816	0.303099	0.966671
ENSG00000089057.15	SLC23A2	IFNA16.6421.52	0.129272	0.312608	0.966671
ENSG00000089063.15	TMEM230	IFNA16.6421.52	0.131912	0.302743	0.966671
ENSG00000089094.19	KDM2B	IFNA16.6421.52	0.155962	0.222235	0.966671
ENSG00000089123.16	TASP1	IFNA16.6421.52	0.107528	0.401568	0.966671
ENSG00000089154.11	GCN1	IFNA16.6421.52	0.213038	0.0936643	0.966671
ENSG00000089169.15	RPH3A	IFNA16.6421.52	0.192924	0.129799	0.966671
ENSG00000089177.18	KIF16B	IFNA16.6421.52	0.077525	0.545895	0.966671
ENSG00000089195.15	TRMT6	IFNA16.6421.52	0.156538	0.220511	0.966671
ENSG00000089220.5	PEBP1	IFNA16.6421.52	0.119	0.352929	0.966671
ENSG00000089234.16	BRAP	IFNA16.6421.52	-0.195901	0.123871	0.966671
ENSG00000089280.18	FUS	IFNA16.6421.52	0.0880856	0.492402	0.966671
ENSG00000089335.21	ZNF302	IFNA16.6421.52	0.181932	0.153562	0.966671
ENSG00000089351.14	GRAMD1A	IFNA16.6421.52	-0.108535	0.397149	0.966671
ENSG00000089486.17	CDIP1	IFNA16.6421.52	0.09399	0.463737	0.966671
ENSG00000089685.15	BIRC5	IFNA16.6421.52	0.1815	0.154558	0.966671
ENSG00000089692.9	LAG3	IFNA16.6421.52	0.22547	0.0756119	0.966671
ENSG00000089693.10	MLF2	IFNA16.6421.52	-0.0956221	0.455976	0.966671
ENSG00000089723.10	OTUB2	IFNA16.6421.52	0.174661	0.170964	0.966671
ENSG00000089737.17	DDX24	IFNA16.6421.52	0.160282	0.209531	0.966671
ENSG00000089775.11	ZBTB25	IFNA16.6421.52	0.168443	0.186951	0.966671
ENSG00000089818.18	NECAP1	IFNA16.6421.52	0.078149	0.542657	0.966671
ENSG00000089847.12	ANKRD24	IFNA16.6421.52	-0.077669	0.545147	0.966671
ENSG00000089876.12	DHX32	IFNA16.6421.52	0.123224	0.335976	0.966671
ENSG00000089916.18	GPATCH2L	IFNA16.6421.52	0.107815	0.400307	0.966671
ENSG00000090006.17	LTBP4	IFNA16.6421.52	0.208909	0.100352	0.966671
ENSG00000090020.11	SLC9A1	IFNA16.6421.52	0.0722446	0.573655	0.966671
ENSG00000090061.17	CCNK	IFNA16.6421.52	0.12908	0.313333	0.966671
ENSG00000090097.21	PCBP4	IFNA16.6421.52	0.119672	0.350197	0.966671
ENSG00000090376.11	IRAK3	IFNA16.6421.52	-0.137721	0.28176	0.966671
ENSG00000090432.7	MUL1	IFNA16.6421.52	-0.106231	0.407306	0.966671
ENSG00000090447.12	TFAP4	IFNA16.6421.52	0.0877016	0.494298	0.966671
ENSG00000090470.15	PDCD7	IFNA16.6421.52	0.132632	0.300089	0.966671
ENSG00000090520.11	DNAJB11	IFNA16.6421.52	-0.078053	0.543155	0.966671
ENSG00000090554.13	FLT3LG	IFNA16.6421.52	0.152074	0.23412	0.966671
ENSG00000090565.16	RAB11FIP3	IFNA16.6421.52	0.212078	0.0951876	0.966671
ENSG00000090615.15	GOLGA3	IFNA16.6421.52	0.132344	0.301149	0.966671
ENSG00000090621.14	PABPC4	IFNA16.6421.52	0.151978	0.234419	0.966671
ENSG00000090661.12	CERS4	IFNA16.6421.52	-0.0828053	0.518801	0.966671
ENSG00000090674.16	MCOLN1	IFNA16.6421.52	-0.107767	0.400518	0.966671
ENSG00000090776.6	EFNB1	IFNA16.6421.52	0.0756048	0.555914	0.966671
ENSG00000090857.13	PDPR	IFNA16.6421.52	0.127736	0.318441	0.966671
ENSG00000090861.15	AARS1	IFNA16.6421.52	0.0945661	0.460989	0.966671
ENSG00000090889.12	KIF4A	IFNA16.6421.52	0.241893	0.0561351	0.966671
ENSG00000090905.19	TNRC6A	IFNA16.6421.52	0.233631	0.0653512	0.966671
ENSG00000090924.15	PLEKHG2	IFNA16.6421.52	0.202477	0.111506	0.966671
ENSG00000090975.12	PITPNM2	IFNA16.6421.52	0.269969	0.0323701	0.966671
ENSG00000090989.18	EXOC1	IFNA16.6421.52	0.0723886	0.572889	0.966671
ENSG00000091009.8	RBM27	IFNA16.6421.52	0.143097	0.263215	0.966671
ENSG00000091073.19	DTX2	IFNA16.6421.52	-0.0851094	0.507194	0.966671
ENSG00000091106.19	NLRC4	IFNA16.6421.52	-0.126488	0.323232	0.966671
ENSG00000091127.14	PUS7	IFNA16.6421.52	0.184622	0.147468	0.966671
ENSG00000091140.14	DLD	IFNA16.6421.52	0.111799	0.383019	0.966671
ENSG00000091157.13	WDR7	IFNA16.6421.52	0.114199	0.372823	0.966671
ENSG00000091181.19	IL5RA	IFNA16.6421.52	-0.0806701	0.529675	0.966671
ENSG00000091262.15	ABCC6	IFNA16.6421.52	-0.0811252	0.527348	0.966671
ENSG00000091317.8	CMTM6	IFNA16.6421.52	-0.181932	0.153562	0.966671
ENSG00000091409.15	ITGA6	IFNA16.6421.52	0.202237	0.11194	0.966671
ENSG00000091483.6	FH	IFNA16.6421.52	0.0824213	0.520748	0.966671
ENSG00000091527.15	CDV3	IFNA16.6421.52	0.131432	0.304522	0.966671
ENSG00000091542.9	ALKBH5	IFNA16.6421.52	0.218894	0.0847808	0.966671
ENSG00000091651.9	ORC6	IFNA16.6421.52	0.111656	0.38363	0.966671
ENSG00000091831.23	ESR1	IFNA16.6421.52	0.18172	0.154049	0.966671
ENSG00000092010.15	PSME1	IFNA16.6421.52	-0.0818452	0.523676	0.966671
ENSG00000092020.10	PPP2R3C	IFNA16.6421.52	-0.128312	0.316246	0.966671
ENSG00000092036.18	HAUS4	IFNA16.6421.52	-0.184668	0.147366	0.966671
ENSG00000092096.16	SLC22A17	IFNA16.6421.52	0.133929	0.295348	0.966671
ENSG00000092098.17	RNF31	IFNA16.6421.52	0.246662	0.0513148	0.966671
ENSG00000092140.16	G2E3	IFNA16.6421.52	0.131096	0.305771	0.966671
ENSG00000092148.13	HECTD1	IFNA16.6421.52	0.119144	0.352343	0.966671
ENSG00000092200.12	RPGRIP1	IFNA16.6421.52	-0.1298	0.310619	0.966671
ENSG00000092208.17	GEMIN2	IFNA16.6421.52	0.202671	0.111155	0.966671
ENSG00000092439.16	TRPM7	IFNA16.6421.52	0.159658	0.211334	0.966671
ENSG00000092470.12	WDR76	IFNA16.6421.52	0.133113	0.298327	0.966671
ENSG00000092758.18	COL9A3	IFNA16.6421.52	-0.114631	0.371005	0.966671
ENSG00000092841.18	MYL6	IFNA16.6421.52	-0.145161	0.256319	0.966671
ENSG00000092847.12	AGO1	IFNA16.6421.52	0.136809	0.28499	0.966671
ENSG00000092853.14	CLSPN	IFNA16.6421.52	0.136521	0.286014	0.966671
ENSG00000092871.16	RFFL	IFNA16.6421.52	-0.103015	0.421732	0.966671
ENSG00000092978.11	GPATCH2	IFNA16.6421.52	0.0859735	0.502876	0.966671
ENSG00000093009.10	CDC45	IFNA16.6421.52	0.198591	0.118692	0.966671
ENSG00000093134.15	VNN3	IFNA16.6421.52	-0.134409	0.293605	0.966671
ENSG00000093183.14	SEC22C	IFNA16.6421.52	0.200941	0.114305	0.966671
ENSG00000093217.11	XYLB	IFNA16.6421.52	0.112153	0.381506	0.966671
ENSG00000094631.21	HDAC6	IFNA16.6421.52	0.185388	0.145767	0.966671
ENSG00000094841.14	UPRT	IFNA16.6421.52	0.116695	0.362395	0.966671
ENSG00000094880.11	CDC23	IFNA16.6421.52	0.256336	0.0425721	0.966671
ENSG00000094914.14	AAAS	IFNA16.6421.52	0.0794451	0.535964	0.966671
ENSG00000094916.16	CBX5	IFNA16.6421.52	0.215774	0.0894272	0.966671
ENSG00000094975.14	SUCO	IFNA16.6421.52	0.171611	0.178675	0.966671
ENSG00000095002.15	MSH2	IFNA16.6421.52	0.189468	0.136949	0.966671
ENSG00000095059.16	DHPS	IFNA16.6421.52	0.077669	0.545147	0.966671
ENSG00000095066.11	HOOK2	IFNA16.6421.52	-0.159466	0.21189	0.966671
ENSG00000095261.14	PSMD5	IFNA16.6421.52	0.12572	0.326202	0.966671
ENSG00000095319.14	NUP188	IFNA16.6421.52	0.203725	0.10927	0.966671
ENSG00000095321.17	CRAT	IFNA16.6421.52	0.0911098	0.477605	0.966671
ENSG00000095370.20	SH2D3C	IFNA16.6421.52	-0.142329	0.265813	0.966671
ENSG00000095380.11	NANS	IFNA16.6421.52	-0.241551	0.0564935	0.966671
ENSG00000095485.18	CWF19L1	IFNA16.6421.52	-0.112279	0.380966	0.966671
ENSG00000095564.14	BTAF1	IFNA16.6421.52	0.116647	0.362594	0.966671
ENSG00000095574.11	IKZF5	IFNA16.6421.52	0.0863095	0.501202	0.966671
ENSG00000095637.22	SORBS1	IFNA16.6421.52	0.152062	0.234156	0.966671
ENSG00000095906.17	NUBP2	IFNA16.6421.52	0.0749808	0.559189	0.966671
ENSG00000095932.7	SMIM24	IFNA16.6421.52	0.077525	0.545895	0.966671
ENSG00000096006.11	CRISP3	IFNA16.6421.52	0.0734927	0.567035	0.966671
ENSG00000096070.19	BRPF3	IFNA16.6421.52	0.158362	0.215112	0.966671
ENSG00000096092.6	TMEM14A	IFNA16.6421.52	0.114321	0.372312	0.966671
ENSG00000096093.16	EFHC1	IFNA16.6421.52	-0.166283	0.19275	0.966671
ENSG00000096384.20	HSP90AB1	IFNA16.6421.52	0.102439	0.424346	0.966671
ENSG00000096433.11	ITPR3	IFNA16.6421.52	0.199837	0.116351	0.966671
ENSG00000096654.15	ZNF184	IFNA16.6421.52	0.156778	0.219795	0.966671
ENSG00000096696.14	DSP	IFNA16.6421.52	-0.171426	0.179152	0.966671
ENSG00000096717.12	SIRT1	IFNA16.6421.52	0.21107	0.0968079	0.966671
ENSG00000096872.16	IFT74	IFNA16.6421.52	0.135513	0.289621	0.966671
ENSG00000097007.19	ABL1	IFNA16.6421.52	0.241407	0.0566454	0.966671
ENSG00000097021.19	ACOT7	IFNA16.6421.52	0.111703	0.38343	0.966671
ENSG00000097046.13	CDC7	IFNA16.6421.52	0.170699	0.18103	0.966671
ENSG00000099139.14	PCSK5	IFNA16.6421.52	0.181356	0.154891	0.966671
ENSG00000099194.6	SCD	IFNA16.6421.52	0.15505	0.224984	0.966671
ENSG00000099203.7	TMED1	IFNA16.6421.52	-0.147945	0.247212	0.966671
ENSG00000099204.20	ABLIM1	IFNA16.6421.52	0.167195	0.190286	0.966671
ENSG00000099219.14	ERMP1	IFNA16.6421.52	0.141417	0.26892	0.966671
ENSG00000099246.16	RAB18	IFNA16.6421.52	0.0768529	0.549391	0.966671
ENSG00000099256.19	PRTFDC1	IFNA16.6421.52	0.14064	0.271587	0.966671
ENSG00000099308.10	MAST3	IFNA16.6421.52	-0.0977823	0.445815	0.966671
ENSG00000099326.9	MZF1	IFNA16.6421.52	0.0951901	0.458023	0.966671
ENSG00000099337.5	KCNK6	IFNA16.6421.52	-0.168491	0.186824	0.966671
ENSG00000099338.23	CATSPERG	IFNA16.6421.52	0.078245	0.54216	0.966671
ENSG00000099364.16	FBXL19	IFNA16.6421.52	0.141897	0.267282	0.966671
ENSG00000099377.14	HSD3B7	IFNA16.6421.52	-0.106183	0.407519	0.966671
ENSG00000099381.18	SETD1A	IFNA16.6421.52	0.244816	0.0531389	0.966671
ENSG00000099624.8	ATP5F1D	IFNA16.6421.52	0.110455	0.3888	0.966671
ENSG00000099783.12	HNRNPM	IFNA16.6421.52	0.106231	0.407306	0.966671
ENSG00000099797.15	TECR	IFNA16.6421.52	0.123368	0.335407	0.966671
ENSG00000099800.8	TIMM13	IFNA16.6421.52	0.0964382	0.452123	0.966671
ENSG00000099810.21	MTAP	IFNA16.6421.52	0.229983	0.0697906	0.966671
ENSG00000099814.16	CEP170B	IFNA16.6421.52	0.154865	0.225544	0.966671
ENSG00000099821.14	POLRMT	IFNA16.6421.52	0.228879	0.0711807	0.966671
ENSG00000099834.19	CDHR5	IFNA16.6421.52	0.147726	0.247921	0.966671
ENSG00000099840.13	IZUMO4	IFNA16.6421.52	-0.0720046	0.574932	0.966671
ENSG00000099866.15	MADCAM1	IFNA16.6421.52	-0.259265	0.0401823	0.966671
ENSG00000099875.14	MKNK2	IFNA16.6421.52	-0.0901498	0.482277	0.966671
ENSG00000099889.14	ARVCF	IFNA16.6421.52	0.138009	0.280745	0.966671
ENSG00000099904.15	ZDHHC8	IFNA16.6421.52	0.194076	0.127479	0.966671
ENSG00000099917.17	MED15	IFNA16.6421.52	0.263777	0.0367176	0.966671
ENSG00000099940.12	SNAP29	IFNA16.6421.52	-0.122312	0.339592	0.966671
ENSG00000099942.13	CRKL	IFNA16.6421.52	0.196861	0.122004	0.966671
ENSG00000099949.21	LZTR1	IFNA16.6421.52	0.105847	0.409013	0.966671
ENSG00000099953.10	MMP11	IFNA16.6421.52	0.119097	0.352532	0.966671
ENSG00000099968.18	BCL2L13	IFNA16.6421.52	0.152074	0.23412	0.966671
ENSG00000099994.11	SUSD2	IFNA16.6421.52	0.0848735	0.508377	0.966671
ENSG00000099998.17	GGT5	IFNA16.6421.52	-0.121003	0.344826	0.966671
ENSG00000099999.15	RNF215	IFNA16.6421.52	0.106759	0.404965	0.966671
ENSG00000100003.18	SEC14L2	IFNA16.6421.52	0.142226	0.266162	0.966671
ENSG00000100023.19	PPIL2	IFNA16.6421.52	0.188892	0.138169	0.966671
ENSG00000100024.15	UPB1	IFNA16.6421.52	0.134985	0.291522	0.966671
ENSG00000100027.16	YPEL1	IFNA16.6421.52	0.111943	0.382402	0.966671
ENSG00000100028.12	SNRPD3	IFNA16.6421.52	0.0730127	0.569577	0.966671
ENSG00000100031.19	GGT1	IFNA16.6421.52	0.206269	0.10482	0.966671
ENSG00000100034.14	PPM1F	IFNA16.6421.52	-0.169211	0.18492	0.966671
ENSG00000100055.21	CYTH4	IFNA16.6421.52	-0.198829	0.118242	0.966671
ENSG00000100058.12	CRYBB2P1	IFNA16.6421.52	0.208621	0.100832	0.966671
ENSG00000100060.18	MFNG	IFNA16.6421.52	0.108727	0.396309	0.966671
ENSG00000100079.7	LGALS2	IFNA16.6421.52	-0.150346	0.239541	0.966671
ENSG00000100084.14	HIRA	IFNA16.6421.52	0.323061	0.00980822	0.966671
ENSG00000100097.12	LGALS1	IFNA16.6421.52	-0.078485	0.540918	0.966671
ENSG00000100099.20	HPS4	IFNA16.6421.52	0.120776	0.345738	0.966671
ENSG00000100100.13	PIK3IP1	IFNA16.6421.52	0.222974	0.0789944	0.966671
ENSG00000100104.13	SRRD	IFNA16.6421.52	0.119672	0.350197	0.966671
ENSG00000100105.18	PATZ1	IFNA16.6421.52	0.179916	0.15825	0.966671
ENSG00000100106.22	TRIOBP	IFNA16.6421.52	-0.171947	0.177814	0.966671
ENSG00000100138.15	SNU13	IFNA16.6421.52	0.0797331	0.534482	0.966671
ENSG00000100139.13	MICALL1	IFNA16.6421.52	0.163642	0.200011	0.966671
ENSG00000100150.20	DEPDC5	IFNA16.6421.52	0.150106	0.240301	0.966671
ENSG00000100151.16	PICK1	IFNA16.6421.52	0.0879416	0.493112	0.966671
ENSG00000100162.15	CENPM	IFNA16.6421.52	0.0971582	0.448737	0.966671
ENSG00000100181.22	TPTEP1	IFNA16.6421.52	0.0982143	0.443798	0.966671
ENSG00000100201.21	DDX17	IFNA16.6421.52	0.0799731	0.533248	0.966671
ENSG00000100207.18	TCF20	IFNA16.6421.52	0.102055	0.426094	0.966671
ENSG00000100209.10	HSCB	IFNA16.6421.52	-0.225614	0.0754203	0.966671
ENSG00000100211.10	CBY1	IFNA16.6421.52	0.1827	0.151804	0.966671
ENSG00000100216.6	TOMM22	IFNA16.6421.52	0.0929339	0.468796	0.966671
ENSG00000100221.10	JOSD1	IFNA16.6421.52	0.171371	0.179293	0.966671
ENSG00000100226.16	GTPBP1	IFNA16.6421.52	0.165995	0.193533	0.966671
ENSG00000100228.12	RAB36	IFNA16.6421.52	-0.114967	0.369595	0.966671
ENSG00000100239.16	PPP6R2	IFNA16.6421.52	0.149818	0.241215	0.966671
ENSG00000100241.21	SBF1	IFNA16.6421.52	0.22235	0.0798585	0.966671
ENSG00000100242.15	SUN2	IFNA16.6421.52	0.216254	0.0886996	0.966671
ENSG00000100246.13	DNAL4	IFNA16.6421.52	-0.239199	0.0590158	0.966671
ENSG00000100258.18	LMF2	IFNA16.6421.52	0.132825	0.299383	0.966671
ENSG00000100263.14	RHBDD3	IFNA16.6421.52	0.092982	0.468566	0.966671
ENSG00000100266.19	PACSIN2	IFNA16.6421.52	-0.1815	0.154558	0.966671
ENSG00000100271.17	TTLL1	IFNA16.6421.52	0.160138	0.209946	0.966671
ENSG00000100281.14	HMGXB4	IFNA16.6421.52	0.127496	0.319359	0.966671
ENSG00000100284.21	TOM1	IFNA16.6421.52	-0.15097	0.237574	0.966671
ENSG00000100285.10	NEFH	IFNA16.6421.52	0.104652	0.414352	0.966671
ENSG00000100288.19	CHKB	IFNA16.6421.52	0.246256	0.0517114	0.966671
ENSG00000100292.17	HMOX1	IFNA16.6421.52	-0.178187	0.162351	0.966671
ENSG00000100296.13	THOC5	IFNA16.6421.52	-0.16201	0.204596	0.966671
ENSG00000100297.16	MCM5	IFNA16.6421.52	0.161386	0.206368	0.966671
ENSG00000100298.15	APOBEC3H	IFNA16.6421.52	0.129032	0.313515	0.966671
ENSG00000100300.18	TSPO	IFNA16.6421.52	-0.117464	0.359223	0.966671
ENSG00000100304.13	TTLL12	IFNA16.6421.52	0.235167	0.0635512	0.966671
ENSG00000100311.17	PDGFB	IFNA16.6421.52	0.171083	0.180036	0.966671
ENSG00000100319.13	ZMAT5	IFNA16.6421.52	-0.105127	0.412225	0.966671
ENSG00000100321.15	SYNGR1	IFNA16.6421.52	0.0810292	0.527838	0.966671
ENSG00000100324.14	TAB1	IFNA16.6421.52	0.202573	0.111333	0.966671
ENSG00000100335.15	MIEF1	IFNA16.6421.52	0.171611	0.178675	0.966671
ENSG00000100346.18	CACNA1I	IFNA16.6421.52	0.189372	0.137152	0.966671
ENSG00000100350.14	FOXRED2	IFNA16.6421.52	0.231615	0.0677756	0.966671
ENSG00000100351.17	GRAP2	IFNA16.6421.52	0.160954	0.207602	0.966671
ENSG00000100354.21	TNRC6B	IFNA16.6421.52	0.194796	0.126045	0.966671
ENSG00000100360.15	IFT27	IFNA16.6421.52	0.0833333	0.516129	0.966671
ENSG00000100364.18	KIAA0930	IFNA16.6421.52	-0.0770449	0.548391	0.966671
ENSG00000100365.16	NCF4	IFNA16.6421.52	-0.166667	0.19171	0.966671
ENSG00000100372.15	SLC25A17	IFNA16.6421.52	0.152218	0.233673	0.966671
ENSG00000100376.12	FAM118A	IFNA16.6421.52	-0.136521	0.286014	0.966671
ENSG00000100380.14	ST13	IFNA16.6421.52	0.0891897	0.486972	0.966671
ENSG00000100385.14	IL2RB	IFNA16.6421.52	0.129224	0.312789	0.966671
ENSG00000100387.9	RBX1	IFNA16.6421.52	0.101959	0.426532	0.966671
ENSG00000100395.15	L3MBTL2	IFNA16.6421.52	0.122264	0.339783	0.966671
ENSG00000100401.19	RANGAP1	IFNA16.6421.52	0.105079	0.41244	0.966671
ENSG00000100403.12	ZC3H7B	IFNA16.6421.52	0.184236	0.148332	0.966671
ENSG00000100412.16	ACO2	IFNA16.6421.52	0.0724846	0.572379	0.966671
ENSG00000100413.17	POLR3H	IFNA16.6421.52	0.077957	0.543652	0.966671
ENSG00000100416.15	TRMU	IFNA16.6421.52	0.131912	0.302743	0.966671
ENSG00000100422.14	CERK	IFNA16.6421.52	0.142041	0.266792	0.966671
ENSG00000100425.18	BRD1	IFNA16.6421.52	0.230847	0.0687179	0.966671
ENSG00000100426.7	ZBED4	IFNA16.6421.52	0.244336	0.0536218	0.966671
ENSG00000100427.15	MLC1	IFNA16.6421.52	0.0813652	0.526122	0.966671
ENSG00000100429.18	HDAC10	IFNA16.6421.52	0.121688	0.342081	0.966671
ENSG00000100441.10	KHNYN	IFNA16.6421.52	0.112039	0.381992	0.966671
ENSG00000100442.11	FKBP3	IFNA16.6421.52	0.0737327	0.565766	0.966671
ENSG00000100445.17	SDR39U1	IFNA16.6421.52	0.123992	0.332949	0.966671
ENSG00000100448.4	CTSG	IFNA16.6421.52	0.15841	0.214972	0.966671
ENSG00000100450.13	GZMH	IFNA16.6421.52	0.114535	0.371409	0.966671
ENSG00000100453.13	GZMB	IFNA16.6421.52	0.0974942	0.447163	0.966671
ENSG00000100462.16	PRMT5	IFNA16.6421.52	-0.194028	0.127575	0.966671
ENSG00000100473.18	COCH	IFNA16.6421.52	0.14502	0.256789	0.966671
ENSG00000100479.13	POLE2	IFNA16.6421.52	0.13946	0.27567	0.966671
ENSG00000100490.9	CDKL1	IFNA16.6421.52	0.0875096	0.495247	0.966671
ENSG00000100504.17	PYGL	IFNA16.6421.52	-0.131864	0.302921	0.966671
ENSG00000100522.10	GNPNAT1	IFNA16.6421.52	0.149194	0.243203	0.966671
ENSG00000100523.15	DDHD1	IFNA16.6421.52	0.218318	0.0856239	0.966671
ENSG00000100526.20	CDKN3	IFNA16.6421.52	0.144507	0.258493	0.966671
ENSG00000100528.12	CNIH1	IFNA16.6421.52	0.103207	0.420863	0.966671
ENSG00000100564.9	PIGH	IFNA16.6421.52	0.162826	0.202294	0.966671
ENSG00000100567.13	PSMA3	IFNA16.6421.52	0.0847254	0.50912	0.966671
ENSG00000100568.11	VTI1B	IFNA16.6421.52	0.111799	0.383019	0.966671
ENSG00000100578.17	KIAA0586	IFNA16.6421.52	0.105847	0.409013	0.966671
ENSG00000100592.15	DAAM1	IFNA16.6421.52	-0.140361	0.272548	0.966671
ENSG00000100599.16	AL159141.1	IFNA16.6421.52	-0.149482	0.242284	0.966671
ENSG00000100600.15	LGMN	IFNA16.6421.52	0.103255	0.420645	0.966671
ENSG00000100605.17	ITPK1	IFNA16.6421.52	-0.130904	0.306486	0.966671
ENSG00000100612.14	DHRS7	IFNA16.6421.52	-0.187308	0.141566	0.966671
ENSG00000100632.11	ERH	IFNA16.6421.52	0.093078	0.468104	0.966671
ENSG00000100650.16	SRSF5	IFNA16.6421.52	0.150922	0.237725	0.966671
ENSG00000100664.11	EIF5	IFNA16.6421.52	0.093798	0.464654	0.966671
ENSG00000100697.14	DICER1	IFNA16.6421.52	-0.0802611	0.53177	0.966671
ENSG00000100711.13	ZFYVE21	IFNA16.6421.52	0.0982143	0.443798	0.966671
ENSG00000100714.17	MTHFD1	IFNA16.6421.52	0.155914	0.222379	0.966671
ENSG00000100722.20	ZC3H14	IFNA16.6421.52	0.127448	0.319543	0.966671
ENSG00000100726.15	TELO2	IFNA16.6421.52	0.156106	0.221803	0.966671
ENSG00000100749.8	VRK1	IFNA16.6421.52	0.164363	0.198012	0.966671
ENSG00000100784.12	RPS6KA5	IFNA16.6421.52	-0.0904378	0.480873	0.966671
ENSG00000100796.17	PPP4R3A	IFNA16.6421.52	0.136809	0.28499	0.966671
ENSG00000100802.15	C14orf93	IFNA16.6421.52	-0.206701	0.104079	0.966671
ENSG00000100811.14	YY1	IFNA16.6421.52	0.228159	0.0720991	0.966671
ENSG00000100814.18	CCNB1IP1	IFNA16.6421.52	0.214718	0.0910444	0.966671
ENSG00000100815.12	TRIP11	IFNA16.6421.52	0.078101	0.542906	0.966671
ENSG00000100852.13	ARHGAP5	IFNA16.6421.52	0.126584	0.322862	0.966671
ENSG00000100888.14	CHD8	IFNA16.6421.52	0.104551	0.414806	0.966671
ENSG00000100897.17	DCAF11	IFNA16.6421.52	0.128264	0.316428	0.966671
ENSG00000100908.14	EMC9	IFNA16.6421.52	0.21347	0.092985	0.966671
ENSG00000100916.14	BRMS1L	IFNA16.6421.52	0.124646	0.330386	0.966671
ENSG00000100934.15	SEC23A	IFNA16.6421.52	0.146217	0.252838	0.966671
ENSG00000100938.17	GMPR2	IFNA16.6421.52	-0.11924	0.351952	0.966671
ENSG00000100941.9	PNN	IFNA16.6421.52	0.0958621	0.454841	0.966671
ENSG00000100949.14	RABGGTA	IFNA16.6421.52	0.130808	0.306844	0.966671
ENSG00000100985.7	MMP9	IFNA16.6421.52	-0.078149	0.542657	0.966671
ENSG00000100994.12	PYGB	IFNA16.6421.52	0.226575	0.074153	0.966671
ENSG00000100997.20	ABHD12	IFNA16.6421.52	0.172907	0.175368	0.966671
ENSG00000101000.6	PROCR	IFNA16.6421.52	-0.14526	0.255993	0.966671
ENSG00000101003.10	GINS1	IFNA16.6421.52	0.188265	0.139506	0.966671
ENSG00000101004.15	NINL	IFNA16.6421.52	0.193691	0.128252	0.966671
ENSG00000101019.22	UQCC1	IFNA16.6421.52	0.15577	0.222812	0.966671
ENSG00000101040.19	ZMYND8	IFNA16.6421.52	0.0807892	0.529065	0.966671
ENSG00000101082.14	SLA2	IFNA16.6421.52	0.165035	0.196158	0.966671
ENSG00000101084.18	RAB5IF	IFNA16.6421.52	-0.207949	0.10196	0.966671
ENSG00000101096.20	NFATC2	IFNA16.6421.52	0.137721	0.28176	0.966671
ENSG00000101104.12	PABPC1L	IFNA16.6421.52	-0.078821	0.539182	0.966671
ENSG00000101126.18	ADNP	IFNA16.6421.52	0.0843414	0.511048	0.966671
ENSG00000101138.12	CSTF1	IFNA16.6421.52	0.151738	0.235168	0.966671
ENSG00000101146.13	RAE1	IFNA16.6421.52	0.112279	0.380966	0.966671
ENSG00000101150.17	TPD52L2	IFNA16.6421.52	-0.199981	0.116082	0.966671
ENSG00000101158.15	NELFCD	IFNA16.6421.52	0.231855	0.0674832	0.966671
ENSG00000101160.14	CTSZ	IFNA16.6421.52	-0.286674	0.0227336	0.966671
ENSG00000101190.13	TCFL5	IFNA16.6421.52	0.0759889	0.553903	0.966671
ENSG00000101191.17	DIDO1	IFNA16.6421.52	0.169067	0.1853	0.966671
ENSG00000101193.8	GID8	IFNA16.6421.52	0.111271	0.385284	0.966671
ENSG00000101199.13	ARFGAP1	IFNA16.6421.52	0.142617	0.264837	0.966671
ENSG00000101216.11	GMEB2	IFNA16.6421.52	0.235935	0.0626663	0.966671
ENSG00000101220.17	C20orf27	IFNA16.6421.52	0.0847254	0.50912	0.966671
ENSG00000101224.17	CDC25B	IFNA16.6421.52	0.238911	0.0593308	0.966671
ENSG00000101246.20	ARFRP1	IFNA16.6421.52	0.127832	0.318075	0.966671
ENSG00000101247.18	NDUFAF5	IFNA16.6421.52	0.154618	0.226295	0.966671
ENSG00000101255.11	TRIB3	IFNA16.6421.52	0.233295	0.0657503	0.966671
ENSG00000101265.16	RASSF2	IFNA16.6421.52	-0.140649	0.271555	0.966671
ENSG00000101290.14	CDS2	IFNA16.6421.52	0.0838614	0.513465	0.966671
ENSG00000101294.17	HM13	IFNA16.6421.52	-0.110791	0.38735	0.966671
ENSG00000101298.15	SNPH	IFNA16.6421.52	0.265745	0.0352861	0.966671
ENSG00000101336.14	HCK	IFNA16.6421.52	-0.188268	0.1395	0.966671
ENSG00000101337.16	TM9SF4	IFNA16.6421.52	0.0873176	0.496198	0.966671
ENSG00000101353.14	MROH8	IFNA16.6421.52	0.115189	0.368668	0.966671
ENSG00000101361.17	NOP56	IFNA16.6421.52	0.128024	0.317342	0.966671
ENSG00000101363.12	MANBAL	IFNA16.6421.52	-0.141465	0.268756	0.966671
ENSG00000101367.9	MAPRE1	IFNA16.6421.52	0.148185	0.246438	0.966671
ENSG00000101391.21	CDK5RAP1	IFNA16.6421.52	0.09303	0.468335	0.966671
ENSG00000101413.12	RPRD1B	IFNA16.6421.52	0.0880376	0.492639	0.966671
ENSG00000101417.12	PXMP4	IFNA16.6421.52	0.0886137	0.489801	0.966671
ENSG00000101442.10	ACTR5	IFNA16.6421.52	0.138249	0.279901	0.966671
ENSG00000101445.10	PPP1R16B	IFNA16.6421.52	0.176747	0.165829	0.966671
ENSG00000101447.15	FAM83D	IFNA16.6421.52	0.222521	0.0796214	0.966671
ENSG00000101452.15	DHX35	IFNA16.6421.52	0.0803091	0.531524	0.966671
ENSG00000101457.13	DNTTIP1	IFNA16.6421.52	-0.310532	0.0132498	0.966671
ENSG00000101460.13	MAP1LC3A	IFNA16.6421.52	-0.144873	0.257274	0.966671
ENSG00000101464.10	PIGU	IFNA16.6421.52	0.0722926	0.573399	0.966671
ENSG00000101470.10	TNNC2	IFNA16.6421.52	-0.113841	0.374336	0.966671
ENSG00000101473.17	ACOT8	IFNA16.6421.52	-0.144681	0.257912	0.966671
ENSG00000101474.12	APMAP	IFNA16.6421.52	-0.140361	0.272548	0.966671
ENSG00000101544.9	ADNP2	IFNA16.6421.52	0.187308	0.141566	0.966671
ENSG00000101546.13	RBFA	IFNA16.6421.52	0.102055	0.426094	0.966671
ENSG00000101557.15	USP14	IFNA16.6421.52	0.169403	0.184415	0.966671
ENSG00000101558.13	VAPA	IFNA16.6421.52	-0.162442	0.203375	0.966671
ENSG00000101577.9	LPIN2	IFNA16.6421.52	0.249088	0.0489953	0.966671
ENSG00000101605.12	MYOM1	IFNA16.6421.52	-0.113191	0.377085	0.966671
ENSG00000101624.11	CEP76	IFNA16.6421.52	0.181452	0.154669	0.966671
ENSG00000101639.18	CEP192	IFNA16.6421.52	0.190476	0.134833	0.966671
ENSG00000101654.17	RNMT	IFNA16.6421.52	0.107959	0.399674	0.966671
ENSG00000101665.9	SMAD7	IFNA16.6421.52	0.218366	0.0855534	0.966671
ENSG00000101695.9	RNF125	IFNA16.6421.52	0.135081	0.291175	0.966671
ENSG00000101811.13	CSTF2	IFNA16.6421.52	0.0888537	0.488621	0.966671
ENSG00000101842.13	VSIG1	IFNA16.6421.52	0.120296	0.347672	0.966671
ENSG00000101843.19	PSMD10	IFNA16.6421.52	0.137673	0.281929	0.966671
ENSG00000101844.18	ATG4A	IFNA16.6421.52	0.166859	0.191191	0.966671
ENSG00000101856.10	PGRMC1	IFNA16.6421.52	0.118568	0.354692	0.966671
ENSG00000101888.11	NXT2	IFNA16.6421.52	0.213134	0.093513	0.966671
ENSG00000101898.6	MCTS2P	IFNA16.6421.52	0.125912	0.325458	0.966671
ENSG00000101901.12	ALG13	IFNA16.6421.52	0.112807	0.378716	0.966671
ENSG00000101911.12	PRPS2	IFNA16.6421.52	0.148522	0.245356	0.966671
ENSG00000101916.11	TLR8	IFNA16.6421.52	-0.094374	0.461904	0.966671
ENSG00000101935.10	AMMECR1	IFNA16.6421.52	0.0868376	0.498578	0.966671
ENSG00000101940.18	WDR13	IFNA16.6421.52	-0.100998	0.430922	0.966671
ENSG00000101945.16	SUV39H1	IFNA16.6421.52	0.173051	0.175003	0.966671
ENSG00000101966.12	XIAP	IFNA16.6421.52	-0.103447	0.419777	0.966671
ENSG00000101974.14	ATP11C	IFNA16.6421.52	0.172811	0.175611	0.966671
ENSG00000102001.12	CACNA1F	IFNA16.6421.52	-0.0961982	0.453254	0.966671
ENSG00000102003.10	SYP	IFNA16.6421.52	-0.116983	0.361203	0.966671
ENSG00000102007.11	PLP2	IFNA16.6421.52	-0.107767	0.400518	0.966671
ENSG00000102032.13	RENBP	IFNA16.6421.52	-0.0906778	0.479704	0.966671
ENSG00000102034.16	ELF4	IFNA16.6421.52	0.133401	0.297273	0.966671
ENSG00000102054.17	RBBP7	IFNA16.6421.52	0.179435	0.159381	0.966671
ENSG00000102081.14	FMR1	IFNA16.6421.52	0.078005	0.543404	0.966671
ENSG00000102100.16	SLC35A2	IFNA16.6421.52	0.108247	0.39841	0.966671
ENSG00000102109.9	PCSK1N	IFNA16.6421.52	0.12188	0.341314	0.966671
ENSG00000102119.11	EMD	IFNA16.6421.52	0.165563	0.194711	0.966671
ENSG00000102125.16	TAZ	IFNA16.6421.52	0.116695	0.362395	0.966671
ENSG00000102144.15	PGK1	IFNA16.6421.52	-0.146505	0.251895	0.966671
ENSG00000102145.15	GATA1	IFNA16.6421.52	-0.0949501	0.459163	0.966671
ENSG00000102178.13	UBL4A	IFNA16.6421.52	0.105415	0.410939	0.966671
ENSG00000102189.17	EEA1	IFNA16.6421.52	0.0823253	0.521236	0.966671
ENSG00000102225.16	CDK16	IFNA16.6421.52	0.182268	0.152791	0.966671
ENSG00000102226.10	USP11	IFNA16.6421.52	0.244768	0.053187	0.966671
ENSG00000102241.12	HTATSF1	IFNA16.6421.52	0.154426	0.226879	0.966671
ENSG00000102245.8	CD40LG	IFNA16.6421.52	0.106279	0.407092	0.966671
ENSG00000102265.12	TIMP1	IFNA16.6421.52	-0.152602	0.232481	0.966671
ENSG00000102309.15	PIN4	IFNA16.6421.52	0.121016	0.344773	0.966671
ENSG00000102312.22	PORCN	IFNA16.6421.52	0.201613	0.113074	0.966671
ENSG00000102316.17	MAGED2	IFNA16.6421.52	0.154762	0.225858	0.966671
ENSG00000102349.18	KLF8	IFNA16.6421.52	0.126248	0.324158	0.966671
ENSG00000102390.11	PBDC1	IFNA16.6421.52	0.12044	0.347091	0.966671
ENSG00000102393.11	GLA	IFNA16.6421.52	-0.337078	0.00690383	0.966671
ENSG00000102401.20	ARMCX3	IFNA16.6421.52	0.0849654	0.507916	0.966671
ENSG00000102409.10	BEX4	IFNA16.6421.52	0.101094	0.430482	0.966671
ENSG00000102445.18	RUBCNL	IFNA16.6421.52	-0.166235	0.19288	0.966671
ENSG00000102471.14	NDFIP2	IFNA16.6421.52	0.187365	0.141443	0.966671
ENSG00000102524.11	TNFSF13B	IFNA16.6421.52	-0.0867896	0.498816	0.966671
ENSG00000102531.16	FNDC3A	IFNA16.6421.52	0.140073	0.273543	0.966671
ENSG00000102543.14	CDADC1	IFNA16.6421.52	0.241503	0.0565441	0.966671
ENSG00000102554.14	KLF5	IFNA16.6421.52	0.0810292	0.527838	0.966671
ENSG00000102572.14	STK24	IFNA16.6421.52	0.224174	0.0773535	0.966671
ENSG00000102575.13	ACP5	IFNA16.6421.52	0.0789651	0.538438	0.966671
ENSG00000102580.15	DNAJC3	IFNA16.6421.52	-0.139065	0.277045	0.966671
ENSG00000102595.20	UGGT2	IFNA16.6421.52	-0.175685	0.168427	0.966671
ENSG00000102606.18	ARHGEF7	IFNA16.6421.52	0.200989	0.114217	0.966671
ENSG00000102699.6	PARP4	IFNA16.6421.52	-0.135225	0.290657	0.966671
ENSG00000102743.15	SLC25A15	IFNA16.6421.52	0.144201	0.259511	0.966671
ENSG00000102753.10	KPNA3	IFNA16.6421.52	0.0866455	0.499531	0.966671
ENSG00000102760.13	RGCC	IFNA16.6421.52	0.121592	0.342464	0.966671
ENSG00000102763.18	VWA8	IFNA16.6421.52	0.118472	0.355085	0.966671
ENSG00000102780.16	DGKH	IFNA16.6421.52	0.159706	0.211194	0.966671
ENSG00000102781.14	KATNAL1	IFNA16.6421.52	0.100326	0.434011	0.966671
ENSG00000102796.11	DHRS12	IFNA16.6421.52	-0.171275	0.17954	0.966671
ENSG00000102837.7	OLFM4	IFNA16.6421.52	0.12308	0.336545	0.966671
ENSG00000102870.6	ZNF629	IFNA16.6421.52	0.117031	0.361005	0.966671
ENSG00000102878.16	HSF4	IFNA16.6421.52	0.112807	0.378716	0.966671
ENSG00000102882.12	MAPK3	IFNA16.6421.52	-0.0998944	0.436003	0.966671
ENSG00000102886.15	GDPD3	IFNA16.6421.52	-0.103351	0.420211	0.966671
ENSG00000102890.16	ELMO3	IFNA16.6421.52	0.152842	0.231739	0.966671
ENSG00000102901.13	CENPT	IFNA16.6421.52	0.0903898	0.481107	0.966671
ENSG00000102908.22	NFAT5	IFNA16.6421.52	0.122264	0.339783	0.966671
ENSG00000102910.14	LONP2	IFNA16.6421.52	0.158938	0.213427	0.966671
ENSG00000102931.8	ARL2BP	IFNA16.6421.52	0.0913498	0.476441	0.966671
ENSG00000102974.16	CTCF	IFNA16.6421.52	0.151642	0.235468	0.966671
ENSG00000102977.16	ACD	IFNA16.6421.52	0.113239	0.376881	0.966671
ENSG00000102996.5	MMP15	IFNA16.6421.52	0.197377	0.121007	0.966671
ENSG00000103018.17	CYB5B	IFNA16.6421.52	0.125864	0.325644	0.966671
ENSG00000103024.7	NME3	IFNA16.6421.52	0.0760849	0.553401	0.966671
ENSG00000103035.11	PSMD7	IFNA16.6421.52	0.111607	0.383841	0.966671
ENSG00000103037.11	SETD6	IFNA16.6421.52	0.229791	0.0700308	0.966671
ENSG00000103044.11	HAS3	IFNA16.6421.52	0.0810331	0.527818	0.966671
ENSG00000103051.19	COG4	IFNA16.6421.52	-0.130232	0.308997	0.966671
ENSG00000103064.15	SLC7A6	IFNA16.6421.52	0.149338	0.242743	0.966671
ENSG00000103091.15	WDR59	IFNA16.6421.52	0.179868	0.158363	0.966671
ENSG00000103121.9	CMC2	IFNA16.6421.52	0.0758929	0.554405	0.966671
ENSG00000103126.15	AXIN1	IFNA16.6421.52	0.243712	0.0542549	0.966671
ENSG00000103152.11	MPG	IFNA16.6421.52	0.0720526	0.574676	0.966671
ENSG00000103154.9	NECAB2	IFNA16.6421.52	-0.267041	0.0343691	0.966671
ENSG00000103168.16	TAF1C	IFNA16.6421.52	0.258113	0.0411089	0.966671
ENSG00000103187.8	COTL1	IFNA16.6421.52	-0.210253	0.0981353	0.966671
ENSG00000103199.14	ZNF500	IFNA16.6421.52	0.19086	0.134034	0.966671
ENSG00000103222.19	ABCC1	IFNA16.6421.52	0.190044	0.135737	0.966671
ENSG00000103226.18	NOMO3	IFNA16.6421.52	-0.100614	0.432686	0.966671
ENSG00000103227.18	LMF1	IFNA16.6421.52	0.0986943	0.441563	0.966671
ENSG00000103245.14	CIAO3	IFNA16.6421.52	0.101046	0.430702	0.966671
ENSG00000103248.19	MTHFSD	IFNA16.6421.52	0.157306	0.218226	0.966671
ENSG00000103264.18	FBXO31	IFNA16.6421.52	0.137337	0.283117	0.966671
ENSG00000103275.20	UBE2I	IFNA16.6421.52	0.103399	0.419994	0.966671
ENSG00000103319.12	EEF2K	IFNA16.6421.52	0.24808	0.0499483	0.966671
ENSG00000103326.12	CAPN15	IFNA16.6421.52	0.110215	0.389838	0.966671
ENSG00000103335.22	PIEZO1	IFNA16.6421.52	0.170891	0.180533	0.966671
ENSG00000103353.16	UBFD1	IFNA16.6421.52	0.166427	0.192359	0.966671
ENSG00000103356.16	EARS2	IFNA16.6421.52	0.129128	0.313152	0.966671
ENSG00000103363.14	ELOB	IFNA16.6421.52	-0.0846294	0.509601	0.966671
ENSG00000103381.12	CPPED1	IFNA16.6421.52	-0.276642	0.0281755	0.966671
ENSG00000103404.14	USP31	IFNA16.6421.52	0.163786	0.19961	0.966671
ENSG00000103423.14	DNAJA3	IFNA16.6421.52	0.18414	0.148547	0.966671
ENSG00000103429.11	BFAR	IFNA16.6421.52	0.0745968	0.561209	0.966671
ENSG00000103472.10	RRN3P2	IFNA16.6421.52	0.147885	0.247408	0.966671
ENSG00000103479.16	RBL2	IFNA16.6421.52	0.194892	0.125855	0.966671
ENSG00000103489.12	XYLT1	IFNA16.6421.52	0.114679	0.370804	0.966671
ENSG00000103490.14	PYCARD	IFNA16.6421.52	-0.207181	0.10326	0.966671
ENSG00000103494.14	RPGRIP1L	IFNA16.6421.52	0.165074	0.19605	0.966671
ENSG00000103495.14	MAZ	IFNA16.6421.52	0.0720526	0.574676	0.966671
ENSG00000103507.14	BCKDK	IFNA16.6421.52	-0.141033	0.270236	0.966671
ENSG00000103510.20	KAT8	IFNA16.6421.52	-0.124664	0.330315	0.966671
ENSG00000103512.15	NOMO1	IFNA16.6421.52	0.093798	0.464654	0.966671
ENSG00000103522.16	IL21R	IFNA16.6421.52	0.120968	0.344966	0.966671
ENSG00000103540.16	CCP110	IFNA16.6421.52	0.18726	0.14167	0.966671
ENSG00000103544.15	VPS35L	IFNA16.6421.52	0.0968702	0.45009	0.966671
ENSG00000103550.14	KNOP1	IFNA16.6421.52	0.165179	0.195763	0.966671
ENSG00000103569.10	AQP9	IFNA16.6421.52	-0.126344	0.323787	0.966671
ENSG00000103657.14	HERC1	IFNA16.6421.52	0.275634	0.0287783	0.966671
ENSG00000103723.15	AP3B2	IFNA16.6421.52	-0.0976559	0.446406	0.966671
ENSG00000103740.10	ACSBG1	IFNA16.6421.52	-0.092359	0.471563	0.966671
ENSG00000103769.10	RAB11A	IFNA16.6421.52	-0.0962462	0.453028	0.966671
ENSG00000103811.16	CTSH	IFNA16.6421.52	-0.12908	0.313333	0.966671
ENSG00000103852.13	TTC23	IFNA16.6421.52	0.231372	0.0680721	0.966671
ENSG00000103932.12	RPAP1	IFNA16.6421.52	0.148089	0.246747	0.966671
ENSG00000103978.16	TMEM87A	IFNA16.6421.52	0.121784	0.341697	0.966671
ENSG00000103995.14	CEP152	IFNA16.6421.52	0.0799251	0.533495	0.966671
ENSG00000104047.15	DTWD1	IFNA16.6421.52	0.0898137	0.483917	0.966671
ENSG00000104131.13	EIF3J	IFNA16.6421.52	0.150346	0.239541	0.966671
ENSG00000104133.15	SPG11	IFNA16.6421.52	0.160618	0.208565	0.966671
ENSG00000104154.7	SLC30A4	IFNA16.6421.52	0.168967	0.185563	0.966671
ENSG00000104164.11	BLOC1S6	IFNA16.6421.52	0.0846294	0.509601	0.966671
ENSG00000104177.18	MYEF2	IFNA16.6421.52	0.127162	0.320641	0.966671
ENSG00000104205.15	SGK3	IFNA16.6421.52	0.122888	0.337305	0.966671
ENSG00000104219.13	ZDHHC2	IFNA16.6421.52	0.185052	0.146512	0.966671
ENSG00000104221.13	BRF2	IFNA16.6421.52	0.175739	0.168295	0.966671
ENSG00000104228.13	TRIM35	IFNA16.6421.52	0.221966	0.0803939	0.966671
ENSG00000104231.11	ZFAND1	IFNA16.6421.52	0.0852055	0.506714	0.966671
ENSG00000104267.10	CA2	IFNA16.6421.52	0.110215	0.389838	0.966671
ENSG00000104324.16	CPQ	IFNA16.6421.52	-0.15241	0.233076	0.966671
ENSG00000104331.9	IMPAD1	IFNA16.6421.52	0.114919	0.369796	0.966671
ENSG00000104341.17	LAPTM4B	IFNA16.6421.52	0.101478	0.428724	0.966671
ENSG00000104356.11	POP1	IFNA16.6421.52	0.16009	0.210084	0.966671
ENSG00000104365.15	IKBKB	IFNA16.6421.52	0.166859	0.191191	0.966671
ENSG00000104375.17	STK3	IFNA16.6421.52	-0.107047	0.403691	0.966671
ENSG00000104381.13	GDAP1	IFNA16.6421.52	0.132392	0.300972	0.966671
ENSG00000104408.10	EIF3E	IFNA16.6421.52	0.105271	0.411582	0.966671
ENSG00000104412.8	EMC2	IFNA16.6421.52	0.0901018	0.482511	0.966671
ENSG00000104442.10	ARMC1	IFNA16.6421.52	0.167627	0.189127	0.966671
ENSG00000104447.12	TRPS1	IFNA16.6421.52	0.0828533	0.518558	0.966671
ENSG00000104490.18	NCALD	IFNA16.6421.52	0.132344	0.301149	0.966671
ENSG00000104497.14	SNX16	IFNA16.6421.52	0.214024	0.0921187	0.966671
ENSG00000104517.13	UBR5	IFNA16.6421.52	0.078629	0.540174	0.966671
ENSG00000104524.14	PYCR3	IFNA16.6421.52	0.0853015	0.506233	0.966671
ENSG00000104549.12	SQLE	IFNA16.6421.52	0.107095	0.403479	0.966671
ENSG00000104613.12	INTS10	IFNA16.6421.52	0.0868376	0.498578	0.966671
ENSG00000104635.14	SLC39A14	IFNA16.6421.52	0.205789	0.105649	0.966671
ENSG00000104643.10	MTMR9	IFNA16.6421.52	0.147417	0.248922	0.966671
ENSG00000104671.8	DCTN6	IFNA16.6421.52	0.121256	0.34381	0.966671
ENSG00000104689.10	TNFRSF10A	IFNA16.6421.52	0.172907	0.175368	0.966671
ENSG00000104691.15	UBXN8	IFNA16.6421.52	0.0846774	0.50936	0.966671
ENSG00000104731.14	KLHDC4	IFNA16.6421.52	0.15697	0.219224	0.966671
ENSG00000104738.18	MCM4	IFNA16.6421.52	0.123992	0.332949	0.966671
ENSG00000104756.16	KCTD9	IFNA16.6421.52	0.178907	0.160633	0.966671
ENSG00000104763.19	ASAH1	IFNA16.6421.52	-0.154522	0.226587	0.966671
ENSG00000104783.14	KCNN4	IFNA16.6421.52	0.133689	0.296222	0.966671
ENSG00000104812.15	GYS1	IFNA16.6421.52	0.22643	0.074342	0.966671
ENSG00000104814.13	MAP4K1	IFNA16.6421.52	0.121544	0.342656	0.966671
ENSG00000104824.17	HNRNPL	IFNA16.6421.52	0.165947	0.193663	0.966671
ENSG00000104833.12	TUBB4A	IFNA16.6421.52	0.137481	0.282607	0.966671
ENSG00000104863.12	LIN7B	IFNA16.6421.52	0.0988863	0.440671	0.966671
ENSG00000104870.13	FCGRT	IFNA16.6421.52	-0.218318	0.0856239	0.966671
ENSG00000104880.18	ARHGEF18	IFNA16.6421.52	0.126872	0.321753	0.966671
ENSG00000104881.16	PPP1R13L	IFNA16.6421.52	0.127832	0.318075	0.966671
ENSG00000104883.8	PEX11G	IFNA16.6421.52	-0.299015	0.0172857	0.966671
ENSG00000104885.18	DOT1L	IFNA16.6421.52	0.251392	0.0468727	0.966671
ENSG00000104889.6	RNASEH2A	IFNA16.6421.52	0.0790131	0.53819	0.966671
ENSG00000104894.12	CD37	IFNA16.6421.52	-0.125432	0.327321	0.966671
ENSG00000104897.10	SF3A2	IFNA16.6421.52	0.15649	0.220654	0.966671
ENSG00000104904.12	OAZ1	IFNA16.6421.52	-0.102055	0.426094	0.966671
ENSG00000104907.12	TRMT1	IFNA16.6421.52	0.0876536	0.494535	0.966671
ENSG00000104915.15	STX10	IFNA16.6421.52	-0.232287	0.0669596	0.966671
ENSG00000104936.17	DMPK	IFNA16.6421.52	0.0798771	0.533742	0.966671
ENSG00000104957.14	CCDC130	IFNA16.6421.52	0.0741167	0.563738	0.966671
ENSG00000104964.14	TLE5	IFNA16.6421.52	0.118664	0.3543	0.966671
ENSG00000104970.11	KIR3DX1	IFNA16.6421.52	0.191052	0.133636	0.966671
ENSG00000104973.18	MED25	IFNA16.6421.52	-0.102775	0.42282	0.966671
ENSG00000104974.12	LILRA1	IFNA16.6421.52	-0.114967	0.369595	0.966671
ENSG00000104979.9	C19orf53	IFNA16.6421.52	0.094422	0.461675	0.966671
ENSG00000104998.4	IL27RA	IFNA16.6421.52	0.0955741	0.456203	0.966671
ENSG00000105011.9	ASF1B	IFNA16.6421.52	0.169931	0.18303	0.966671
ENSG00000105053.11	VRK3	IFNA16.6421.52	0.0925979	0.470412	0.966671
ENSG00000105063.19	PPP6R1	IFNA16.6421.52	0.216878	0.0877608	0.966671
ENSG00000105072.9	C19orf44	IFNA16.6421.52	0.0945661	0.460989	0.966671
ENSG00000105088.8	OLFM2	IFNA16.6421.52	0.140361	0.272548	0.966671
ENSG00000105122.13	RASAL3	IFNA16.6421.52	0.151066	0.237272	0.966671
ENSG00000105127.9	AKAP8	IFNA16.6421.52	0.205213	0.10665	0.966671
ENSG00000105135.16	ILVBL	IFNA16.6421.52	0.094134	0.463049	0.966671
ENSG00000105146.13	AURKC	IFNA16.6421.52	0.196709	0.122298	0.966671
ENSG00000105173.14	CCNE1	IFNA16.6421.52	0.118904	0.353321	0.966671
ENSG00000105176.18	URI1	IFNA16.6421.52	0.179339	0.159608	0.966671
ENSG00000105186.16	ANKRD27	IFNA16.6421.52	0.188364	0.139294	0.966671
ENSG00000105197.11	TIMM50	IFNA16.6421.52	0.127784	0.318258	0.966671
ENSG00000105204.14	DYRK1B	IFNA16.6421.52	-0.113815	0.374443	0.966671
ENSG00000105205.7	CLC	IFNA16.6421.52	-0.104455	0.415237	0.966671
ENSG00000105220.17	GPI	IFNA16.6421.52	0.100806	0.431803	0.966671
ENSG00000105221.18	AKT2	IFNA16.6421.52	0.233439	0.065579	0.966671
ENSG00000105227.15	PRX	IFNA16.6421.52	0.271793	0.0311746	0.966671
ENSG00000105248.16	YJU2	IFNA16.6421.52	0.140217	0.273045	0.966671
ENSG00000105255.11	FSD1	IFNA16.6421.52	-0.129656	0.311161	0.966671
ENSG00000105287.12	PRKD2	IFNA16.6421.52	0.0796371	0.534976	0.966671
ENSG00000105289.15	TJP3	IFNA16.6421.52	0.207517	0.102689	0.966671
ENSG00000105298.14	CACTIN	IFNA16.6421.52	0.139449	0.275707	0.966671
ENSG00000105321.14	CCDC9	IFNA16.6421.52	0.078293	0.541912	0.966671
ENSG00000105323.17	HNRNPUL1	IFNA16.6421.52	0.108631	0.396729	0.966671
ENSG00000105325.14	FZR1	IFNA16.6421.52	0.154042	0.228051	0.966671
ENSG00000105327.17	BBC3	IFNA16.6421.52	-0.0851094	0.507194	0.966671
ENSG00000105339.10	DENND3	IFNA16.6421.52	-0.0792531	0.536953	0.966671
ENSG00000105352.10	CEACAM4	IFNA16.6421.52	-0.209389	0.0995561	0.966671
ENSG00000105355.9	PLIN3	IFNA16.6421.52	-0.140265	0.272879	0.966671
ENSG00000105364.14	MRPL4	IFNA16.6421.52	0.149194	0.243203	0.966671
ENSG00000105369.10	CD79A	IFNA16.6421.52	0.0769009	0.549141	0.966671
ENSG00000105371.10	ICAM4	IFNA16.6421.52	-0.115495	0.367386	0.966671
ENSG00000105374.10	NKG7	IFNA16.6421.52	0.146121	0.253153	0.966671
ENSG00000105376.5	ICAM5	IFNA16.6421.52	0.144345	0.259031	0.966671
ENSG00000105402.8	NAPA	IFNA16.6421.52	0.111223	0.38549	0.966671
ENSG00000105404.11	RABAC1	IFNA16.6421.52	-0.0771889	0.547642	0.966671
ENSG00000105426.16	PTPRS	IFNA16.6421.52	0.078101	0.542906	0.966671
ENSG00000105429.13	MEGF8	IFNA16.6421.52	0.0951421	0.458251	0.966671
ENSG00000105443.15	CYTH2	IFNA16.6421.52	-0.206125	0.105068	0.966671
ENSG00000105447.13	GRWD1	IFNA16.6421.52	0.133977	0.295173	0.966671
ENSG00000105464.3	GRIN2D	IFNA16.6421.52	-0.140971	0.270449	0.966671
ENSG00000105472.13	CLEC11A	IFNA16.6421.52	0.0861175	0.502159	0.966671
ENSG00000105479.15	CCDC114	IFNA16.6421.52	-0.18294	0.151257	0.966671
ENSG00000105486.14	LIG1	IFNA16.6421.52	0.224702	0.0766401	0.966671
ENSG00000105497.8	ZNF175	IFNA16.6421.52	0.0828533	0.518558	0.966671
ENSG00000105499.14	PLA2G4C	IFNA16.6421.52	0.169787	0.183407	0.966671
ENSG00000105514.8	RAB3D	IFNA16.6421.52	-0.230751	0.0688365	0.966671
ENSG00000105516.11	DBP	IFNA16.6421.52	0.136665	0.285502	0.966671
ENSG00000105518.14	TMEM205	IFNA16.6421.52	-0.105655	0.409868	0.966671
ENSG00000105519.17	CAPS	IFNA16.6421.52	0.171611	0.178675	0.966671
ENSG00000105520.10	PLPPR2	IFNA16.6421.52	-0.202621	0.111246	0.966671
ENSG00000105559.12	PLEKHA4	IFNA16.6421.52	0.125096	0.328629	0.966671
ENSG00000105576.15	TNPO2	IFNA16.6421.52	0.238911	0.0593308	0.966671
ENSG00000105607.13	GCDH	IFNA16.6421.52	0.110071	0.390462	0.966671
ENSG00000105613.10	MAST1	IFNA16.6421.52	-0.131645	0.303733	0.966671
ENSG00000105617.4	LENG1	IFNA16.6421.52	-0.103495	0.41956	0.966671
ENSG00000105618.14	PRPF31	IFNA16.6421.52	0.0841494	0.512014	0.966671
ENSG00000105619.13	TFPT	IFNA16.6421.52	-0.149242	0.243049	0.966671
ENSG00000105639.19	JAK3	IFNA16.6421.52	0.0726767	0.571359	0.966671
ENSG00000105640.13	RPL18A	IFNA16.6421.52	0.0772849	0.547142	0.966671
ENSG00000105643.10	ARRDC2	IFNA16.6421.52	0.170123	0.182529	0.966671
ENSG00000105649.10	RAB3A	IFNA16.6421.52	0.0820853	0.522455	0.966671
ENSG00000105656.13	ELL	IFNA16.6421.52	-0.100758	0.432024	0.966671
ENSG00000105662.16	CRTC1	IFNA16.6421.52	0.078437	0.541166	0.966671
ENSG00000105672.14	ETV2	IFNA16.6421.52	-0.0779396	0.543743	0.966671
ENSG00000105698.16	USF2	IFNA16.6421.52	-0.0840054	0.512739	0.966671
ENSG00000105699.16	LSR	IFNA16.6421.52	0.155146	0.224694	0.966671
ENSG00000105707.14	HPN	IFNA16.6421.52	-0.141212	0.269621	0.966671
ENSG00000105717.14	PBX4	IFNA16.6421.52	0.0746448	0.560956	0.966671
ENSG00000105726.17	ATP13A1	IFNA16.6421.52	0.102007	0.426313	0.966671
ENSG00000105737.9	GRIK5	IFNA16.6421.52	0.0884217	0.490746	0.966671
ENSG00000105738.11	SIPA1L3	IFNA16.6421.52	0.0970142	0.449413	0.966671
ENSG00000105793.15	GTPBP10	IFNA16.6421.52	0.133353	0.297449	0.966671
ENSG00000105808.17	RASA4	IFNA16.6421.52	0.0805012	0.53054	0.966671
ENSG00000105810.9	CDK6	IFNA16.6421.52	0.190236	0.135335	0.966671
ENSG00000105819.14	PMPCB	IFNA16.6421.52	0.134361	0.293779	0.966671
ENSG00000105829.13	BET1	IFNA16.6421.52	0.0896217	0.484856	0.966671
ENSG00000105835.12	NAMPT	IFNA16.6421.52	-0.151642	0.235468	0.966671
ENSG00000105849.6	TWISTNB	IFNA16.6421.52	0.133353	0.297449	0.966671
ENSG00000105854.13	PON2	IFNA16.6421.52	0.106375	0.406666	0.966671
ENSG00000105856.14	HBP1	IFNA16.6421.52	-0.0961502	0.453481	0.966671
ENSG00000105865.11	DUS4L	IFNA16.6421.52	0.0864097	0.500704	0.966671
ENSG00000105866.15	SP4	IFNA16.6421.52	0.294787	0.0190107	0.966671
ENSG00000105875.14	WDR91	IFNA16.6421.52	0.102391	0.424564	0.966671
ENSG00000105879.12	CBLL1	IFNA16.6421.52	0.193068	0.129507	0.966671
ENSG00000105948.13	TTC26	IFNA16.6421.52	-0.138009	0.280745	0.966671
ENSG00000105963.15	ADAP1	IFNA16.6421.52	-0.200029	0.115993	0.966671
ENSG00000105967.16	TFEC	IFNA16.6421.52	0.116647	0.362594	0.966671
ENSG00000105968.18	H2AZ2	IFNA16.6421.52	0.175403	0.169123	0.966671
ENSG00000105983.22	LMBR1	IFNA16.6421.52	0.162298	0.203781	0.966671
ENSG00000105991.9	HOXA1	IFNA16.6421.52	0.1519	0.234662	0.966671
ENSG00000105993.15	DNAJB6	IFNA16.6421.52	0.0887577	0.489093	0.966671
ENSG00000106012.18	IQCE	IFNA16.6421.52	-0.118376	0.355478	0.966671
ENSG00000106049.9	HIBADH	IFNA16.6421.52	0.0917339	0.474582	0.966671
ENSG00000106052.13	TAX1BP1	IFNA16.6421.52	-0.0736847	0.566019	0.966671
ENSG00000106066.15	CPVL	IFNA16.6421.52	-0.169307	0.184667	0.966671
ENSG00000106077.18	ABHD11	IFNA16.6421.52	-0.212318	0.094805	0.966671
ENSG00000106080.11	FKBP14	IFNA16.6421.52	0.167483	0.189513	0.966671
ENSG00000106086.20	PLEKHA8	IFNA16.6421.52	0.103591	0.419127	0.966671
ENSG00000106105.14	GARS1	IFNA16.6421.52	0.100806	0.431803	0.966671
ENSG00000106123.12	EPHB6	IFNA16.6421.52	0.0968702	0.45009	0.966671
ENSG00000106144.20	CASP2	IFNA16.6421.52	0.14977	0.241367	0.966671
ENSG00000106211.9	HSPB1	IFNA16.6421.52	-0.0875096	0.495247	0.966671
ENSG00000106245.11	BUD31	IFNA16.6421.52	-0.218174	0.0858357	0.966671
ENSG00000106261.17	ZKSCAN1	IFNA16.6421.52	0.145833	0.2541	0.966671
ENSG00000106263.18	EIF3B	IFNA16.6421.52	0.0856855	0.504314	0.966671
ENSG00000106290.15	TAF6	IFNA16.6421.52	0.234159	0.0647279	0.966671
ENSG00000106299.8	WASL	IFNA16.6421.52	0.0868856	0.498339	0.966671
ENSG00000106305.10	AIMP2	IFNA16.6421.52	0.273858	0.0298666	0.966671
ENSG00000106327.13	TFR2	IFNA16.6421.52	0.186252	0.143865	0.966671
ENSG00000106330.12	MOSPD3	IFNA16.6421.52	0.105271	0.411582	0.966671
ENSG00000106336.13	FBXO24	IFNA16.6421.52	0.161676	0.205543	0.966671
ENSG00000106344.8	RBM28	IFNA16.6421.52	0.308276	0.0139693	0.966671
ENSG00000106346.11	USP42	IFNA16.6421.52	0.150586	0.238783	0.966671
ENSG00000106348.18	IMPDH1	IFNA16.6421.52	-0.140505	0.272051	0.966671
ENSG00000106351.13	AGFG2	IFNA16.6421.52	0.19182	0.132051	0.966671
ENSG00000106355.10	LSM5	IFNA16.6421.52	0.210109	0.098371	0.966671
ENSG00000106367.15	AP1S1	IFNA16.6421.52	-0.0865975	0.49977	0.966671
ENSG00000106399.11	RPA3	IFNA16.6421.52	0.143385	0.262246	0.966671
ENSG00000106415.13	GLCCI1	IFNA16.6421.52	0.140553	0.271886	0.966671
ENSG00000106459.15	NRF1	IFNA16.6421.52	0.178331	0.162007	0.966671
ENSG00000106460.19	TMEM106B	IFNA16.6421.52	0.19254	0.130579	0.966671
ENSG00000106462.11	EZH2	IFNA16.6421.52	0.137913	0.281083	0.966671
ENSG00000106477.19	CEP41	IFNA16.6421.52	0.103735	0.418477	0.966671
ENSG00000106479.11	ZNF862	IFNA16.6421.52	0.102727	0.423038	0.966671
ENSG00000106524.9	ANKMY2	IFNA16.6421.52	0.156586	0.220368	0.966671
ENSG00000106554.13	CHCHD3	IFNA16.6421.52	0.0829973	0.517829	0.966671
ENSG00000106565.18	TMEM176B	IFNA16.6421.52	-0.0911578	0.477372	0.966671
ENSG00000106591.4	MRPL32	IFNA16.6421.52	0.111511	0.384253	0.966671
ENSG00000106608.16	URGCP	IFNA16.6421.52	0.159322	0.212309	0.966671
ENSG00000106609.16	TMEM248	IFNA16.6421.52	0.237231	0.0611956	0.966671
ENSG00000106610.15	STAG3L4	IFNA16.6421.52	0.108823	0.39589	0.966671
ENSG00000106615.10	RHEB	IFNA16.6421.52	0.169307	0.184667	0.966671
ENSG00000106617.14	PRKAG2	IFNA16.6421.52	0.0793971	0.536211	0.966671
ENSG00000106628.10	POLD2	IFNA16.6421.52	0.134025	0.294999	0.966671
ENSG00000106635.8	BCL7B	IFNA16.6421.52	0.120536	0.346704	0.966671
ENSG00000106683.15	LIMK1	IFNA16.6421.52	-0.0760369	0.553652	0.966671
ENSG00000106692.14	FKTN	IFNA16.6421.52	0.207661	0.102446	0.966671
ENSG00000106701.12	FSD1L	IFNA16.6421.52	-0.0848091	0.5087	0.966671
ENSG00000106714.17	CNTNAP3	IFNA16.6421.52	-0.0921703	0.472473	0.966671
ENSG00000106723.17	SPIN1	IFNA16.6421.52	0.18606	0.144286	0.966671
ENSG00000106771.13	TMEM245	IFNA16.6421.52	0.176267	0.167	0.966671
ENSG00000106772.18	PRUNE2	IFNA16.6421.52	0.0872823	0.496373	0.966671
ENSG00000106785.15	TRIM14	IFNA16.6421.52	0.103543	0.419344	0.966671
ENSG00000106789.13	CORO2A	IFNA16.6421.52	0.121208	0.344002	0.966671
ENSG00000106799.13	TGFBR1	IFNA16.6421.52	0.0841974	0.511773	0.966671
ENSG00000106803.10	SEC61B	IFNA16.6421.52	-0.117608	0.35863	0.966671
ENSG00000106804.8	C5	IFNA16.6421.52	0.113143	0.377289	0.966671
ENSG00000106948.16	AKNA	IFNA16.6421.52	0.15481	0.225712	0.966671
ENSG00000106976.20	DNM1	IFNA16.6421.52	0.223886	0.0777448	0.966671
ENSG00000106993.12	CDC37L1	IFNA16.6421.52	0.187356	0.141462	0.966671
ENSG00000107021.16	TBC1D13	IFNA16.6421.52	0.197965	0.119883	0.966671
ENSG00000107077.18	KDM4C	IFNA16.6421.52	0.170747	0.180906	0.966671
ENSG00000107099.15	DOCK8	IFNA16.6421.52	0.111223	0.38549	0.966671
ENSG00000107104.19	KANK1	IFNA16.6421.52	0.194775	0.126088	0.966671
ENSG00000107140.16	TESK1	IFNA16.6421.52	0.12044	0.347091	0.966671
ENSG00000107164.16	FUBP3	IFNA16.6421.52	0.126392	0.323602	0.966671
ENSG00000107175.12	CREB3	IFNA16.6421.52	0.112087	0.381786	0.966671
ENSG00000107242.19	PIP5K1B	IFNA16.6421.52	0.107239	0.402844	0.966671
ENSG00000107263.18	RAPGEF1	IFNA16.6421.52	0.244336	0.0536218	0.966671
ENSG00000107338.10	SHB	IFNA16.6421.52	-0.100764	0.431998	0.966671
ENSG00000107341.5	UBE2R2	IFNA16.6421.52	-0.127496	0.319359	0.966671
ENSG00000107362.13	ABHD17B	IFNA16.6421.52	0.148233	0.246283	0.966671
ENSG00000107371.13	EXOSC3	IFNA16.6421.52	0.143145	0.263054	0.966671
ENSG00000107372.13	ZFAND5	IFNA16.6421.52	0.146985	0.250327	0.966671
ENSG00000107443.16	CCNJ	IFNA16.6421.52	0.135897	0.288243	0.966671
ENSG00000107485.18	GATA3	IFNA16.6421.52	0.141993	0.266955	0.966671
ENSG00000107521.19	HPS1	IFNA16.6421.52	0.128696	0.314787	0.966671
ENSG00000107560.12	RAB11FIP2	IFNA16.6421.52	0.136473	0.286185	0.966671
ENSG00000107581.13	EIF3A	IFNA16.6421.52	0.112039	0.381992	0.966671
ENSG00000107614.22	TRDMT1	IFNA16.6421.52	0.0722926	0.573399	0.966671
ENSG00000107643.16	MAPK8	IFNA16.6421.52	0.142281	0.265976	0.966671
ENSG00000107651.13	SEC23IP	IFNA16.6421.52	0.0989343	0.440448	0.966671
ENSG00000107669.17	ATE1	IFNA16.6421.52	0.107959	0.399674	0.966671
ENSG00000107672.15	NSMCE4A	IFNA16.6421.52	0.117944	0.357249	0.966671
ENSG00000107679.14	PLEKHA1	IFNA16.6421.52	0.150154	0.240149	0.966671
ENSG00000107719.9	PALD1	IFNA16.6421.52	-0.180615	0.156611	0.966671
ENSG00000107736.21	CDH23	IFNA16.6421.52	-0.0875576	0.49501	0.966671
ENSG00000107738.20	VSIR	IFNA16.6421.52	-0.189804	0.136241	0.966671
ENSG00000107742.13	SPOCK2	IFNA16.6421.52	0.262001	0.0380505	0.966671
ENSG00000107758.15	PPP3CB	IFNA16.6421.52	0.157162	0.218653	0.966671
ENSG00000107771.17	CCSER2	IFNA16.6421.52	0.100086	0.435117	0.966671
ENSG00000107789.16	MINPP1	IFNA16.6421.52	0.224078	0.0774837	0.966671
ENSG00000107798.18	LIPA	IFNA16.6421.52	0.174827	0.170549	0.966671
ENSG00000107815.10	TWNK	IFNA16.6421.52	0.178763	0.160976	0.966671
ENSG00000107816.17	LZTS2	IFNA16.6421.52	0.186588	0.14313	0.966671
ENSG00000107829.15	FBXW4	IFNA16.6421.52	0.139641	0.27504	0.966671
ENSG00000107862.5	GBF1	IFNA16.6421.52	0.234015	0.0648974	0.966671
ENSG00000107863.18	ARHGAP21	IFNA16.6421.52	0.183852	0.149194	0.966671
ENSG00000107864.15	CPEB3	IFNA16.6421.52	0.122024	0.340739	0.966671
ENSG00000107890.16	ANKRD26	IFNA16.6421.52	0.21371	0.0926093	0.966671
ENSG00000107897.19	ACBD5	IFNA16.6421.52	0.110983	0.386523	0.966671
ENSG00000107929.15	LARP4B	IFNA16.6421.52	0.0744528	0.561967	0.966671
ENSG00000107937.19	GTPBP4	IFNA16.6421.52	0.0795411	0.53547	0.966671
ENSG00000107938.18	EDRF1	IFNA16.6421.52	0.16009	0.210084	0.966671
ENSG00000107949.17	BCCIP	IFNA16.6421.52	0.093222	0.467413	0.966671
ENSG00000107951.14	MTPAP	IFNA16.6421.52	0.148377	0.245819	0.966671
ENSG00000107954.10	NEURL1	IFNA16.6421.52	-0.104407	0.415452	0.966671
ENSG00000107957.16	SH3PXD2A	IFNA16.6421.52	0.224414	0.0770286	0.966671
ENSG00000107959.16	PITRM1	IFNA16.6421.52	0.19062	0.134533	0.966671
ENSG00000107960.11	STN1	IFNA16.6421.52	0.131912	0.302743	0.966671
ENSG00000108021.20	TASOR2	IFNA16.6421.52	0.204541	0.107827	0.966671
ENSG00000108039.18	XPNPEP1	IFNA16.6421.52	0.0903898	0.481107	0.966671
ENSG00000108055.9	SMC3	IFNA16.6421.52	0.105991	0.408372	0.966671
ENSG00000108064.11	TFAM	IFNA16.6421.52	0.119096	0.352538	0.966671
ENSG00000108094.15	CUL2	IFNA16.6421.52	0.141609	0.268264	0.966671
ENSG00000108219.15	TSPAN14	IFNA16.6421.52	0.0856855	0.504314	0.966671
ENSG00000108244.17	KRT23	IFNA16.6421.52	-0.12596	0.325272	0.966671
ENSG00000108262.15	GIT1	IFNA16.6421.52	0.232623	0.0665545	0.966671
ENSG00000108298.11	RPL19	IFNA16.6421.52	0.0760369	0.553652	0.966671
ENSG00000108312.15	UBTF	IFNA16.6421.52	0.0769009	0.549141	0.966671
ENSG00000108344.15	PSMD3	IFNA16.6421.52	0.109015	0.395052	0.966671
ENSG00000108352.12	RAPGEFL1	IFNA16.6421.52	0.103495	0.41956	0.966671
ENSG00000108370.17	RGS9	IFNA16.6421.52	0.0759409	0.554154	0.966671
ENSG00000108375.12	RNF43	IFNA16.6421.52	-0.155115	0.224787	0.966671
ENSG00000108389.9	MTMR4	IFNA16.6421.52	0.206941	0.103669	0.966671
ENSG00000108395.14	TRIM37	IFNA16.6421.52	0.164363	0.198012	0.966671
ENSG00000108423.15	TUBD1	IFNA16.6421.52	0.116551	0.362992	0.966671
ENSG00000108433.16	GOSR2	IFNA16.6421.52	0.119048	0.352734	0.966671
ENSG00000108469.15	RECQL5	IFNA16.6421.52	0.0964862	0.451896	0.966671
ENSG00000108474.17	PIGL	IFNA16.6421.52	0.223358	0.0784663	0.966671
ENSG00000108479.12	GALK1	IFNA16.6421.52	-0.132296	0.301326	0.966671
ENSG00000108506.12	INTS2	IFNA16.6421.52	0.0889017	0.488386	0.966671
ENSG00000108523.16	RNF167	IFNA16.6421.52	-0.0881336	0.492165	0.966671
ENSG00000108528.14	SLC25A11	IFNA16.6421.52	-0.122312	0.339592	0.966671
ENSG00000108556.10	CHRNE	IFNA16.6421.52	-0.106519	0.406028	0.966671
ENSG00000108557.19	RAI1	IFNA16.6421.52	0.13268	0.299912	0.966671
ENSG00000108559.12	NUP88	IFNA16.6421.52	0.0973502	0.447837	0.966671
ENSG00000108576.10	SLC6A4	IFNA16.6421.52	0.14971	0.241558	0.966671
ENSG00000108578.15	BLMH	IFNA16.6421.52	0.0985503	0.442233	0.966671
ENSG00000108582.12	CPD	IFNA16.6421.52	-0.196765	0.122189	0.966671
ENSG00000108587.15	GOSR1	IFNA16.6421.52	0.164987	0.19629	0.966671
ENSG00000108588.14	CCDC47	IFNA16.6421.52	0.0886137	0.489801	0.966671
ENSG00000108592.17	FTSJ3	IFNA16.6421.52	0.183852	0.149194	0.966671
ENSG00000108639.7	SYNGR2	IFNA16.6421.52	-0.148858	0.244278	0.966671
ENSG00000108641.17	B9D1	IFNA16.6421.52	0.0736376	0.566269	0.966671
ENSG00000108651.10	UTP6	IFNA16.6421.52	0.0843414	0.511048	0.966671
ENSG00000108654.15	DDX5	IFNA16.6421.52	0.0855415	0.505033	0.966671
ENSG00000108666.10	C17orf75	IFNA16.6421.52	0.0846294	0.509601	0.966671
ENSG00000108669.16	CYTH1	IFNA16.6421.52	0.12692	0.321568	0.966671
ENSG00000108679.13	LGALS3BP	IFNA16.6421.52	0.129176	0.312971	0.966671
ENSG00000108773.11	KAT2A	IFNA16.6421.52	0.0773329	0.546893	0.966671
ENSG00000108774.14	RAB5C	IFNA16.6421.52	-0.093222	0.467413	0.966671
ENSG00000108784.10	NAGLU	IFNA16.6421.52	0.0983583	0.443127	0.966671
ENSG00000108788.11	MLX	IFNA16.6421.52	0.137481	0.282607	0.966671
ENSG00000108826.16	MRPL27	IFNA16.6421.52	0.137577	0.282268	0.966671
[truncated: 13,740 more rows]

## Sheet: IFNA2
Spearman correlations between indicated IFN ligand and whole-blood gene-level mRNA expression
[truncated: 15,367 more rows]

[truncated: 8 more sheets: IFNA4_16, IFNA6, IFNA7_17_21, IFNB1, IFNG, IFNL1, IFNL3_2, IFNW1]
