# Supplementary material for: Specialized interferon action in COVID-19
Source: Proc Natl Acad Sci U S A. 2022 Feb 25;119(11):e2116730119. doi: 10.1073/pnas.2116730119 (PMC8931386; doi:10.1073/pnas.2116730119)
Supplement: Supplementary File [file pnas.2116730119.sd05.xlsx]

## Sheet: IFNA1
Gene Set Enrichment Analysis (GSEA) of IFN ligand vs. transcriptome correlations; using Spearman rho (Data file S4) as the ranking metric and "Hallmark" gene sets from MSigDB.
IFN ligand	Gene set	Size	ES	NES	p-value	q-value
IFNA1.18389.11	HALLMARK_HEME_METABOLISM	189	-0.270515	-5.83822	0.000999001	0.00287947
IFNA1.18389.11	HALLMARK_OXIDATIVE_PHOSPHORYLATION	199	-0.216301	-4.74961	0.000999001	0.00287947
IFNA1.18389.11	HALLMARK_MYOGENESIS	121	-0.216665	-3.84857	0.000999001	0.00287947
IFNA1.18389.11	HALLMARK_MYC_TARGETS_V1	199	-0.170057	-3.73417	0.000999001	0.00287947
IFNA1.18389.11	HALLMARK_ADIPOGENESIS	176	-0.17709	-3.64605	0.000999001	0.00287947
IFNA1.18389.11	HALLMARK_GLYCOLYSIS	162	-0.175022	-3.46736	0.000999001	0.00287947
IFNA1.18389.11	HALLMARK_HYPOXIA	151	-0.176128	-3.41593	0.000999001	0.00287947
IFNA1.18389.11	HALLMARK_APICAL_JUNCTION	133	-0.179247	-3.29101	0.000999001	0.00287947
IFNA1.18389.11	HALLMARK_FATTY_ACID_METABOLISM	134	-0.177943	-3.28625	0.000999001	0.00287947
IFNA1.18389.11	HALLMARK_APOPTOSIS	140	0.183882	3.54019	0.000999001	0.00287947
IFNA1.18389.11	HALLMARK_IL6_JAK_STAT3_SIGNALING	67	0.272108	3.55808	0.000999001	0.00287947
IFNA1.18389.11	HALLMARK_G2M_CHECKPOINT	192	0.167813	3.77105	0.000999001	0.00287947
IFNA1.18389.11	HALLMARK_ALLOGRAFT_REJECTION	169	0.183615	3.87782	0.000999001	0.00287947
IFNA1.18389.11	HALLMARK_INFLAMMATORY_RESPONSE	151	0.259449	5.17334	0.000999001	0.00287947
IFNA1.18389.11	HALLMARK_TNFA_SIGNALING_VIA_NFKB	174	0.297821	6.35936	0.000999001	0.00287947
IFNA1.18389.11	HALLMARK_INTERFERON_ALPHA_RESPONSE	94	0.748292	11.694	0.000999001	0.00287947
IFNA1.18389.11	HALLMARK_INTERFERON_GAMMA_RESPONSE	191	0.592933	13.3158	0.000999001	0.00287947
IFNA1.18389.11	HALLMARK_XENOBIOTIC_METABOLISM	143	-0.162225	-3.05543	0.001998	0.00543901
IFNA1.18389.11	HALLMARK_ANGIOGENESIS	22	-0.384734	-3.04199	0.002997	0.00772911
IFNA1.18389.11	HALLMARK_COAGULATION	84	-0.186088	-2.75439	0.004995	0.011655
IFNA1.18389.11	HALLMARK_COMPLEMENT	167	0.13225	2.77918	0.004995	0.011655
IFNA1.18389.11	HALLMARK_EPITHELIAL_MESENCHYMAL_TRANSITION	105	-0.161156	-2.66743	0.00599401	0.0133503
IFNA1.18389.11	HALLMARK_DNA_REPAIR	145	-0.141876	-2.68726	0.00699301	0.0148981
IFNA1.18389.11	HALLMARK_REACTIVE_OXYGEN_SPECIES_PATHWAY	49	-0.211629	-2.45383	0.00899101	0.0183566
IFNA1.18389.11	HALLMARK_MYC_TARGETS_V2	58	-0.197088	-2.43372	0.010989	0.0215385
IFNA1.18389.11	HALLMARK_UV_RESPONSE_UP	127	-0.133968	-2.42227	0.011988	0.0225928
IFNA1.18389.11	HALLMARK_PEROXISOME	88	-0.153832	-2.32228	0.013986	0.025382
IFNA1.18389.11	HALLMARK_KRAS_SIGNALING_UP	135	0.129663	2.45774	0.016983	0.0297203
IFNA1.18389.11	HALLMARK_P53_PATHWAY	176	0.102531	2.20611	0.024975	0.0421992
IFNA1.18389.11	HALLMARK_E2F_TARGETS	197	0.0958542	2.16504	0.032967	0.0538462
IFNA1.18389.11	HALLMARK_ESTROGEN_RESPONSE_LATE	140	-0.10432	-1.95827	0.041958	0.0663208
IFNA1.18389.11	HALLMARK_ANDROGEN_RESPONSE	87	0.134335	2.02156	0.047952	0.0734266
IFNA1.18389.11	HALLMARK_UV_RESPONSE_DN	107	0.120909	2.01763	0.0509491	0.0756516
IFNA1.18389.11	HALLMARK_UNFOLDED_PROTEIN_RESPONSE	106	-0.118487	-1.96975	0.0529471	0.076306
IFNA1.18389.11	HALLMARK_IL2_STAT5_SIGNALING	176	0.0876772	1.88651	0.0739261	0.103497
IFNA1.18389.11	HALLMARK_BILE_ACID_METABOLISM	77	-0.11795	-1.66721	0.102897	0.140054
IFNA1.18389.11	HALLMARK_NOTCH_SIGNALING	27	0.178116	1.56627	0.165834	0.219618
IFNA1.18389.11	HALLMARK_KRAS_SIGNALING_DN	76	-0.105919	-1.48315	0.176823	0.228009
IFNA1.18389.11	HALLMARK_PI3K_AKT_MTOR_SIGNALING	92	0.0947325	1.47384	0.184815	0.232204
IFNA1.18389.11	HALLMARK_TGF_BETA_SIGNALING	47	0.126201	1.41128	0.20979	0.254307
IFNA1.18389.11	HALLMARK_APICAL_SURFACE	26	0.164996	1.42604	0.212787	0.254307
IFNA1.18389.11	HALLMARK_ESTROGEN_RESPONSE_EARLY	142	-0.0722456	-1.3623	0.22977	0.268065
IFNA1.18389.11	HALLMARK_CHOLESTEROL_HOMEOSTASIS	65	-0.094119	-1.22138	0.314685	0.358595
IFNA1.18389.11	HALLMARK_MTORC1_SIGNALING	193	-0.0557935	-1.21169	0.326673	0.363795
IFNA1.18389.11	HALLMARK_MITOTIC_SPINDLE	190	0.0515534	1.15519	0.352647	0.383994
IFNA1.18389.11	HALLMARK_SPERMATOGENESIS	71	0.0829624	1.11461	0.37962	0.404378
IFNA1.18389.11	HALLMARK_WNT_BETA_CATENIN_SIGNALING	35	0.109508	1.06742	0.414585	0.432227
IFNA1.18389.11	HALLMARK_HEDGEHOG_SIGNALING	22	0.129163	1.0249	0.434565	0.443619
IFNA1.18389.11	HALLMARK_PROTEIN_SECRETION	90	0.0572027	0.880157	0.543457	0.543457

## Sheet: IFNA10
Gene Set Enrichment Analysis (GSEA) of IFN ligand vs. transcriptome correlations; using Spearman rho (Data file S4) as the ranking metric and "Hallmark" gene sets from MSigDB.
IFN ligand	Gene set	Size	ES	NES	p-value	q-value
IFNA10.14128.121	HALLMARK_OXIDATIVE_PHOSPHORYLATION	199	-0.340218	-7.87591	0.000999001	0.00287947
IFNA10.14128.121	HALLMARK_MYC_TARGETS_V1	199	-0.29364	-6.79764	0.000999001	0.00287947
IFNA10.14128.121	HALLMARK_E2F_TARGETS	197	-0.293601	-6.78276	0.000999001	0.00287947
IFNA10.14128.121	HALLMARK_G2M_CHECKPOINT	192	-0.236255	-5.38988	0.000999001	0.00287947
IFNA10.14128.121	HALLMARK_MTORC1_SIGNALING	193	-0.216425	-4.95988	0.000999001	0.00287947
IFNA10.14128.121	HALLMARK_GLYCOLYSIS	162	-0.221293	-4.63959	0.000999001	0.00287947
IFNA10.14128.121	HALLMARK_ADIPOGENESIS	176	-0.179063	-3.90631	0.000999001	0.00287947
IFNA10.14128.121	HALLMARK_ANDROGEN_RESPONSE	87	-0.221793	-3.42835	0.000999001	0.00287947
IFNA10.14128.121	HALLMARK_FATTY_ACID_METABOLISM	134	-0.157055	-3.0166	0.000999001	0.00287947
IFNA10.14128.121	HALLMARK_UV_RESPONSE_UP	127	-0.158412	-2.97507	0.000999001	0.00287947
IFNA10.14128.121	HALLMARK_PROTEIN_SECRETION	90	-0.179715	-2.82707	0.000999001	0.00287947
IFNA10.14128.121	HALLMARK_XENOBIOTIC_METABOLISM	143	-0.138614	-2.7276	0.000999001	0.00287947
IFNA10.14128.121	HALLMARK_MITOTIC_SPINDLE	190	-0.118295	-2.68497	0.000999001	0.00287947
IFNA10.14128.121	HALLMARK_INFLAMMATORY_RESPONSE	151	0.181478	3.59618	0.000999001	0.00287947
IFNA10.14128.121	HALLMARK_ALLOGRAFT_REJECTION	169	0.253719	5.32212	0.000999001	0.00287947
IFNA10.14128.121	HALLMARK_INTERFERON_GAMMA_RESPONSE	191	0.491959	10.911	0.000999001	0.00287947
IFNA10.14128.121	HALLMARK_INTERFERON_ALPHA_RESPONSE	94	0.731646	11.4233	0.000999001	0.00287947
IFNA10.14128.121	HALLMARK_SPERMATOGENESIS	71	-0.225643	-3.1492	0.001998	0.0044501
IFNA10.14128.121	HALLMARK_UNFOLDED_PROTEIN_RESPONSE	106	-0.161488	-2.7518	0.001998	0.0044501
IFNA10.14128.121	HALLMARK_PEROXISOME	88	-0.172783	-2.68685	0.001998	0.0044501
IFNA10.14128.121	HALLMARK_APOPTOSIS	140	0.149261	2.86197	0.001998	0.0044501
IFNA10.14128.121	HALLMARK_IL2_STAT5_SIGNALING	176	0.14585	3.11501	0.001998	0.0044501
IFNA10.14128.121	HALLMARK_ANGIOGENESIS	22	-0.376674	-2.90603	0.002997	0.00611888
IFNA10.14128.121	HALLMARK_COAGULATION	84	-0.176879	-2.69635	0.002997	0.00611888
IFNA10.14128.121	HALLMARK_ESTROGEN_RESPONSE_LATE	140	-0.134456	-2.62995	0.004995	0.00979021
IFNA10.14128.121	HALLMARK_REACTIVE_OXYGEN_SPECIES_PATHWAY	49	-0.231325	-2.72755	0.00599401	0.0112964
IFNA10.14128.121	HALLMARK_EPITHELIAL_MESENCHYMAL_TRANSITION	105	-0.151259	-2.56164	0.00699301	0.012691
IFNA10.14128.121	HALLMARK_COMPLEMENT	167	0.115539	2.40942	0.00899101	0.0157343
IFNA10.14128.121	HALLMARK_APICAL_SURFACE	26	0.281058	2.44702	0.011988	0.0202556
IFNA10.14128.121	HALLMARK_TNFA_SIGNALING_VIA_NFKB	174	0.107092	2.27651	0.018981	0.0310023
IFNA10.14128.121	HALLMARK_HYPOXIA	151	-0.105188	-2.15177	0.027972	0.0442139
IFNA10.14128.121	HALLMARK_KRAS_SIGNALING_UP	135	0.1101	2.07077	0.034965	0.0535402
IFNA10.14128.121	HALLMARK_MYOGENESIS	121	-0.111862	-2.0528	0.047952	0.0712015
IFNA10.14128.121	HALLMARK_APICAL_JUNCTION	133	-0.101726	-1.94624	0.0539461	0.0767341
IFNA10.14128.121	HALLMARK_P53_PATHWAY	176	0.0877169	1.87343	0.0549451	0.0767341
IFNA10.14128.121	HALLMARK_CHOLESTEROL_HOMEOSTASIS	65	-0.147256	-1.96948	0.0569431	0.0767341
IFNA10.14128.121	HALLMARK_HEME_METABOLISM	189	0.0847994	1.8699	0.0579421	0.0767341
IFNA10.14128.121	HALLMARK_MYC_TARGETS_V2	58	-0.150362	-1.89545	0.0649351	0.0837321
IFNA10.14128.121	HALLMARK_ESTROGEN_RESPONSE_EARLY	142	0.0836973	1.61521	0.11988	0.150619
IFNA10.14128.121	HALLMARK_UV_RESPONSE_DN	107	0.095876	1.59376	0.133866	0.162374
IFNA10.14128.121	HALLMARK_WNT_BETA_CATENIN_SIGNALING	35	0.161853	1.61753	0.135864	0.162374
IFNA10.14128.121	HALLMARK_IL6_JAK_STAT3_SIGNALING	67	0.119122	1.58536	0.148851	0.17366
IFNA10.14128.121	HALLMARK_DNA_REPAIR	145	-0.0739948	-1.46646	0.201798	0.229956
IFNA10.14128.121	HALLMARK_BILE_ACID_METABOLISM	77	-0.0929517	-1.3612	0.237762	0.264781
IFNA10.14128.121	HALLMARK_HEDGEHOG_SIGNALING	22	0.169497	1.34562	0.246753	0.268687
IFNA10.14128.121	HALLMARK_NOTCH_SIGNALING	27	0.110998	0.989857	0.465534	0.495895
IFNA10.14128.121	HALLMARK_KRAS_SIGNALING_DN	76	0.0637288	0.90088	0.535465	0.551719
IFNA10.14128.121	HALLMARK_TGF_BETA_SIGNALING	47	0.0747953	0.8574	0.54046	0.551719
IFNA10.14128.121	HALLMARK_PI3K_AKT_MTOR_SIGNALING	92	-0.0508926	-0.813642	0.593407	0.593407

## Sheet: IFNA16
Gene Set Enrichment Analysis (GSEA) of IFN ligand vs. transcriptome correlations; using Spearman rho (Data file S4) as the ranking metric and "Hallmark" gene sets from MSigDB.
IFN ligand	Gene set	Size	ES	NES	p-value	q-value
IFNA16.6421.52	HALLMARK_INTERFERON_GAMMA_RESPONSE	191	-0.232605	-5.16658	0.000999001	0.00305944
IFNA16.6421.52	HALLMARK_COMPLEMENT	167	-0.233359	-4.91032	0.000999001	0.00305944
IFNA16.6421.52	HALLMARK_INFLAMMATORY_RESPONSE	151	-0.243609	-4.89513	0.000999001	0.00305944
IFNA16.6421.52	HALLMARK_INTERFERON_ALPHA_RESPONSE	94	-0.301388	-4.86738	0.000999001	0.00305944
IFNA16.6421.52	HALLMARK_COAGULATION	84	-0.314981	-4.81194	0.000999001	0.00305944
IFNA16.6421.52	HALLMARK_IL6_JAK_STAT3_SIGNALING	67	-0.334566	-4.55721	0.000999001	0.00305944
IFNA16.6421.52	HALLMARK_TNFA_SIGNALING_VIA_NFKB	174	-0.205351	-4.41771	0.000999001	0.00305944
IFNA16.6421.52	HALLMARK_APICAL_JUNCTION	133	-0.204204	-3.86933	0.000999001	0.00305944
IFNA16.6421.52	HALLMARK_MYOGENESIS	121	-0.212187	-3.84127	0.000999001	0.00305944
IFNA16.6421.52	HALLMARK_HYPOXIA	151	-0.180257	-3.62212	0.000999001	0.00305944
IFNA16.6421.52	HALLMARK_OXIDATIVE_PHOSPHORYLATION	199	-0.157751	-3.59031	0.000999001	0.00305944
IFNA16.6421.52	HALLMARK_FATTY_ACID_METABOLISM	134	-0.169901	-3.22617	0.000999001	0.00305944
IFNA16.6421.52	HALLMARK_MYC_TARGETS_V2	58	0.248053	3.27751	0.000999001	0.00305944
IFNA16.6421.52	HALLMARK_MYC_TARGETS_V1	199	0.198317	4.54755	0.000999001	0.00305944
IFNA16.6421.52	HALLMARK_G2M_CHECKPOINT	192	0.215322	4.84119	0.000999001	0.00305944
IFNA16.6421.52	HALLMARK_E2F_TARGETS	197	0.29435	6.6968	0.000999001	0.00305944
IFNA16.6421.52	HALLMARK_ADIPOGENESIS	176	-0.174875	-3.77681	0.001998	0.0048951
IFNA16.6421.52	HALLMARK_IL2_STAT5_SIGNALING	176	-0.150906	-3.25915	0.001998	0.0048951
IFNA16.6421.52	HALLMARK_UV_RESPONSE_UP	127	-0.168869	-3.13174	0.001998	0.0048951
IFNA16.6421.52	HALLMARK_EPITHELIAL_MESENCHYMAL_TRANSITION	105	-0.169648	-2.88371	0.001998	0.0048951
IFNA16.6421.52	HALLMARK_APOPTOSIS	140	-0.160856	-3.11817	0.002997	0.00699301
IFNA16.6421.52	HALLMARK_XENOBIOTIC_METABOLISM	143	-0.153295	-3.01308	0.003996	0.00890019
IFNA16.6421.52	HALLMARK_KRAS_SIGNALING_UP	135	-0.147777	-2.8205	0.004995	0.0101981
IFNA16.6421.52	HALLMARK_MITOTIC_SPINDLE	190	0.115023	2.577	0.004995	0.0101981
IFNA16.6421.52	HALLMARK_PI3K_AKT_MTOR_SIGNALING	92	-0.167055	-2.67434	0.00599401	0.0117483
IFNA16.6421.52	HALLMARK_P53_PATHWAY	176	-0.122563	-2.64702	0.00699301	0.0131791
IFNA16.6421.52	HALLMARK_REACTIVE_OXYGEN_SPECIES_PATHWAY	49	-0.217421	-2.51246	0.00799201	0.014504
IFNA16.6421.52	HALLMARK_ANDROGEN_RESPONSE	87	-0.156166	-2.43245	0.012987	0.0227273
IFNA16.6421.52	HALLMARK_UNFOLDED_PROTEIN_RESPONSE	106	0.131871	2.30791	0.013986	0.0236315
IFNA16.6421.52	HALLMARK_ALLOGRAFT_REJECTION	169	-0.112895	-2.39644	0.014985	0.0244755
IFNA16.6421.52	HALLMARK_HEME_METABOLISM	189	-0.103835	-2.29141	0.021978	0.0347395
IFNA16.6421.52	HALLMARK_MTORC1_SIGNALING	193	-0.10299	-2.30521	0.022977	0.0351836
IFNA16.6421.52	HALLMARK_SPERMATOGENESIS	71	0.146841	2.13675	0.032967	0.048951
IFNA16.6421.52	HALLMARK_ANGIOGENESIS	22	-0.247197	-1.98144	0.0519481	0.0748663
IFNA16.6421.52	HALLMARK_ESTROGEN_RESPONSE_EARLY	142	0.0920388	1.82399	0.0799201	0.111132
IFNA16.6421.52	HALLMARK_APICAL_SURFACE	26	-0.20742	-1.79128	0.0819181	0.111132
IFNA16.6421.52	HALLMARK_GLYCOLYSIS	162	-0.0871369	-1.80369	0.0839161	0.111132
IFNA16.6421.52	HALLMARK_KRAS_SIGNALING_DN	76	-0.122019	-1.76645	0.0959041	0.123666
IFNA16.6421.52	HALLMARK_PROTEIN_SECRETION	90	-0.107284	-1.70244	0.118881	0.149363
IFNA16.6421.52	HALLMARK_WNT_BETA_CATENIN_SIGNALING	35	0.162846	1.66636	0.126873	0.15542
IFNA16.6421.52	HALLMARK_HEDGEHOG_SIGNALING	22	-0.179483	-1.43867	0.212787	0.252914
IFNA16.6421.52	HALLMARK_PEROXISOME	88	-0.0908451	-1.42726	0.216783	0.252914
IFNA16.6421.52	HALLMARK_UV_RESPONSE_DN	107	0.0768842	1.35123	0.242757	0.27663
IFNA16.6421.52	HALLMARK_ESTROGEN_RESPONSE_LATE	140	-0.0654175	-1.26811	0.287712	0.320407
IFNA16.6421.52	HALLMARK_TGF_BETA_SIGNALING	47	-0.110009	-1.24563	0.30969	0.337218
IFNA16.6421.52	HALLMARK_CHOLESTEROL_HOMEOSTASIS	65	-0.0908946	-1.22114	0.318681	0.339465
IFNA16.6421.52	HALLMARK_NOTCH_SIGNALING	27	-0.134679	-1.18437	0.33966	0.354114
IFNA16.6421.52	HALLMARK_BILE_ACID_METABOLISM	77	0.0658603	0.997445	0.454545	0.464015
IFNA16.6421.52	HALLMARK_DNA_REPAIR	145	0.0398302	0.796173	0.61039	0.61039

## Sheet: IFNA2
Gene Set Enrichment Analysis (GSEA) of IFN ligand vs. transcriptome correlations; using Spearman rho (Data file S4) as the ranking metric and "Hallmark" gene sets from MSigDB.
IFN ligand	Gene set	Size	ES	NES	p-value	q-value
IFNA2	HALLMARK_HEME_METABOLISM	189	-0.355033	-7.85447	0.000999001	0.00305944
IFNA2	HALLMARK_OXIDATIVE_PHOSPHORYLATION	199	-0.214254	-4.84696	0.000999001	0.00305944
IFNA2	HALLMARK_MYC_TARGETS_V1	199	-0.179488	-4.06047	0.000999001	0.00305944
IFNA2	HALLMARK_MYOGENESIS	121	-0.220555	-3.95025	0.000999001	0.00305944
IFNA2	HALLMARK_HYPOXIA	151	-0.187493	-3.76392	0.000999001	0.00305944
IFNA2	HALLMARK_ADIPOGENESIS	176	-0.166366	-3.57123	0.000999001	0.00305944
IFNA2	HALLMARK_E2F_TARGETS	197	-0.154277	-3.46796	0.000999001	0.00305944
IFNA2	HALLMARK_ANGIOGENESIS	22	-0.433643	-3.34536	0.000999001	0.00305944
IFNA2	HALLMARK_ALLOGRAFT_REJECTION	169	0.167053	3.42514	0.000999001	0.00305944
IFNA2	HALLMARK_APOPTOSIS	140	0.194084	3.62871	0.000999001	0.00305944
IFNA2	HALLMARK_COMPLEMENT	167	0.193924	3.94355	0.000999001	0.00305944
IFNA2	HALLMARK_IL6_JAK_STAT3_SIGNALING	67	0.338695	4.44627	0.000999001	0.00305944
IFNA2	HALLMARK_TNFA_SIGNALING_VIA_NFKB	174	0.298328	6.20513	0.000999001	0.00305944
IFNA2	HALLMARK_INFLAMMATORY_RESPONSE	151	0.33706	6.56015	0.000999001	0.00305944
IFNA2	HALLMARK_INTERFERON_ALPHA_RESPONSE	94	0.772543	11.8753	0.000999001	0.00305944
IFNA2	HALLMARK_INTERFERON_GAMMA_RESPONSE	191	0.594497	12.7999	0.000999001	0.00305944
IFNA2	HALLMARK_DNA_REPAIR	145	-0.176578	-3.4745	0.001998	0.00575895
IFNA2	HALLMARK_FATTY_ACID_METABOLISM	134	-0.156686	-2.96015	0.002997	0.00772911
IFNA2	HALLMARK_REACTIVE_OXYGEN_SPECIES_PATHWAY	49	-0.25474	-2.88617	0.002997	0.00772911
IFNA2	HALLMARK_MYC_TARGETS_V2	58	-0.216878	-2.67665	0.00699301	0.0170265
IFNA2	HALLMARK_COAGULATION	84	-0.184967	-2.7574	0.00799201	0.0170265
IFNA2	HALLMARK_KRAS_SIGNALING_UP	135	0.140746	2.59026	0.00799201	0.0170265
IFNA2	HALLMARK_G2M_CHECKPOINT	192	0.12292	2.65878	0.00799201	0.0170265
IFNA2	HALLMARK_APICAL_JUNCTION	133	-0.134305	-2.52594	0.011988	0.0234965
IFNA2	HALLMARK_GLYCOLYSIS	162	-0.119332	-2.46693	0.011988	0.0234965
IFNA2	HALLMARK_IL2_STAT5_SIGNALING	176	0.111516	2.32822	0.012987	0.0244755
IFNA2	HALLMARK_PEROXISOME	88	-0.154404	-2.36922	0.018981	0.034447
IFNA2	HALLMARK_XENOBIOTIC_METABOLISM	143	-0.115149	-2.26103	0.024975	0.0421992
IFNA2	HALLMARK_EPITHELIAL_MESENCHYMAL_TRANSITION	105	-0.131696	-2.194	0.024975	0.0421992
IFNA2	HALLMARK_P53_PATHWAY	176	0.100584	2.09998	0.027972	0.0456876
IFNA2	HALLMARK_ESTROGEN_RESPONSE_LATE	140	-0.108752	-2.10863	0.036963	0.0584254
IFNA2	HALLMARK_ESTROGEN_RESPONSE_EARLY	142	-0.108415	-2.11364	0.038961	0.0596591
IFNA2	HALLMARK_UV_RESPONSE_DN	107	0.121509	1.99264	0.0529471	0.0786184
IFNA2	HALLMARK_NOTCH_SIGNALING	27	0.220379	1.90709	0.0599401	0.0863842
IFNA2	HALLMARK_UV_RESPONSE_UP	127	-0.105098	-1.92758	0.0699301	0.0979021
IFNA2	HALLMARK_APICAL_SURFACE	26	0.219664	1.86259	0.0739261	0.0992251
IFNA2	HALLMARK_TGF_BETA_SIGNALING	47	0.168921	1.88733	0.0749251	0.0992251
IFNA2	HALLMARK_ANDROGEN_RESPONSE	87	0.121895	1.80748	0.0889111	0.114649
IFNA2	HALLMARK_KRAS_SIGNALING_DN	76	-0.124478	-1.7807	0.103896	0.130536
IFNA2	HALLMARK_PI3K_AKT_MTOR_SIGNALING	92	0.110581	1.68661	0.110889	0.135839
IFNA2	HALLMARK_WNT_BETA_CATENIN_SIGNALING	35	0.173645	1.68988	0.116883	0.13969
IFNA2	HALLMARK_UNFOLDED_PROTEIN_RESPONSE	106	-0.0979955	-1.63892	0.134865	0.157343
IFNA2	HALLMARK_SPERMATOGENESIS	71	-0.107209	-1.46723	0.185814	0.211742
IFNA2	HALLMARK_BILE_ACID_METABOLISM	77	-0.0890305	-1.27711	0.274725	0.305944
IFNA2	HALLMARK_PROTEIN_SECRETION	90	0.0773471	1.16301	0.341658	0.372028
IFNA2	HALLMARK_MITOTIC_SPINDLE	190	0.0528959	1.13817	0.360639	0.384159
IFNA2	HALLMARK_HEDGEHOG_SIGNALING	22	0.131397	1.01305	0.448551	0.467639
IFNA2	HALLMARK_CHOLESTEROL_HOMEOSTASIS	65	0.0684287	0.882231	0.532468	0.543561
IFNA2	HALLMARK_MTORC1_SIGNALING	193	0.034827	0.755259	0.635365	0.635365

## Sheet: IFNA4_16
Gene Set Enrichment Analysis (GSEA) of IFN ligand vs. transcriptome correlations; using Spearman rho (Data file S4) as the ranking metric and "Hallmark" gene sets from MSigDB.
IFN ligand	Gene set	Size	ES	NES	p-value	q-value
IFNA4_16	HALLMARK_HEME_METABOLISM	189	-0.409438	-9.2008	0.000999001	0.00376547
IFNA4_16	HALLMARK_MYOGENESIS	121	-0.18613	-3.31316	0.000999001	0.00376547
IFNA4_16	HALLMARK_APICAL_JUNCTION	133	-0.16677	-3.12372	0.000999001	0.00376547
IFNA4_16	HALLMARK_COMPLEMENT	167	0.136646	2.80085	0.000999001	0.00376547
IFNA4_16	HALLMARK_MTORC1_SIGNALING	193	0.151035	3.33168	0.000999001	0.00376547
IFNA4_16	HALLMARK_APOPTOSIS	140	0.20214	3.80056	0.000999001	0.00376547
IFNA4_16	HALLMARK_IL6_JAK_STAT3_SIGNALING	67	0.335668	4.42488	0.000999001	0.00376547
IFNA4_16	HALLMARK_E2F_TARGETS	197	0.207307	4.62374	0.000999001	0.00376547
IFNA4_16	HALLMARK_INFLAMMATORY_RESPONSE	151	0.240558	4.71067	0.000999001	0.00376547
IFNA4_16	HALLMARK_TNFA_SIGNALING_VIA_NFKB	174	0.273272	5.70184	0.000999001	0.00376547
IFNA4_16	HALLMARK_G2M_CHECKPOINT	192	0.265737	5.8549	0.000999001	0.00376547
IFNA4_16	HALLMARK_INTERFERON_GAMMA_RESPONSE	191	0.494332	10.867	0.000999001	0.00376547
IFNA4_16	HALLMARK_INTERFERON_ALPHA_RESPONSE	94	0.695379	10.974	0.000999001	0.00376547
IFNA4_16	HALLMARK_ADIPOGENESIS	176	-0.138232	-2.97276	0.001998	0.00652681
IFNA4_16	HALLMARK_HYPOXIA	151	-0.137622	-2.74749	0.001998	0.00652681
IFNA4_16	HALLMARK_XENOBIOTIC_METABOLISM	143	-0.139967	-2.71958	0.002997	0.00917832
IFNA4_16	HALLMARK_UNFOLDED_PROTEIN_RESPONSE	106	0.158537	2.64529	0.003996	0.010878
IFNA4_16	HALLMARK_P53_PATHWAY	176	0.127054	2.67264	0.003996	0.010878
IFNA4_16	HALLMARK_ALLOGRAFT_REJECTION	169	0.128577	2.64642	0.004995	0.0128819
IFNA4_16	HALLMARK_ANDROGEN_RESPONSE	87	0.173457	2.61086	0.00699301	0.016317
IFNA4_16	HALLMARK_PI3K_AKT_MTOR_SIGNALING	92	0.174194	2.7021	0.00699301	0.016317
IFNA4_16	HALLMARK_COAGULATION	84	-0.171264	-2.51932	0.011988	0.0255397
IFNA4_16	HALLMARK_FATTY_ACID_METABOLISM	134	-0.12779	-2.4053	0.011988	0.0255397
IFNA4_16	HALLMARK_UV_RESPONSE_UP	127	0.12472	2.25323	0.022977	0.0469114
IFNA4_16	HALLMARK_MITOTIC_SPINDLE	190	0.0965081	2.11413	0.026973	0.0528671
IFNA4_16	HALLMARK_ANGIOGENESIS	22	-0.265142	-2.11051	0.040959	0.0769231
IFNA4_16	HALLMARK_ESTROGEN_RESPONSE_EARLY	142	-0.102783	-1.98726	0.043956	0.0769231
IFNA4_16	HALLMARK_CHOLESTEROL_HOMEOSTASIS	65	0.158753	2.09107	0.043956	0.0769231
IFNA4_16	HALLMARK_IL2_STAT5_SIGNALING	176	0.0933897	1.9645	0.0509491	0.0860863
IFNA4_16	HALLMARK_REACTIVE_OXYGEN_SPECIES_PATHWAY	49	-0.170033	-1.97549	0.0539461	0.0881119
IFNA4_16	HALLMARK_OXIDATIVE_PHOSPHORYLATION	199	-0.0835616	-1.91676	0.0559441	0.0884277
IFNA4_16	HALLMARK_MYC_TARGETS_V2	58	-0.14502	-1.81372	0.0739261	0.113199
IFNA4_16	HALLMARK_HEDGEHOG_SIGNALING	22	-0.229495	-1.82677	0.0789211	0.115179
IFNA4_16	HALLMARK_KRAS_SIGNALING_UP	135	0.0990881	1.84703	0.0799201	0.115179
IFNA4_16	HALLMARK_TGF_BETA_SIGNALING	47	-0.158551	-1.80085	0.0879121	0.121018
IFNA4_16	HALLMARK_KRAS_SIGNALING_DN	76	-0.12645	-1.77257	0.0889111	0.121018
IFNA4_16	HALLMARK_PROTEIN_SECRETION	90	0.11416	1.74512	0.0919081	0.121716
IFNA4_16	HALLMARK_EPITHELIAL_MESENCHYMAL_TRANSITION	105	-0.104865	-1.73154	0.100899	0.130107
IFNA4_16	HALLMARK_GLYCOLYSIS	162	-0.0748562	-1.55652	0.141858	0.178232
IFNA4_16	HALLMARK_APICAL_SURFACE	26	0.190928	1.62559	0.150849	0.18479
IFNA4_16	HALLMARK_DNA_REPAIR	145	-0.0783461	-1.52773	0.165834	0.198192
IFNA4_16	HALLMARK_ESTROGEN_RESPONSE_LATE	140	0.0750296	1.41068	0.20979	0.242478
IFNA4_16	HALLMARK_NOTCH_SIGNALING	27	0.163072	1.40368	0.212787	0.242478
IFNA4_16	HALLMARK_SPERMATOGENESIS	71	0.100814	1.38113	0.233766	0.260331
IFNA4_16	HALLMARK_MYC_TARGETS_V1	199	-0.058719	-1.34691	0.250749	0.270295
IFNA4_16	HALLMARK_WNT_BETA_CATENIN_SIGNALING	35	0.136435	1.33494	0.253746	0.270295
IFNA4_16	HALLMARK_BILE_ACID_METABOLISM	77	-0.0624957	-0.880167	0.533467	0.556167
IFNA4_16	HALLMARK_UV_RESPONSE_DN	107	0.0416845	0.70045	0.675325	0.68032
IFNA4_16	HALLMARK_PEROXISOME	88	-0.0456405	-0.69043	0.68032	0.68032

## Sheet: IFNA6
Gene Set Enrichment Analysis (GSEA) of IFN ligand vs. transcriptome correlations; using Spearman rho (Data file S4) as the ranking metric and "Hallmark" gene sets from MSigDB.
IFN ligand	Gene set	Size	ES	NES	p-value	q-value
IFNA6.5714.88	HALLMARK_HEME_METABOLISM	189	-0.410619	-9.21823	0.000999001	0.00543901
IFNA6.5714.88	HALLMARK_INTERFERON_ALPHA_RESPONSE	94	-0.406503	-6.47438	0.000999001	0.00543901
IFNA6.5714.88	HALLMARK_INTERFERON_GAMMA_RESPONSE	191	-0.256529	-5.79794	0.000999001	0.00543901
IFNA6.5714.88	HALLMARK_IL6_JAK_STAT3_SIGNALING	67	0.224148	2.93348	0.000999001	0.00543901
IFNA6.5714.88	HALLMARK_MYC_TARGETS_V1	199	0.140647	3.20434	0.000999001	0.00543901
IFNA6.5714.88	HALLMARK_MTORC1_SIGNALING	193	0.162805	3.65332	0.000999001	0.00543901
IFNA6.5714.88	HALLMARK_MITOTIC_SPINDLE	190	0.177126	3.93182	0.000999001	0.00543901
IFNA6.5714.88	HALLMARK_G2M_CHECKPOINT	192	0.279917	6.2656	0.000999001	0.00543901
IFNA6.5714.88	HALLMARK_E2F_TARGETS	197	0.304624	6.8873	0.000999001	0.00543901
IFNA6.5714.88	HALLMARK_ALLOGRAFT_REJECTION	169	-0.15647	-3.32387	0.001998	0.00815851
IFNA6.5714.88	HALLMARK_MYC_TARGETS_V2	58	0.205331	2.52763	0.001998	0.00815851
IFNA6.5714.88	HALLMARK_UNFOLDED_PROTEIN_RESPONSE	106	0.183448	3.0052	0.001998	0.00815851
IFNA6.5714.88	HALLMARK_TNFA_SIGNALING_VIA_NFKB	174	0.136923	2.88258	0.003996	0.0150619
IFNA6.5714.88	HALLMARK_IL2_STAT5_SIGNALING	176	-0.125956	-2.71729	0.004995	0.0174825
IFNA6.5714.88	HALLMARK_PROTEIN_SECRETION	90	0.166313	2.48976	0.00599401	0.0195804
IFNA6.5714.88	HALLMARK_OXIDATIVE_PHOSPHORYLATION	199	0.11022	2.51112	0.00999001	0.0305944
IFNA6.5714.88	HALLMARK_SPERMATOGENESIS	71	0.171544	2.30724	0.010989	0.0316742
IFNA6.5714.88	HALLMARK_INFLAMMATORY_RESPONSE	151	0.119295	2.35878	0.014985	0.0407925
IFNA6.5714.88	HALLMARK_P53_PATHWAY	176	-0.107238	-2.31347	0.016983	0.0437983
IFNA6.5714.88	HALLMARK_CHOLESTEROL_HOMEOSTASIS	65	0.164659	2.12791	0.01998	0.048951
IFNA6.5714.88	HALLMARK_COMPLEMENT	167	-0.102999	-2.17068	0.028971	0.0675991
IFNA6.5714.88	HALLMARK_ESTROGEN_RESPONSE_LATE	140	0.105215	2.0036	0.047952	0.104287
IFNA6.5714.88	HALLMARK_KRAS_SIGNALING_UP	135	-0.106705	-2.03502	0.048951	0.104287
IFNA6.5714.88	HALLMARK_KRAS_SIGNALING_DN	76	-0.132235	-1.90305	0.0659341	0.134615
IFNA6.5714.88	HALLMARK_ADIPOGENESIS	176	0.0843016	1.78971	0.0909091	0.178182
IFNA6.5714.88	HALLMARK_UV_RESPONSE_UP	127	0.0962217	1.73756	0.0989011	0.186391
IFNA6.5714.88	HALLMARK_MYOGENESIS	121	-0.0980505	-1.781	0.102897	0.186739
IFNA6.5714.88	HALLMARK_APICAL_SURFACE	26	-0.200995	-1.73705	0.110889	0.194056
IFNA6.5714.88	HALLMARK_ANDROGEN_RESPONSE	87	0.111665	1.65	0.125874	0.212684
IFNA6.5714.88	HALLMARK_HEDGEHOG_SIGNALING	22	-0.20013	-1.61078	0.132867	0.217016
IFNA6.5714.88	HALLMARK_PEROXISOME	88	0.108302	1.60757	0.138861	0.21722
IFNA6.5714.88	HALLMARK_WNT_BETA_CATENIN_SIGNALING	35	0.165104	1.60892	0.141858	0.21722
IFNA6.5714.88	HALLMARK_EPITHELIAL_MESENCHYMAL_TRANSITION	105	0.0959029	1.5621	0.154845	0.226573
IFNA6.5714.88	HALLMARK_XENOBIOTIC_METABOLISM	143	-0.0780934	-1.53228	0.15984	0.226573
IFNA6.5714.88	HALLMARK_GLYCOLYSIS	162	0.0752908	1.53854	0.161838	0.226573
IFNA6.5714.88	HALLMARK_HYPOXIA	151	-0.072101	-1.45253	0.194805	0.256349
IFNA6.5714.88	HALLMARK_REACTIVE_OXYGEN_SPECIES_PATHWAY	49	0.129512	1.48123	0.194805	0.256349
IFNA6.5714.88	HALLMARK_COAGULATION	84	-0.094381	-1.41965	0.198801	0.256349
IFNA6.5714.88	HALLMARK_NOTCH_SIGNALING	27	-0.152312	-1.34159	0.252747	0.317554
IFNA6.5714.88	HALLMARK_UV_RESPONSE_DN	107	0.0801184	1.31658	0.25974	0.318182
IFNA6.5714.88	HALLMARK_PI3K_AKT_MTOR_SIGNALING	92	0.0853734	1.28845	0.283716	0.339076
IFNA6.5714.88	HALLMARK_APICAL_JUNCTION	133	-0.0663781	-1.25651	0.294705	0.343823
IFNA6.5714.88	HALLMARK_TGF_BETA_SIGNALING	47	0.108935	1.2262	0.313686	0.357456
IFNA6.5714.88	HALLMARK_DNA_REPAIR	145	0.0594059	1.1544	0.345654	0.384933
IFNA6.5714.88	HALLMARK_APOPTOSIS	140	-0.0534114	-1.03893	0.448551	0.488423
IFNA6.5714.88	HALLMARK_ANGIOGENESIS	22	0.129199	1.00121	0.468531	0.493677
IFNA6.5714.88	HALLMARK_BILE_ACID_METABOLISM	77	-0.06736	-0.976617	0.473526	0.493677
IFNA6.5714.88	HALLMARK_ESTROGEN_RESPONSE_EARLY	142	-0.0457191	-0.896018	0.542458	0.553759
IFNA6.5714.88	HALLMARK_FATTY_ACID_METABOLISM	134	-0.0439322	-0.834837	0.572428	0.572428

## Sheet: IFNA7_17_21
Gene Set Enrichment Analysis (GSEA) of IFN ligand vs. transcriptome correlations; using Spearman rho (Data file S4) as the ranking metric and "Hallmark" gene sets from MSigDB.
IFN ligand	Gene set	Size	ES	NES	p-value	q-value
IFNA7_17_21	HALLMARK_HEME_METABOLISM	189	-0.335744	-7.61572	0.000999001	0.0027195
IFNA7_17_21	HALLMARK_MYOGENESIS	121	-0.250023	-4.54134	0.000999001	0.0027195
IFNA7_17_21	HALLMARK_MYC_TARGETS_V1	199	-0.189223	-4.41715	0.000999001	0.0027195
IFNA7_17_21	HALLMARK_OXIDATIVE_PHOSPHORYLATION	199	-0.170798	-3.98705	0.000999001	0.0027195
IFNA7_17_21	HALLMARK_HYPOXIA	151	-0.169567	-3.43184	0.000999001	0.0027195
IFNA7_17_21	HALLMARK_APICAL_JUNCTION	133	-0.177576	-3.37924	0.000999001	0.0027195
IFNA7_17_21	HALLMARK_EPITHELIAL_MESENCHYMAL_TRANSITION	105	-0.192321	-3.2453	0.000999001	0.0027195
IFNA7_17_21	HALLMARK_GLYCOLYSIS	162	-0.150247	-3.14774	0.000999001	0.0027195
IFNA7_17_21	HALLMARK_FATTY_ACID_METABOLISM	134	-0.164002	-3.14251	0.000999001	0.0027195
IFNA7_17_21	HALLMARK_MYC_TARGETS_V2	58	-0.249671	-3.13197	0.000999001	0.0027195
IFNA7_17_21	HALLMARK_ADIPOGENESIS	176	-0.142743	-3.12825	0.000999001	0.0027195
IFNA7_17_21	HALLMARK_E2F_TARGETS	197	-0.124688	-2.89701	0.000999001	0.0027195
IFNA7_17_21	HALLMARK_ALLOGRAFT_REJECTION	169	0.179045	3.67939	0.000999001	0.0027195
IFNA7_17_21	HALLMARK_IL6_JAK_STAT3_SIGNALING	67	0.293049	3.93481	0.000999001	0.0027195
IFNA7_17_21	HALLMARK_INFLAMMATORY_RESPONSE	151	0.256634	5.0348	0.000999001	0.0027195
IFNA7_17_21	HALLMARK_TNFA_SIGNALING_VIA_NFKB	174	0.257855	5.37387	0.000999001	0.0027195
IFNA7_17_21	HALLMARK_INTERFERON_ALPHA_RESPONSE	94	0.758565	11.8333	0.000999001	0.0027195
IFNA7_17_21	HALLMARK_INTERFERON_GAMMA_RESPONSE	191	0.572274	12.518	0.000999001	0.0027195
IFNA7_17_21	HALLMARK_DNA_REPAIR	145	-0.156768	-3.12662	0.001998	0.0044501
IFNA7_17_21	HALLMARK_XENOBIOTIC_METABOLISM	143	-0.146735	-2.90313	0.001998	0.0044501
IFNA7_17_21	HALLMARK_COMPLEMENT	167	0.150611	3.08248	0.001998	0.0044501
IFNA7_17_21	HALLMARK_APOPTOSIS	140	0.170301	3.19685	0.001998	0.0044501
IFNA7_17_21	HALLMARK_COAGULATION	84	-0.192471	-2.92356	0.002997	0.00611888
IFNA7_17_21	HALLMARK_REACTIVE_OXYGEN_SPECIES_PATHWAY	49	-0.245304	-2.8594	0.002997	0.00611888
IFNA7_17_21	HALLMARK_UV_RESPONSE_UP	127	-0.14606	-2.70885	0.003996	0.00783217
IFNA7_17_21	HALLMARK_ANGIOGENESIS	22	-0.299076	-2.35771	0.015984	0.0301237
IFNA7_17_21	HALLMARK_P53_PATHWAY	176	0.107922	2.25902	0.017982	0.032634
IFNA7_17_21	HALLMARK_CHOLESTEROL_HOMEOSTASIS	65	-0.170195	-2.28011	0.018981	0.0332168
IFNA7_17_21	HALLMARK_UV_RESPONSE_DN	107	0.136522	2.25603	0.01998	0.0337593
IFNA7_17_21	HALLMARK_UNFOLDED_PROTEIN_RESPONSE	106	-0.129414	-2.19517	0.025974	0.0424242
IFNA7_17_21	HALLMARK_ESTROGEN_RESPONSE_LATE	140	-0.108244	-2.12376	0.02997	0.047372
IFNA7_17_21	HALLMARK_ESTROGEN_RESPONSE_EARLY	142	-0.104628	-2.06459	0.038961	0.0578512
IFNA7_17_21	HALLMARK_KRAS_SIGNALING_UP	135	0.112	2.04825	0.038961	0.0578512
IFNA7_17_21	HALLMARK_G2M_CHECKPOINT	192	0.0904204	1.9868	0.0539461	0.0777458
IFNA7_17_21	HALLMARK_TGF_BETA_SIGNALING	47	-0.171637	-1.95923	0.0589411	0.0825175
IFNA7_17_21	HALLMARK_MTORC1_SIGNALING	193	-0.0825924	-1.8969	0.0609391	0.0829448
IFNA7_17_21	HALLMARK_PI3K_AKT_MTOR_SIGNALING	92	0.121452	1.883	0.0709291	0.0914612
IFNA7_17_21	HALLMARK_ANDROGEN_RESPONSE	87	0.127021	1.91737	0.0709291	0.0914612
IFNA7_17_21	HALLMARK_IL2_STAT5_SIGNALING	176	0.0863475	1.80741	0.0879121	0.110454
IFNA7_17_21	HALLMARK_APICAL_SURFACE	26	0.200734	1.68399	0.115884	0.141958
IFNA7_17_21	HALLMARK_KRAS_SIGNALING_DN	76	-0.11461	-1.65367	0.11988	0.143271
IFNA7_17_21	HALLMARK_PEROXISOME	88	-0.106576	-1.66132	0.132867	0.155012
IFNA7_17_21	HALLMARK_MITOTIC_SPINDLE	190	-0.0693133	-1.57482	0.14985	0.170759
IFNA7_17_21	HALLMARK_SPERMATOGENESIS	71	-0.106756	-1.49285	0.172827	0.192467
IFNA7_17_21	HALLMARK_NOTCH_SIGNALING	27	0.167755	1.43681	0.220779	0.240404
IFNA7_17_21	HALLMARK_PROTEIN_SECRETION	90	0.0755835	1.16227	0.347652	0.370325
IFNA7_17_21	HALLMARK_BILE_ACID_METABOLISM	77	-0.068654	-1.00049	0.446553	0.465556
IFNA7_17_21	HALLMARK_HEDGEHOG_SIGNALING	22	0.127433	0.981191	0.467532	0.477273
IFNA7_17_21	HALLMARK_WNT_BETA_CATENIN_SIGNALING	35	-0.0822135	-0.798572	0.612388	0.612388

## Sheet: IFNB1
Gene Set Enrichment Analysis (GSEA) of IFN ligand vs. transcriptome correlations; using Spearman rho (Data file S4) as the ranking metric and "Hallmark" gene sets from MSigDB.
IFN ligand	Gene set	Size	ES	NES	p-value	q-value
IFNB1	HALLMARK_HEME_METABOLISM	189	-0.187424	-4.17606	0.000999001	0.00699301
IFNB1	HALLMARK_CHOLESTEROL_HOMEOSTASIS	65	0.198288	2.66504	0.000999001	0.00699301
IFNB1	HALLMARK_ANDROGEN_RESPONSE	87	0.195871	3.00087	0.000999001	0.00699301
IFNB1	HALLMARK_MYC_TARGETS_V1	199	0.188281	4.36045	0.000999001	0.00699301
IFNB1	HALLMARK_G2M_CHECKPOINT	192	0.227004	5.17955	0.000999001	0.00699301
IFNB1	HALLMARK_OXIDATIVE_PHOSPHORYLATION	199	0.281697	6.5239	0.000999001	0.00699301
IFNB1	HALLMARK_E2F_TARGETS	197	0.285513	6.5849	0.000999001	0.00699301
IFNB1	HALLMARK_NOTCH_SIGNALING	27	-0.353853	-3.03634	0.001998	0.0122378
IFNB1	HALLMARK_PROTEIN_SECRETION	90	-0.18623	-2.83502	0.002997	0.016317
IFNB1	HALLMARK_UV_RESPONSE_DN	107	-0.162912	-2.6982	0.003996	0.0195804
IFNB1	HALLMARK_WNT_BETA_CATENIN_SIGNALING	35	-0.274936	-2.64681	0.00599401	0.0244755
IFNB1	HALLMARK_SPERMATOGENESIS	71	0.175841	2.46548	0.00599401	0.0244755
IFNB1	HALLMARK_KRAS_SIGNALING_UP	135	-0.145338	-2.68	0.00699301	0.0244755
IFNB1	HALLMARK_MTORC1_SIGNALING	193	0.114571	2.61743	0.00699301	0.0244755
IFNB1	HALLMARK_INTERFERON_ALPHA_RESPONSE	94	0.161861	2.56564	0.00999001	0.032634
IFNB1	HALLMARK_XENOBIOTIC_METABOLISM	143	0.127458	2.47169	0.011988	0.0367133
IFNB1	HALLMARK_TNFA_SIGNALING_VIA_NFKB	174	-0.108852	-2.31805	0.015984	0.0460716
IFNB1	HALLMARK_ESTROGEN_RESPONSE_LATE	140	0.122733	2.3413	0.01998	0.0538462
IFNB1	HALLMARK_INTERFERON_GAMMA_RESPONSE	191	0.100093	2.27415	0.020979	0.0538462
IFNB1	HALLMARK_DNA_REPAIR	145	0.118183	2.30748	0.021978	0.0538462
IFNB1	HALLMARK_COAGULATION	84	0.144607	2.18576	0.028971	0.0659775
IFNB1	HALLMARK_TGF_BETA_SIGNALING	47	-0.19439	-2.1379	0.02997	0.0659775
IFNB1	HALLMARK_ADIPOGENESIS	176	0.0992833	2.14306	0.030969	0.0659775
IFNB1	HALLMARK_GLYCOLYSIS	162	0.104616	2.16526	0.033966	0.0693473
IFNB1	HALLMARK_MITOTIC_SPINDLE	190	-0.0899593	-2.00843	0.038961	0.0763636
IFNB1	HALLMARK_EPITHELIAL_MESENCHYMAL_TRANSITION	105	0.122989	2.04891	0.0519481	0.0979021
IFNB1	HALLMARK_ESTROGEN_RESPONSE_EARLY	142	-0.0947873	-1.80455	0.0679321	0.123284
IFNB1	HALLMARK_PI3K_AKT_MTOR_SIGNALING	92	-0.121443	-1.86619	0.0759241	0.128286
IFNB1	HALLMARK_UNFOLDED_PROTEIN_RESPONSE	106	0.111799	1.87541	0.0759241	0.128286
IFNB1	HALLMARK_APICAL_JUNCTION	133	-0.0935606	-1.71915	0.0989011	0.161538
IFNB1	HALLMARK_ALLOGRAFT_REJECTION	169	-0.0788856	-1.65016	0.11988	0.189488
IFNB1	HALLMARK_APICAL_SURFACE	26	-0.195899	-1.6446	0.123876	0.189685
IFNB1	HALLMARK_ANGIOGENESIS	22	0.209067	1.63052	0.132867	0.192925
IFNB1	HALLMARK_MYOGENESIS	121	0.0921671	1.6445	0.133866	0.192925
IFNB1	HALLMARK_REACTIVE_OXYGEN_SPECIES_PATHWAY	49	-0.131576	-1.48425	0.166833	0.233566
IFNB1	HALLMARK_IL2_STAT5_SIGNALING	176	-0.0698206	-1.50211	0.177822	0.242036
IFNB1	HALLMARK_HEDGEHOG_SIGNALING	22	-0.173533	-1.342	0.245754	0.325458
IFNB1	HALLMARK_IL6_JAK_STAT3_SIGNALING	67	0.0956717	1.30848	0.25974	0.332616
IFNB1	HALLMARK_HYPOXIA	151	-0.0656274	-1.28875	0.264735	0.332616
IFNB1	HALLMARK_FATTY_ACID_METABOLISM	134	0.0676288	1.26674	0.293706	0.355791
IFNB1	HALLMARK_MYC_TARGETS_V2	58	0.0992911	1.28325	0.297702	0.355791
IFNB1	HALLMARK_KRAS_SIGNALING_DN	76	0.0851898	1.23106	0.321678	0.375291
IFNB1	HALLMARK_INFLAMMATORY_RESPONSE	151	-0.0583675	-1.14619	0.358641	0.408684
IFNB1	HALLMARK_UV_RESPONSE_UP	127	-0.0633823	-1.13655	0.375624	0.418309
IFNB1	HALLMARK_APOPTOSIS	140	-0.0595848	-1.12768	0.388611	0.423155
IFNB1	HALLMARK_PEROXISOME	88	0.0673575	1.03697	0.42957	0.457586
IFNB1	HALLMARK_COMPLEMENT	167	0.0483597	1.01694	0.444555	0.458916
IFNB1	HALLMARK_BILE_ACID_METABOLISM	77	-0.0721775	-1.00729	0.44955	0.458916
IFNB1	HALLMARK_P53_PATHWAY	176	0.0302035	0.651951	0.718282	0.718282

## Sheet: IFNG
Gene Set Enrichment Analysis (GSEA) of IFN ligand vs. transcriptome correlations; using Spearman rho (Data file S4) as the ranking metric and "Hallmark" gene sets from MSigDB.
IFN ligand	Gene set	Size	ES	NES	p-value	q-value
IFNG	HALLMARK_HEME_METABOLISM	189	-0.432553	-9.47148	0.000999001	0.0034965
IFNG	HALLMARK_MYOGENESIS	121	-0.247924	-4.45693	0.000999001	0.0034965
IFNG	HALLMARK_COAGULATION	84	-0.230219	-3.47854	0.000999001	0.0034965
IFNG	HALLMARK_MYC_TARGETS_V1	199	0.12349	2.85118	0.000999001	0.0034965
IFNG	HALLMARK_IL6_JAK_STAT3_SIGNALING	67	0.23475	3.10254	0.000999001	0.0034965
IFNG	HALLMARK_APOPTOSIS	140	0.162915	3.14572	0.000999001	0.0034965
IFNG	HALLMARK_ALLOGRAFT_REJECTION	169	0.176236	3.7228	0.000999001	0.0034965
IFNG	HALLMARK_MTORC1_SIGNALING	193	0.17102	3.90172	0.000999001	0.0034965
IFNG	HALLMARK_TNFA_SIGNALING_VIA_NFKB	174	0.216297	4.64868	0.000999001	0.0034965
IFNG	HALLMARK_INFLAMMATORY_RESPONSE	151	0.245261	4.94506	0.000999001	0.0034965
IFNG	HALLMARK_E2F_TARGETS	197	0.280872	6.45598	0.000999001	0.0034965
IFNG	HALLMARK_G2M_CHECKPOINT	192	0.306148	6.97021	0.000999001	0.0034965
IFNG	HALLMARK_INTERFERON_ALPHA_RESPONSE	94	0.78699	12.501	0.000999001	0.0034965
IFNG	HALLMARK_INTERFERON_GAMMA_RESPONSE	191	0.562837	12.7341	0.000999001	0.0034965
IFNG	HALLMARK_HYPOXIA	151	-0.157849	-3.14994	0.001998	0.00652681
IFNG	HALLMARK_APICAL_JUNCTION	133	-0.158529	-3.01161	0.002997	0.00815851
IFNG	HALLMARK_HEDGEHOG_SIGNALING	22	-0.366285	-2.9058	0.002997	0.00815851
IFNG	HALLMARK_KRAS_SIGNALING_DN	76	-0.188124	-2.69814	0.002997	0.00815851
IFNG	HALLMARK_EPITHELIAL_MESENCHYMAL_TRANSITION	105	-0.168126	-2.79836	0.003996	0.00979021
IFNG	HALLMARK_OXIDATIVE_PHOSPHORYLATION	199	-0.122795	-2.72754	0.003996	0.00979021
IFNG	HALLMARK_ESTROGEN_RESPONSE_EARLY	142	-0.138347	-2.70227	0.004995	0.0111252
IFNG	HALLMARK_REACTIVE_OXYGEN_SPECIES_PATHWAY	49	-0.216336	-2.53295	0.004995	0.0111252
IFNG	HALLMARK_COMPLEMENT	167	0.125385	2.62822	0.00599401	0.0127698
IFNG	HALLMARK_UNFOLDED_PROTEIN_RESPONSE	106	0.143362	2.43678	0.00699301	0.0142774
IFNG	HALLMARK_IL2_STAT5_SIGNALING	176	0.113792	2.46976	0.00899101	0.0176224
IFNG	HALLMARK_XENOBIOTIC_METABOLISM	143	-0.125071	-2.45553	0.011988	0.0225928
IFNG	HALLMARK_MITOTIC_SPINDLE	190	0.108331	2.44066	0.013986	0.025382
IFNG	HALLMARK_ADIPOGENESIS	176	-0.107234	-2.27275	0.018981	0.0332168
IFNG	HALLMARK_ANGIOGENESIS	22	-0.296207	-2.34986	0.022977	0.0388232
IFNG	HALLMARK_ANDROGEN_RESPONSE	87	0.141451	2.14663	0.027972	0.0456876
IFNG	HALLMARK_PI3K_AKT_MTOR_SIGNALING	92	0.132774	2.08304	0.031968	0.0505301
IFNG	HALLMARK_UV_RESPONSE_UP	127	-0.108901	-2.02281	0.043956	0.0667514
IFNG	HALLMARK_P53_PATHWAY	176	0.0921086	1.99914	0.044955	0.0667514
IFNG	HALLMARK_FATTY_ACID_METABOLISM	134	-0.103238	-1.97693	0.0529471	0.076306
IFNG	HALLMARK_CHOLESTEROL_HOMEOSTASIS	65	0.149362	1.94203	0.0589411	0.0825175
IFNG	HALLMARK_GLYCOLYSIS	162	-0.0852071	-1.74484	0.0939061	0.121154
IFNG	HALLMARK_MYC_TARGETS_V2	58	0.141408	1.74757	0.0959041	0.121154
IFNG	HALLMARK_SPERMATOGENESIS	71	0.129762	1.75704	0.0959041	0.121154
IFNG	HALLMARK_TGF_BETA_SIGNALING	47	-0.154017	-1.77012	0.0979021	0.121154
IFNG	HALLMARK_KRAS_SIGNALING_UP	135	0.0905706	1.70787	0.0989011	0.121154
IFNG	HALLMARK_PROTEIN_SECRETION	90	0.0974332	1.50837	0.167832	0.20058
IFNG	HALLMARK_UV_RESPONSE_DN	107	0.0859966	1.46448	0.195804	0.228438
IFNG	HALLMARK_PEROXISOME	88	0.0814694	1.24449	0.311688	0.35518
IFNG	HALLMARK_ESTROGEN_RESPONSE_LATE	140	0.0628545	1.21366	0.332667	0.37047
IFNG	HALLMARK_NOTCH_SIGNALING	27	0.138028	1.18863	0.341658	0.372028
IFNG	HALLMARK_BILE_ACID_METABOLISM	77	0.0809231	1.14988	0.363636	0.387352
IFNG	HALLMARK_DNA_REPAIR	145	-0.0546385	-1.08208	0.403596	0.420771
IFNG	HALLMARK_WNT_BETA_CATENIN_SIGNALING	35	0.108179	1.03958	0.425574	0.434441
IFNG	HALLMARK_APICAL_SURFACE	26	0.106296	0.899257	0.53047	0.53047

## Sheet: IFNL1
Gene Set Enrichment Analysis (GSEA) of IFN ligand vs. transcriptome correlations; using Spearman rho (Data file S4) as the ranking metric and "Hallmark" gene sets from MSigDB.
IFN ligand	Gene set	Size	ES	NES	p-value	q-value
IFNL1	HALLMARK_HEME_METABOLISM	189	-0.460714	-10.1863	0.000999001	0.0048951
IFNL1	HALLMARK_MYC_TARGETS_V1	199	-0.174094	-3.97208	0.000999001	0.0048951
IFNL1	HALLMARK_APOPTOSIS	140	0.194341	3.63972	0.000999001	0.0048951
IFNL1	HALLMARK_ALLOGRAFT_REJECTION	169	0.20596	4.20492	0.000999001	0.0048951
IFNL1	HALLMARK_TNFA_SIGNALING_VIA_NFKB	174	0.23704	4.93255	0.000999001	0.0048951
IFNL1	HALLMARK_COMPLEMENT	167	0.26371	5.34527	0.000999001	0.0048951
IFNL1	HALLMARK_IL6_JAK_STAT3_SIGNALING	67	0.409465	5.41807	0.000999001	0.0048951
IFNL1	HALLMARK_INFLAMMATORY_RESPONSE	151	0.335644	6.53582	0.000999001	0.0048951
IFNL1	HALLMARK_INTERFERON_GAMMA_RESPONSE	191	0.525275	11.5088	0.000999001	0.0048951
IFNL1	HALLMARK_INTERFERON_ALPHA_RESPONSE	94	0.762419	11.7701	0.000999001	0.0048951
IFNL1	HALLMARK_EPITHELIAL_MESENCHYMAL_TRANSITION	105	0.168073	2.73337	0.001998	0.00890019
IFNL1	HALLMARK_DNA_REPAIR	145	-0.134731	-2.62502	0.004995	0.0203963
IFNL1	HALLMARK_E2F_TARGETS	197	-0.114291	-2.59829	0.00699301	0.0263583
IFNL1	HALLMARK_COAGULATION	84	0.169406	2.49263	0.00999001	0.034965
IFNL1	HALLMARK_OXIDATIVE_PHOSPHORYLATION	199	-0.109312	-2.49402	0.010989	0.0358974
IFNL1	HALLMARK_SPERMATOGENESIS	71	-0.17529	-2.40174	0.016983	0.0520105
IFNL1	HALLMARK_IL2_STAT5_SIGNALING	176	0.0990251	2.07568	0.025974	0.0748663
IFNL1	HALLMARK_GLYCOLYSIS	162	0.102109	2.041	0.028971	0.0788656
IFNL1	HALLMARK_BILE_ACID_METABOLISM	77	-0.154187	-2.18694	0.033966	0.0875966
IFNL1	HALLMARK_CHOLESTEROL_HOMEOSTASIS	65	0.152589	1.9912	0.0529471	0.12972
IFNL1	HALLMARK_PROTEIN_SECRETION	90	-0.124521	-1.89951	0.0589411	0.137529
IFNL1	HALLMARK_KRAS_SIGNALING_DN	76	-0.126685	-1.7861	0.0869131	0.18993
IFNL1	HALLMARK_PI3K_AKT_MTOR_SIGNALING	92	0.113949	1.74633	0.0899101	0.18993
IFNL1	HALLMARK_HYPOXIA	151	0.0880724	1.71499	0.0939061	0.18993
IFNL1	HALLMARK_G2M_CHECKPOINT	192	0.0782156	1.71573	0.0969031	0.18993
IFNL1	HALLMARK_P53_PATHWAY	176	0.0810151	1.69817	0.110889	0.204869
IFNL1	HALLMARK_PEROXISOME	88	-0.111128	-1.6757	0.112887	0.204869
IFNL1	HALLMARK_MITOTIC_SPINDLE	190	-0.0711914	-1.58024	0.132867	0.232517
IFNL1	HALLMARK_KRAS_SIGNALING_UP	135	0.0839698	1.55133	0.14985	0.246334
IFNL1	HALLMARK_APICAL_SURFACE	26	0.187533	1.59564	0.151848	0.246334
IFNL1	HALLMARK_MTORC1_SIGNALING	193	0.0693544	1.52722	0.155844	0.246334
IFNL1	HALLMARK_MYC_TARGETS_V2	58	-0.126111	-1.57698	0.163836	0.250874
IFNL1	HALLMARK_MYOGENESIS	121	-0.0845864	-1.51154	0.172827	0.256622
IFNL1	HALLMARK_ESTROGEN_RESPONSE_EARLY	142	-0.074497	-1.42943	0.1998	0.287947
IFNL1	HALLMARK_ESTROGEN_RESPONSE_LATE	140	-0.0738602	-1.40788	0.205794	0.288112
IFNL1	HALLMARK_ADIPOGENESIS	176	-0.065684	-1.39824	0.216783	0.295066
IFNL1	HALLMARK_WNT_BETA_CATENIN_SIGNALING	35	-0.14024	-1.36238	0.234765	0.310905
IFNL1	HALLMARK_APICAL_JUNCTION	133	0.0709948	1.30322	0.256743	0.325085
IFNL1	HALLMARK_ANGIOGENESIS	22	-0.164336	-1.30666	0.258741	0.325085
IFNL1	HALLMARK_UNFOLDED_PROTEIN_RESPONSE	106	0.074366	1.2121	0.334665	0.403548
IFNL1	HALLMARK_UV_RESPONSE_UP	127	-0.0663717	-1.2147	0.337662	0.403548
IFNL1	HALLMARK_FATTY_ACID_METABOLISM	134	-0.0630712	-1.18807	0.348651	0.40676
IFNL1	HALLMARK_NOTCH_SIGNALING	27	-0.119303	-1.0401	0.402597	0.458774
IFNL1	HALLMARK_ANDROGEN_RESPONSE	87	-0.0710619	-1.07159	0.416583	0.463922
IFNL1	HALLMARK_XENOBIOTIC_METABOLISM	143	-0.051509	-0.995265	0.476523	0.518881
IFNL1	HALLMARK_TGF_BETA_SIGNALING	47	0.0854051	0.947923	0.493506	0.525692
IFNL1	HALLMARK_HEDGEHOG_SIGNALING	22	0.114679	0.898684	0.514486	0.536379
IFNL1	HALLMARK_REACTIVE_OXYGEN_SPECIES_PATHWAY	49	-0.0742573	-0.853879	0.54046	0.551719
IFNL1	HALLMARK_UV_RESPONSE_DN	107	0.0492261	0.804075	0.606394	0.606394

[truncated: 2 more sheets: IFNL3_2, IFNW1]
