# Supplementary material for: Specialized interferon action in COVID-19
Source: Proc Natl Acad Sci U S A. 2022 Feb 25;119(11):e2116730119. doi: 10.1073/pnas.2116730119 (PMC8931386; doi:10.1073/pnas.2116730119)
Supplement: Supplementary File [file pnas.2116730119.sd06.xlsx]

## Sheet: Sheet 1
Linear Model Results for COVID+ versus COVID-
	All											Upregulated (q < 0.1)											Downregulated (q < 0.1)
	Aptamer	Protein	UniProt	Gene symbol	Entrez Gene ID	Mean Rel. Abund. COVID-	Mean Rel. Abund. COVID+	Fold-change	p-value	FDR q-value (BH)		Aptamer	Protein	Gene symbol	UniProt	Entrez Gene ID	Mean Rel. Abund. COVID-	Mean Rel. Abund. COVID+	Fold-change	p-value	FDR q-value (BH)		Aptamer	Protein	Gene symbol	UniProt	Entrez Gene ID	Mean Rel. Abund. COVID-	Mean Rel. Abund. COVID+	Fold-change	p-value	FDR q-value (BH)
	MX1.17460.51	Interferon-induced GTP-binding protein Mx1	P20591	MX1	4599	503.272	4047.1	8.04156	1.60913e-10	3.88123e-07		MX1.17460.51	Interferon-induced GTP-binding protein Mx1	P20591	MX1	4599	503.272	4047.1	8.04156	1.60913e-10	3.88123e-07		CCL16.4913.78	C-C motif chemokine 16	O15467	CCL16	6360	22316.1	8855.9	0.396839	6.70787e-08	5.39312e-05
	ISG15.14151.4	Ubiquitin-like protein ISG15	P05161	ISG15	9636	2065.33	7194.51	3.48346	1.26074e-10	3.88123e-07		ISG15.14151.4	Ubiquitin-like protein ISG15	P05161	ISG15	9636	2065.33	7194.51	3.48346	1.26074e-10	3.88123e-07		SCGB3A1.6252.62	Secretoglobin family 3A member 1	Q96QR1	SCGB3A1	92304	4448.4	1773.56	0.398696	4.69916e-07	0.000145051
	MXRA8.10521.10	Matrix-remodeling-associated protein 8	Q9BRK3	MXRA8	54587	311.927	214.632	0.688083	1.97256e-09	3.17188e-06		SIGLEC9.3007.7	Sialic acid-binding Ig-like lectin 9	Q9Y336	SIGLEC9	27180	1330.63	4626.77	3.47714	4.185e-05	0.0021708		CRABP2.11696.7	Cellular retinoic acid-binding protein 2	P29373	CRABP2	1382	11325.6	5081.62	0.448682	6.96256e-07	0.000176776
	DSC2.13126.52	Desmocollin-2	Q02487	DSC2	1824	1103.79	701.51	0.635545	3.14365e-08	3.79125e-05		C1QC.14100.63	Complement C1q subcomponent subunit C	P02747	C1QC	714	770.553	2079.64	2.6989	9.28047e-05	0.00368619		MSMB.10620.21	Beta-microseminoprotein	P08118	MSMB	4477	5031.71	2362.94	0.469609	6.29838e-05	0.00281328
	KLRC3.7795.14	NKG2-E type II integral membrane protein	Q07444	KLRC3	3823	1555.07	1050.36	0.67544	4.76965e-08	4.60176e-05		CXCL11.3038.9	C-X-C motif chemokine 11	O14625	CXCL11	6373	1832.12	4781.55	2.60985	4.57799e-07	0.000145051		NPW.9986.14	Neuropeptide W	Q8N729	NPW	283869	2410.83	1156.61	0.479756	9.9074e-05	0.0038543
	CCL16.4913.78	C-C motif chemokine 16	O15467	CCL16	6360	22316.1	8855.9	0.396839	6.70787e-08	5.39312e-05		STAT1.10370.21	Signal transducer and activator of transcription 1-alpha/beta	P42224	STAT1	6772	2069.43	5230.56	2.52754	6.71227e-07	0.000176776		CPA4.9267.2	Carboxypeptidase A4	Q9UI42	CPA4	51200	13141.4	6581.05	0.500786	0.00165737	0.0207666
	WARS.9870.17	Tryptophan--tRNA ligase, cytoplasmic	P23381	WARS	7453	8394.82	16260.7	1.93699	8.04003e-08	5.54073e-05		CXCL10.4141.79	C-X-C motif chemokine 10	P02778	CXCL10	3627	977.592	2452.07	2.50827	9.93846e-07	0.000228301		MAP2K4.5242.37	Dual specificity mitogen-activated protein kinase kinase 4	P45985	MAP2K4	6416	18669.4	9557.37	0.511928	1.09915e-05	0.000996625
	APOC1.15364.101	Apolipoprotein C-I	P02654	APOC1	341	125631	93330.4	0.742895	1.23323e-07	7.28867e-05		FTH1.FTL.5934.1	Ferritin	P02794 P02792	FTH1 FTL	2495 2512	5158.51	12838	2.4887	2.73216e-05	0.00171168		PXDN.13463.1	Peroxidasin homolog	Q92626	PXDN	7837	2482.33	1282.67	0.516721	0.000169584	0.00534797
	CRTAC1.5632.6	Cartilage acidic protein 1	Q9NQ79	CRTAC1	55118	576.226	388.538	0.67428	1.35983e-07	7.28867e-05		FTL.15324.58	Ferritin light chain	P02792	FTL	2512	6504.61	16105.1	2.47595	2.52014e-05	0.00162095		CHAD.13460.4	Chondroadherin	O15335	CHAD	1101	9895.08	5270.71	0.532659	8.28232e-06	0.000902482
	CD93.14136.234	Complement component C1q receptor	Q9NPY3	CD93	22918	7680.07	5169.02	0.673044	3.32822e-07	0.000137252		HIST3H2BB.18823.52	Histone H2B type 3-B	Q8N257	HIST3H2BB	128312	3945.03	9298.1	2.35692	6.48341e-05	0.00282039		LCT.9017.58	Lactase-phlorizin hydrolase	P09848	LCT	3938	1259	694.029	0.551255	0.000163468	0.00522232
	ANTXR2.15559.5	Anthrax toxin receptor 2	P58335	ANTXR2	118429	2983.17	1701.12	0.570241	3.58348e-07	0.000137252		NADK.13624.17	NAD kinase	O95544	NADK		231.294	511.22	2.21026	1.94517e-05	0.00140052		EFNB2.14131.37	Ephrin-B2	P52799	EFNB2	1948	8249.01	4599.68	0.557604	4.08263e-06	0.000492366
	GBP1.15326.64	Guanylate-binding protein 1	P32455	GBP1	2633	18851.5	35411.2	1.87843	3.69876e-07	0.000137252		IFIT3.13642.90	Interferon-induced protein with tetratricopeptide repeats 3	O14879	IFIT3	3437	381.905	839.813	2.19901	5.11168e-07	0.000145051		HOMER1.19229.92	Homer protein homolog 1	Q86YM7	HOMER1	9456	1176.38	658.823	0.560043	0.000237625	0.00674295
	TCN2.5584.21	Holo-Transcobalamin-2	P20062	TCN2	6948	5392.29	8299.02	1.53905	3.46131e-07	0.000137252		HIST3H2A.14144.3	Histone H2A type 3	Q7L7L0	HIST3H2A		3483.5	7613.6	2.18562	6.4897e-05	0.00282039		APOC3.6461.54	Apolipoprotein C-III	P02656	APOC3	345	7448.43	4181.74	0.561426	0.00505409	0.0421086
	CXCL11.3038.9	C-X-C motif chemokine 11	O14625	CXCL11	6373	1832.12	4781.55	2.60985	4.57799e-07	0.000145051		WARS.9870.17	Tryptophan--tRNA ligase, cytoplasmic	P23381	WARS	7453	8394.82	16260.7	1.93699	8.04003e-08	5.54073e-05		THBS4.3340.53	Thrombospondin-4	P35443	THBS4	7060	19904.9	11198.7	0.56261	4.877e-07	0.000145051
	SCGB3A1.6252.62	Secretoglobin family 3A member 1	Q96QR1	SCGB3A1	92304	4448.4	1773.56	0.398696	4.69916e-07	0.000145051		MDK.2911.27	Midkine	P21741	MDK	4192	2714.62	5232.52	1.92754	0.0020541	0.0237625		ANTXR2.15559.5	Anthrax toxin receptor 2	P58335	ANTXR2	118429	2983.17	1701.12	0.570241	3.58348e-07	0.000137252
	THBS4.3340.53	Thrombospondin-4	P35443	THBS4	7060	19904.9	11198.7	0.56261	4.877e-07	0.000145051		HAMP.3504.58	Hepcidin	P81172	HAMP	57817	1462.64	2785	1.9041	0.00949142	0.0629802		COL11A2.11278.4	Collagen alpha-2(XI) chain	P13942	COL11A2	1302	12969.3	7428.37	0.572768	0.000336994	0.00812412
	IFIT3.13642.90	Interferon-induced protein with tetratricopeptide repeats 3	O14879	IFIT3	3437	381.905	839.813	2.19901	5.11168e-07	0.000145051		HIST2H2BE.14143.8	Histone H2B type 2-E	Q16778	HIST2H2BE	8349	10700.5	20188.1	1.88665	0.000333564	0.00812412		BOC.4328.2	Brother of CDO	Q9BWV1	BOC	91653	3108.86	1783.2	0.573587	2.08394e-05	0.00147837
	STAT1.10370.21	Signal transducer and activator of transcription 1-alpha/beta	P42224	STAT1	6772	2069.43	5230.56	2.52754	6.71227e-07	0.000176776		GBP1.15326.64	Guanylate-binding protein 1	P32455	GBP1	2633	18851.5	35411.2	1.87843	3.69876e-07	0.000137252		KLK13.11152.46	Kallikrein-13	Q9UKR3	KLK13	26085	4383.65	2520.36	0.574946	8.60576e-06	0.000902482
	CRABP2.11696.7	Cellular retinoic acid-binding protein 2	P29373	CRABP2	1382	11325.6	5081.62	0.448682	6.96256e-07	0.000176776		HPSE.5604.30	Heparanase	Q9Y251	HPSE	10855	441.469	821.815	1.86155	0.0033466	0.0321594		TFF2.9191.8	Trefoil factor 2	Q03403	TFF2	7032	6925.84	4012.19	0.579307	0.000254241	0.00696851
	CXCL10.4141.79	C-X-C motif chemokine 10	P02778	CXCL10	3627	977.592	2452.07	2.50827	9.93846e-07	0.000228301		GOLM1.17456.53	Golgi membrane protein 1	Q8NBJ4	GOLM1	51280	4083.15	7269.39	1.78034	9.67892e-06	0.000972731		THBS2.3339.33	Thrombospondin-2	P35442	THBS2	7058	28582.2	16610.1	0.581135	0.000404078	0.00888978
	OAF.6414.8	Out at first protein homolog	Q86UD1	OAF	220323	8706.23	11574.1	1.3294	9.87921e-07	0.000228301		DDX58.12382.2	Probable ATP-dependent RNA helicase DDX58	O95786	DDX58		565.751	998.82	1.76548	1.26832e-05	0.00108722		CA6.3352.80	Carbonic anhydrase 6	P23280	CA6	765	1884.03	1102.22	0.585033	0.00323595	0.0314722
	ANTXR1.10464.6	Anthrax toxin receptor 1	Q9H6X2	ANTXR1	84168	909.41	609.429	0.670137	1.0902e-06	0.000239051		HEXB.15470.11	Beta-hexosaminidase subunit beta	P07686	HEXB	3074	759.786	1284.71	1.69088	1.10459e-05	0.000996625		NAGLU.15509.2	Alpha-N-acetylglucosaminidase	P54802	NAGLU	4669	7302.48	4276.16	0.585577	0.000108902	0.00401026
	SFRP4.17447.52	Secreted frizzled-related protein 4	Q6FHJ7	SFRP4	6424	7747.68	4579.14	0.591035	1.61904e-06	0.000339576		MINOS1.7956.11	MICOS complex subunit MIC10	Q5TGZ0	MINOS1	440574	1533.31	2576.37	1.68027	0.00762682	0.0543453		PCDHGA1.6457.50	Protocadherin gamma-A1	Q9Y5H4	PCDHGA1	56114	835.741	491.671	0.588306	0.0105904	0.0675719
	NT5C.12560.9	5'(3')-deoxyribonucleotidase, cytosolic type	Q8TCD5	NT5C	30833	2122.76	1315.3	0.619617	2.02343e-06	0.000363913		GOLM1.8983.7	Golgi membrane protein 1	Q8NBJ4	GOLM1	51280	1756.72	2944.59	1.67618	1.78358e-05	0.00134437		CDON.4541.49	Cell adhesion molecule-related/down-regulated by oncogenes	Q4KMG0	CDON	50937	6479.64	3812.17	0.588331	2.1832e-06	0.000363913
	NEGR1.13109.82	Neuronal growth regulator 1	Q7Z3B1	NEGR1	257194	2051.01	1570.52	0.765728	2.09971e-06	0.000363913		LAG3.9950.229	Lymphocyte activation gene 3 protein	P18627	LAG3	3902	2215.54	3676.92	1.6596	1.7263e-05	0.00134317		SHBG.4929.55	Sex hormone-binding globulin	P04278	SHBG	6462	5457.77	3220.48	0.590073	0.000404087	0.00888978
	IL22RA2.5087.5	Interleukin-22 receptor subunit alpha-2	Q969J5	IL22RA2	116379	1216.57	835.366	0.686656	2.15612e-06	0.000363913		LILRA3.6391.52	Leukocyte immunoglobulin-like receptor subfamily A member 3	Q8N6C8	LILRA3	11026	1995.55	3308.83	1.6581	0.0148437	0.0833607		CCL14.2900.53	C-C motif chemokine 14	Q16627	CCL14	6358	6855.57	4045.49	0.590103	3.17209e-06	0.000426124
	VOPP1.14618.26	Vesicular, overexpressed in cancer, prosurvival protein 1	Q96AW1	VOPP1	81552	1626.96	1222.14	0.751181	2.1801e-06	0.000363913		LGALS3BP.5000.52	Galectin-3-binding protein	Q08380	LGALS3BP	3959	9886.94	16309	1.64955	3.07295e-06	0.000426124		SFRP4.17447.52	Secreted frizzled-related protein 4	Q6FHJ7	SFRP4	6424	7747.68	4579.14	0.591035	1.61904e-06	0.000339576
	CDON.4541.49	Cell adhesion molecule-related/down-regulated by oncogenes	Q4KMG0	CDON	50937	6479.64	3812.17	0.588331	2.1832e-06	0.000363913		CELF2.7245.2	CUGBP Elav-like family member 2	O95319	CELF2	10659	1570.79	2560.46	1.63004	0.000304766	0.00769733		CCT7.13673.21	T-complex protein 1 subunit eta	Q99832	CCT7	10574	4727.61	2796.67	0.591561	0.00252539	0.0271325
	UNC5C.5139.32	Netrin receptor UNC5C	O95185	UNC5C	8633	14906.8	10286.8	0.690075	2.21676e-06	0.000363913		CCL8.13748.4	C-C motif chemokine 8	P80075	CCL8	6355	232.399	374.462	1.61129	0.000584376	0.0110524		CST8.10572.65	Cystatin-8	O60676	CST8	10047	10211.9	6078.26	0.595216	2.41401e-06	0.000363913
	PYY.3727.35	Peptide YY	P10082	PYY	5697	915.776	565.835	0.617875	2.31706e-06	0.000363913		RTP4.18315.38	Receptor-transporting protein 4	Q96DX8	RTP4	64108	627.84	1006.5	1.60311	0.00193847	0.0229195		DEPP.7178.59	Protein DEPP	Q9NTK1	DEPP	11067	4822.53	2937.21	0.609061	0.000321083	0.00794309
	RGMB.3331.8	RGM domain family member B	Q6NW40	RGMB	285704	1322.66	1010.03	0.763636	2.40168e-06	0.000363913		VIM.15540.6	Vimentin	P08670	VIM	7431	2492.58	3976.82	1.59547	0.00319635	0.031379		GCG.4891.50	Glucagon	P01275	GCG	2641	912.96	557.349	0.610486	3.31485e-05	0.0019148
	CST8.10572.65	Cystatin-8	O60676	CST8	10047	10211.9	6078.26	0.595216	2.41401e-06	0.000363913		RBBP4.15331.47	Histone-binding protein RBBP4	Q09028	RBBP4	5928	2231.13	3493.56	1.56583	0.000281953	0.00719651		MSMP.8080.24	Prostate-associated microseminoprotein	Q1L6U9	MSMP	692094	1719.05	1049.91	0.610752	0.00112773	0.0163102
	TIMP2.2278.61	Metalloproteinase inhibitor 2	P16035	TIMP2	7077	38683.4	29823.1	0.770952	2.60282e-06	0.000380485		CDH11.16305.10	Cadherin-11	P55287	CDH11	1009	1599.08	2492.37	1.55863	0.0159739	0.0873378		SLITRK3.10565.19	SLIT and NTRK-like protein 3	O94933	SLITRK3	22865	3138.77	1919.98	0.611697	7.91109e-05	0.00320698
	CCL14.2900.53	C-C motif chemokine 14	Q16627	CCL14	6358	6855.57	4045.49	0.590103	3.17209e-06	0.000426124		LST1.9531.24	Leukocyte-specific transcript 1 protein	O00453	LST1	7940	1534.91	2387.47	1.55544	0.00124591	0.0176254		DCLK1.17156.72	Serine/threonine-protein kinase DCLK1	O15075	DCLK1	9201	3110.98	1910.37	0.614072	4.63537e-05	0.00225869
	TGFBR3.3009.3	Transforming growth factor beta receptor type 3	Q03167	TGFBR3	7049	21402.5	15530.8	0.725651	3.19074e-06	0.000426124		TCN2.5584.21	Holo-Transcobalamin-2	P20062	TCN2	6948	5392.29	8299.02	1.53905	3.46131e-07	0.000137252		GALNT16.8923.94	Polypeptide N-acetylgalactosaminyltransferase 16	Q8N428	GALNT16	57452	2668.03	1643.1	0.615846	1.20577e-05	0.00105757
	LGALS3BP.5000.52	Galectin-3-binding protein	Q08380	LGALS3BP	3959	9886.94	16309	1.64955	3.07295e-06	0.000426124		NUCB1.10451.11	Nucleobindin-1	Q02818	NUCB1	4924	2995.31	4606.9	1.53804	0.000381871	0.00868936		PYY.3727.35	Peptide YY	P10082	PYY	5697	915.776	565.835	0.617875	2.31706e-06	0.000363913
	AGRN.15483.377	Agrin	O00468	AGRN	375790	3160.14	4489.76	1.42075	3.26836e-06	0.000426124		CCL7.4886.3	C-C motif chemokine 7	P80098	CCL7	6354	503.696	769.016	1.52675	1.54329e-05	0.00123985		ROR1.2590.69	Inactive tyrosine-protein kinase transmembrane receptor ROR1	Q01973	ROR1	4919	13283.1	8222.96	0.619056	1.85849e-05	0.00137928
	COL15A1.8974.172	Collagen alpha-1(XV) chain	P39059	COL15A1	1306	7977.87	5263.59	0.659774	3.50474e-06	0.000444917		UGP2.13939.14	UTP--glucose-1-phosphate uridylyltransferase	Q16851	UGP2	7360	645.631	968.05	1.49939	0.00118547	0.0168693		NT5C.12560.9	5'(3')-deoxyribonucleotidase, cytosolic type	Q8TCD5	NT5C	30833	2122.76	1315.3	0.619617	2.02343e-06	0.000363913
	IFNA1.18389.11	Interferon alpha-1/13	P01562	IFNA1	3439	330.866	395.76	1.19613	3.71618e-06	0.000459663		NMI.17512.2	N-myc-interactor	Q13287	NMI	9111	21741.2	31690.4	1.45762	0.000476475	0.00965763		DLK2.9359.9	Protein delta homolog 2	Q6UY11	DLK2	65989	1905.15	1181.9	0.620375	6.38278e-05	0.00282039
	EFNB2.14131.37	Ephrin-B2	P52799	EFNB2	1948	8249.01	4599.68	0.557604	4.08263e-06	0.000492366		PRKCZ.2645.54	Protein kinase C zeta type	Q05513	PRKCZ	5590	1051.86	1531.22	1.45573	0.000169618	0.00534797		ARG1.5867.60	Arginase-1	P05089	ARG1	383	2506.7	1556.92	0.621103	0.0134126	0.0781662
	CTHRC1.15467.10	Collagen triple helix repeat-containing protein 1	Q96CG8	CTHRC1	115908	32571.6	22861.3	0.701879	6.38812e-06	0.000733721		H2AFZ.4163.5	Histone H2A.z	P0C0S5	H2AFZ	3015	664.1	963.488	1.45082	0.000842999	0.0138321		RRM1.11360.39	Ribonucleoside-diphosphate reductase large subunit	P23921	RRM1	6240	18279.1	11354	0.621143	0.0110429	0.0690528
	ACP5.3232.28	Tartrate-resistant acid phosphatase type 5	P13686	ACP5	54	4692.82	6599.93	1.40639	6.34368e-06	0.000733721		GFRA1.3314.74	GDNF family receptor alpha-1	P56159	GFRA1	2674	1055.67	1525.64	1.44518	0.0173208	0.0911184		LECT2.16763.11	Leukocyte cell-derived chemotaxin-2	O14960	LECT2	3950	12478.1	7797.12	0.624863	0.00028051	0.00719651
	CLSTN2.18882.7	Calsyntenin-2	Q9H4D0	CLSTN2	64084	539.098	372.546	0.691055	7.1323e-06	0.000800144		DTX3L.11643.73	E3 ubiquitin-protein ligase DTX3L	Q8TDB6	DTX3L		519.244	740.155	1.42545	0.00226386	0.0254565		MMP12.4496.60	Macrophage metalloelastase	P39900	MMP12	4321	845.275	528.958	0.625782	0.000144054	0.00480115
	CHAD.13460.4	Chondroadherin	O15335	CHAD	1101	9895.08	5270.71	0.532659	8.28232e-06	0.000902482		LEAP2.5708.1	Liver-expressed antimicrobial peptide 2	Q969E1	LEAP2	116842	17463.1	24884.1	1.42495	0.00102532	0.0153951		HSPB6.19127.1	Heat shock protein beta-6	O14558	HSPB6	126393	5999.39	3757.5	0.626314	0.00103081	0.0153951
	A4GALT.8759.29	Lactosylceramide 4-alpha-galactosyltransferase	Q9NPC4	A4GALT	53947	625.44	465.056	0.743565	8.54881e-06	0.000902482		MMP17.2838.53	Matrix metalloproteinase-17	Q9ULZ9	MMP17	4326	1657.79	2361.8	1.42467	6.2517e-05	0.00281328		QPCT.7849.3	Glutaminyl-peptide cyclotransferase	Q16769	QPCT	25797	1024.42	642.365	0.627054	4.39604e-05	0.00223226
	KLK13.11152.46	Kallikrein-13	Q9UKR3	KLK13	26085	4383.65	2520.36	0.574946	8.60576e-06	0.000902482		AGRN.15483.377	Agrin	O00468	AGRN	375790	3160.14	4489.76	1.42075	3.26836e-06	0.000426124		TAGLN.15640.54	Transgelin	Q01995	TAGLN	6876	4029.98	2533.84	0.628747	0.000256014	0.00697747
	NMRAL1.13988.67	NmrA-like family domain-containing protein 1	Q9HBL8	NMRAL1		1651.2	1050.02	0.635913	9.31106e-06	0.000955671		DUT.9995.6	Deoxyuridine 5'-triphosphate nucleotidohydrolase, mitochondrial	P33316	DUT	1854	2099.67	2954.27	1.40702	0.0122683	0.074163		CNPY3.17327.3	Protein canopy homolog 3	Q9BT09	CNPY3		2306.05	1451.57	0.629461	0.000576185	0.0109862
	GOLM1.17456.53	Golgi membrane protein 1	Q8NBJ4	GOLM1	51280	4083.15	7269.39	1.78034	9.67892e-06	0.000972731		ACP5.3232.28	Tartrate-resistant acid phosphatase type 5	P13686	ACP5	54	4692.82	6599.93	1.40639	6.34368e-06	0.000733721		ANGPT2.2602.2	Angiopoietin-2	O15123	ANGPT2	285	13432.5	8520.9	0.634351	0.00177826	0.0216624
	MIA.2687.2	Melanoma-derived growth regulatory protein	Q16674	MIA	8190	2629.49	1889.04	0.718405	1.0146e-05	0.000996625		MUC1.10623.19	Mucin-1	P15941	MUC1	4582	318.801	445.14	1.39629	0.0110368	0.0690528		EPO.5813.58	Erythropoietin	P01588	EPO	2056	1528.92	970.176	0.634551	0.000697699	0.012394
	EPHA4.16288.17	Ephrin type-A receptor 4	P54764	EPHA4	2043	17099.4	12559.4	0.734493	1.05121e-05	0.000996625		GLUL.19238.12	Glutamine synthetase	P15104	GLUL	2752	6712.89	9346.48	1.39232	0.00267169	0.0281402		DSC2.13126.52	Desmocollin-2	Q02487	DSC2	1824	1103.79	701.51	0.635545	3.14365e-08	3.79125e-05
	MAP2K4.5242.37	Dual specificity mitogen-activated protein kinase kinase 4	P45985	MAP2K4	6416	18669.4	9557.37	0.511928	1.09915e-05	0.000996625		GFRA3.2505.49	GDNF family receptor alpha-3	O60609	GFRA3	2676	1328.75	1837.65	1.38299	3.24723e-05	0.0019148		THBS3.8982.65	Thrombospondin-3	P49746	THBS3	7059	5437.12	3456.06	0.635641	0.000183514	0.00563868
	XXYLT1.6375.75	Xyloside xylosyltransferase 1	Q8NBI6	XXYLT1	152002	2599.39	1891.41	0.727635	1.10692e-05	0.000996625		IL22RA1.3620.67	Interleukin-22 receptor subunit alpha-1	Q8N6P7	IL22RA1	58985	1269.63	1748.01	1.37678	3.95356e-05	0.00215508		NMRAL1.13988.67	NmrA-like family domain-containing protein 1	Q9HBL8	NMRAL1		1651.2	1050.02	0.635913	9.31106e-06	0.000955671
	KLK8.2834.54	Kallikrein-8	O60259	KLK8	11202	2792.35	1945.66	0.69678	1.11562e-05	0.000996625		SIGLEC5.16792.4	Sialic acid-binding Ig-like lectin 5	O15389	SIGLEC5	8778	9101.82	12444.4	1.36724	0.00471538	0.040189		RBP7.14208.3	Retinoid-binding protein 7	Q96R05	RBP7		4465.15	2867.11	0.642108	0.00417755	0.0371817
	HEXB.15470.11	Beta-hexosaminidase subunit beta	P07686	HEXB	3074	759.786	1284.71	1.69088	1.10459e-05	0.000996625		OAS1.10361.25	2'-5'-oligoadenylate synthase 1	P00973	OAS1	4938	394.207	538.534	1.36612	0.000141576	0.00480115		LRRC15.6557.50	Leucine-rich repeat-containing protein 15	Q8TF66	LRRC15	131578	1172.5	755.369	0.644238	0.000900243	0.0144759
	GALNT16.8923.94	Polypeptide N-acetylgalactosaminyltransferase 16	Q8N428	GALNT16	57452	2668.03	1643.1	0.615846	1.20577e-05	0.00105757		EFNB3.2514.65	Ephrin-B3	Q15768	EFNB3	1949	877.779	1197.85	1.36464	0.00171804	0.0214156		AKR1C3.17377.1	Aldo-keto reductase family 1 member C3	P42330	AKR1C3	8644	1822.57	1176.09	0.645291	4.6128e-05	0.00225869
	MFAP2.9294.45	Microfibrillar-associated protein 2	P55001	MFAP2	4237	464.574	307.434	0.661753	1.28465e-05	0.00108722		HRASLS2.7822.11	HRAS-like suppressor 2	Q9NWW9	HRASLS2	54979	333.742	455.051	1.36348	0.00355903	0.033481		APOA4.17685.9	Apolipoprotein A-IV	P06727	APOA4	337	3026.58	1958.29	0.647031	0.000790644	0.0133068
	DDX58.12382.2	Probable ATP-dependent RNA helicase DDX58	O95786	DDX58		565.751	998.82	1.76548	1.26832e-05	0.00108722		SMOC1.13118.5	SPARC-related modular calcium-binding protein 1	Q9H4F8	SMOC1	64093	1802.67	2455.67	1.36224	0.016916	0.089575		HOMER2.12685.57	Homer protein homolog 2	Q9NSB8	HOMER2		393.751	255.912	0.649935	0.000711485	0.0125722
	MRC2.3041.55	C-type mannose receptor 2	Q9UBG0	MRC2	9902	3019.48	2043.61	0.676809	1.38053e-05	0.00114822		CLEC7A.3603.60	C-type lectin domain family 7 member A	Q9BXN2	CLEC7A	64581	923.855	1251.1	1.35422	0.000199591	0.00598029		FAM3B.9177.6	Protein FAM3B	P58499	FAM3B	54097	8288.84	5391.55	0.650459	0.000441566	0.00918152
	ADAM23.7049.2	Disintegrin and metalloproteinase domain-containing protein 23	O75077	ADAM23	8745	1635.2	1124.94	0.687949	1.40735e-05	0.00115069		STC1.4930.21	Stanniocalcin-1	P52823	STC1	6781	1116.17	1509.92	1.35277	0.000269653	0.00703138		CST2.4324.33	Cystatin-SA	P09228	CST2	1470	7472.04	4869.11	0.651644	0.0103306	0.0663101
	FLRT2.13122.19	Leucine-rich repeat transmembrane protein FLRT2	O43155	FLRT2	23768	8342.35	5566.72	0.667284	1.56781e-05	0.00123985		SIGLEC5.9275.2	Sialic acid-binding Ig-like lectin 5	O15389	SIGLEC5	8778	13230.7	17881.8	1.35154	0.00530699	0.0436876		PMEL.6472.40	Melanocyte protein PMEL	P40967	PMEL	6490	3282.44	2141.07	0.652279	0.000562645	0.010825
	CCL7.4886.3	C-C motif chemokine 7	P80098	CCL7	6354	503.696	769.016	1.52675	1.54329e-05	0.00123985		CLEC11A.4500.50	Stem cell growth factor-alpha	Q9Y240	CLEC11A	6320	3866.47	5211.23	1.3478	0.00868856	0.0591165		SERPINA5.3389.7	Plasma serine protease inhibitor	P05154	SERPINA5	5104	35313.2	23124.3	0.654835	0.00044918	0.00919963
	LAG3.9950.229	Lymphocyte activation gene 3 protein	P18627	LAG3	3902	2215.54	3676.92	1.6596	1.7263e-05	0.00134317		TINAGL1.11192.168	Tubulointerstitial nephritis antigen-like	Q9GZM7	TINAGL1	64129	2837.08	3819.53	1.34629	0.000449655	0.00919963		PI3.4982.54	Elafin	P19957	PI3	5266	6001.82	3931.35	0.655027	0.00228253	0.0255655
	PRSS27.15535.3	Serine protease 27	Q9BQR3	PRSS27	83886	1421.95	1080.75	0.760049	1.78294e-05	0.00134437		FOLR2.15587.20	Folate receptor beta	P14207	FOLR2	2350	1158.31	1557.75	1.34484	2.39053e-05	0.00157971		ROR2.7861.9	Tyrosine-protein kinase transmembrane receptor ROR2	Q01974	ROR2	4920	3918.14	2568.72	0.655596	0.000126179	0.00443315
	GOLM1.8983.7	Golgi membrane protein 1	Q8NBJ4	GOLM1	51280	1756.72	2944.59	1.67618	1.78358e-05	0.00134437		GRN.4992.49	Granulins	P28799	GRN	2896	13701	18383.4	1.34176	7.67323e-05	0.00313692		COL28A1.10702.1	Collagen alpha-1(XXVIII) chain	Q2UY09	COL28A1	340267	5050.89	3325.19	0.658338	0.000435614	0.00917135
	ROR1.2590.69	Inactive tyrosine-protein kinase transmembrane receptor ROR1	Q01973	ROR1	4919	13283.1	8222.96	0.619056	1.85849e-05	0.00137928		FCGR1A.3312.64	High affinity immunoglobulin gamma Fc receptor I	P12314	FCGR1A	2209	350.682	468.774	1.33675	0.000408461	0.00891591		PIANP.9599.6	PILR alpha-associated neural protein	Q8IYJ0	PIANP	196500	1555.96	1024.8	0.65863	0.000449931	0.00919963
	CCDC80.3234.23	Coiled-coil domain-containing protein 80	Q76M96	CCDC80	151887	1569.18	1161.53	0.740214	1.89887e-05	0.0013879		OAF.6414.8	Out at first protein homolog	Q86UD1	OAF	220323	8706.23	11574.1	1.3294	9.87921e-07	0.000228301		FABP4.15386.7	Fatty acid-binding protein, adipocyte	P15090	FABP4	2167	26915.7	17755.9	0.659686	0.00557242	0.0449009
	NADK.13624.17	NAD kinase	O95544	NADK		231.294	511.22	2.21026	1.94517e-05	0.00140052		CLEC11A.2966.65	Stem cell growth factor-beta	Q9Y240	CLEC11A	6320	1575.03	2092.03	1.32825	0.0107118	0.0679476		COL15A1.8974.172	Collagen alpha-1(XV) chain	P39059	COL15A1	1306	7977.87	5263.59	0.659774	3.50474e-06	0.000444917
	BOC.4328.2	Brother of CDO	Q9BWV1	BOC	91653	3108.86	1783.2	0.573587	2.08394e-05	0.00147837		LRIG1.18831.6	Leucine-rich repeats and immunoglobulin-like domains protein 1	Q96JA1	LRIG1	26018	753.979	999.068	1.32506	0.00050762	0.0100772		PKLR.15607.56	Pyruvate kinase PKLR	P30613	PKLR	5313	8518.9	5624.04	0.660184	0.00543784	0.0442359
	NEGR1.7050.5	Neuronal growth regulator 1	Q7Z3B1	NEGR1	257194	498.836	397.878	0.797613	2.11958e-05	0.00148187		POR.2731.29	NADPH--cytochrome P450 reductase	P16435	POR	5447	5003.26	6628.41	1.32482	0.0139287	0.0800861		VIT.6234.74	Vitrin	Q6UXI7	VIT	5212	3008.86	1986.72	0.660289	4.57145e-05	0.00225869
	MGA.11587.5	MAX gene-associated protein	Q8IWI9	MGA		1759.38	1968.63	1.11893	2.25907e-05	0.00155682		CTSG.2431.17	Cathepsin G	P08311	CTSG	1511	1112.75	1468.86	1.32003	0.00177314	0.0216547		MYOC.16558.2	Myocilin	Q99972	MYOC	4653	1513.95	999.761	0.660366	4.04723e-05	0.00215508
	LYVE1.3206.4	Lymphatic vessel endothelial hyaluronic acid receptor 1	Q9Y5Y7	LYVE1	10894	53251.3	36145.7	0.678775	2.32362e-05	0.00156578		LAP3.13959.7	Cytosol aminopeptidase	P28838	LAP3	51056	41640.1	54919.3	1.3189	0.0141111	0.0808456		MFAP2.9294.45	Microfibrillar-associated protein 2	P55001	MFAP2	4237	464.574	307.434	0.661753	1.28465e-05	0.00108722
	FAM20B.7198.197	Glycosaminoglycan xylosylkinase	O75063	FAM20B	9917	847.803	666.297	0.78591	2.33698e-05	0.00156578		HP.3054.3	Haptoglobin	P00738	HP	3240	43867.5	57660.9	1.31443	0.00317146	0.0312865		PAPPA.4148.49	Pappalysin-1	Q13219	PAPPA	5069	14605.6	9667.34	0.661891	0.00037156	0.0085761
	FOLR2.15587.20	Folate receptor beta	P14207	FOLR2	2350	1158.31	1557.75	1.34484	2.39053e-05	0.00157971		C1QTNF1.6304.8	Complement C1q tumor necrosis factor-related protein 1	Q9BXJ1	C1QTNF1	114897	4208.6	5523.15	1.31235	4.13676e-05	0.0021691		ATP1B1.13392.13	Sodium/potassium-transporting ATPase subunit beta-1	P05026	ATP1B1	481	1680.81	1115.52	0.663682	0.000242767	0.00680878
	COL13A1.6570.1	Collagen alpha-1(XIII) chain	Q5TAT6	COL13A1	1305	1063.26	751.078	0.706389	2.47313e-05	0.00161221		PLOD3.10612.18	Procollagen-lysine,2-oxoglutarate 5-dioxygenase 3	O60568	PLOD3	8985	2605.33	3407.5	1.3079	0.00441921	0.0383488		UNC5B.7776.20	Netrin receptor UNC5B	Q8IZJ1	UNC5B	219699	10881.9	7235.45	0.664904	0.000237609	0.00674295
	FTL.15324.58	Ferritin light chain	P02792	FTL	2512	6504.61	16105.1	2.47595	2.52014e-05	0.00162095		NPPA.5443.62	Atrial natriuretic factor	P01160	NPPA	4878	1204.29	1568.78	1.30267	0.000223096	0.00648322		OVCA2.17697.2	Esterase OVCA2	Q8WZ82	OVCA2	124641	6389.47	4248.85	0.664976	0.00107124	0.0158546
	KLK11.2831.29	Kallikrein-11	Q9UBX7	KLK11	11012	1231.01	909.547	0.738861	2.64552e-05	0.00167921		TGFB1.2333.72	Transforming growth factor beta-1	P01137	TGFB1	7040	1340.17	1744.45	1.30166	5.93345e-05	0.00270028		SPINK7.10974.20	Serine protease inhibitor Kazal-type 7	P58062	SPINK7	84651	1180.28	785.726	0.665714	9.32245e-05	0.00368619
	FTH1.FTL.5934.1	Ferritin	P02794 P02792	FTH1 FTL	2495 2512	5158.51	12838	2.4887	2.73216e-05	0.00171168		TNFRSF10B.5534.49	Tumor necrosis factor receptor superfamily member 10B	O14763	TNFRSF10B	8795	546.248	710.35	1.30042	0.000262891	0.0070076		REG4.11102.22	Regenerating islet-derived protein 4	Q9BYZ8	REG4	83998	19226.8	12825.5	0.667064	0.000195019	0.00587981
	ENDOU.5656.53	Poly(U)-specific endoribonuclease	P21128	ENDOU	8909	216.437	182.355	0.842532	2.8896e-05	0.00178711		LMAN2.7638.30	Vesicular integral-membrane protein VIP36	Q12907	LMAN2	10960	7248.99	9422.08	1.29978	0.00179493	0.0217228		TPSAB1.9409.11	Tryptase beta-1	Q15661	TPSAB1	7177	12616.1	8417.73	0.667218	0.00270638	0.0284436
	SMOC2.15635.4	SPARC-related modular calcium-binding protein 2	Q9H3U7	SMOC2	64094	713.547	477.511	0.669207	3.20986e-05	0.0019148		FCGR3B.3311.27	Low affinity immunoglobulin gamma Fc region receptor III-B	O75015	FCGR3B	2215	4715.85	6096.88	1.29285	0.011004	0.0690291		FLRT2.13122.19	Leucine-rich repeat transmembrane protein FLRT2	O43155	FLRT2	23768	8342.35	5566.72	0.667284	1.56781e-05	0.00123985
	SPINK5.8028.22	Serine protease inhibitor Kazal-type 5	Q9NQ38	SPINK5	11005	1678.7	1230.85	0.73322	3.24245e-05	0.0019148		SLC35G2.13501.10	Solute carrier family 35 member G2	Q8TBE7	SLC35G2		1256.24	1618.39	1.28828	0.00291634	0.029806		SMOC2.15635.4	SPARC-related modular calcium-binding protein 2	Q9H3U7	SMOC2	64094	713.547	477.511	0.669207	3.20986e-05	0.0019148
	GCG.4891.50	Glucagon	P01275	GCG	2641	912.96	557.349	0.610486	3.31485e-05	0.0019148		SRSF6.11573.3	Serine/arginine-rich splicing factor 6	Q13247	SRSF6		367.621	471.394	1.28228	0.00327706	0.0317441		REG1A.13095.51	Lithostathine-1-alpha	P05451	REG1A	5967	5196.67	3479.83	0.669628	0.00619101	0.0477614
	ARHGAP1.11955.1	Rho GTPase-activating protein 1	Q07960	ARHGAP1	392	1444.78	1158.11	0.801582	3.33964e-05	0.0019148		ATF6.11277.23	Cyclic AMP-dependent transcription factor ATF-6 alpha	P18850	ATF6	22926	9905.2	12698	1.28195	0.00461403	0.039556		ANTXR1.10464.6	Anthrax toxin receptor 1	Q9H6X2	ANTXR1	84168	909.41	609.429	0.670137	1.0902e-06	0.000239051
	CROT.13929.27	Peroxisomal carnitine O-octanoyltransferase	Q9UKG9	CROT	54677	888.65	618.254	0.695722	3.34893e-05	0.0019148		GDF9.3067.67	Growth/differentiation factor 9	O60383	GDF9	2661	470.727	603.12	1.28125	0.000826462	0.0137005		SDCBP.17806.6	Syntenin-1	O00560	SDCBP	6386	26583.3	17847.7	0.671389	0.00284618	0.0294155
	MXRA7.8005.1	Matrix-remodeling-associated protein 7	P84157	MXRA7	439921	994.083	680.547	0.684598	3.37391e-05	0.0019148		ALKBH2.18400.52	DNA oxidative demethylase ALKBH2	Q6NS38	ALKBH2	121642	960.954	1230.37	1.28037	0.000949659	0.0148272		CD93.14136.234	Complement component C1q receptor	Q9NPY3	CD93	22918	7680.07	5169.02	0.673044	3.32822e-07	0.000137252
	GFRA3.2505.49	GDNF family receptor alpha-3	O60609	GFRA3	2676	1328.75	1837.65	1.38299	3.24723e-05	0.0019148		TNFSF10.8833.20	Tumor necrosis factor ligand superfamily member 10	P50591	TNFSF10	8743	504.292	645.516	1.28004	0.000126146	0.00443315		CRTAC1.5632.6	Cartilage acidic protein 1	Q9NQ79	CRTAC1	55118	576.226	388.538	0.67428	1.35983e-07	7.28867e-05
	LIPN.8097.77	Lipase member N	Q5VXI9	LIPN	643418	1578.84	1218.16	0.771554	3.47056e-05	0.00194674		CSF1.3738.54	Macrophage colony-stimulating factor 1	P09603	CSF1	1435	2362.11	3018.83	1.27802	0.00067811	0.012206		PENK.9076.25	Proenkephalin-A	P01210	PENK	5179	3999.65	2698.55	0.674697	0.00819696	0.0564888
	CCDC126.6388.21	Coiled-coil domain-containing protein 126	Q96EE4	CCDC126	90693	595.448	422.119	0.70891	3.70986e-05	0.00205705		TPP1.17691.1	Tripeptidyl-peptidase 1	O14773	TPP1	1200	1377.07	1759.76	1.2779	0.00141708	0.0188839		KLRC3.7795.14	NKG2-E type II integral membrane protein	Q07444	KLRC3	3823	1555.07	1050.36	0.67544	4.76965e-08	4.60176e-05
	MYOC.16558.2	Myocilin	Q99972	MYOC	4653	1513.95	999.761	0.660366	4.04723e-05	0.00215508		HSPA1A.16780.6	Heat shock 70 kDa protein 1A	P0DMV8	HSPA1A	3303	8423.32	10750	1.27622	0.0104007	0.0666306		SERPINB13.18841.1	Serpin B13	Q9UIV8	SERPINB13	5275	1685.74	1138.89	0.675603	0.000745447	0.0127973
	PPIC.18819.21	Peptidyl-prolyl cis-trans isomerase C	P45877	PPIC	5480	8804.35	5982.3	0.679471	4.06535e-05	0.00215508		PCDHGC3.7859.21	Protocadherin gamma-C3	Q9UN70	PCDHGC3	5098	1463.58	1866.14	1.27505	0.0180712	0.0937369		NRXN3.16323.8	Neurexin-3	Q9Y4C0	NRXN3	9369	4627.24	3127.17	0.675818	0.000142857	0.00480115
	IL22RA1.3620.67	Interleukin-22 receptor subunit alpha-1	Q8N6P7	IL22RA1	58985	1269.63	1748.01	1.37678	3.95356e-05	0.00215508		CREBBP.13614.6	CREB-binding protein	Q92793	CREBBP	1387	4783.24	6066.11	1.2682	0.00122053	0.0173172		CHGA.8476.11	Chromogranin-A	P10645	CHGA	1113	38474.9	26036.3	0.676708	9.86694e-05	0.0038543
	PTH1R.13470.43	Parathyroid hormone/parathyroid hormone-related peptide receptor	Q03431	PTH1R	5745	913.716	1101.88	1.20593	4.0506e-05	0.00215508		GZMB.4133.54	Granzyme B	P10144	GZMB	3002	217.874	275.233	1.26327	0.00164186	0.0206258		MRC2.3041.55	C-type mannose receptor 2	Q9UBG0	MRC2	9902	3019.48	2043.61	0.676809	1.38053e-05	0.00114822
	C1QTNF1.6304.8	Complement C1q tumor necrosis factor-related protein 1	Q9BXJ1	C1QTNF1	114897	4208.6	5523.15	1.31235	4.13676e-05	0.0021691		ADAMTSL2.6379.62	ADAMTS-like protein 2	Q86TH1	ADAMTSL2	9719	816.703	1031.68	1.26323	0.00554272	0.0447874		C4A.C4B.18821.9	C4a anaphylatoxin	P0C0L4 P0C0L5	C4A C4B	720 721	21529.6	14576.6	0.677047	0.00429063	0.0378921
	SIGLEC9.3007.7	Sialic acid-binding Ig-like lectin 9	Q9Y336	SIGLEC9	27180	1330.63	4626.77	3.47714	4.185e-05	0.0021708		TNFRSF8.2605.49	Tumor necrosis factor receptor superfamily member 8	P28908	TNFRSF8	943	1757.86	2219.89	1.26284	0.00050666	0.0100772		DLK1.6373.54	Protein delta homolog 1	P80370	DLK1	8788	1425.38	966.631	0.678157	0.00391196	0.0352076
	EHMT2.5843.60	Histone-lysine N-methyltransferase EHMT2	Q96KQ7	EHMT2	10919	864.627	666.149	0.770447	4.38931e-05	0.00223226		ADAMDEC1.9115.78	ADAM DEC1	O15204	ADAMDEC1	27299	947.723	1195.67	1.26162	0.000723539	0.0125879		COMP.8043.153	Cartilage oligomeric matrix protein	P49747	COMP	1311	249.787	169.509	0.678614	0.000316624	0.00787318
	QPCT.7849.3	Glutaminyl-peptide cyclotransferase	Q16769	QPCT	25797	1024.42	642.365	0.627054	4.39604e-05	0.00223226		CPVL.8891.7	Probable serine carboxypeptidase CPVL	Q9H3G5	CPVL	54504	1156.96	1457.9	1.26011	0.0074658	0.0537538		LYVE1.3206.4	Lymphatic vessel endothelial hyaluronic acid receptor 1	Q9Y5Y7	LYVE1	10894	53251.3	36145.7	0.678775	2.32362e-05	0.00156578
	MMP2.4160.49	72 kDa type IV collagenase	P08253	MMP2	4313	13382.4	10086.3	0.753699	4.46636e-05	0.00224435		SMPD1.10818.36	Sphingomyelin phosphodiesterase	P17405	SMPD1	6609	1301.93	1634.35	1.25533	0.0160454	0.0874747		PPIC.18819.21	Peptidyl-prolyl cis-trans isomerase C	P45877	PPIC	5480	8804.35	5982.3	0.679471	4.06535e-05	0.00215508
	VIT.6234.74	Vitrin	Q6UXI7	VIT	5212	3008.86	1986.72	0.660289	4.57145e-05	0.00225869		GBP2.18891.98	Guanylate-binding protein 2	P32456	GBP2	2634	2431.83	3044.42	1.2519	0.0135614	0.0784413		AP1G2.12714.38	AP-1 complex subunit gamma-like 2	O75843	AP1G2	8906	3943.78	2685.35	0.680907	0.0114379	0.070729
	AKR1C3.17377.1	Aldo-keto reductase family 1 member C3	P42330	AKR1C3	8644	1822.57	1176.09	0.645291	4.6128e-05	0.00225869		FGF5.3065.65	Fibroblast growth factor 5	P12034	FGF5	2250	472.929	591.371	1.25044	0.00041704	0.00902152		CR2.15570.99	Complement receptor type 2	P20023	CR2	1380	6344.72	4323.42	0.68142	0.00353038	0.0333672
	DCLK1.17156.72	Serine/threonine-protein kinase DCLK1	O15075	DCLK1	9201	3110.98	1910.37	0.614072	4.63537e-05	0.00225869		LGMN.3622.33	Legumain	Q99538	LGMN	5641	1717.3	2147.31	1.2504	0.00080344	0.0134111		MDGA2.19372.7	MAM domain-containing glycosylphosphatidylinositol anchor protein 2	Q7Z553	MDGA2	161357	2296.13	1566.19	0.682099	0.000335631	0.00812412
	DCP1A.14008.22	mRNA-decapping enzyme 1A	Q9NPI6	DCP1A		1133.23	856.622	0.755912	4.88721e-05	0.00235759		SEMA4A.16915.153	Semaphorin-4A	Q9H3S1	SEMA4A	64218	9133.41	11398.1	1.24796	0.000617798	0.0114186		NRXN3.5111.15	Neurexin-3-beta	Q9HDB5	NRXN3	9369	3097.81	2114.48	0.682572	0.000127738	0.00443315
	WFDC5.6969.14	WAP four-disulfide core domain protein 5	Q8TCV5	WFDC5	149708	342.376	296.465	0.865905	5.01314e-05	0.0023944		SOD1.2794.60	Superoxide dismutase [Cu-Zn]	P00441	SOD1	6647	1585.35	1978.09	1.24773	0.016193	0.0874747		SELM.15336.7	Selenoprotein M	Q8WWX9	SELM		13070.2	8927.92	0.683073	5.85831e-05	0.00269147
	EDN2.12574.36	Endothelin-2	P20800	EDN2	1907	1548.62	1145.93	0.739967	5.10296e-05	0.0024134		NID1.3213.65	Nidogen-1	P14543	NID1	4811	1603.21	1994.1	1.24382	0.0125626	0.0752822		PSAPL1.8814.33	Proactivator polypeptide-like 1	Q6NUJ1	PSAPL1	768239	1789.82	1223.98	0.683856	0.000421265	0.00905262
	PCYOX1.6431.68	Prenylcysteine oxidase 1	Q9UHG3	PCYOX1	51449	1617.47	1114.52	0.689051	5.1804e-05	0.00242624		ADPRH.18395.5	[Protein ADP-ribosylarginine] hydrolase	P54922	ADPRH	141	2186.12	2717.68	1.24315	0.00246225	0.0265725		IL17RA.2992.59	Interleukin-17 receptor A	Q96F46	IL17RA	23765	12698.8	8684.16	0.683857	0.00326986	0.031738
	RUVBL1.12365.108	RuvB-like 1	Q9Y265	RUVBL1	8607	1828.56	1517.65	0.829971	5.7859e-05	0.00268377		NAB1.13933.276	NGFI-A-binding protein 1	Q13506	NAB1		4709.93	5854.24	1.24296	0.0168363	0.0894476		RBP4.15633.6	Retinol-binding protein 4	P02753	RBP4	5950	3215.95	2200.96	0.684388	0.00142509	0.0189009
	SELM.15336.7	Selenoprotein M	Q8WWX9	SELM		13070.2	8927.92	0.683073	5.85831e-05	0.00269147		FGF12.4392.54	Fibroblast growth factor 12	P61328	FGF12	2257	177.333	220.23	1.2419	0.00162581	0.0204838		MXRA7.8005.1	Matrix-remodeling-associated protein 7	P84157	MXRA7	439921	994.083	680.547	0.684598	3.37391e-05	0.0019148
	TGFB1.2333.72	Transforming growth factor beta-1	P01137	TGFB1	7040	1340.17	1744.45	1.30166	5.93345e-05	0.00270028		GEM.12817.1	GTP-binding protein GEM	P55040	GEM		1927.51	2389.49	1.23967	0.00162631	0.0204838		NTRK2.4866.59	BDNF/NT-3 growth factors receptor	Q16620	NTRK2	4915	5584.43	3824.28	0.684812	0.00065113	0.0118085
	MSMB.10620.21	Beta-microseminoprotein	P08118	MSMB	4477	5031.71	2362.94	0.469609	6.29838e-05	0.00281328		LCP1.17231.1	Plastin-2	P13796	LCP1	3936	34810.7	43132.8	1.23907	0.000437786	0.00917135		IL22RA2.5087.5	Interleukin-22 receptor subunit alpha-2	Q969J5	IL22RA2	116379	1216.57	835.366	0.686656	2.15612e-06	0.000363913
	MMP17.2838.53	Matrix metalloproteinase-17	Q9ULZ9	MMP17	4326	1657.79	2361.8	1.42467	6.2517e-05	0.00281328		IL2RA.3151.6	Interleukin-2 receptor subunit alpha	P01589	IL2RA	3559	683.322	845.329	1.23709	0.0106016	0.0675719		COL6A3.11196.31	Collagen alpha-3(VI) chain	P12111	COL6A3	1293	2799.77	1925.75	0.687827	0.00011959	0.00436786
	HIST3H2BB.18823.52	Histone H2B type 3-B	Q8N257	HIST3H2BB	128312	3945.03	9298.1	2.35692	6.48341e-05	0.00282039		WISP1.3057.55	WNT1-inducible-signaling pathway protein 1	O95388	WISP1	8840	1510.29	1860.31	1.23175	0.00110983	0.0162729		ADAM23.7049.2	Disintegrin and metalloproteinase domain-containing protein 23	O75077	ADAM23	8745	1635.2	1124.94	0.687949	1.40735e-05	0.00115069
	HIST3H2A.14144.3	Histone H2A type 3	Q7L7L0	HIST3H2A		3483.5	7613.6	2.18562	6.4897e-05	0.00282039		MARCKSL1.19175.18	MARCKS-related protein	P49006	MARCKSL1	65108	4495.02	5528.62	1.22994	0.00976578	0.0640083		EPHA1.3431.54	Ephrin type-A receptor 1	P21709	EPHA1	2041	13538.8	9315.33	0.688048	0.00387932	0.0351763
	DLK2.9359.9	Protein delta homolog 2	Q6UY11	DLK2	65989	1905.15	1181.9	0.620375	6.38278e-05	0.00282039		FURIN.6276.16	Furin	P09958	FURIN	5045	1801.07	2214.72	1.22967	0.00802839	0.0557801		MXRA8.10521.10	Matrix-remodeling-associated protein 8	Q9BRK3	MXRA8	54587	311.927	214.632	0.688083	1.97256e-09	3.17188e-06
	APOM.10445.20	Apolipoprotein M	O95445	APOM	55937	695.188	511.877	0.736314	6.9698e-05	0.00298197		ANGPTL1.11142.11	Angiopoietin-related protein 1	O95841	ANGPTL1	9068	707.797	869.286	1.22816	0.00617552	0.0477614		TSTD1.19277.4	Thiosulfate sulfurtransferase/rhodanese-like domain-containing protein 1	Q8NFU3	TSTD1	100131187	2471.61	1701.82	0.688546	0.00910602	0.0608413
	AFM.4763.31	Afamin	P43652	AFM	173	44417.2	31180.6	0.701992	6.98513e-05	0.00298197		TCL1B.18276.34	T-cell leukemia/lymphoma protein 1B	O95988	TCL1B	9623	1269.56	1557.83	1.22707	0.000240602	0.00678752		PCYOX1.6431.68	Prenylcysteine oxidase 1	Q9UHG3	PCYOX1	51449	1617.47	1114.52	0.689051	5.1804e-05	0.00242624
	IFNA4.15405.23	Interferon alpha-4	P05014	IFNA4	3441	270.058	317.771	1.17668	7.19254e-05	0.00304358		SMPDL3A.4771.10	Acid sphingomyelinase-like phosphodiesterase 3a	Q92484	SMPDL3A	10924	2181.4	2664.87	1.22164	0.0133273	0.0779282		CLMP.10440.26	CXADR-like membrane protein	Q9H6B4	CLMP	79827	1354.44	933.337	0.689096	0.00042223	0.00905262
	GREM2.5598.3	Gremlin-2	Q9H772	GREM2	64388	3958.19	2732.26	0.690281	7.58931e-05	0.00313692		BMP10.3587.53	Bone morphogenetic protein 10	O95393	BMP10	27302	1182.86	1442.25	1.21929	0.00579218	0.0459564		UNC5C.5139.32	Netrin receptor UNC5C	O95185	UNC5C	8633	14906.8	10286.8	0.690075	2.21676e-06	0.000363913
	MGAT4C.7208.60	Alpha-1,3-mannosyl-glycoprotein 4-beta-N-acetylglucosaminyltransferase C	Q9UBM8	MGAT4C	25834	353.868	315.445	0.89142	7.63625e-05	0.00313692		SIGLEC12.8352.26	Sialic acid-binding Ig-like lectin 12	Q96PQ1	SIGLEC12	89858	1773.89	2161.28	1.21838	0.00418844	0.03721		GREM2.5598.3	Gremlin-2	Q9H772	GREM2	64388	3958.19	2732.26	0.690281	7.58931e-05	0.00313692
	CXCL12.3516.60	Stromal cell-derived factor 1	P48061	CXCL12	6387	33486.3	25882.8	0.772936	7.63774e-05	0.00313692		IFNL3.5713.9	Interferon lambda-3	Q8IZI9	IFNL3	282617	143.753	175.108	1.21812	0.0189996	0.0972971		UBASH3B.12558.3	Ubiquitin-associated and SH3 domain-containing protein B	Q8TF42	UBASH3B	84959	29594.1	20430.7	0.690366	0.0131206	0.0772817
	GRN.4992.49	Granulins	P28799	GRN	2896	13701	18383.4	1.34176	7.67323e-05	0.00313692		PSMA2.4280.47	Proteasome subunit alpha type-2	P25787	PSMA2	5683	672.214	818.449	1.21754	0.00215017	0.0246404		CLSTN2.18882.7	Calsyntenin-2	Q9H4D0	CLSTN2	64084	539.098	372.546	0.691055	7.1323e-06	0.000800144
	SLITRK3.10565.19	SLIT and NTRK-like protein 3	O94933	SLITRK3	22865	3138.77	1919.98	0.611697	7.91109e-05	0.00320698		WNT3A.13236.25	Protein Wnt-3a	P56704	WNT3A	89780	3067.84	3729.58	1.2157	0.00238599	0.0261518		RBM3.12747.89	RNA-binding protein 3	P98179	RBM3	5935	26992.6	18656.1	0.691157	0.000450065	0.00919963
	KIR3DL1.18907.97	Killer cell immunoglobulin-like receptor 3DL1	P43629	KIR3DL1	3811	1974.37	1605.69	0.813267	8.63238e-05	0.00347022		ARL5B.17404.5	ADP-ribosylation factor-like protein 5B	Q96KC2	ARL5B	221079	9670.4	11739.3	1.21395	0.00588778	0.0461094		SH3GLB2.18222.34	Endophilin-B2	Q9NR46	SH3GLB2	56904	9066.5	6277.18	0.692348	0.0195474	0.0988434
	C1QC.14100.63	Complement C1q subcomponent subunit C	P02747	C1QC	714	770.553	2079.64	2.6989	9.28047e-05	0.00368619		SPTLC2.7267.2	Serine palmitoyltransferase 2	O15270	SPTLC2	9517	664.848	805.645	1.21177	0.00265559	0.0280319		DEFA5.16785.45	Defensin-5	Q01523	DEFA5	1670	3203.36	2219.03	0.692718	0.00824093	0.0567108
	SPINK7.10974.20	Serine protease inhibitor Kazal-type 7	P58062	SPINK7	84651	1180.28	785.726	0.665714	9.32245e-05	0.00368619		CD274.5060.62	Programmed cell death 1 ligand 1	Q9NZQ7	CD274	29126	1004.8	1214.97	1.20917	0.0121485	0.0736931		DLK1.6496.60	Protein delta homolog 1	P80370	DLK1	8788	426.342	296.3	0.694982	0.00323424	0.0314722
	CHGA.8476.11	Chromogranin-A	P10645	CHGA	1113	38474.9	26036.3	0.676708	9.86694e-05	0.0038543		BSG.3585.54	Basigin	P35613	BSG	682	1753.23	2116.77	1.20736	0.00678664	0.0500593		BST1.4535.50	ADP-ribosyl cyclase/cyclic ADP-ribose hydrolase 2	Q10588	BST1	683	13380.6	9305.87	0.695473	0.0017688	0.0216547
	NPW.9986.14	Neuropeptide W	Q8N729	NPW	283869	2410.83	1156.61	0.479756	9.9074e-05	0.0038543		PLA2G5.2449.1	Calcium-dependent phospholipase A2	P39877	PLA2G5	5322	470.37	567.336	1.20615	0.00432229	0.0378921		CROT.13929.27	Peroxisomal carnitine O-octanoyltransferase	Q9UKG9	CROT	54677	888.65	618.254	0.695722	3.34893e-05	0.0019148
	COL1A1.11140.56	Collagen alpha-1(I) chain	P02452	COL1A1	1277	2933.85	2137.07	0.728418	0.000100299	0.00387075		PTH1R.13470.43	Parathyroid hormone/parathyroid hormone-related peptide receptor	Q03431	PTH1R	5745	913.716	1101.88	1.20593	4.0506e-05	0.00215508		CCT5.12569.25	T-complex protein 1 subunit epsilon	P48643	CCT5	22948	37907.9	26389.5	0.696149	0.00720143	0.0523977
	PRG3.9015.1	Proteoglycan 3	Q9Y2Y8	PRG3	10394	1003.02	739.992	0.737763	0.000101452	0.00388414		IDO1.9759.13	Indoleamine 2,3-dioxygenase 1	P14902	IDO1	3620	544.82	656.825	1.20558	0.0095499	0.0631817		KLK8.2834.54	Kallikrein-8	O60259	KLK8	11202	2792.35	1945.66	0.69678	1.11562e-05	0.000996625
	TFF3.8323.163	Trefoil factor 3	Q07654	TFF3	7033	758.194	599.617	0.790848	0.000103827	0.00394379		NETO1.5639.49	Neuropilin and tolloid-like protein 1	Q8TDF5	NETO1	81832	898.191	1082.7	1.20542	0.00357246	0.0335283		FABP3.5437.63	Fatty acid-binding protein, heart	P05413	FABP3	2170	16976.6	11836.4	0.697217	0.0120594	0.0732674
	LUM.13114.50	Lumican	P51884	LUM	4060	4981.2	3537.98	0.710266	0.000105257	0.00396688		SIGLEC12.10037.98	Sialic acid-binding Ig-like lectin 12	Q96PQ1	SIGLEC12	89858	183.909	221.516	1.20448	0.00552952	0.0447557		KLK14.15544.25	Kallikrein-14	Q9P0G3	KLK14	43847	7046.26	4913.26	0.697286	0.00159949	0.0203587
	GM2A.15441.6	Ganglioside GM2 activator	P17900	GM2A	2760	1793.64	1281.47	0.714456	0.000106289	0.00397473		SPRED1.8318.13	Sprouty-related, EVH1 domain-containing protein 1	Q7Z699	SPRED1	161742	340.669	409.784	1.20288	0.00255954	0.0272682		SLITRK1.15539.15	SLIT and NTRK-like protein 1	Q96PX8	SLITRK1	114798	1556.98	1086.26	0.69767	0.000233489	0.00670446
	TFF3.4721.54	Trefoil factor 3	Q07654	TFF3	7033	4754.75	3362.53	0.707193	0.000108404	0.00401026		MAFG.19281.86	Transcription factor MafG	O15525	MAFG	4097	981.753	1180.82	1.20277	0.0170368	0.0900172		CST6.14711.27	Cystatin-M	Q15828	CST6	1474	43851.8	30624	0.698354	0.000246601	0.0068528
	NAGLU.15509.2	Alpha-N-acetylglucosaminidase	P54802	NAGLU	4669	7302.48	4276.16	0.585577	0.000108902	0.00401026		MFRP.3685.53	Membrane frizzled-related protein	Q9BY79	MFRP	83552	2292.2	2755.29	1.20203	0.0103083	0.0663033		CHRDL2.6086.15	Chordin-like protein 2	Q6WN34	CHRDL2	25884	3336.47	2338.71	0.700951	0.00057938	0.0110036
	COL6A3.11196.31	Collagen alpha-3(VI) chain	P12111	COL6A3	1293	2799.77	1925.75	0.687827	0.00011959	0.00436786		SERPING1.4479.14	Plasma protease C1 inhibitor	P05155	SERPING1	710	5441.96	6533.02	1.20049	0.00161286	0.0204211		CTHRC1.15467.10	Collagen triple helix repeat-containing protein 1	Q96CG8	CTHRC1	115908	32571.6	22861.3	0.701879	6.38812e-06	0.000733721
	CPLX1.18332.17	Complexin-1	O14810	CPLX1	10815	246.078	187.168	0.760606	0.000120424	0.00436786		HSPA1A.4124.24	Heat shock 70 kDa protein 1A	P0DMV8	HSPA1A	3303	1124.18	1346.14	1.19743	0.0125902	0.0753535		AFM.4763.31	Afamin	P43652	AFM	173	44417.2	31180.6	0.701992	6.98513e-05	0.00298197
	B4GALT2.9595.11	Beta-1,4-galactosyltransferase 2	O60909	B4GALT2	8704	754.006	643.873	0.853936	0.000124484	0.00443315		IFNA1.18389.11	Interferon alpha-1/13	P01562	IFNA1	3439	330.866	395.76	1.19613	3.71618e-06	0.000459663		HPGDS.12549.33	Hematopoietic prostaglandin D synthase	O60760	HPGDS	27306	2157.14	1516.91	0.703206	0.000179433	0.00554863
	EMILIN3.8773.172	EMILIN-3	Q9NT22	EMILIN3	90187	704.397	546.261	0.775501	0.0001249	0.00443315		SURF1.8009.121	Surfeit locus protein 1	Q15526	SURF1	6834	6782.54	8110.21	1.19575	0.0161481	0.0874747		CA13.3420.21	Carbonic anhydrase 13	Q8N1Q1	CA13	377677	3596.86	2536.09	0.705085	0.0166723	0.0888698
	ROR2.7861.9	Tyrosine-protein kinase transmembrane receptor ROR2	Q01974	ROR2	4920	3918.14	2568.72	0.655596	0.000126179	0.00443315		ARSA.3583.54	Arylsulfatase A	P15289	ARSA	410	640.535	765.1	1.19447	0.00149607	0.0195348		TMEM132C.7173.141	Transmembrane protein 132C	Q8N3T6	TMEM132C	92293	5278.28	3722.94	0.705331	0.000391953	0.00879432
	NRXN3.5111.15	Neurexin-3-beta	Q9HDB5	NRXN3	9369	3097.81	2114.48	0.682572	0.000127738	0.00443315		XRCC4.9886.28	DNA repair protein XRCC4	Q13426	XRCC4	7518	539.991	644.936	1.19435	0.0162618	0.0874857		UNC5D.16307.22	Netrin receptor UNC5D	Q6UXZ4	UNC5D	137970	1654.17	1168.45	0.706363	0.000975944	0.0151381
	TNFSF10.8833.20	Tumor necrosis factor ligand superfamily member 10	P50591	TNFSF10	8743	504.292	645.516	1.28004	0.000126146	0.00443315		KIR3DL2.5096.51	Killer cell immunoglobulin-like receptor 3DL2	P43630	KIR3DL2	3812	379.901	453.579	1.19394	0.00173742	0.0216013		COL13A1.6570.1	Collagen alpha-1(XIII) chain	Q5TAT6	COL13A1	1305	1063.26	751.078	0.706389	2.47313e-05	0.00161221
	ZNF10.11567.23	Zinc finger protein 10	P21506	ZNF10		1001.08	1169.92	1.16866	0.000127324	0.00443315		C3.5803.24	Complement C3d fragment	P01024	C3	718	1871.6	2233.54	1.19338	0.00589266	0.0461094		INSR.3448.13	Insulin receptor	P06213	INSR	3643	7771.21	5491.93	0.706702	0.000439175	0.00917135
	NR1D1.5236.2	Nuclear receptor subfamily 1 group D member 1	P20393	NR1D1	9572	467.802	531.707	1.13661	0.000138387	0.00476841		HN1.19335.2	Hematological and neurological expressed 1 protein	Q9UK76	HN1	51155	2024.69	2415.54	1.19305	0.0191629	0.0977815		PIN4.12718.43	Peptidyl-prolyl cis-trans isomerase NIMA-interacting 4	Q9Y237	PIN4	5303	8985.02	6351.26	0.706872	0.00375983	0.0344818
	IL25.4137.57	Interleukin-25	Q9H293	IL25	64806	302.729	351.919	1.16249	0.000139738	0.00478082		ITIH4.4811.33	Inter-alpha-trypsin inhibitor heavy chain H4	Q14624	ITIH4	3700	32743	38976.7	1.19038	0.00101994	0.0153951		TFF3.4721.54	Trefoil factor 3	Q07654	TFF3	7033	4754.75	3362.53	0.707193	0.000108404	0.00401026
	NRXN3.16323.8	Neurexin-3	Q9Y4C0	NRXN3	9369	4627.24	3127.17	0.675818	0.000142857	0.00480115		RNF114.9957.9	E3 ubiquitin-protein ligase RNF114	Q9Y508	RNF114	55905	478.599	569.107	1.18911	0.00675575	0.0499842		HAGH.19267.14	Hydroxyacylglutathione hydrolase, mitochondrial	Q16775	HAGH	3029	31415.2	22254.1	0.708385	0.00181836	0.0218747
	MMP12.4496.60	Macrophage metalloelastase	P39900	MMP12	4321	845.275	528.958	0.625782	0.000144054	0.00480115		FCN3.5462.62	Ficolin-3	O75636	FCN3	8547	867.024	1030.51	1.18856	0.00308233	0.0304696		DDR2.15381.45	Discoidin domain-containing receptor 2	Q16832	DDR2	4921	560.442	397.216	0.708755	0.000330324	0.00808874
	IL21.7124.18	Interleukin-21	Q9HBE4	IL21	59067	742.572	615.51	0.828889	0.000144313	0.00480115		TNFRSF10A.4832.75	Tumor necrosis factor receptor superfamily member 10A	O00220	TNFRSF10A	8797	740.534	879.964	1.18828	0.000556813	0.010825		CCDC126.6388.21	Coiled-coil domain-containing protein 126	Q96EE4	CCDC126	90693	595.448	422.119	0.70891	3.70986e-05	0.00205705
	OAS1.10361.25	2'-5'-oligoadenylate synthase 1	P00973	OAS1	4938	394.207	538.534	1.36612	0.000141576	0.00480115		GZMH.3373.5	Granzyme H	P20718	GZMH	2999	396.442	470.767	1.18748	0.00112895	0.0163102		SH3BGRL3.17490.4	SH3 domain-binding glutamic acid-rich-like protein 3	Q9H299	SH3BGRL3	83442	1887.58	1340.22	0.710019	0.0127077	0.07586
	ANGPTL3.10391.1	Angiopoietin-related protein 3	Q9Y5C1	ANGPTL3	27329	1432.97	1072.95	0.74876	0.000150917	0.00495697		ZNF264.9993.11	Zinc finger protein 264	O43296	ZNF264	9422	968.721	1149.98	1.18711	0.00127279	0.0177969		CD59.11514.196	CD59 glycoprotein	P13987	CD59	966	5444.12	3866.65	0.710243	0.000608752	0.0112947
	CYB5D2.10924.258	Neuferricin	Q8WUJ1	CYB5D2	124936	75.2144	59.772	0.794688	0.000151052	0.00495697		NOP16.18228.30	Nucleolar protein 16	Q9Y3C1	NOP16	51491	578.913	687.128	1.18693	0.000425283	0.00907773		LUM.13114.50	Lumican	P51884	LUM	4060	4981.2	3537.98	0.710266	0.000105257	0.00396688
	IGFBP6.14088.38	Insulin-like growth factor-binding protein 6	P24592	IGFBP6	3489	77524.5	62395.4	0.804848	0.000153981	0.00501893		HP.7905.30	Haptoglobin isoform 2	P00738	HP	3240	89424	106118	1.18669	0.00179811	0.0217228		ZFAND1.19173.5	AN1-type zinc finger protein 1	Q8TCF1	ZFAND1	79752	19511.9	13878.3	0.711275	0.00412876	0.0368836
	COL18A1.2201.17	Endostatin	P39060	COL18A1	80781	10271.9	7541.89	0.734224	0.000156527	0.00506476		HDGFRP2.4553.65	Hepatoma-derived growth factor-related protein 2	Q7Z4V5	HDGFRP2	84717	443.373	525.555	1.18536	0.000544086	0.0106694		SPON2.8099.42	Spondin-2	Q9BUD6	SPON2	10417	13198.1	9392.94	0.711688	0.00496876	0.0416134
	CADM2.16907.3	Cell adhesion molecule 2	Q8N3J6	CADM2	253559	981.334	731.569	0.745484	0.000157486	0.00506476		SIGLEC11.8913.22	Sialic acid-binding Ig-like lectin 11	Q96RL6	SIGLEC11	114132	1406.48	1666.05	1.18455	0.00083164	0.0137391		KLK10.6227.1	Kallikrein-10	O43240	KLK10	5655	1756.03	1251.84	0.712883	0.00548218	0.0444471
	LCT.9017.58	Lactase-phlorizin hydrolase	P09848	LCT	3938	1259	694.029	0.551255	0.000163468	0.00522232		EGFR.19567.1	Epidermal growth factor receptor variant III	P00533	EGFR		732.585	867.435	1.18407	0.00346084	0.0329468		MTHFD1.12575.30	C-1-tetrahydrofolate synthase, cytoplasmic	P11586	MTHFD1	4522	11670.6	8325.13	0.713339	0.0197781	0.0994884
	PRKCZ.2645.54	Protein kinase C zeta type	Q05513	PRKCZ	5590	1051.86	1531.22	1.45573	0.000169618	0.00534797		CASC4.8838.10	Protein CASC4	Q6P4E1	CASC4	113201	707.475	837.662	1.18402	0.0021943	0.0249202		SCARA5.10419.1	Scavenger receptor class A member 5	Q6ZMJ2	SCARA5	286133	4948.26	3530.84	0.713551	0.0152801	0.0850185
	PXDN.13463.1	Peroxidasin homolog	Q92626	PXDN	7837	2482.33	1282.67	0.516721	0.000169584	0.00534797		ITM2B.8086.49	Integral membrane protein 2B	Q9Y287	ITM2B	9445	2342.74	2773.51	1.18387	0.000378182	0.00864621		CAMP.9384.17	Cathelicidin antimicrobial peptide	P49913	CAMP	820	5799	4142.22	0.714299	0.00460803	0.039556
	CSRP2.12968.2	Cysteine and glycine-rich protein 2	Q16527	CSRP2	1466	1915.7	1489.71	0.77763	0.000174194	0.00543556		TYMSOS.8263.64	TYMS opposite strand protein	Q8TAI1	TYMSOS	494514	900.765	1064.91	1.18223	0.000698832	0.012394		GM2A.15441.6	Ganglioside GM2 activator	P17900	GM2A	2760	1793.64	1281.47	0.714456	0.000106289	0.00397473
	SERPINB5.15417.3	Serpin B5	P36952	SERPINB5	5268	379.083	321.78	0.848836	0.00017465	0.00543556		MATK.3823.9	Megakaryocyte-associated tyrosine-protein kinase	P42679	MATK	4145	357.346	422.092	1.18119	0.0101321	0.0655271		EFNA5.2615.60	Ephrin-A5	P52803	EFNA5	1946	3594.31	2570.14	0.715058	0.000887707	0.0143221
	HPGDS.12549.33	Hematopoietic prostaglandin D synthase	O60760	HPGDS	27306	2157.14	1516.91	0.703206	0.000179433	0.00554863		ASAP2.13518.5	Arf-GAP with SH3 domain, ANK repeat and PH domain-containing protein 2	O43150	ASAP2	8853	1725.89	2038.57	1.18117	0.0119736	0.0728379		CPNE1.5346.24	Copine-1	Q99829	CPNE1	8904	33206.8	23818.4	0.717273	0.0114949	0.070729
	THBS3.8982.65	Thrombospondin-3	P49746	THBS3	7059	5437.12	3456.06	0.635641	0.000183514	0.00563868		C1GALT1C1.5735.54	C1GALT1-specific chaperone 1	Q96EU7	C1GALT1C1	29071	816.72	964.501	1.18094	0.000435979	0.00917135		PA2G4.4258.15	Proliferation-associated protein 2G4	Q9UQ80	PA2G4	5036	28560.5	20511.7	0.718186	0.00300332	0.0303977
	NTRK3.2658.27	NT-3 growth factor receptor	Q16288	NTRK3	4916	3672.88	2821.14	0.7681	0.000185323	0.00565821		RGS1.18945.11	Regulator of G-protein signaling 1	Q08116	RGS1	5996	4193.92	4951.75	1.1807	0.00237563	0.0261049		MIA.2687.2	Melanoma-derived growth regulatory protein	Q16674	MIA	8190	2629.49	1889.04	0.718405	1.0146e-05	0.000996625
	REG4.11102.22	Regenerating islet-derived protein 4	Q9BYZ8	REG4	83998	19226.8	12825.5	0.667064	0.000195019	0.00587981		CRIM1.8699.43	Cysteine-rich motor neuron 1 protein	Q9NZV1	CRIM1	51232	510.55	602.412	1.17993	0.00225697	0.0254383		CIRBP.12724.81	Cold-inducible RNA-binding protein	Q14011	CIRBP	1153	17177.8	12358.8	0.719464	0.00491331	0.041342
	FAM19A2.6430.36	Protein FAM19A2	Q8N3H0	FAM19A2	338811	239.703	269.926	1.12609	0.000194831	0.00587981		FATE1.7740.33	Fetal and adult testis-expressed transcript protein	Q969F0	FATE1	89885	740.662	871.771	1.17702	0.000247178	0.0068528		CST1.5459.33	Cystatin-SN	P01037	CST1	1469	973.565	700.711	0.719737	0.00982942	0.0641799
	CLEC7A.3603.60	C-type lectin domain family 7 member A	Q9BXN2	CLEC7A	64581	923.855	1251.1	1.35422	0.000199591	0.00598029		LRP8.3323.37	Low-density lipoprotein receptor-related protein 8	Q14114	LRP8	7804	1885.59	2218.97	1.1768	0.00257194	0.0272682		TREM1.9266.1	Triggering receptor expressed on myeloid cells 1	Q9NP99	TREM1	54210	1504.13	1083.75	0.720517	0.000646241	0.0118085
	CA4.14069.61	Carbonic anhydrase 4	P22748	CA4	762	832.502	711.143	0.854224	0.000201459	0.005999		PECAM1.2695.25	Platelet endothelial cell adhesion molecule	P16284	PECAM1	5175	1405.61	1654.01	1.17672	0.00159324	0.0203328		DAPK1.13955.33	Death-associated protein kinase 1	P53355	DAPK1	1612	682.9	492.344	0.72096	0.0170842	0.0901687
	CNTFR.14101.2	Ciliary neurotrophic factor receptor subunit alpha	P26992	CNTFR	1271	626.13	487.568	0.778701	0.000207194	0.00613194		IFNA4.15405.23	Interferon alpha-4	P05014	IFNA4	3441	270.058	317.771	1.17668	7.19254e-05	0.00304358		CTSB.8007.19	Cathepsin B	P07858	CTSB	1508	3866.25	2790.13	0.721663	0.00248977	0.0268095
	BMP4.15667.39	Bone morphogenetic protein 4	P12644	BMP4	652	1228.55	887.738	0.722589	0.000209148	0.00615202		GCNT2.7143.9	N-acetyllactosaminide beta-1,6-N-acetylglucosaminyl-transferase, isoform C	Q8NFS9	GCNT2	2651	512.559	602.201	1.17489	0.000692998	0.0123816		GIF.17672.184	Gastric intrinsic factor	P27352	GIF	2694	1228.66	887.084	0.721992	0.00441997	0.0383488
	BMP7.2972.57	Bone morphogenetic protein 7	P18075	BMP7	655	796.566	612.471	0.768888	0.000214496	0.00627109		MXI1.9035.2	MAX-interacting protein 1	P50539	MXI1	4601	260.716	306.171	1.17435	0.00348344	0.0330789		MTHFS.14107.1	5-formyltetrahydrofolate cyclo-ligase	P49914	MTHFS		15583.4	11254	0.722179	0.0134328	0.0781662
	NPPA.5443.62	Atrial natriuretic factor	P01160	NPPA	4878	1204.29	1568.78	1.30267	0.000223096	0.00648322		GSTT1.19230.12	Glutathione S-transferase theta-1	P30711	GSTT1	2952	352.291	413.232	1.17299	0.000360886	0.00845103		PEAR1.8892.14	Platelet endothelial aggregation receptor 1	Q5VY43	PEAR1	375033	2377.24	1717.19	0.722348	0.0162334	0.0874857
	QPCTL.8866.53	Glutaminyl-peptide cyclotransferase-like protein	Q9NXS2	QPCTL	54814	3650.38	2762.05	0.756647	0.000229501	0.00662943		CD4.3143.3	T-cell surface glycoprotein CD4	P01730	CD4	920	485.275	569.213	1.17297	0.00339955	0.0325386		BMP4.15667.39	Bone morphogenetic protein 4	P12644	BMP4	652	1228.55	887.738	0.722589	0.000209148	0.00615202
	SLITRK1.15539.15	SLIT and NTRK-like protein 1	Q96PX8	SLITRK1	114798	1556.98	1086.26	0.69767	0.000233489	0.00670446		PLA2G2C.8850.5	Putative inactive group IIC secretory phospholipase A2	Q5R387	PLA2G2C	391013	632.506	741.82	1.17283	0.000716787	0.0125737		CCL22.3508.78	C-C motif chemokine 22	O00626	CCL22	6367	17938.5	12964.3	0.722708	0.00478833	0.0407388
	UNC5B.7776.20	Netrin receptor UNC5B	Q8IZJ1	UNC5B	219699	10881.9	7235.45	0.664904	0.000237609	0.00674295		GALNT3.6593.5	Polypeptide N-acetylgalactosaminyltransferase 3	Q14435	GALNT3	2591	570.41	668.908	1.17268	0.00285166	0.0294155		PPIH.12449.16	Peptidyl-prolyl cis-trans isomerase H	O43447	PPIH	10465	2216.5	1603.2	0.723303	0.0195121	0.0988101
	HOMER1.19229.92	Homer protein homolog 1	Q86YM7	HOMER1	9456	1176.38	658.823	0.560043	0.000237625	0.00674295		APCS.2474.54	Serum amyloid P-component	P02743	APCS	325	49356.3	57843.1	1.17195	0.000744844	0.0127973		NTM.10907.116	Neurotrimin	Q9P121	NTM	50863	8685.93	6284.21	0.723492	0.00115913	0.0166418
	TCL1B.18276.34	T-cell leukemia/lymphoma protein 1B	O95988	TCL1B	9623	1269.56	1557.83	1.22707	0.000240602	0.00678752		PLXNB2.9216.100	Plexin-B2	O15031	PLXNB2	23654	3648.97	4273.62	1.17118	0.00337934	0.0324094		MAP1LC3B.11608.5	Microtubule-associated proteins 1A/1B light chain 3B	Q9GZQ8	MAP1LC3B		17244.4	12477.8	0.723588	0.00102946	0.0153951
	ATP1B1.13392.13	Sodium/potassium-transporting ATPase subunit beta-1	P05026	ATP1B1	481	1680.81	1115.52	0.663682	0.000242767	0.00680878		CDH7.7959.34	Cadherin-7	Q9ULB5	CDH7	1005	7937.53	9290.28	1.17042	0.0155191	0.0856567		SOD3.5660.51	Extracellular superoxide dismutase [Cu-Zn]	P08294	SOD3	6649	20987.6	15217.5	0.725073	0.00793533	0.0554488
	CST6.14711.27	Cystatin-M	Q15828	CST6	1474	43851.8	30624	0.698354	0.000246601	0.0068528		ZNF10.11567.23	Zinc finger protein 10	P21506	ZNF10		1001.08	1169.92	1.16866	0.000127324	0.00443315		UNC5B.15394.79	Netrin receptor UNC5B	Q8IZJ1	UNC5B	219699	11703.8	8487.52	0.725194	0.00304355	0.0303977
	FATE1.7740.33	Fetal and adult testis-expressed transcript protein	Q969F0	FATE1	89885	740.662	871.771	1.17702	0.000247178	0.0068528		EPHB2.8225.86	Ephrin type-B receptor 2	P29323	EPHB2	2048	1365.87	1595.72	1.16828	0.0126447	0.075586		TGFBR3.3009.3	Transforming growth factor beta receptor type 3	Q03167	TGFBR3	7049	21402.5	15530.8	0.725651	3.19074e-06	0.000426124
	NTNG1.5637.81	Netrin-G1	Q9Y2I2	NTNG1	22854	1094.1	930.981	0.85091	0.00025002	0.00689197		BAG4.12844.10	BAG family molecular chaperone regulator 4	O95429	BAG4	9530	395.6	461.466	1.1665	0.00776809	0.0550268		LEFTY2.15503.15	Left-right determination factor 2	O00292	LEFTY2	7044	7702.94	5592.35	0.726002	0.00333455	0.0321594
	TFF2.9191.8	Trefoil factor 2	Q03403	TFF2	7032	6925.84	4012.19	0.579307	0.000254241	0.00696851		NPTX2.6521.35	Neuronal pentraxin-2	P47972	NPTX2	4885	1269.99	1480.25	1.16556	0.00245673	0.0265723		PDGFRL.9713.67	Platelet-derived growth factor receptor-like protein	Q15198	PDGFRL	5157	6315.92	4587.16	0.726286	0.000353159	0.00835118
	TAGLN.15640.54	Transgelin	Q01995	TAGLN	6876	4029.98	2533.84	0.628747	0.000256014	0.00697747		PRDX4.7789.182	Peroxiredoxin-4	Q13162	PRDX4	10549	1054.66	1229.04	1.16534	0.0193101	0.0981581		KRT20.12975.11	Keratin, type I cytoskeletal 20	P35900	KRT20	54474	614.585	447.143	0.727552	0.000314339	0.00785686
	MATN4.7083.74	Matrilin-4	O95460	MATN4	8785	908.741	740.658	0.815038	0.000259928	0.0070076		TMPRSS15.3189.61	Enteropeptidase	P98073	TMPRSS15	5651	438.998	511.3	1.1647	0.0136518	0.0787753		XXYLT1.6375.75	Xyloside xylosyltransferase 1	Q8NBI6	XXYLT1	152002	2599.39	1891.41	0.727635	1.10692e-05	0.000996625
	PCOLCE.11237.49	Procollagen C-endopeptidase enhancer 1	Q15113	PCOLCE	5118	1592.05	1178.79	0.740421	0.000261167	0.0070076		ADGRG5.4551.72	Adhesion G-protein coupled receptor G5	Q8IZF4	ADGRG5	221188	704.466	819.778	1.16369	0.000606391	0.0112943		PTGDS.10514.5	Prostaglandin-H2 D-isomerase	P41222	PTGDS	5730	13536.9	9853.03	0.727863	0.00138114	0.0187488
	FAM19A5.5609.92	Protein FAM19A5	Q7Z5A7	FAM19A5	25817	590.761	521.802	0.883271	0.000264583	0.0070076		SHC4.11692.21	SHC-transforming protein 4	Q6S5L8	SHC4		595.346	692.467	1.16313	0.0009176	0.0145609		SH3BGRL.12693.2	SH3 domain-binding glutamic acid-rich-like protein	O75368	SH3BGRL	6451	1315.94	958.508	0.728384	0.00114431	0.016478
	SCARF2.8956.96	Scavenger receptor class F member 2	Q96GP6	SCARF2	91179	779.439	595.378	0.763855	0.000265825	0.0070076		IL25.4137.57	Interleukin-25	Q9H293	IL25	64806	302.729	351.919	1.16249	0.000139738	0.00478082		COL1A1.11140.56	Collagen alpha-1(I) chain	P02452	COL1A1	1277	2933.85	2137.07	0.728418	0.000100299	0.00387075
	AHSG.3581.53	Alpha-2-HS-glycoprotein	P02765	AHSG	197	2089.33	1595.62	0.763699	0.000265836	0.0070076		CCDC90B.7792.58	Coiled-coil domain-containing protein 90B, mitochondrial	Q9GZT6	CCDC90B	60492	487.387	566.149	1.1616	0.00228994	0.025571		PIANP.14114.18	PILR alpha-associated neural protein	Q8IYJ0	PIANP	196500	2018.63	1475.34	0.730862	0.000649915	0.0118085
	TNFRSF10B.5534.49	Tumor necrosis factor receptor superfamily member 10B	O14763	TNFRSF10B	8795	546.248	710.35	1.30042	0.000262891	0.0070076		IFNL2.4397.26	Interferon lambda-2	Q8IZJ0	IFNL2	282616	333.841	387.653	1.16119	0.0117178	0.0716756		SLITRK5.4568.17	SLIT and NTRK-like protein 5	O94991	SLITRK5	26050	1754.43	1283.06	0.731326	0.000376666	0.00864621
	ARL11.12433.8	ADP-ribosylation factor-like protein 11	Q969Q4	ARL11	115761	5171.94	4028.58	0.77893	0.000268132	0.00702971		HOPX.19196.73	Homeodomain-only protein	Q9BPY8	HOPX	84525	1052.94	1222.35	1.16089	0.00568483	0.0453283		CILP2.8841.65	Cartilage intermediate layer protein 2	Q8IUL8	CILP2	148113	2826.48	2069.49	0.732177	0.00390872	0.0352076
	STC1.4930.21	Stanniocalcin-1	P52823	STC1	6781	1116.17	1509.92	1.35277	0.000269653	0.00703138		GNS.3616.3	N-acetylglucosamine-6-sulfatase	P15586	GNS	2799	1176.81	1364.52	1.15951	0.0079426	0.0554488		SPINK5.8028.22	Serine protease inhibitor Kazal-type 5	Q9NQ38	SPINK5	11005	1678.7	1230.85	0.73322	3.24245e-05	0.0019148
	LILRB3.11334.7	Leukocyte immunoglobulin-like receptor subfamily B member 3	O75022	LILRB3		444.323	506.112	1.13906	0.000276366	0.00716769		SLAMF6.5128.53	SLAM family member 6	Q96DU3	SLAMF6	114836	310.917	360.361	1.15903	0.000858936	0.0139983		HRG.4996.66	Histidine-rich glycoprotein	P04196	HRG	3273	1298.1	952.443	0.733721	0.00576248	0.0458716
	RBBP4.15331.47	Histone-binding protein RBBP4	Q09028	RBBP4	5928	2231.13	3493.56	1.56583	0.000281953	0.00719651		FGG.4989.7	Fibrinogen gamma chain	P02679	FGG	2266	37555.9	43526	1.15896	0.00368825	0.0341499		ADIPOQ.3554.24	Adiponectin	Q15848	ADIPOQ	9370	2852.4	2093.99	0.734116	0.00787085	0.0553265
	LECT2.16763.11	Leukocyte cell-derived chemotaxin-2	O14960	LECT2	3950	12478.1	7797.12	0.624863	0.00028051	0.00719651		BCAR3.5262.57	Breast cancer anti-estrogen resistance protein 3	O75815	BCAR3	8412	1676.37	1941.79	1.15833	0.00030274	0.00768642		COL18A1.2201.17	Endostatin	P39060	COL18A1	80781	10271.9	7541.89	0.734224	0.000156527	0.00506476
	JAM2.2997.8	Junctional adhesion molecule B	P57087	JAM2	58494	6550.53	5457.54	0.833144	0.000281166	0.00719651		EREG.4956.2	Epiregulin	O14944	EREG	2069	764.134	885.022	1.1582	0.0171193	0.0902173		EPHA4.16288.17	Ephrin type-A receptor 4	P54764	EPHA4	2043	17099.4	12559.4	0.734493	1.05121e-05	0.000996625
	BCAR3.5262.57	Breast cancer anti-estrogen resistance protein 3	O75815	BCAR3	8412	1676.37	1941.79	1.15833	0.00030274	0.00768642		OBP2A.6526.77	Odorant-binding protein 2a	Q9NY56	OBP2A	29991	603.783	698.844	1.15744	0.00188668	0.0225281		CD36.2973.15	Platelet glycoprotein 4	P16671	CD36	948	8978.48	6595.08	0.734543	0.00499897	0.0417215
	CELF2.7245.2	CUGBP Elav-like family member 2	O95319	CELF2	10659	1570.79	2560.46	1.63004	0.000304766	0.00769733		ERBB2.2616.23	Receptor tyrosine-protein kinase erbB-2	P04626	ERBB2	2064	408.225	472.136	1.15656	0.000308122	0.00774156		ART3.7970.315	Ecto-ADP-ribosyltransferase 3	Q13508	ART3	419	5860.74	4310.53	0.735493	0.00334629	0.0321594
	ERBB2.2616.23	Receptor tyrosine-protein kinase erbB-2	P04626	ERBB2	2064	408.225	472.136	1.15656	0.000308122	0.00774156		MAMDC2.6119.14	MAM domain-containing protein 2	Q7Z304	MAMDC2	256691	684.214	790.929	1.15597	0.000371002	0.0085761		CFHR2.15584.9	Complement factor H-related protein 2	P36980	CFHR2	3080	1665.04	1225.09	0.735773	0.00742304	0.0535344
	KRT20.12975.11	Keratin, type I cytoskeletal 20	P35900	KRT20	54474	614.585	447.143	0.727552	0.000314339	0.00785686		SETMAR.12462.20	Histone-lysine N-methyltransferase SETMAR	Q53H47	SETMAR		479.748	554.443	1.1557	0.000488525	0.00981936		APOM.10445.20	Apolipoprotein M	O95445	APOM	55937	695.188	511.877	0.736314	6.9698e-05	0.00298197
	COMP.8043.153	Cartilage oligomeric matrix protein	P49747	COMP	1311	249.787	169.509	0.678614	0.000316624	0.00787318		PLA2G10.2949.6	Group 10 secretory phospholipase A2	O15496	PLA2G10	8399	864.591	998.583	1.15498	0.00557538	0.0449009		IL1R1.2991.9	Interleukin-1 receptor type 1	P14778	IL1R1	3554	3236.92	2383.56	0.736366	0.00804787	0.0557801
	DEPP.7178.59	Protein DEPP	Q9NTK1	DEPP	11067	4822.53	2937.21	0.609061	0.000321083	0.00794309		ABL2.5261.13	Abelson tyrosine-protein kinase 2	P42684	ABL2	27	944.827	1091.18	1.1549	0.00150237	0.0195348		NPTN.7194.36	Neuroplastin	Q9Y639	NPTN	27020	4742.64	3497.56	0.737471	0.000952827	0.0148272
	SUMF1.6941.11	Sulfatase-modifying factor 1	Q8NBK3	SUMF1	285362	1556.57	1192.38	0.766032	0.000326136	0.00802693		COL23A1.4543.65	Collagen alpha-1(XXIII) chain	Q86Y22	COL23A1	91522	526.305	607.741	1.15473	0.00999201	0.0649277		PRG3.9015.1	Proteoglycan 3	Q9Y2Y8	PRG3	10394	1003.02	739.992	0.737763	0.000101452	0.00388414
	DDR2.15381.45	Discoidin domain-containing receptor 2	Q16832	DDR2	4921	560.442	397.216	0.708755	0.000330324	0.00808874		CA9.3798.71	Carbonic anhydrase 9	Q16790	CA9	768	556.421	642.35	1.15443	0.0106036	0.0675719		GAS1.5463.22	Growth arrest-specific protein 1	P54826	GAS1	2619	9455.08	6983.17	0.738563	0.00303986	0.0303977
	HIST2H2BE.14143.8	Histone H2B type 2-E	Q16778	HIST2H2BE	8349	10700.5	20188.1	1.88665	0.000333564	0.00812412		KEL.7070.25	Kell blood group glycoprotein	P23276	KEL	3792	331.254	382.222	1.15386	0.00231926	0.0258386		KLK11.2831.29	Kallikrein-11	Q9UBX7	KLK11	11012	1231.01	909.547	0.738861	2.64552e-05	0.00167921
	MDGA2.19372.7	MAM domain-containing glycosylphosphatidylinositol anchor protein 2	Q7Z553	MDGA2	161357	2296.13	1566.19	0.682099	0.000335631	0.00812412		CDK2.CCNA2.3357.67	Cyclin-dependent kinase 2:Cyclin-A2 complex	P24941 P20248	CDK2 CCNA2	1017 890	374.807	432.318	1.15344	0.00634292	0.0481919		EDN2.12574.36	Endothelin-2	P20800	EDN2	1907	1548.62	1145.93	0.739967	5.10296e-05	0.0024134
	COL11A2.11278.4	Collagen alpha-2(XI) chain	P13942	COL11A2	1302	12969.3	7428.37	0.572768	0.000336994	0.00812412		RPA2.19264.6	Replication protein A 32 kDa subunit	P15927	RPA2	6118	2715.53	3131.83	1.1533	0.00112761	0.0163102		CCDC80.3234.23	Coiled-coil domain-containing protein 80	Q76M96	CCDC80	151887	1569.18	1161.53	0.740214	1.89887e-05	0.0013879
	IL11RA.18216.22	Interleukin-11 receptor subunit alpha	Q14626	IL11RA	3590	1534.16	1230.95	0.802359	0.000338505	0.00812412		DHX58.14012.17	Probable ATP-dependent RNA helicase DHX58	Q96C10	DHX58	79132	1102.61	1270.43	1.1522	0.00774006	0.0549089		IL1F5.18375.28	Interleukin-36 receptor antagonist protein	Q9UBH0	IL1F5	26525	5139	3804	0.740223	0.00677874	0.0500593
	ACVRL1.16318.12	Serine/threonine-protein kinase receptor R3	P37023	ACVRL1	94	391.048	317.741	0.812537	0.000340195	0.00812425		LTA4H.3204.2	Leukotriene A-4 hydrolase	P09960	LTA4H	4048	1789.6	2061.39	1.15187	0.00712697	0.0520917		PCOLCE.11237.49	Procollagen C-endopeptidase enhancer 1	Q15113	PCOLCE	5118	1592.05	1178.79	0.740421	0.000261167	0.0070076
	B4GALT6.10832.24	Beta-1,4-galactosyltransferase 6	Q9UBX8	B4GALT6	9331	992.642	741.752	0.74725	0.000349947	0.00831599		GDNF.5822.22	Glial cell line-derived neurotrophic factor	P39905	GDNF	2668	344.492	396.807	1.15186	0.00138316	0.0187488		LY75.16620.26	Lymphocyte antigen 75	O60449	LY75	4065	3382.22	2506.12	0.740969	0.00810071	0.0560658
	PDGFRL.9713.67	Platelet-derived growth factor receptor-like protein	Q15198	PDGFRL	5157	6315.92	4587.16	0.726286	0.000353159	0.00835118		FGFR3.3809.1	Fibroblast growth factor receptor 3	P22607	FGFR3	2261	1147.2	1321.37	1.15183	0.00635366	0.0481919		PLA2R1.10916.44	Secretory phospholipase A2 receptor	Q13018	PLA2R1	22925	4082.78	3027.5	0.741529	0.0153257	0.0850601
	PAPLN.11254.13	Papilin	O95428	PAPLN	89932	719.898	815.629	1.13298	0.000357414	0.00841055		CHST6.4429.51	Carbohydrate sulfotransferase 6	Q9GZX3	CHST6	4166	418.657	481.881	1.15102	0.013016	0.0769476		PLA2G7.5015.15	Platelet-activating factor acetylhydrolase	Q13093	PLA2G7	7941	19166.8	14225.2	0.742177	0.00180069	0.0217228
	GSTT1.19230.12	Glutathione S-transferase theta-1	P30711	GSTT1	2952	352.291	413.232	1.17299	0.000360886	0.00845103		GCNT1.7016.12	Beta-1,3-galactosyl-O-glycosyl-glycoprotein beta-1,6-N-acetylglucosaminyltransferase	Q02742	GCNT1	2650	611.276	703.335	1.1506	0.00278914	0.0291229		APOC1.15364.101	Apolipoprotein C-I	P02654	APOC1	341	125631	93330.4	0.742895	1.23323e-07	7.28867e-05
	PAPPA.4148.49	Pappalysin-1	Q13219	PAPPA	5069	14605.6	9667.34	0.661891	0.00037156	0.0085761		CYB5R1.18255.6	NADH-cytochrome b5 reductase 1	Q9UHQ9	CYB5R1	51706	1181.17	1357.28	1.1491	0.000936806	0.0147204		EFNA2.14124.6	Ephrin-A2	O43921	EFNA2	1943	4469.6	3321.51	0.743133	0.00233638	0.0259694
	MAMDC2.6119.14	MAM domain-containing protein 2	Q7Z304	MAMDC2	256691	684.214	790.929	1.15597	0.000371002	0.0085761		EVPL.14019.73	Envoplakin	Q92817	EVPL		988.332	1135.18	1.14858	0.000390478	0.00879432		A4GALT.8759.29	Lactosylceramide 4-alpha-galactosyltransferase	Q9NPC4	A4GALT	53947	625.44	465.056	0.743565	8.54881e-06	0.000902482
	MYCT1.13541.1	Myc target protein 1	Q8N699	MYCT1	80177	858.494	982.949	1.14497	0.000369067	0.0085761		FGA.FGB.FGG.4907.56	D-dimer	P02671 P02675 P02679	FGA FGB FGG	2243 2244 2266	15733.6	18070.1	1.1485	0.0114804	0.070729		FJX1.7921.65	Four-jointed box protein 1	Q86VR8	FJX1	24147	2649.2	1972.35	0.744508	0.00140057	0.018837
	SLITRK5.4568.17	SLIT and NTRK-like protein 5	O94991	SLITRK5	26050	1754.43	1283.06	0.731326	0.000376666	0.00864621		GCH1.11185.145	GTP cyclohydrolase 1	P30793	GCH1		670.63	770.132	1.14837	0.00307907	0.0304696		INHBA.19622.7	Activin A	P08476	INHBA	3624	13316.2	9916.03	0.744658	0.0139172	0.0800861
	ITM2B.8086.49	Integral membrane protein 2B	Q9Y287	ITM2B	9445	2342.74	2773.51	1.18387	0.000378182	0.00864621		ANXA8.18290.6	Annexin A8	P13928	ANXA8	653145	1021.19	1171.61	1.1473	0.00136569	0.0186632		FMOD.6367.66	fibromodulin	Q06828	FMOD	2331	19001.8	14156.7	0.745019	0.00536566	0.0438711
	NUCB1.10451.11	Nucleobindin-1	Q02818	NUCB1	4924	2995.31	4606.9	1.53804	0.000381871	0.00868936		KLK4.2833.20	Kallikrein-4	Q9Y5K2	KLK4	9622	365.883	419.594	1.1468	0.0187847	0.0966071		FAM172A.5615.62	Protein FAM172A	Q8WUF8	FAM172A	83989	736.521	549.032	0.745439	0.00220606	0.0249813
	CNTN4.3298.52	Contactin-4	Q8IWV2	CNTN4	152330	5268.29	3996.01	0.758502	0.00038549	0.00873053		FGF3.7894.155	Fibroblast growth factor 3	P11487	FGF3	2248	425.58	487.479	1.14545	0.00302568	0.0303977		CADM2.16907.3	Cell adhesion molecule 2	Q8N3J6	CADM2	253559	981.334	731.569	0.745484	0.000157486	0.00506476
	TMEM132C.7173.141	Transmembrane protein 132C	Q8N3T6	TMEM132C	92293	5278.28	3722.94	0.705331	0.000391953	0.00879432		MYCT1.13541.1	Myc target protein 1	Q8N699	MYCT1	80177	858.494	982.949	1.14497	0.000369067	0.0085761		B4GALT6.10832.24	Beta-1,4-galactosyltransferase 6	Q9UBX8	B4GALT6	9331	992.642	741.752	0.74725	0.000349947	0.00831599
	EVPL.14019.73	Envoplakin	Q92817	EVPL		988.332	1135.18	1.14858	0.000390478	0.00879432		F5.4906.35	Coagulation Factor V	P12259	F5	2153	16173.2	18514.9	1.14478	0.0136441	0.0787753		GALK1.11448.34	Galactokinase	P51570	GALK1	2584	6828.33	5103.41	0.747388	0.00489318	0.0412913
	ALB.18380.78	Serum albumin	P02768	ALB	213	109383	96179.1	0.87929	0.000397713	0.00888227		OLFM4.4769.10	Olfactomedin-4	Q6UX06	OLFM4	10562	184.828	211.47	1.14415	0.0152409	0.0848983		TESC.12831.21	Calcineurin B homologous protein 3	Q96BS2	TESC	54997	3893.3	2912.24	0.748013	0.00134103	0.0185362
	LRRC4C.9369.174	Leucine-rich repeat-containing protein 4C	Q9HCJ2	LRRC4C	57689	584.881	468.368	0.800791	0.000401643	0.00888978		IL15RA.3445.53	Interleukin-15 receptor subunit alpha	Q13261	IL15RA	3601	806.651	920.959	1.14171	0.0196414	0.0990669		ANGPTL3.10391.1	Angiopoietin-related protein 3	Q9Y5C1	ANGPTL3	27329	1432.97	1072.95	0.74876	0.000150917	0.00495697
	THBS2.3339.33	Thrombospondin-2	P35442	THBS2	7058	28582.2	16610.1	0.581135	0.000404078	0.00888978		IL7R.5089.11	Interleukin-7 receptor subunit alpha	P16871	IL7R	3575	385.434	439.734	1.14088	0.0043224	0.0378921		STAT6.10372.18	Signal transducer and activator of transcription 6	P42226	STAT6	6778	5015.26	3764.97	0.750702	0.0115508	0.0709823
	SHBG.4929.55	Sex hormone-binding globulin	P04278	SHBG	6462	5457.77	3220.48	0.590073	0.000404087	0.00888978		RGS5.16850.5	Regulator of G-protein signaling 5	O15539	RGS5	8490	1221.12	1392.62	1.14045	0.0019683	0.0232154		TLL1.6383.90	Tolloid-like protein 1	O43897	TLL1	7092	8551.79	6423.37	0.751114	0.00216063	0.0246404
	BIRC7.15504.39	Baculoviral IAP repeat-containing protein 7 Isoform beta	Q96CA5	BIRC7	79444	782.589	845.193	1.08	0.000405421	0.00888978		TGFB2.4156.74	Transforming growth factor beta-2	P61812	TGFB2	7042	251.166	286.393	1.14025	0.00787144	0.0553265		VOPP1.14618.26	Vesicular, overexpressed in cancer, prosurvival protein 1	Q96AW1	VOPP1	81552	1626.96	1222.14	0.751181	2.1801e-06	0.000363913
	FCGR1A.3312.64	High affinity immunoglobulin gamma Fc receptor I	P12314	FCGR1A	2209	350.682	468.774	1.33675	0.000408461	0.00891591		ROBO3.5117.14	Roundabout homolog 3	Q96MS0	ROBO3	64221	425.624	485.235	1.14006	0.00148468	0.0195348		GLO1.9883.29	Lactoylglutathione lyase	Q04760	GLO1	2739	14188.5	10658.4	0.7512	0.0107146	0.0679476
	S100P.9926.4	Protein S100-P	P25815	S100P	6286	3134.6	2636.36	0.841052	0.000410466	0.00891931		SPSB1.13942.140	SPRY domain-containing SOCS box protein 1	Q96BD6	SPSB1		551.945	629.003	1.13961	0.000588762	0.0110524		ATP1B2.7218.87	Sodium/potassium-transporting ATPase subunit beta-2	P14415	ATP1B2	482	4054.54	3048.66	0.751914	0.00368297	0.0341499
	FGF5.3065.65	Fibroblast growth factor 5	P12034	FGF5	2250	472.929	591.371	1.25044	0.00041704	0.00902152		LILRB3.11334.7	Leukocyte immunoglobulin-like receptor subfamily B member 3	O75022	LILRB3		444.323	506.112	1.13906	0.000276366	0.00716769		MMP2.4160.49	72 kDa type IV collagenase	P08253	MMP2	4313	13382.4	10086.3	0.753699	4.46636e-05	0.00224435
	PSAPL1.8814.33	Proactivator polypeptide-like 1	Q6NUJ1	PSAPL1	768239	1789.82	1223.98	0.683856	0.000421265	0.00905262		ADAM17.8959.61	Disintegrin and metalloproteinase domain-containing protein 17	P78536	ADAM17	6868	708.403	806.208	1.13806	0.000745309	0.0127973		CLIC2.17837.5	Chloride intracellular channel protein 2	O15247	CLIC2	1193	24465.9	18463.5	0.754664	0.0198804	0.0996912
	CLMP.10440.26	CXADR-like membrane protein	Q9H6B4	CLMP	79827	1354.44	933.337	0.689096	0.00042223	0.00905262		INHBB.16746.12	Activin B	P09529	INHBB	3625	1387.14	1577.1	1.13695	0.00180123	0.0217228		DCP1A.14008.22	mRNA-decapping enzyme 1A	Q9NPI6	DCP1A		1133.23	856.622	0.755912	4.88721e-05	0.00235759
	NOP16.18228.30	Nucleolar protein 16	Q9Y3C1	NOP16	51491	578.913	687.128	1.18693	0.000425283	0.00907773		NR1D1.5236.2	Nuclear receptor subfamily 1 group D member 1	P20393	NR1D1	9572	467.802	531.707	1.13661	0.000138387	0.00476841		ADAMTSL1.16890.37	ADAMTS-like protein 1	Q8N6G6	ADAMTSL1	92949	6692.59	5061.94	0.75635	0.00112927	0.0163102
	COL28A1.10702.1	Collagen alpha-1(XXVIII) chain	Q2UY09	COL28A1	340267	5050.89	3325.19	0.658338	0.000435614	0.00917135		SYT17.9110.2	Synaptotagmin-17	Q9BSW7	SYT17	51760	367.533	417.735	1.13659	0.00561093	0.044962		QPCTL.8866.53	Glutaminyl-peptide cyclotransferase-like protein	Q9NXS2	QPCTL	54814	3650.38	2762.05	0.756647	0.000229501	0.00662943
	WIF1.16070.7	Wnt inhibitory factor 1	Q9Y5W5	WIF1	11197	1699.47	1327.79	0.781296	0.000435997	0.00917135		IL1B.3037.62	Interleukin-1 beta	P01584	IL1B	3553	1228.11	1393.79	1.13491	0.0196662	0.0990669		PLA2G12B.9380.2	Group XIIB secretory phospholipase A2-like protein	Q9BX93	PLA2G12B	84647	3566.19	2700.31	0.757197	0.00520473	0.0431402
	INSR.3448.13	Insulin receptor	P06213	INSR	3643	7771.21	5491.93	0.706702	0.000439175	0.00917135		IL4.2906.55	Interleukin-4	P05112	IL4	3565	541.086	613.81	1.1344	0.00993952	0.0647075		CDH17.16613.3	Cadherin-17	Q12864	CDH17	1015	2107.39	1597.88	0.758225	0.0131513	0.0773681
	LCP1.17231.1	Plastin-2	P13796	LCP1	3936	34810.7	43132.8	1.23907	0.000437786	0.00917135		BDP1.8929.7	Transcription factor TFIIIB component B'' homolog	A6H8Y1	BDP1	55814	1351.84	1533.31	1.13424	0.003455	0.0329468		CAMP.15481.45	Antibacterial protein LL-37	P49913	CAMP	820	45492.6	34495.1	0.758258	0.00124979	0.0176286
	C1GALT1C1.5735.54	C1GALT1-specific chaperone 1	Q96EU7	C1GALT1C1	29071	816.72	964.501	1.18094	0.000435979	0.00917135		LMNB1.3889.64	Lamin-B1	P20700	LMNB1	4001	599.708	680.204	1.13422	0.0133009	0.0778681		CNTN4.3298.52	Contactin-4	Q8IWV2	CNTN4	152330	5268.29	3996.01	0.758502	0.00038549	0.00873053
	FAM3B.9177.6	Protein FAM3B	P58499	FAM3B	54097	8288.84	5391.55	0.650459	0.000441566	0.00918152		IL1F10.17356.34	Interleukin-1 family member 10	Q8WWZ1	IL1F10	84639	457.273	518.503	1.1339	0.0058975	0.0461094		AKR1B10.16081.38	Aldo-keto reductase family 1 member B10	O60218	AKR1B10	57016	4442.71	3371.44	0.758871	0.0148439	0.0833607
	TINAGL1.11192.168	Tubulointerstitial nephritis antigen-like	Q9GZM7	TINAGL1	64129	2837.08	3819.53	1.34629	0.000449655	0.00919963		FCAR.4987.17	Immunoglobulin alpha Fc receptor	P24071	FCAR	2204	321.23	364.039	1.13327	0.00367679	0.0341499		IGDCC4.9793.145	Immunoglobulin superfamily DCC subclass member 4	Q8TDY8	IGDCC4	57722	902.04	684.544	0.758884	0.000755634	0.012858
	SERPINA5.3389.7	Plasma serine protease inhibitor	P05154	SERPINA5	5104	35313.2	23124.3	0.654835	0.00044918	0.00919963		PAPLN.11254.13	Papilin	O95428	PAPLN	89932	719.898	815.629	1.13298	0.000357414	0.00841055		TNXB.5698.60	Tenascin-X	P22105	TNXB	7148	12525.9	9515.78	0.75969	0.0017611	0.0216349
	PIANP.9599.6	PILR alpha-associated neural protein	Q8IYJ0	PIANP	196500	1555.96	1024.8	0.65863	0.000449931	0.00919963		GABBR1.11279.42	Gamma-aminobutyric acid type B receptor subunit 1	Q9UBS5	GABBR1		386.544	437.793	1.13258	0.0063501	0.0481919		PRSS27.15535.3	Serine protease 27	Q9BQR3	PRSS27	83886	1421.95	1080.75	0.760049	1.78294e-05	0.00134437
	RBM3.12747.89	RNA-binding protein 3	P98179	RBM3	5935	26992.6	18656.1	0.691157	0.000450065	0.00919963		MADCAM1.11258.41	Mucosal addressin cell adhesion molecule 1	Q13477	MADCAM1	8174	1349.02	1525.86	1.13109	0.00494391	0.0414773		VPS24.12508.9	Charged multivesicular body protein 3	Q9Y3E7	VPS24	51652	5227.71	3973.52	0.760088	0.00432806	0.0378921
	C4A.C4B.2182.54	Complement C4b	P0C0L4 P0C0L5	C4A C4B	720 721	58508.4	45657.9	0.780365	0.000464201	0.00944854		HS3ST5.10731.10	Heparan sulfate glucosamine 3-O-sulfotransferase 5	Q8IZT8	HS3ST5	222537	1171.99	1324.55	1.13017	0.0196737	0.0990669		CPLX1.18332.17	Complexin-1	O14810	CPLX1	10815	246.078	187.168	0.760606	0.000120424	0.00436786
	NMI.17512.2	N-myc-interactor	Q13287	NMI	9111	21741.2	31690.4	1.45762	0.000476475	0.00965763		VRK1.12553.5	Serine/threonine-protein kinase VRK1	Q99986	VRK1	7443	650.325	734.935	1.1301	0.00112367	0.0163102		PTGFRN.12727.7	Prostaglandin F2 receptor negative regulator	Q9P2B2	PTGFRN		4991.07	3796.69	0.760695	0.00079185	0.0133068
	CD3E.18870.1	T-cell surface glycoprotein CD3 epsilon chain	P07766	CD3E	916	887.492	775.674	0.874006	0.000483332	0.00975561		KIAA1024.9075.121	UPF0258 protein KIAA1024	Q9UPX6	KIAA1024	23251	327.385	369.969	1.13007	0.00280369	0.0292116		POSTN.3457.57	Periostin	Q15063	POSTN	10631	2898.81	2205.49	0.760825	0.00454798	0.0392477
	SETMAR.12462.20	Histone-lysine N-methyltransferase SETMAR	Q53H47	SETMAR		479.748	554.443	1.1557	0.000488525	0.00981936		DNAJC11.9783.75	DnaJ homolog subfamily C member 11	Q9NVH1	DNAJC11	55735	762.401	860.646	1.12886	0.00200268	0.0234825		SPINT1.2828.82	Kunitz-type protease inhibitor 1	O43278	SPINT1	6692	7081.49	5391.85	0.7614	0.00628568	0.0479946
	LRIG1.18831.6	Leucine-rich repeats and immunoglobulin-like domains protein 1	Q96JA1	LRIG1	26018	753.979	999.068	1.32506	0.00050762	0.0100772		FNDC4.13451.2	Fibronectin type III domain-containing protein 4	Q9H6D8	FNDC4	64838	520.689	587.693	1.12868	0.0111871	0.0697241		REG1B.16770.3	Lithostathine-1-beta	P48304	REG1B	5968	18885.9	14389.3	0.761908	0.0163169	0.0876495
	NDST1.6927.7	Bifunctional heparan sulfate N-deacetylase/N-sulfotransferase 1	P52848	NDST1	3340	4054.25	3301.32	0.814287	0.000505019	0.0100772		C11orf73.8686.342	Protein Hikeshi	Q53FT3	C11orf73	51501	802.775	905.886	1.12844	0.00441949	0.0383488		SLITRK4.7139.14	SLIT and NTRK-like protein 4	Q8IW52	SLITRK4	139065	2284.78	1741.48	0.762208	0.00240861	0.0262877
	TNFRSF8.2605.49	Tumor necrosis factor receptor superfamily member 8	P28908	TNFRSF8	943	1757.86	2219.89	1.26284	0.00050666	0.0100772		CLEC2D.7054.87	C-type lectin domain family 2 member D	Q9UHP7	CLEC2D	29121	2358.21	2659.69	1.12784	0.00136409	0.0186632		IL2RB.9343.16	Interleukin-2 receptor subunit beta	P14784	IL2RB	3560	2267.13	1729.28	0.762763	0.00292879	0.0298274
	CYB5R3.7215.18	NADH-cytochrome b5 reductase 3	P00387	CYB5R3	1727	1795.04	1376.37	0.766762	0.00053913	0.0106512		ITGAL.11617.1	Integrin alpha-L	P20701	ITGAL	3683	817.278	921.111	1.12705	0.00088596	0.0143221		IGF1R.4232.19	Insulin-like growth factor 1 receptor	P08069	IGF1R	3480	3339.11	2547.62	0.762963	0.00255106	0.0272682
	MAD1L1.13618.15	Mitotic spindle assembly checkpoint protein MAD1	Q9Y6D9	MAD1L1	8379	1299.9	1147.34	0.882637	0.000540951	0.0106512		FAM19A2.6430.36	Protein FAM19A2	Q8N3H0	FAM19A2	338811	239.703	269.926	1.12609	0.000194831	0.00587981		TMEM132D.13416.8	Transmembrane protein 132D	Q14C87	TMEM132D		3569.1	2725.09	0.763523	0.00304017	0.0303977
	HDGFRP2.4553.65	Hepatoma-derived growth factor-related protein 2	Q7Z4V5	HDGFRP2	84717	443.373	525.555	1.18536	0.000544086	0.0106694		PSG1.15631.18	Pregnancy-specific beta-1-glycoprotein 1	P11464	PSG1	5669	371.44	418.206	1.1259	0.00427096	0.0378039		RGMB.3331.8	RGM domain family member B	Q6NW40	RGMB	285704	1322.66	1010.03	0.763636	2.40168e-06	0.000363913
	CCDC51.12790.10	Coiled-coil domain-containing protein 51	Q96ER9	CCDC51		524.317	566.715	1.08086	0.000549776	0.0107373		GSTA3.4993.16	Glutathione S-transferase A3	Q16772	GSTA3	2940	89.8275	101.062	1.12506	0.0117551	0.0717808		AHSG.3581.53	Alpha-2-HS-glycoprotein	P02765	AHSG	197	2089.33	1595.62	0.763699	0.000265836	0.0070076
	PMEL.6472.40	Melanocyte protein PMEL	P40967	PMEL	6490	3282.44	2141.07	0.652279	0.000562645	0.010825		EPDR1.9040.144	Mammalian ependymin-related protein 1	Q9UM22	EPDR1	54749	819.877	920.978	1.12331	0.0093778	0.062312		SCARF2.8956.96	Scavenger receptor class F member 2	Q96GP6	SCARF2	91179	779.439	595.378	0.763855	0.000265825	0.0070076
	NOTCH3.5108.72	Neurogenic locus notch homolog protein 3	Q9UM47	NOTCH3	4854	27537.5	22866.1	0.830362	0.000562682	0.010825		PLA2G16.7865.126	HRAS-like suppressor 3	P53816	PLA2G16	11145	622.507	699.019	1.12291	0.00803815	0.0557801		PTPRD.9296.15	Receptor-type tyrosine-protein phosphatase delta	P23468	PTPRD	5789	4583.73	3508.43	0.765409	0.00306351	0.0304696
	APOH.8288.27	Beta-2-glycoprotein 1	P02749	APOH	350	170620	149149	0.874162	0.000563243	0.010825		B3GALT1.9541.15	Beta-1,3-galactosyltransferase 1	Q9Y5Z6	B3GALT1	8708	276.451	310.283	1.12238	0.00176254	0.0216349		NEGR1.13109.82	Neuronal growth regulator 1	Q7Z3B1	NEGR1	257194	2051.01	1570.52	0.765728	2.09971e-06	0.000363913
	TNFRSF10A.4832.75	Tumor necrosis factor receptor superfamily member 10A	O00220	TNFRSF10A	8797	740.534	879.964	1.18828	0.000556813	0.010825		IL1RAPL2.5082.51	X-linked interleukin-1 receptor accessory protein-like 2	Q9NP60	IL1RAPL2	26280	737.864	827.315	1.12123	0.000759645	0.012858		SUMF1.6941.11	Sulfatase-modifying factor 1	Q8NBK3	SUMF1	285362	1556.57	1192.38	0.766032	0.000326136	0.00802693
	DDAH1.19392.6	N(G),N(G)-dimethylarginine dimethylaminohydrolase 1	O94760	DDAH1	23576	3002.83	2309.44	0.769087	0.000567526	0.0108641		ADAM12.4420.7	Disintegrin and metalloproteinase domain-containing protein 12	O43184	ADAM12	8038	366.353	410.502	1.12051	0.0107189	0.0679476		CYB5R3.7215.18	NADH-cytochrome b5 reductase 3	P00387	CYB5R3	1727	1795.04	1376.37	0.766762	0.00053913	0.0106512
	CNPY3.17327.3	Protein canopy homolog 3	Q9BT09	CNPY3		2306.05	1451.57	0.629461	0.000576185	0.0109862		BRD1.11607.15	Bromodomain-containing protein 1	O95696	BRD1	23774	354.141	396.72	1.12023	0.000816207	0.0135772		CDNF.4962.52	Cerebral dopamine neurotrophic factor	Q49AH0	CDNF	441549	1361.07	1043.64	0.766782	0.00102303	0.0153951
	CHRDL2.6086.15	Chordin-like protein 2	Q6WN34	CHRDL2	25884	3336.47	2338.71	0.700951	0.00057938	0.0110036		ETNK1.8328.9	Ethanolamine kinase 1	Q9HBU6	ETNK1	55500	536.14	600.381	1.11982	0.00245093	0.0265723		NTRK3.2658.27	NT-3 growth factor receptor	Q16288	NTRK3	4916	3672.88	2821.14	0.7681	0.000185323	0.00565821
	CCL8.13748.4	C-C motif chemokine 8	P80075	CCL8	6355	232.399	374.462	1.61129	0.000584376	0.0110524		MGA.11587.5	MAX gene-associated protein	Q8IWI9	MGA		1759.38	1968.63	1.11893	2.25907e-05	0.00155682		BMP7.2972.57	Bone morphogenetic protein 7	P18075	BMP7	655	796.566	612.471	0.768888	0.000214496	0.00627109
	ZNF334.12763.69	Zinc finger protein 334	Q9HCZ1	ZNF334		1433.59	1252.54	0.873711	0.000588818	0.0110524		LIF.7790.21	Leukemia inhibitory factor	P15018	LIF	3976	449.637	502.517	1.1176	0.00855988	0.0584885		KIT.2475.1	Mast/stem cell growth factor receptor Kit	P10721	KIT	3815	14240.9	10951.6	0.769027	0.00086296	0.0140166
	SPSB1.13942.140	SPRY domain-containing SOCS box protein 1	Q96BD6	SPSB1		551.945	629.003	1.13961	0.000588762	0.0110524		SATB1.13511.29	DNA-binding protein SATB1	Q01826	SATB1	6304	581.28	649.524	1.1174	0.00154522	0.0199142		GPNMB.8289.8	Transmembrane glycoprotein NMB	Q14956	GPNMB	10457	711.846	547.458	0.769068	0.000916519	0.0145609
	NRXN1.5110.84	Neurexin-1-beta	P58400	NRXN1	9378	290.283	248.111	0.854721	0.000591192	0.0110539		PRLH.6543.182	Prolactin-releasing peptide	P81277	PRLH	51052	960.305	1073.01	1.11736	0.00200555	0.0234825		DDAH1.19392.6	N(G),N(G)-dimethylarginine dimethylaminohydrolase 1	O94760	DDAH1	23576	3002.83	2309.44	0.769087	0.000567526	0.0108641
	ADGRG5.4551.72	Adhesion G-protein coupled receptor G5	Q8IZF4	ADGRG5	221188	704.466	819.778	1.16369	0.000606391	0.0112943		IL12RB1.2632.5	Interleukin-12 receptor subunit beta-1	P42701	IL12RB1	3594	634.817	709.258	1.11726	0.0150828	0.0843065		ADGRE2.4546.27	Adhesion G protein-coupled receptor E2	Q9UHX3	ADGRE2	30817	2775.11	2136.41	0.769847	0.0122553	0.074163
	CD59.11514.196	CD59 glycoprotein	P13987	CD59	966	5444.12	3866.65	0.710243	0.000608752	0.0112947		TNMD.6578.29	Tenomodulin	Q9H2S6	TNMD	64102	1298.22	1450.42	1.11724	0.000691061	0.0123816		VAT1.18175.65	Synaptic vesicle membrane protein VAT-1 homolog	Q99536	VAT1	10493	8852	6815.52	0.769941	0.00645294	0.0484875
	SEMA4A.16915.153	Semaphorin-4A	Q9H3S1	SEMA4A	64218	9133.41	11398.1	1.24796	0.000617798	0.0114186		GNGT2.10917.40	Guanine nucleotide-binding protein G(I)/G(S)/G(O) subunit gamma-T2	O14610	GNGT2	2793	291.963	326.169	1.11716	0.00544696	0.0442359		EHMT2.5843.60	Histone-lysine N-methyltransferase EHMT2	Q96KQ7	EHMT2	10919	864.627	666.149	0.770447	4.38931e-05	0.00223226
	KIR2DS4.17152.10	Killer cell immunoglobulin-like receptor 2DS4	P43632	KIR2DS4	3809	503.748	474.318	0.941576	0.000640955	0.0118014		DYNLL1.3881.49	Dynein light chain 1, cytoplasmic	P63167	DYNLL1	8655	443.584	494.855	1.11558	0.00236785	0.0261049		TIMP2.2278.61	Metalloproteinase inhibitor 2	P16035	TIMP2	7077	38683.4	29823.1	0.770952	2.60282e-06	0.000380485
	TREM1.9266.1	Triggering receptor expressed on myeloid cells 1	Q9NP99	TREM1	54210	1504.13	1083.75	0.720517	0.000646241	0.0118085		YTHDC1.8878.48	YTH domain-containing protein 1	Q96MU7	YTHDC1	91746	358.939	400.22	1.11501	0.010828	0.0682801		CBLN4.5688.65	Cerebellin-4	Q9NTU7	CBLN4	140689	1766.58	1362.23	0.771112	0.00528057	0.0435444
	MPZ.10615.18	Myelin protein P0	P25189	MPZ	4359	1193.76	921.225	0.771703	0.000648555	0.0118085		C9.3060.43	Complement component C9	P02748	C9	735	100589	112155	1.11498	0.00228415	0.0255655		CCL21.2516.57	C-C motif chemokine 21	O00585	CCL21	6366	4642.14	3580.38	0.771277	0.00619407	0.0477614
	PIANP.14114.18	PILR alpha-associated neural protein	Q8IYJ0	PIANP	196500	2018.63	1475.34	0.730862	0.000649915	0.0118085		IGDCC3.11952.1	Immunoglobulin superfamily DCC subclass member 3	Q8IVU1	IGDCC3	9543	548.017	610.97	1.11487	0.000929629	0.0146818		LIPN.8097.77	Lipase member N	Q5VXI9	LIPN	643418	1578.84	1218.16	0.771554	3.47056e-05	0.00194674
	NTRK2.4866.59	BDNF/NT-3 growth factors receptor	Q16620	NTRK2	4915	5584.43	3824.28	0.684812	0.00065113	0.0118085		SORT1.11300.32	Sortilin	Q99523	SORT1	6272	667.549	744.141	1.11474	0.00787922	0.0553265		MPZ.10615.18	Myelin protein P0	P25189	MPZ	4359	1193.76	921.225	0.771703	0.000648555	0.0118085
	PPARGC1A.11825.27	Peroxisome proliferator-activated receptor gamma coactivator 1-alpha	Q9UBK2	PPARGC1A	10891	493.213	534.013	1.08272	0.000669109	0.0120891		SCARB2.5100.53	Lysosome membrane protein 2	Q14108	SCARB2	950	424.79	473.487	1.11464	0.00205336	0.0237625		CNTN1.2974.61	Contactin-1	Q12860	CNTN1	1272	22421.5	17307.9	0.771936	0.000759211	0.012858
	CSF1.3738.54	Macrophage colony-stimulating factor 1	P09603	CSF1	1435	2362.11	3018.83	1.27802	0.00067811	0.012206		SOST.13101.60	Sclerostin	Q9BQB4	SOST	50964	1262.72	1407.29	1.11449	0.00396039	0.0355771		YARS.19270.26	Tyrosine--tRNA ligase, cytoplasmic	P54577	YARS	8565	27299.2	21085.3	0.772377	0.0191396	0.0977815
	GCNT2.7143.9	N-acetyllactosaminide beta-1,6-N-acetylglucosaminyl-transferase, isoform C	Q8NFS9	GCNT2	2651	512.559	602.201	1.17489	0.000692998	0.0123816		IGSF9B.9060.27	Protein turtle homolog B	Q9UPX0	IGSF9B	22997	938.828	1045.58	1.11371	0.00584803	0.0461094		CXCL12.3516.60	Stromal cell-derived factor 1	P48061	CXCL12	6387	33486.3	25882.8	0.772936	7.63774e-05	0.00313692
	TNMD.6578.29	Tenomodulin	Q9H2S6	TNMD	64102	1298.22	1450.42	1.11724	0.000691061	0.0123816		TNFRSF6B.5070.76	Tumor necrosis factor receptor superfamily member 6B	O95407	TNFRSF6B	8771	520.614	578.661	1.1115	0.00721447	0.0524136		TAGLN2.11636.33	Transgelin-2	P37802	TAGLN2	8407	5401.23	4182.75	0.774407	0.00934816	0.0622007
	EPO.5813.58	Erythropoietin	P01588	EPO	2056	1528.92	970.176	0.634551	0.000697699	0.012394		PRC1.15310.61	Protein regulator of cytokinesis 1	O43663	PRC1	9055	813.29	903.766	1.11125	0.00483451	0.0409871		EMILIN3.8773.172	EMILIN-3	Q9NT22	EMILIN3	90187	704.397	546.261	0.775501	0.0001249	0.00443315
	TYMSOS.8263.64	TYMS opposite strand protein	Q8TAI1	TYMSOS	494514	900.765	1064.91	1.18223	0.000698832	0.012394		KIF22.12734.112	Kinesin-like protein KIF22	Q14807	KIF22		229.521	254.516	1.1089	0.000931307	0.0146818		SPINT2.2843.13	Kunitz-type protease inhibitor 2	O43291	SPINT2	10653	704.747	548.025	0.777619	0.00321993	0.0314605
	HOMER2.12685.57	Homer protein homolog 2	Q9NSB8	HOMER2		393.751	255.912	0.649935	0.000711485	0.0125722		IRF9.12439.67	Interferon regulatory factor 9	Q00978	IRF9	10379	378.7	419.623	1.10806	0.00598363	0.0466317		CSRP2.12968.2	Cysteine and glycine-rich protein 2	Q16527	CSRP2	1466	1915.7	1489.71	0.77763	0.000174194	0.00543556
	PLA2G2C.8850.5	Putative inactive group IIC secretory phospholipase A2	Q5R387	PLA2G2C	391013	632.506	741.82	1.17283	0.000716787	0.0125737		IL36B.14149.9	Interleukin-36 beta	Q9NZH7	IL36B	27177	755.418	836.929	1.1079	0.00138446	0.0187488		ANXA2.13700.10	Annexin A2	P07355	ANXA2	302	10660.6	8298.79	0.778457	0.0176191	0.092185
	FAM189A2.5719.66	Protein FAM189A2	Q15884	FAM189A2	9413	569.211	628.821	1.10472	0.000714488	0.0125737		BRD4.10043.31	Bromodomain-containing protein 4	O60885	BRD4	23476	509.882	564.752	1.10761	0.0134259	0.0781662		CNTFR.14101.2	Ciliary neurotrophic factor receptor subunit alpha	P26992	CNTFR	1271	626.13	487.568	0.778701	0.000207194	0.00613194
	ATRN.15499.11	Attractin	O75882	ATRN	8455	1327.16	1106.86	0.834003	0.000725335	0.0125879		BRD2.15372.43	Bromodomain-containing protein 2	P25440	BRD2	6046	463.56	513.445	1.10761	0.0160491	0.0874747		ARL11.12433.8	ADP-ribosylation factor-like protein 11	Q969Q4	ARL11	115761	5171.94	4028.58	0.77893	0.000268132	0.00702971
	CDHR3.8222.49	Cadherin-related family member 3	Q6ZTQ4	CDHR3	222256	572.548	495.211	0.864924	0.000725423	0.0125879		PDIA4.7146.16	Protein disulfide-isomerase A4	P13667	PDIA4	9601	724.221	801.813	1.10714	0.00433998	0.0379277		IGSF3.9715.15	Immunoglobulin superfamily member 3	O75054	IGSF3	3321	424.301	330.642	0.779261	0.00422706	0.0374841
	ADAMDEC1.9115.78	ADAM DEC1	O15204	ADAMDEC1	27299	947.723	1195.67	1.26162	0.000723539	0.0125879		PVRL1.8803.61	Nectin-1, isoform gamma	Q15223	PVRL1	5818	782.115	865.894	1.10712	0.00980114	0.0641529		CANT1.6480.1	Soluble calcium-activated nucleotidase 1	Q8WVQ1	CANT1	124583	561.105	437.306	0.779367	0.00728857	0.0527929
	SERPINB13.18841.1	Serpin B13	Q9UIV8	SERPINB13	5275	1685.74	1138.89	0.675603	0.000745447	0.0127973		SSRP1.5032.64	FACT complex subunit SSRP1	Q08945	SSRP1	6749	380.683	421.363	1.10686	0.00333393	0.0321594		CTSV.3364.76	Cathepsin L2	O60911	CTSV	1515	845.651	659.116	0.779418	0.0090815	0.0607617
	APCS.2474.54	Serum amyloid P-component	P02743	APCS	325	49356.3	57843.1	1.17195	0.000744844	0.0127973		SF1.12777.11	Splicing factor 1	Q15637	SF1	7536	609.276	674.066	1.10634	0.0143743	0.0818408		PGLYRP2.5601.2	N-acetylmuramoyl-L-alanine amidase	Q96PD5	PGLYRP2	114770	17617	13732.7	0.779517	0.00429684	0.0378921
	ADAM17.8959.61	Disintegrin and metalloproteinase domain-containing protein 17	P78536	ADAM17	6868	708.403	806.208	1.13806	0.000745309	0.0127973		KIR3DS1.5097.14	Killer cell immunoglobulin-like receptor 3DS1	Q14943	KIR3DS1	3813	554.834	613.502	1.10574	0.00353319	0.0333672		C4A.C4B.2182.54	Complement C4b	P0C0L4 P0C0L5	C4A C4B	720 721	58508.4	45657.9	0.780365	0.000464201	0.00944854
	IGDCC4.9793.145	Immunoglobulin superfamily DCC subclass member 4	Q8TDY8	IGDCC4	57722	902.04	684.544	0.758884	0.000755634	0.012858		SMCO2.7925.18	Single-pass membrane and coiled-coil domain-containing protein 2	A6NFE2	SMCO2	341346	807.445	892.269	1.10505	0.00274496	0.0287863		CADM1.3326.58	Cell adhesion molecule 1	Q9BY67	CADM1	23705	2227	1738.92	0.780835	0.00487984	0.0412913
	CNTN1.2974.61	Contactin-1	Q12860	CNTN1	1272	22421.5	17307.9	0.771936	0.000759211	0.012858		YME1L1.11190.129	ATP-dependent zinc metalloprotease YME1L1	Q96TA2	YME1L1		727.414	803.719	1.1049	0.00613701	0.047673		WIF1.16070.7	Wnt inhibitory factor 1	Q9Y5W5	WIF1	11197	1699.47	1327.79	0.781296	0.000435997	0.00917135
	IL1RAPL2.5082.51	X-linked interleukin-1 receptor accessory protein-like 2	Q9NP60	IL1RAPL2	26280	737.864	827.315	1.12123	0.000759645	0.012858		BRSK2.9790.28	Serine/threonine-protein kinase BRSK2	Q8IWQ3	BRSK2	9024	742.624	820.434	1.10478	0.0110507	0.0690528		DDX19B.5460.60	ATP-dependent RNA helicase DDX19B	Q9UMR2	DDX19B	11269	1733.91	1356.13	0.782125	0.0198723	0.0996912
	ANKRD1.15361.37	Ankyrin repeat domain-containing protein 1	Q15327	ANKRD1	27063	696.091	754.583	1.08403	0.000755125	0.012858		FAM189A2.5719.66	Protein FAM189A2	Q15884	FAM189A2	9413	569.211	628.821	1.10472	0.000714488	0.0125737		EDIL3.9360.33	EGF-like repeat and discoidin I-like domain-containing protein 3	O43854	EDIL3	10085	1196.01	935.923	0.78254	0.0154639	0.0855481
	APOA4.17685.9	Apolipoprotein A-IV	P06727	APOA4	337	3026.58	1958.29	0.647031	0.000790644	0.0133068		KCNMB3.8905.20	Calcium-activated potassium channel subunit beta-3	Q9NPA1	KCNMB3	27094	9302.42	10276.2	1.10469	0.00560518	0.044962		PCDH9.10558.26	Protocadherin-9	Q9HC56	PCDH9	5101	3055.77	2391.85	0.782731	0.0157532	0.0867507
	PTGFRN.12727.7	Prostaglandin F2 receptor negative regulator	Q9P2B2	PTGFRN		4991.07	3796.69	0.760695	0.00079185	0.0133068		C6.4127.75	Complement component C6	P13671	C6	729	48142.6	53179.7	1.10463	0.00664904	0.0494984		PGRMC1.7863.50	Membrane-associated progesterone receptor component 1	O00264	PGRMC1	10857	10299.1	8091.28	0.785631	0.0173811	0.0911373
	CFD.2946.52	Complement factor D	P00746	CFD	1675	40417.7	32249.8	0.797913	0.000794438	0.0133068		NDUFB11.7747.47	NADH dehydrogenase [ubiquinone] 1 beta subcomplex subunit 11, mitochondrial	Q9NX14	NDUFB11	54539	1805	1992.92	1.10411	0.0129324	0.0767356		FAM20B.7198.197	Glycosaminoglycan xylosylkinase	O75063	FAM20B	9917	847.803	666.297	0.78591	2.33698e-05	0.00156578
	LGMN.3622.33	Legumain	Q99538	LGMN	5641	1717.3	2147.31	1.2504	0.00080344	0.0134111		PAPPA2.5756.66	Pappalysin-2	Q9BXP8	PAPPA2	60676	659.723	728.372	1.10406	0.00588813	0.0461094		FABP1.11516.7	Fatty acid-binding protein, liver	P07148	FABP1	2168	1464.9	1151.81	0.786275	0.0053422	0.0438279
	BRD1.11607.15	Bromodomain-containing protein 1	O95696	BRD1	23774	354.141	396.72	1.12023	0.000816207	0.0135772		GRAMD1C.8842.16	GRAM domain-containing protein 1C	Q8IYS0	GRAMD1C	54762	845.095	933.028	1.10405	0.00156087	0.0200256		PGK1.5020.50	Phosphoglycerate kinase 1	P00558	PGK1	5230	3445.77	2710.02	0.786475	0.00215275	0.0246404
	GDF9.3067.67	Growth/differentiation factor 9	O60383	GDF9	2661	470.727	603.12	1.28125	0.000826462	0.0137005		MASP1.9125.23	Mannan-binding lectin serine protease 1	P48740	MASP1	5648	596.566	658.573	1.10394	0.0175272	0.0918035		PAFAH2.18914.188	Platelet-activating factor acetylhydrolase 2, cytoplasmic	Q99487	PAFAH2	5051	724.905	570.433	0.786907	0.00100756	0.0153812
	SIGLEC11.8913.22	Sialic acid-binding Ig-like lectin 11	Q96RL6	SIGLEC11	114132	1406.48	1666.05	1.18455	0.00083164	0.0137391		ZNF175.12716.3	Zinc finger protein 175	Q9Y473	ZNF175	7728	1820	2008.67	1.10367	0.00353454	0.0333672		ENG.4908.6	Endoglin	P17813	ENG	2022	2520.74	1984.49	0.787263	0.0157821	0.0868103
	IGF1.8406.17	Insulin-like growth factor I	P05019	IGF1	3479	210.322	180.54	0.858399	0.000835917	0.0137627		CFB.4129.72	Complement factor B	P00751	CFB	629	36032.3	39756.3	1.10335	0.00789815	0.0553789		CR1.19556.12	Complement receptor type 1	P17927	CR1	1378	9798.66	7722.49	0.788117	0.00617854	0.0477614
	H2AFZ.4163.5	Histone H2A.z	P0C0S5	H2AFZ	3015	664.1	963.488	1.45082	0.000842999	0.0138321		ABHD12.7825.7	Monoacylglycerol lipase ABHD12	Q8N2K0	ABHD12	26090	451.738	498.367	1.10322	0.00275296	0.0288076		C1R.3285.23	Complement C1r subcomponent	P00736	C1R	715	95548.4	75340.6	0.788507	0.00131581	0.0182924
	COL2A1.15569.15	Collagen Type II	P02458	COL2A1	1280	1329.12	1053.38	0.792537	0.000855458	0.0139889		GJA1.9937.7	Gap junction alpha-1 protein	P17302	GJA1	2697	577.704	637.237	1.10305	0.0133638	0.0780473		SLAMF1.7953.20	Signaling lymphocytic activation molecule	Q13291	SLAMF1	6504	1366.96	1079.43	0.789658	0.0112338	0.0699248
	SLAMF6.5128.53	SLAM family member 6	Q96DU3	SLAMF6	114836	310.917	360.361	1.15903	0.000858936	0.0139983		ADAMTS15.4533.76	A disintegrin and metalloproteinase with thrombospondin motifs 15	Q8TE58	ADAMTS15	170689	586.501	646.737	1.1027	0.00668842	0.0497149		XG.8044.90	Glycoprotein Xg	P55808	XG	7499	530.402	418.867	0.789717	0.00101338	0.0153951
	KIT.2475.1	Mast/stem cell growth factor receptor Kit	P10721	KIT	3815	14240.9	10951.6	0.769027	0.00086296	0.0140166		JAG2.5093.47	Protein jagged-2	Q9Y219	JAG2	3714	368.297	406.014	1.10241	0.002952	0.0299799		UBE2K.17380.2	Ubiquitin-conjugating enzyme E2 K	P61086	UBE2K	3093	44658.8	35290.7	0.790229	0.0061979	0.0477614
	EFNA5.2615.60	Ephrin-A5	P52803	EFNA5	1946	3594.31	2570.14	0.715058	0.000887707	0.0143221		GRAMD1C.8336.267	GRAM domain-containing protein 1C	Q8IYS0	GRAMD1C	54762	902.35	994.075	1.10165	0.00290941	0.0297983		SPINK1.8243.55	Serine protease inhibitor Kazal-type 1	P00995	SPINK1	6690	1046.89	827.368	0.790313	0.0147935	0.0833607
	ITGAL.11617.1	Integrin alpha-L	P20701	ITGAL	3683	817.278	921.111	1.12705	0.00088596	0.0143221		ACRV1.10507.166	Acrosomal protein SP-10	P26436	ACRV1	56	164.597	181.31	1.10154	0.00109079	0.0160916		SELPLG.11266.8	P-selectin glycoprotein ligand 1	Q14242	SELPLG	6404	3227.8	2552.03	0.790641	0.00643292	0.0484298
	LRRC15.6557.50	Leucine-rich repeat-containing protein 15	Q8TF66	LRRC15	131578	1172.5	755.369	0.644238	0.000900243	0.0144759		CHST4.18876.77	Carbohydrate sulfotransferase 4	Q8NCG5	CHST4	10164	328.992	362.05	1.10048	0.016423	0.0879294		NPDC1.10424.31	Neural proliferation differentiation and control protein 1	Q9NQX5	NPDC1	56654	464.088	366.967	0.790727	0.00879159	0.0595655
	GSN.4775.34	Gelsolin	P06396	GSN	2934	462.11	388.213	0.840089	0.000905253	0.0145081		DIDO1.14329.4	Death-inducer obliterator 1	Q9BTC0	DIDO1	11083	505.672	556.287	1.10009	0.00751864	0.0539731		TFF3.8323.163	Trefoil factor 3	Q07654	TFF3	7033	758.194	599.617	0.790848	0.000103827	0.00394379
	RPS6KB1.8962.48	Ribosomal protein S6 kinase beta-1	P23443	RPS6KB1	6198	805.231	702.94	0.872966	0.000908348	0.0145095		CCDC101.12788.6	SAGA-associated factor 29 homolog	Q96ES7	CCDC101		246.805	271.507	1.10009	0.00107144	0.0158546		ANXA7.14203.3	Annexin A7	P20073	ANXA7	310	16005.3	12667.6	0.791462	0.0109111	0.0687145
	GPNMB.8289.8	Transmembrane glycoprotein NMB	Q14956	GPNMB	10457	711.846	547.458	0.769068	0.000916519	0.0145609		EXOSC1.7930.3	Exosome complex component CSL4	Q9Y3B2	EXOSC1	51013	558.725	613.736	1.09846	0.0097042	0.063778		COL2A1.15569.15	Collagen Type II	P02458	COL2A1	1280	1329.12	1053.38	0.792537	0.000855458	0.0139889
	SHC4.11692.21	SHC-transforming protein 4	Q6S5L8	SHC4		595.346	692.467	1.16313	0.0009176	0.0145609		CLN5.8874.53	Ceroid-lipofuscinosis neuronal protein 5	O75503	CLN5	1203	1561.15	1713.63	1.09767	0.00389783	0.0352076		PCSK1N.9391.60	ProSAAS	Q9UHG2	PCSK1N	27344	1541.17	1221.7	0.792709	0.000994049	0.015316
	IGDCC3.11952.1	Immunoglobulin superfamily DCC subclass member 3	Q8IVU1	IGDCC3	9543	548.017	610.97	1.11487	0.000929629	0.0146818		TNFSF18.2708.54	Tumor necrosis factor ligand superfamily member 18	Q9UNG2	TNFSF18	8995	1193.5	1309.41	1.09712	0.01646	0.0880298		SLIT2.18930.28	Slit homolog 2 protein	O94813	SLIT2	9353	3929.94	3121.83	0.79437	0.00657801	0.0492738
	KIF22.12734.112	Kinesin-like protein KIF22	Q14807	KIF22		229.521	254.516	1.1089	0.000931307	0.0146818		DEFB116.11144.10	Beta-defensin 116	Q30KQ4	DEFB116	245930	366.776	402.126	1.09638	0.00873339	0.0592544		VWC2.15308.108	Brorin	Q2TAL6	VWC2	375567	6075.6	4827.34	0.794546	0.0150207	0.0840604
	CYB5R1.18255.6	NADH-cytochrome b5 reductase 1	Q9UHQ9	CYB5R1	51706	1181.17	1357.28	1.1491	0.000936806	0.0147204		SYTL4.11563.51	Synaptotagmin-like protein 4	Q96C24	SYTL4	94121	2789.82	3055.24	1.09514	0.0105068	0.0672215		CYB5D2.10924.258	Neuferricin	Q8WUJ1	CYB5D2	124936	75.2144	59.772	0.794688	0.000151052	0.00495697
	ALKBH2.18400.52	DNA oxidative demethylase ALKBH2	Q6NS38	ALKBH2	121642	960.954	1230.37	1.28037	0.000949659	0.0148272		SPTAN1.5031.10	Spectrin alpha chain, non-erythrocytic 1	Q13813	SPTAN1	6709	297.516	325.726	1.09482	0.00828796	0.0567913		VAMP2.17335.18	Vesicle-associated membrane protein 2	P63027	VAMP2	6844	1575.91	1253.65	0.795509	0.00862417	0.0587785
	PET117.19303.64	Protein PET117 homolog, mitochondrial	Q6UWS5	PET117	100303755	615.752	493.708	0.801796	0.000950631	0.0148272		HOGA1.10024.44	4-hydroxy-2-oxoglutarate aldolase, mitochondrial	Q86XE5	HOGA1	112817	884.75	967.828	1.0939	0.0158128	0.0868802		NBL1.2944.66	Neuroblastoma suppressor of tumorigenicity 1	P41271	NBL1	4681	1315.74	1048.41	0.796821	0.00467769	0.0399384
	NPTN.7194.36	Neuroplastin	Q9Y639	NPTN	27020	4742.64	3497.56	0.737471	0.000952827	0.0148272		BMP2.15666.21	Bone morphogenetic protein 2	P12643	BMP2	650	233.872	255.827	1.09388	0.00887554	0.059882		POMGNT2.6359.50	Protein O-linked-mannose beta-1,4-N-acetylglucosaminyltransferase 2	Q8NAT1	POMGNT2	84892	845.328	673.787	0.797072	0.00543354	0.0442359
	UNC5D.16307.22	Netrin receptor UNC5D	Q6UXZ4	UNC5D	137970	1654.17	1168.45	0.706363	0.000975944	0.0151381		TGFBR2.5133.17	TGF-beta receptor type-2	P37173	TGFBR2	7048	1186.06	1296.62	1.09322	0.00779372	0.0550725		GLTPD2.7948.129	Glycolipid transfer protein domain-containing protein 2	A6NH11	GLTPD2	388323	1199.61	956.224	0.797109	0.00185213	0.0222256
	EFNB1.13104.32	Ephrin-B1	P98172	EFNB1	1947	1336.34	1132.59	0.847531	0.000979715	0.0151479		SEMA3B.5667.3	Semaphorin-3B	Q13214	SEMA3B	7869	603.981	660.122	1.09295	0.00245448	0.0265723		CHGB.8235.48	Secretogranin-1	P05060	CHGB	1114	540.564	430.959	0.79724	0.0046165	0.039556
	PCSK1N.9391.60	ProSAAS	Q9UHG2	PCSK1N	27344	1541.17	1221.7	0.792709	0.000994049	0.015316		C1RL.9348.1	Complement C1r subcomponent-like protein	Q9NZP8	C1RL	51279	713.033	778.875	1.09234	0.0125463	0.0752776		BCAR3.12634.79	Breast cancer anti-estrogen resistance protein 3	O75815	BCAR3	8412	1170.73	933.42	0.797296	0.00560967	0.044962
	DEFB103A.5679.16	Beta-defensin 103	P81534	DEFB103A	414325	268.269	292.068	1.08871	0.000997348	0.015316		PRNP.6545.58	Major prion protein	P04156	PRNP	5621	934.955	1020.93	1.09195	0.00724377	0.0525473		NEGR1.7050.5	Neuronal growth regulator 1	Q7Z3B1	NEGR1	257194	498.836	397.878	0.797613	2.11958e-05	0.00148187
	ARMC5.8785.1	Armadillo repeat-containing protein 5	Q96C12	ARMC5	79798	1067.58	1151.63	1.07873	0.00100011	0.015316		CALN1.10933.107	Calcium-binding protein 8	Q9BXU9	CALN1	83698	868.067	947.656	1.09169	0.00383416	0.0348981		B3GNT8.9297.12	UDP-GlcNAc:betaGal beta-1,3-N-acetylglucosaminyltransferase 8	Q7Z7M8	B3GNT8	374907	1761.1	1405.16	0.797888	0.00491921	0.041342
	PAFAH2.18914.188	Platelet-activating factor acetylhydrolase 2, cytoplasmic	Q99487	PAFAH2	5051	724.905	570.433	0.786907	0.00100756	0.0153812		MRAP.7895.108	Melanocortin-2 receptor accessory protein	Q8TCY5	MRAP	4043	814.393	888.667	1.0912	0.00870537	0.0591475		CFD.2946.52	Complement factor D	P00746	CFD	1675	40417.7	32249.8	0.797913	0.000794438	0.0133068
	LEAP2.5708.1	Liver-expressed antimicrobial peptide 2	Q969E1	LEAP2	116842	17463.1	24884.1	1.42495	0.00102532	0.0153951		STAB1.14599.18	Stabilin-1	Q9NY15	STAB1	23166	690.17	752.866	1.09084	0.0018724	0.022413		SERPINA4.3449.58	Kallistatin	P29622	SERPINA4	5267	41910.4	33477.3	0.798783	0.0063839	0.0483453
	XG.8044.90	Glycoprotein Xg	P55808	XG	7499	530.402	418.867	0.789717	0.00101338	0.0153951		APCDD1.6599.5	Protein APCDD1	Q8J025	APCDD1	147495	672.812	733.853	1.09072	0.00815738	0.0562964		TNFRSF21.5404.53	Tumor necrosis factor receptor superfamily member 21	O75509	TNFRSF21	27242	5125.53	4098.04	0.799535	0.00600318	0.0467086
	CDNF.4962.52	Cerebral dopamine neurotrophic factor	Q49AH0	CDNF	441549	1361.07	1043.64	0.766782	0.00102303	0.0153951		EHF.13387.55	ETS homologous factor	Q9NZC4	EHF	26298	326.103	355.467	1.09005	0.0100003	0.0649277		S100A5.15303.63	Protein S100-A5	P33763	S100A5	6276	2660.63	2127.99	0.799806	0.0176951	0.092382
	RAB13.19282.3	Ras-related protein Rab-13	P51153	RAB13	5872	2367.16	1993.03	0.841951	0.00102314	0.0153951		POMC.4890.10	Corticotropin	P01189	POMC	5443	457.31	498.121	1.08924	0.00382066	0.0348409		FCRL4.8973.23	Fc receptor-like protein 4	Q96PJ5	FCRL4	83417	802.784	642.416	0.800235	0.0149608	0.0838224
	MAP1LC3B.11608.5	Microtubule-associated proteins 1A/1B light chain 3B	Q9GZQ8	MAP1LC3B		17244.4	12477.8	0.723588	0.00102946	0.0153951		POMC.2558.51	Beta-endorphin	P01189	POMC	5443	341.121	371.533	1.08915	0.00401621	0.0360116		QSOX2.8397.147	Sulfhydryl oxidase 2	Q6ZRP7	QSOX2	169714	1742.97	1394.84	0.800264	0.0148378	0.0833607
	HSPB6.19127.1	Heat shock protein beta-6	O14558	HSPB6	126393	5999.39	3757.5	0.626314	0.00103081	0.0153951		DEFB103A.5679.16	Beta-defensin 103	P81534	DEFB103A	414325	268.269	292.068	1.08871	0.000997348	0.015316		LRRC4C.9369.174	Leucine-rich repeat-containing protein 4C	Q9HCJ2	LRRC4C	57689	584.881	468.368	0.800791	0.000401643	0.00888978
	ITIH4.4811.33	Inter-alpha-trypsin inhibitor heavy chain H4	Q14624	ITIH4	3700	32743	38976.7	1.19038	0.00101994	0.0153951		FOXC2.14051.54	Forkhead box protein C2	Q99958	FOXC2	2303	260.332	283.289	1.08818	0.0062478	0.0479946		ARHGAP1.11955.1	Rho GTPase-activating protein 1	Q07960	ARHGAP1	392	1444.78	1158.11	0.801582	3.33964e-05	0.0019148
	VASN.5682.13	Vasorin	Q6EMK4	VASN	114990	1990.65	1691.09	0.849513	0.00106163	0.0158064		B4GALT3.6921.24	Beta-1,4-galactosyltransferase 3	O60512	B4GALT3	8703	700.118	761.471	1.08763	0.0090571	0.0606825		STX1A.19553.14	Syntaxin-1A	Q16623	STX1A	6804	988.863	792.713	0.801641	0.00156829	0.0200675
	OVCA2.17697.2	Esterase OVCA2	Q8WZ82	OVCA2	124641	6389.47	4248.85	0.664976	0.00107124	0.0158546		IFNA6.5714.88	Interferon alpha-6	P05013	IFNA6	3443	387.304	421.061	1.08716	0.00237314	0.0261049		ASAH2.3212.30	Neutral ceramidase	Q9NR71	ASAH2	56624	2092.94	1677.93	0.80171	0.00135114	0.0185922
	CCDC101.12788.6	SAGA-associated factor 29 homolog	Q96ES7	CCDC101		246.805	271.507	1.10009	0.00107144	0.0158546		MEF2C.8933.84	Myocyte-specific enhancer factor 2C	Q06413	MEF2C	4208	459.258	499.185	1.08694	0.00522673	0.0432483		PET117.19303.64	Protein PET117 homolog, mitochondrial	Q6UWS5	PET117	100303755	615.752	493.708	0.801796	0.000950631	0.0148272
	ACRV1.10507.166	Acrosomal protein SP-10	P26436	ACRV1	56	164.597	181.31	1.10154	0.00109079	0.0160916		TENM3.11107.25	Teneurin-3	Q9P273	TENM3	55714	404.598	439.108	1.08529	0.00634166	0.0481919		IL11RA.18216.22	Interleukin-11 receptor subunit alpha	Q14626	IL11RA	3590	1534.16	1230.95	0.802359	0.000338505	0.00812412
	TMEM106B.8687.26	Transmembrane protein 106B	Q9NUM4	TMEM106B	54664	358.26	328.149	0.915952	0.00110249	0.0162146		BRPF1.11671.19	Peregrin	P55201	BRPF1		1177.77	1277.54	1.08472	0.00533911	0.0438279		HSPA1A.14237.1	Heat shock 70 kDa protein 1A	P0DMV8	HSPA1A	3303	1525.36	1224.12	0.802509	0.00134022	0.0185362
	WISP1.3057.55	WNT1-inducible-signaling pathway protein 1	O95388	WISP1	8840	1510.29	1860.31	1.23175	0.00110983	0.0162729		SMIM13.13452.113	Small integral membrane protein 13	P0DJ93	SMIM13		752.755	816.293	1.08441	0.00783453	0.055254		F13A1.F13B.16927.9	Coagulation factor XIII	P00488, P05160	F13A1 F13B	2162 2165	7143.84	5735.04	0.802795	0.00372104	0.03423
	MSMP.8080.24	Prostate-associated microseminoprotein	Q1L6U9	MSMP	692094	1719.05	1049.91	0.610752	0.00112773	0.0163102		FAM162B.11163.7	Protein FAM162B	Q5T6X4	FAM162B		1185.68	1285.73	1.08439	0.00379877	0.0347069		HMGN1.9187.2	Non-histone chromosomal protein HMG-14	P05114	HMGN1	3150	1832.93	1471.76	0.802954	0.0198523	0.0996912
	ADAMTSL1.16890.37	ADAMTS-like protein 1	Q8N6G6	ADAMTSL1	92949	6692.59	5061.94	0.75635	0.00112927	0.0163102		ANKRD1.15361.37	Ankyrin repeat domain-containing protein 1	Q15327	ANKRD1	27063	696.091	754.583	1.08403	0.000755125	0.012858		LRIG3.3322.52	Leucine-rich repeats and immunoglobulin-like domains protein 3	Q6UXM1	LRIG3	121227	7235.8	5812.57	0.803307	0.0179885	0.0934083
	GZMH.3373.5	Granzyme H	P20718	GZMH	2999	396.442	470.767	1.18748	0.00112895	0.0163102		HRK.8008.28	Activator of apoptosis harakiri	O00198	HRK	8739	992.672	1075.6	1.08354	0.00742423	0.0535344		CCL17.3519.3	C-C motif chemokine 17	Q92583	CCL17	6361	470.441	378.082	0.803675	0.012722	0.07586
	RPA2.19264.6	Replication protein A 32 kDa subunit	P15927	RPA2	6118	2715.53	3131.83	1.1533	0.00112761	0.0163102		B4GALNT1.8976.13	Beta-1,4 N-acetylgalactosaminyltransferase 1	Q00973	B4GALNT1	2583	559.177	605.843	1.08346	0.0160897	0.0874747		USP15.19161.1	Ubiquitin carboxyl-terminal hydrolase 15	Q9Y4E8	USP15	9958	36124.1	29044	0.804007	0.016193	0.0874747
	VRK1.12553.5	Serine/threonine-protein kinase VRK1	Q99986	VRK1	7443	650.325	734.935	1.1301	0.00112367	0.0163102		FAXDC2.9074.6	Fatty acid hydroxylase domain-containing protein 2	Q96IV6	FAXDC2	10826	467.76	506.691	1.08323	0.0029308	0.0298274		GSTP1.4911.49	Glutathione S-transferase P	P09211	GSTP1	2950	2834.34	2279.64	0.804291	0.00957205	0.0631817
	SH3BGRL.12693.2	SH3 domain-binding glutamic acid-rich-like protein	O75368	SH3BGRL	6451	1315.94	958.508	0.728384	0.00114431	0.016478		PPARGC1A.11825.27	Peroxisome proliferator-activated receptor gamma coactivator 1-alpha	Q9UBK2	PPARGC1A	10891	493.213	534.013	1.08272	0.000669109	0.0120891		COLEC12.5457.5	Collectin-12	Q5KU26	COLEC12	81035	1603.98	1290.65	0.804654	0.00193795	0.0229195
	NTM.10907.116	Neurotrimin	Q9P121	NTM	50863	8685.93	6284.21	0.723492	0.00115913	0.0166418		BIRC7.15412.40	Baculoviral IAP repeat-containing protein 7	Q96CA5	BIRC7	79444	360.903	390.509	1.08203	0.00372528	0.03423		F13B.5658.64	Coagulation factor XIII B chain	P05160	F13B	2165	28498.1	22933.9	0.804754	0.00202003	0.0235378
	CD46.17682.1	Membrane cofactor protein	P15529	CD46	4179	1866.41	1539.45	0.824821	0.00116935	0.0167387		CCDC51.12790.10	Coiled-coil domain-containing protein 51	Q96ER9	CCDC51		524.317	566.715	1.08086	0.000549776	0.0107373		IGFBP6.14088.38	Insulin-like growth factor-binding protein 6	P24592	IGFBP6	3489	77524.5	62395.4	0.804848	0.000153981	0.00501893
	UGP2.13939.14	UTP--glucose-1-phosphate uridylyltransferase	Q16851	UGP2	7360	645.631	968.05	1.49939	0.00118547	0.0168693		C10orf105.11220.53	Uncharacterized protein C10orf105	Q8TEF2	C10orf105		296.631	320.578	1.08073	0.00386723	0.0351328		SCN2B.8353.15	Sodium channel subunit beta-2	O60939	SCN2B	6327	780.189	628.203	0.805194	0.00359512	0.0336102
	LAMTOR3.12490.92	Ragulator complex protein LAMTOR3	Q9UHA4	LAMTOR3		2076.22	1780.91	0.857769	0.00118208	0.0168693		BIRC7.15504.39	Baculoviral IAP repeat-containing protein 7 Isoform beta	Q96CA5	BIRC7	79444	782.589	845.193	1.08	0.000405421	0.00888978		LTA.LTB.3505.6	Lymphotoxin alpha1:beta2	P01374, Q06643	LTA LTB	4049 4050	223.058	179.63	0.805306	0.00367918	0.0341499
	CREBBP.13614.6	CREB-binding protein	Q92793	CREBBP	1387	4783.24	6066.11	1.2682	0.00122053	0.0173172		ST6GALNAC3.10705.14	Alpha-N-acetylgalactosaminide alpha-2,6-sialyltransferase 3	Q8NDV1	ST6GALNAC3	256435	203.473	219.673	1.07962	0.00761957	0.0543453		SCIN.12684.5	Adseverin	Q9Y6U3	SCIN	85477	3777.62	3043.33	0.805622	0.0013875	0.0187488
	LST1.9531.24	Leukocyte-specific transcript 1 protein	O00453	LST1	7940	1534.91	2387.47	1.55544	0.00124591	0.0176254		RMI1.13926.1	RecQ-mediated genome instability protein 1	Q9H9A7	RMI1		1531.27	1653.08	1.07955	0.0178332	0.0927016		IGFBP3.2571.12	Insulin-like growth factor-binding protein 3	P17936	IGFBP3	3486	20199.7	16298	0.806843	0.0143456	0.0818002
	CAMP.15481.45	Antibacterial protein LL-37	P49913	CAMP	820	45492.6	34495.1	0.758258	0.00124979	0.0176286		DPP10.7890.68	Inactive dipeptidyl peptidase 10	Q8N608	DPP10	57628	526.889	568.55	1.07907	0.00346269	0.0329468		UFC1.3405.6	Ubiquitin-fold modifier-conjugating enzyme 1	Q9Y3C8	UFC1	51506	15751.1	12714	0.807181	0.018563	0.095876
	RNASE4.5644.60	Ribonuclease 4	P34096	RNASE4	6038	13220.4	10909.8	0.825228	0.00126425	0.0177795		STC2.6231.46	Stanniocalcin-2	O76061	STC2	8614	365.591	394.442	1.07891	0.0110824	0.069161		LYZ.4920.10	Lysozyme C	P61626	LYZ	4069	1445.69	1169.45	0.80892	0.011634	0.0714026
	COMT.18382.109	Catechol O-methyltransferase	P21964	COMT	1312	1224.23	1039.27	0.848916	0.00126786	0.0177795		ARMC5.8785.1	Armadillo repeat-containing protein 5	Q96C12	ARMC5	79798	1067.58	1151.63	1.07873	0.00100011	0.015316		OPCML.15622.13	Opioid-binding protein/cell adhesion molecule	Q14982	OPCML	4978	1471.41	1190.3	0.808948	0.0019898	0.0234117
	ZNF264.9993.11	Zinc finger protein 264	O43296	ZNF264	9422	968.721	1149.98	1.18711	0.00127279	0.0177969		CLMP.9585.80	CXADR-like membrane protein	Q9H6B4	CLMP	79827	412.858	445.351	1.0787	0.00167776	0.0209677		ANXA7.18244.1	Annexin A7	P20073	ANXA7	310	24109.7	19506.8	0.809087	0.0127457	0.075908
	BATF.19227.18	Basic leucine zipper transcriptional factor ATF-like	Q16520	BATF	10538	353.036	380.142	1.07678	0.00128548	0.0179224		CDHR1.8372.29	Cadherin-related family member 1	Q96JP9	CDHR1	92211	642.912	693.505	1.07869	0.013171	0.0773897		ARFIP2.12630.8	Arfaptin-2	P53365	ARFIP2	23647	1139.51	922.243	0.809333	0.00582194	0.0460411
	C1R.3285.23	Complement C1r subcomponent	P00736	C1R	715	95548.4	75340.6	0.788507	0.00131581	0.0182924		LRRTM4.6572.10	Leucine-rich repeat transmembrane neuronal protein 4	Q86VH4	LRRTM4	80059	570.328	614.978	1.07829	0.00596967	0.0465982		RAB27A.9504.19	Ras-related protein Rab-27A	P51159	RAB27A	5873	980.574	793.789	0.809515	0.00796854	0.0554849
	HSPA1A.14237.1	Heat shock 70 kDa protein 1A	P0DMV8	HSPA1A	3303	1525.36	1224.12	0.802509	0.00134022	0.0185362		CISD2.8094.20	CDGSH iron-sulfur domain-containing protein 2	Q8N5K1	CISD2	493856	382.942	412.649	1.07757	0.0037934	0.0347069		PFKFB3.12456.5	6-phosphofructo-2-kinase/fructose-2,6-bisphosphatase 3	Q16875	PFKFB3		3073.54	2489.17	0.809871	0.00411949	0.036869
	TESC.12831.21	Calcineurin B homologous protein 3	Q96BS2	TESC	54997	3893.3	2912.24	0.748013	0.00134103	0.0185362		BATF.19227.18	Basic leucine zipper transcriptional factor ATF-like	Q16520	BATF	10538	353.036	380.142	1.07678	0.00128548	0.0179224		UBE2D4.13475.10	Ubiquitin-conjugating enzyme E2 D4	Q9Y2X8	UBE2D4		31734.8	25717	0.810371	0.0132132	0.0775431
	ASAH2.3212.30	Neutral ceramidase	Q9NR71	ASAH2	56624	2092.94	1677.93	0.80171	0.00135114	0.0185922		MRPL34.6933.20	39S ribosomal protein L34, mitochondrial	Q9BQ48	MRPL34	64981	829.215	892.775	1.07665	0.018852	0.0967915		SMAD4.12022.12	Mothers against decapentaplegic homolog 4	Q13485	SMAD4	4089	531.205	430.627	0.81066	0.0065962	0.0493335
	OTOR.15432.1	Otoraplin	Q9NRC9	OTOR	56914	1124.12	930.938	0.828151	0.00135279	0.0185922		FLRT3.9128.34	Leucine-rich repeat transmembrane protein FLRT3	Q9NZU0	FLRT3	23767	1284.78	1382.69	1.07621	0.0023584	0.0261049		PTGES3.17154.2	Prostaglandin E synthase 3	Q15185	PTGES3	10728	3864.9	3134.59	0.81104	0.0142948	0.0816073
	ANXA8.18290.6	Annexin A8	P13928	ANXA8	653145	1021.19	1171.61	1.1473	0.00136569	0.0186632		FSTL4.9350.3	Follistatin-related protein 4	Q6MZW2	FSTL4	23105	465.964	500.797	1.07475	0.00154659	0.0199142		FKBP3.18383.9	Peptidyl-prolyl cis-trans isomerase FKBP3	Q00688	FKBP3	2287	60745	49305.4	0.811679	0.0188607	0.0967915
	CLEC2D.7054.87	C-type lectin domain family 2 member D	Q9UHP7	CLEC2D	29121	2358.21	2659.69	1.12784	0.00136409	0.0186632		FGA.FGB.FGG.2796.62	Fibrinogen	P02671 P02675 P02679	FGA FGB FGG	2243 2244 2266	103936	111438	1.07218	0.00585182	0.0461094		ACVRL1.16318.12	Serine/threonine-protein kinase receptor R3	P37023	ACVRL1	94	391.048	317.741	0.812537	0.000340195	0.00812425
	PTGDS.10514.5	Prostaglandin-H2 D-isomerase	P41222	PTGDS	5730	13536.9	9853.03	0.727863	0.00138114	0.0187488		CTCF.14624.51	Transcriptional repressor CTCF	P49711	CTCF	10664	455.006	487.646	1.07174	0.0171308	0.0902173		NTM.8428.102	Neurotrimin	Q9P121	NTM	50863	3950.74	3210.33	0.812592	0.00307053	0.0304696
	SCIN.12684.5	Adseverin	Q9Y6U3	SCIN	85477	3777.62	3043.33	0.805622	0.0013875	0.0187488		QPRT.17789.1	Nicotinate-nucleotide pyrophosphorylase [carboxylating]	Q15274	QPRT	23475	234.927	251.646	1.07116	0.00897063	0.0603547		PCBP1.11458.30	Poly(rC)-binding protein 1	Q15365	PCBP1	5093	57088.5	46415.3	0.813041	0.00848058	0.0580288
	GDNF.5822.22	Glial cell line-derived neurotrophic factor	P39905	GDNF	2668	344.492	396.807	1.15186	0.00138316	0.0187488		DNAJC15.7197.2	DnaJ homolog subfamily C member 15	Q9Y5T4	DNAJC15	29103	239.061	255.86	1.07027	0.00761074	0.0543453		KIR3DL1.18907.97	Killer cell immunoglobulin-like receptor 3DL1	P43629	KIR3DL1	3811	1974.37	1605.69	0.813267	8.63238e-05	0.00347022
	IL36B.14149.9	Interleukin-36 beta	Q9NZH7	IL36B	27177	755.418	836.929	1.1079	0.00138446	0.0187488		GDF3.16755.195	Growth/differentiation factor 3	Q9NR23	GDF3	9573	1240.75	1327.52	1.06993	0.0147055	0.0829698		FABP9.18194.18	Fatty acid-binding protein 9	Q0Z7S8	FABP9	646480	2063.75	1679.92	0.814016	0.00175895	0.0216349
	FJX1.7921.65	Four-jointed box protein 1	Q86VR8	FJX1	24147	2649.2	1972.35	0.744508	0.00140057	0.018837		SUFU.17468.1	Suppressor of fused homolog	Q9UMX1	SUFU		1110.89	1188.5	1.06986	0.0159866	0.0873378		NDST1.6927.7	Bifunctional heparan sulfate N-deacetylase/N-sulfotransferase 1	P52848	NDST1	3340	4054.25	3301.32	0.814287	0.000505019	0.0100772
	NMB.9321.400	Neuromedin-B	P08949	NMB	4828	774.148	651.306	0.84132	0.00140184	0.018837		CSNK1D.11289.31	Casein kinase I isoform delta	P48730	CSNK1D		661.489	707.139	1.06901	0.0186671	0.0961049		MATN4.7083.74	Matrilin-4	O95460	MATN4	8785	908.741	740.658	0.815038	0.000259928	0.0070076
	TPP1.17691.1	Tripeptidyl-peptidase 1	O14773	TPP1	1200	1377.07	1759.76	1.2779	0.00141708	0.0188839		UNC13A.14052.26	Protein unc-13 homolog A	Q9UPW8	UNC13A	23025	323.84	345.904	1.06813	0.0155114	0.0856567		VTI1A.7952.2	Vesicle transport through interaction with t-SNAREs homolog 1A	Q96AJ9	VTI1A	143187	411.905	337.038	0.818242	0.00464954	0.0397684
	ACBD6.19341.36	Acyl-CoA-binding domain-containing protein 6	Q9BR61	ACBD6	84320	92627.8	76049.3	0.821021	0.00141058	0.0188839		PROL1.6530.63	Opiorphin prepropeptide	Q99935	PROL1	58503	237.706	253.857	1.06794	0.0114917	0.070729		CRADD.15322.35	Death domain-containing protein CRADD	P78560	CRADD	8738	2183.91	1787.23	0.818361	0.0191846	0.0977815
	LRTM2.8906.60	Leucine-rich repeat and transmembrane domain-containing protein 2	Q8N967	LRTM2	654429	4314.21	3785.37	0.87742	0.00141595	0.0188839		RAB39B.12403.30	Ras-related protein Rab-39B	Q96DA2	RAB39B		1077.76	1149.88	1.06691	0.0123457	0.0744447		NAGPA.11208.15	N-acetylglucosamine-1-phosphodiester alpha-N-acetylglucosaminidase	Q9UK23	NAGPA		8656.09	7101.02	0.82035	0.0191955	0.0977815
	RBP4.15633.6	Retinol-binding protein 4	P02753	RBP4	5950	3215.95	2200.96	0.684388	0.00142509	0.0189009		NLRP4.12794.6	NACHT, LRR and PYD domains-containing protein 4	Q96MN2	NLRP4		660.971	704.881	1.06643	0.0142068	0.0812975		FUT10.7156.2	Alpha-(1,3)-fucosyltransferase 10	Q6P4F1	FUT10	84750	3411.06	2798.57	0.820441	0.0167757	0.0892236
	CDH5.2819.23	Cadherin-5	P33151	CDH5	1003	11519.9	9504.99	0.825094	0.00142619	0.0189009		IL31RA.8273.84	Interleukin-31 receptor subunit alpha	Q8NI17	IL31RA	133396	712.388	759.563	1.06622	0.014595	0.0825398		EIF4E.19263.147	Eukaryotic translation initiation factor 4E	P06730	EIF4E	1977	73217.6	60087.6	0.820671	0.00768106	0.0545722
	MPL.3473.78	Thrombopoietin Receptor	P40238	MPL	4352	198.854	173.994	0.874987	0.00145557	0.0192374		SLC14A1.13430.50	Urea transporter 1	Q13336	SLC14A1	6563	1552.77	1655.24	1.06599	0.0144353	0.0818797		ACBD6.19341.36	Acyl-CoA-binding domain-containing protein 6	Q9BR61	ACBD6	84320	92627.8	76049.3	0.821021	0.00141058	0.0188839
	AGA.10435.2	N(4)-(beta-N-acetylglucosaminyl)-L-asparaginase	P20933	AGA	175	587.215	500.859	0.852939	0.0014967	0.0195348		DNMT3L.19142.39	DNA (cytosine-5)-methyltransferase 3-like	Q9UJW3	DNMT3L		388.131	413.371	1.06503	0.0176881	0.092382		EDAR.2977.7	Tumor necrosis factor receptor superfamily member EDAR	Q9UNE0	EDAR	10913	790.302	650.668	0.823315	0.012771	0.0759646
	RGMA.5483.1	Repulsive guidance molecule A	Q96B86	RGMA	56963	8794.8	7447.06	0.846757	0.00149909	0.0195348		SEMA6C.14597.5	Semaphorin-6C, cytoplasmic	Q9H3T2	SEMA6C		200.917	213.77	1.06397	0.0107774	0.0681393		CNN1.15566.10	Calponin-1	P51911	CNN1	1264	3053.75	2517.04	0.824245	0.00683463	0.0502595
	SBSN.5724.58	Suprabasin	Q6UWP8	SBSN	374897	375.864	344.967	0.917797	0.00149961	0.0195348		ARPP21.12860.7	cAMP-regulated phosphoprotein 21	Q9UBL0	ARPP21	10777	378.776	402.392	1.06235	0.00175055	0.0216349		DNER.9769.48	Delta and Notch-like epidermal growth factor-related receptor	Q8NFT8	DNER	92737	730.388	602.374	0.824731	0.00791566	0.0554211
	ARSA.3583.54	Arylsulfatase A	P15289	ARSA	410	640.535	765.1	1.19447	0.00149607	0.0195348		SV2A.12880.1	Synaptic vesicle glycoprotein 2A	Q7L0J3	SV2A		537.879	571.118	1.0618	0.0181268	0.0939244		CD46.17682.1	Membrane cofactor protein	P15529	CD46	4179	1866.41	1539.45	0.824821	0.00116935	0.0167387
	ABL2.5261.13	Abelson tyrosine-protein kinase 2	P42684	ABL2	27	944.827	1091.18	1.1549	0.00150237	0.0195348		CUBN.12904.180	cubilin	O60494	CUBN	8029	112.48	119.174	1.05951	0.0145833	0.0825398		CP.17453.34	Ceruloplasmin	P00450	CP	1356	4901.24	4043.13	0.82492	0.0102237	0.0658464
	ROBO3.5117.14	Roundabout homolog 3	Q96MS0	ROBO3	64221	425.624	485.235	1.14006	0.00148468	0.0195348		LY6G6D.6469.62	Lymphocyte antigen 6 complex locus protein G6d	O95868	LY6G6D	58530	274.136	288.175	1.05121	0.00364687	0.034028		CDH5.2819.23	Cadherin-5	P33151	CDH5	1003	11519.9	9504.99	0.825094	0.00142619	0.0189009
	TMEFF1.15641.20	Tomoregulin-1	Q8IYR6	TMEFF1	8577	962.639	831.335	0.863599	0.00153285	0.0198776		MAP4K3.8978.30	Mitogen-activated protein kinase kinase kinase kinase 3	Q8IVH8	MAP4K3	8491	301.462	315.631	1.047	0.01216	0.0736931		RNASE4.5644.60	Ribonuclease 4	P34096	RNASE4	6038	13220.4	10909.8	0.825228	0.00126425	0.0177795
	PIK3C2A.14028.22	Phosphatidylinositol 4-phosphate 3-kinase C2 domain-containing subunit alpha	O00443	PIK3C2A		3149.32	2697.5	0.856535	0.00154805	0.0199142		PSG6.6456.17	Pregnancy-specific beta-1-glycoprotein 6	Q00889	PSG6	5675	549.406	573.104	1.04313	0.0166198	0.0886879		NOTUM.8252.2	Palmitoleoyl-protein carboxylesterase NOTUM	Q6P988	NOTUM	147111	1980.99	1635.09	0.825392	0.016213	0.0874849
	SATB1.13511.29	DNA-binding protein SATB1	Q01826	SATB1	6304	581.28	649.524	1.1174	0.00154522	0.0199142		HECW1.12669.30	E3 ubiquitin-protein ligase HECW1	Q76N89	HECW1		319.089	330.181	1.03476	0.00974239	0.0639419		ASPRV1.10902.53	Retroviral-like aspartic protease 1	Q53RT3	ASPRV1	151516	920.932	760.862	0.826187	0.00719447	0.0523977
	FSTL4.9350.3	Follistatin-related protein 4	Q6MZW2	FSTL4	23105	465.964	500.797	1.07475	0.00154659	0.0199142													PTK7.9525.1	Inactive tyrosine-protein kinase 7	Q13308	PTK7	5754	2416.79	1999.13	0.827185	0.0167439	0.0891532
	GRAMD1C.8842.16	GRAM domain-containing protein 1C	Q8IYS0	GRAMD1C	54762	845.095	933.028	1.10405	0.00156087	0.0200256													ISLR2.13124.20	Immunoglobulin superfamily containing leucine-rich repeat protein 2	Q6UXK2	ISLR2	57611	3152.31	2608.3	0.827423	0.00525057	0.0433711
	STX1A.19553.14	Syntaxin-1A	Q16623	STX1A	6804	988.863	792.713	0.801641	0.00156829	0.0200675													ASPN.6451.64	Asporin	Q9BXN1	ASPN	54829	4547.47	3765.66	0.828078	0.0134682	0.0782424
	PECAM1.2695.25	Platelet endothelial cell adhesion molecule	P16284	PECAM1	5175	1405.61	1654.01	1.17672	0.00159324	0.0203328													OTOR.15432.1	Otoraplin	Q9NRC9	OTOR	56914	1124.12	930.938	0.828151	0.00135279	0.0185922
	KLK14.15544.25	Kallikrein-14	Q9P0G3	KLK14	43847	7046.26	4913.26	0.697286	0.00159949	0.0203587													JAG1.5092.51	Protein jagged-1	P78504	JAG1	182	1073.24	889.198	0.828514	0.0144444	0.0818797
	SERPING1.4479.14	Plasma protease C1 inhibitor	P05155	SERPING1	710	5441.96	6533.02	1.20049	0.00161286	0.0204211													TNFRSF19.5131.15	Tumor necrosis factor receptor superfamily member 19	Q9NS68	TNFRSF19	55504	847.724	702.552	0.828751	0.017787	0.0926592
	PRG2.7258.5	Bone marrow proteoglycan	P13727	PRG2	5553	276.899	239.766	0.865894	0.00161245	0.0204211													IL21.7124.18	Interleukin-21	Q9HBE4	IL21	59067	742.572	615.51	0.828889	0.000144313	0.00480115
	FGF12.4392.54	Fibroblast growth factor 12	P61328	FGF12	2257	177.333	220.23	1.2419	0.00162581	0.0204838													SNX7.14245.195	Sorting nexin-7	Q9UNH6	SNX7		327.214	271.248	0.828964	0.00370918	0.0342124
	GEM.12817.1	GTP-binding protein GEM	P55040	GEM		1927.51	2389.49	1.23967	0.00162631	0.0204838													MAGEA10.13610.9	Melanoma-associated antigen 10	P43363	MAGEA10	4109	6840.81	5674.7	0.829537	0.00627166	0.0479946
	GZMB.4133.54	Granzyme B	P10144	GZMB	3002	217.874	275.233	1.26327	0.00164186	0.0206258													EPHB1.17680.12	Ephrin type-B receptor 1	P54762	EPHB1	2047	457.922	380.036	0.829914	0.0118128	0.0720414
	CPA4.9267.2	Carboxypeptidase A4	Q9UI42	CPA4	51200	13141.4	6581.05	0.500786	0.00165737	0.0207666													RUVBL1.12365.108	RuvB-like 1	Q9Y265	RUVBL1	8607	1828.56	1517.65	0.829971	5.7859e-05	0.00268377
	CLMP.9585.80	CXADR-like membrane protein	Q9H6B4	CLMP	79827	412.858	445.351	1.0787	0.00167776	0.0209677													POFUT1.5634.39	GDP-fucose protein O-fucosyltransferase 1	Q9H488	POFUT1	23509	3906.59	3242.72	0.830064	0.0124177	0.0745992
	EFNB3.2514.65	Ephrin-B3	Q15768	EFNB3	1949	877.779	1197.85	1.36464	0.00171804	0.0214156													NOTCH3.5108.72	Neurogenic locus notch homolog protein 3	Q9UM47	NOTCH3	4854	27537.5	22866.1	0.830362	0.000562682	0.010825
	KIR3DL2.5096.51	Killer cell immunoglobulin-like receptor 3DL2	P43630	KIR3DL2	3812	379.901	453.579	1.19394	0.00173742	0.0216013													MIF.8221.19	Macrophage migration inhibitory factor	P14174	MIF	4282	2134.42	1772.72	0.830541	0.0130688	0.0771652
	MANSC4.9578.263	MANSC domain-containing protein 4	A6NHS7	MANSC4	100287284	272.012	237.476	0.873037	0.00174881	0.0216349													CD55.5069.9	Complement decay-accelerating factor	P08174	CD55	1604	10102.7	8391.87	0.830655	0.00302637	0.0303977
	FABP9.18194.18	Fatty acid-binding protein 9	Q0Z7S8	FABP9	646480	2063.75	1679.92	0.814016	0.00175895	0.0216349													NETO2.10562.42	Neuropilin and tolloid-like protein 2	Q8NC67	NETO2	81831	907.673	754.571	0.831325	0.00900826	0.0605235
	TNXB.5698.60	Tenascin-X	P22105	TNXB	7148	12525.9	9515.78	0.75969	0.0017611	0.0216349													SECTM1.13093.6	Secreted and transmembrane protein 1	Q8WVN6	SECTM1	6398	1204.06	1002.38	0.832494	0.00283818	0.0294155
	B3GALT1.9541.15	Beta-1,3-galactosyltransferase 1	Q9Y5Z6	B3GALT1	8708	276.451	310.283	1.12238	0.00176254	0.0216349													NANS.17802.4	Sialic acid synthase	Q9NR45	NANS	54187	30016.5	25001.8	0.832935	0.0129705	0.0768669
	ARPP21.12860.7	cAMP-regulated phosphoprotein 21	Q9UBL0	ARPP21	10777	378.776	402.392	1.06235	0.00175055	0.0216349													JAM2.2997.8	Junctional adhesion molecule B	P57087	JAM2	58494	6550.53	5457.54	0.833144	0.000281166	0.00719651
	CTSG.2431.17	Cathepsin G	P08311	CTSG	1511	1112.75	1468.86	1.32003	0.00177314	0.0216547													ATRN.15499.11	Attractin	O75882	ATRN	8455	1327.16	1106.86	0.834003	0.000725335	0.0125879
	BST1.4535.50	ADP-ribosyl cyclase/cyclic ADP-ribose hydrolase 2	Q10588	BST1	683	13380.6	9305.87	0.695473	0.0017688	0.0216547													TWSG1.9234.8	Twisted gastrulation protein homolog 1	Q9GZX9	TWSG1	57045	1523.31	1273.64	0.836102	0.00282939	0.0294155
	ANGPT2.2602.2	Angiopoietin-2	O15123	ANGPT2	285	13432.5	8520.9	0.634351	0.00177826	0.0216624													OCRL.10011.65	Inositol polyphosphate 5-phosphatase OCRL-1	Q01968	OCRL	4952	2437.84	2038.44	0.836164	0.00256538	0.0272682
	LMAN2.7638.30	Vesicular integral-membrane protein VIP36	Q12907	LMAN2	10960	7248.99	9422.08	1.29978	0.00179493	0.0217228													CD58.10938.13	Lymphocyte function-associated antigen 3	P19256	CD58	965	1529.96	1280.74	0.837107	0.0021955	0.0249202
	PLA2G7.5015.15	Platelet-activating factor acetylhydrolase	Q13093	PLA2G7	7941	19166.8	14225.2	0.742177	0.00180069	0.0217228													ESAM.7841.84	Endothelial cell-selective adhesion molecule	Q96AP7	ESAM	90952	18305	15343.3	0.838202	0.00797078	0.0554849
	HP.7905.30	Haptoglobin isoform 2	P00738	HP	3240	89424	106118	1.18669	0.00179811	0.0217228													UBE2N.3905.62	Ubiquitin-conjugating enzyme E2 N	P61088	UBE2N	7334	76950.8	64507	0.838289	0.0178058	0.0926592
	INHBB.16746.12	Activin B	P09529	INHBB	3625	1387.14	1577.1	1.13695	0.00180123	0.0217228													OLFM1.5703.26	Noelin	Q99784	OLFM1	10439	306.983	257.47	0.83871	0.0184775	0.0956391
	HAGH.19267.14	Hydroxyacylglutathione hydrolase, mitochondrial	Q16775	HAGH	3029	31415.2	22254.1	0.708385	0.00181836	0.0218747													GAS7.17721.82	Growth arrest-specific protein 7	O60861	GAS7	8522	728.776	611.42	0.838969	0.00985457	0.0642411
	GLTPD2.7948.129	Glycolipid transfer protein domain-containing protein 2	A6NH11	GLTPD2	388323	1199.61	956.224	0.797109	0.00185213	0.0222256													NCMAP.14614.41	Noncompact myelin-associated protein	Q5T1S8	NCMAP	400746	7414.98	6224.33	0.839427	0.0189736	0.0972674
	STAB1.14599.18	Stabilin-1	Q9NY15	STAB1	23166	690.17	752.866	1.09084	0.0018724	0.022413													TAF10.18270.10	Transcription initiation factor TFIID subunit 10	Q12962	TAF10	6881	3089.92	2594.31	0.839606	0.0153083	0.0850601
	OBP2A.6526.77	Odorant-binding protein 2a	Q9NY56	OBP2A	29991	603.783	698.844	1.15744	0.00188668	0.0225281													UPK3BL.6633.43	Uroplakin-3b-like protein	B0FP48	UPK3BL	100134938	1999.97	1679.69	0.839856	0.0130027	0.0769476
	ASPA.18187.16	Aspartoacylase	P45381	ASPA	443	765.959	657.192	0.857999	0.00190401	0.0226788													GSN.4775.34	Gelsolin	P06396	GSN	2934	462.11	388.213	0.840089	0.000905253	0.0145081
	MATN2.3325.2	Matrilin-2	O00339	MATN2	4147	7734.76	6530.88	0.844354	0.00192878	0.0229173													PPP3R2.18866.8	Calcineurin subunit B type 2	Q96LZ3	PPP3R2	5535	1720.39	1445.37	0.84014	0.0067263	0.0498428
	RTP4.18315.38	Receptor-transporting protein 4	Q96DX8	RTP4	64108	627.84	1006.5	1.60311	0.00193847	0.0229195													CRLF1.14747.9	Cytokine receptor-like factor 1	O75462	CRLF1		1052.52	884.527	0.840392	0.00749726	0.0538998
	COLEC12.5457.5	Collectin-12	Q5KU26	COLEC12	81035	1603.98	1290.65	0.804654	0.00193795	0.0229195													HNRNPH1.14309.8	Heterogeneous nuclear ribonucleoprotein H	P31943	HNRNPH1	3187	3810.25	3202.12	0.840396	0.00969951	0.063778
	RGS5.16850.5	Regulator of G-protein signaling 5	O15539	RGS5	8490	1221.12	1392.62	1.14045	0.0019683	0.0232154													PCSK1.13388.57	Neuroendocrine convertase 1	P29120	PCSK1	5122	1534.44	1290.06	0.840734	0.00536235	0.0438711
	OPCML.15622.13	Opioid-binding protein/cell adhesion molecule	Q14982	OPCML	4978	1471.41	1190.3	0.808948	0.0019898	0.0234117													EPHA5.3806.55	Ephrin type-A receptor 5	P54756	EPHA5	2044	636.837	535.467	0.840822	0.0113736	0.0704315
	DNAJC11.9783.75	DnaJ homolog subfamily C member 11	Q9NVH1	DNAJC11	55735	762.401	860.646	1.12886	0.00200268	0.0234825													VWA2.7128.9	von Willebrand factor A domain-containing protein 2	Q5GFL6	VWA2	340706	306.493	257.723	0.840875	0.00317978	0.0313046
	PRLH.6543.182	Prolactin-releasing peptide	P81277	PRLH	51052	960.305	1073.01	1.11736	0.00200555	0.0234825													S100P.9926.4	Protein S100-P	P25815	S100P	6286	3134.6	2636.36	0.841052	0.000410466	0.00891931
	CELA3B.6357.83	Chymotrypsin-like elastase family member 3B	P08861	CELA3B	23436	717.743	657.709	0.916356	0.00201464	0.0235318													IL17RC.5468.67	Interleukin-17 receptor C	Q8NAC3	IL17RC	84818	675.769	568.36	0.841057	0.00643522	0.0484298
	F13B.5658.64	Coagulation factor XIII B chain	P05160	F13B	2165	28498.1	22933.9	0.804754	0.00202003	0.0235378													SEZ6L.19563.3	Seizure 6-like protein	Q9BYH1	SEZ6L	23544	3015.17	2536.32	0.841186	0.0162675	0.0874857
	MDK.2911.27	Midkine	P21741	MDK	4192	2714.62	5232.52	1.92754	0.0020541	0.0237625													NMB.9321.400	Neuromedin-B	P08949	NMB	4828	774.148	651.306	0.84132	0.00140184	0.018837
	FBLN1.6470.19	Fibulin-1	P23142	FBLN1	2192	37234	32005.3	0.85957	0.00205162	0.0237625													TMEM59L.9959.60	Transmembrane protein 59-like	Q9UK28	TMEM59L	25789	3132.11	2636.03	0.841614	0.00695268	0.0509722
	SCARB2.5100.53	Lysosome membrane protein 2	Q14108	SCARB2	950	424.79	473.487	1.11464	0.00205336	0.0237625													YWHAE.14157.21	14-3-3 protein epsilon	P62258	YWHAE	7531	2829.04	2381.81	0.841916	0.0157094	0.0866081
	CAMK4.18904.23	Calcium/calmodulin-dependent protein kinase type IV	Q16566	CAMK4	814	338.771	314.333	0.927864	0.00208762	0.0240925													RAB13.19282.3	Ras-related protein Rab-13	P51153	RAB13	5872	2367.16	1993.03	0.841951	0.00102314	0.0153951
	STAT5B.16551.14	Signal transducer and activator of transcription 5B	P51692	STAT5B		979.459	856.992	0.874964	0.00211297	0.0243269													IGLON5.6478.2	IgLON family member 5	A6NGN9	IGLON5	402665	2275.81	1916.35	0.842053	0.0123216	0.0743922
	PSMA2.4280.47	Proteasome subunit alpha type-2	P25787	PSMA2	5683	672.214	818.449	1.21754	0.00215017	0.0246404													NPTX1.9256.78	Neuronal pentraxin-1	Q15818	NPTX1	4884	310.077	261.174	0.842285	0.00923561	0.0616218
	PGK1.5020.50	Phosphoglycerate kinase 1	P00558	PGK1	5230	3445.77	2710.02	0.786475	0.00215275	0.0246404													ENDOU.5656.53	Poly(U)-specific endoribonuclease	P21128	ENDOU	8909	216.437	182.355	0.842532	2.8896e-05	0.00178711
	FLT3LG.14093.10	Fms-related tyrosine kinase 3 ligand	P49771	FLT3LG	2323	1130.59	1017.35	0.899845	0.00215916	0.0246404													YWHAG.4179.57	14-3-3 protein gamma	P61981	YWHAG	7532	62802.6	52936.5	0.842904	0.0108269	0.0682801
	TLL1.6383.90	Tolloid-like protein 1	O43897	TLL1	7092	8551.79	6423.37	0.751114	0.00216063	0.0246404													SERPINA9.7266.4	Serpin A9	Q86WD7	SERPINA9	327657	1827.82	1540.78	0.842961	0.00543257	0.0442359
	CASC4.8838.10	Protein CASC4	Q6P4E1	CASC4	113201	707.475	837.662	1.18402	0.0021943	0.0249202													SRL.10940.25	Sarcalumenin	Q86TD4	SRL	6345	905.456	763.866	0.843626	0.00370311	0.0342124
	CD58.10938.13	Lymphocyte function-associated antigen 3	P19256	CD58	965	1529.96	1280.74	0.837107	0.0021955	0.0249202													ST6GALNAC6.7228.2	Alpha-N-acetylgalactosaminide alpha-2,6-sialyltransferase 6	Q969X2	ST6GALNAC6	30815	2729.35	2302.79	0.843711	0.00641585	0.0484298
	FAM172A.5615.62	Protein FAM172A	Q8WUF8	FAM172A	83989	736.521	549.032	0.745439	0.00220606	0.0249813													MATN2.3325.2	Matrilin-2	O00339	MATN2	4147	7734.76	6530.88	0.844354	0.00192878	0.0229173
	FANK1.15581.16	Fibronectin type 3 and ankyrin repeat domains protein 1	Q8TC84	FANK1		355.143	308.192	0.867796	0.00224343	0.025345													C1QTNF3.7251.64	Complement C1q tumor necrosis factor-related protein 3	Q9BXJ4	C1QTNF3	114899	1256.09	1061.77	0.845302	0.0154577	0.0855481
	CRIM1.8699.43	Cysteine-rich motor neuron 1 protein	Q9NZV1	CRIM1	51232	510.55	602.412	1.17993	0.00225697	0.0254383													FIS1.17746.77	Mitochondrial fission 1 protein	Q9Y3D6	FIS1	51024	2025.35	1714.11	0.846329	0.00694633	0.0509722
	DTX3L.11643.73	E3 ubiquitin-protein ligase DTX3L	Q8TDB6	DTX3L		519.244	740.155	1.42545	0.00226386	0.0254565													PCOLCE2.6081.52	Procollagen C-endopeptidase enhancer 2	Q9UKZ9	PCOLCE2	26577	12837.9	10865.1	0.846332	0.00768129	0.0545722
	PI3.4982.54	Elafin	P19957	PI3	5266	6001.82	3931.35	0.655027	0.00228253	0.0255655													RGMA.5483.1	Repulsive guidance molecule A	Q96B86	RGMA	56963	8794.8	7447.06	0.846757	0.00149909	0.0195348
	C9.3060.43	Complement component C9	P02748	C9	735	100589	112155	1.11498	0.00228415	0.0255655													EFNB1.13104.32	Ephrin-B1	P98172	EFNB1	1947	1336.34	1132.59	0.847531	0.000979715	0.0151479
	CCDC90B.7792.58	Coiled-coil domain-containing protein 90B, mitochondrial	Q9GZT6	CCDC90B	60492	487.387	566.149	1.1616	0.00228994	0.025571													NRGN.18303.39	Neurogranin	Q92686	NRGN	4900	84864	72003.8	0.848461	0.0140019	0.0804109
	KEL.7070.25	Kell blood group glycoprotein	P23276	KEL	3792	331.254	382.222	1.15386	0.00231926	0.0258386													SERPINB5.15417.3	Serpin B5	P36952	SERPINB5	5268	379.083	321.78	0.848836	0.00017465	0.00543556
	EFNA2.14124.6	Ephrin-A2	O43921	EFNA2	1943	4469.6	3321.51	0.743133	0.00233638	0.0259694													COMT.18382.109	Catechol O-methyltransferase	P21964	COMT	1312	1224.23	1039.27	0.848916	0.00126786	0.0177795
	RGS1.18945.11	Regulator of G-protein signaling 1	Q08116	RGS1	5996	4193.92	4951.75	1.1807	0.00237563	0.0261049													CRHBP.6039.24	Corticotropin-releasing factor-binding protein	P24387	CRHBP	1393	3330.65	2828.93	0.849361	0.00779738	0.0550725
	MTAP.9910.9	S-methyl-5'-thioadenosine phosphorylase	Q13126	MTAP	4507	1170.76	1025.01	0.875509	0.00237086	0.0261049													VASN.5682.13	Vasorin	Q6EMK4	VASN	114990	1990.65	1691.09	0.849513	0.00106163	0.0158064
	DYNLL1.3881.49	Dynein light chain 1, cytoplasmic	P63167	DYNLL1	8655	443.584	494.855	1.11558	0.00236785	0.0261049													LRP11.15472.16	Low-density lipoprotein receptor-related protein 11	Q86VZ4	LRP11	84918	3110.81	2645.15	0.850309	0.0140656	0.0806805
	IFNA6.5714.88	Interferon alpha-6	P05013	IFNA6	3443	387.304	421.061	1.08716	0.00237314	0.0261049													KCNIP1.13650.11	Kv channel-interacting protein 1	Q9NZI2	KCNIP1		1932.72	1644.13	0.850684	0.00285374	0.0294155
	FLRT3.9128.34	Leucine-rich repeat transmembrane protein FLRT3	Q9NZU0	FLRT3	23767	1284.78	1382.69	1.07621	0.0023584	0.0261049													NTNG1.5637.81	Netrin-G1	Q9Y2I2	NTNG1	22854	1094.1	930.981	0.85091	0.00025002	0.00689197
	WNT3A.13236.25	Protein Wnt-3a	P56704	WNT3A	89780	3067.84	3729.58	1.2157	0.00238599	0.0261518													ITIH2.9326.33	Inter-alpha-trypsin inhibitor heavy chain H2	P19823	ITIH2	3698	68609.1	58414.9	0.851416	0.00489607	0.0412913
	ALPL.16926.44	Alkaline phosphatase, tissue-nonspecific isozyme	P05186	ALPL	249	1521.15	1322.25	0.869245	0.00239074	0.0261518													AGA.10435.2	N(4)-(beta-N-acetylglucosaminyl)-L-asparaginase	P20933	AGA	175	587.215	500.859	0.852939	0.0014967	0.0195348
	SLITRK4.7139.14	SLIT and NTRK-like protein 4	Q8IW52	SLITRK4	139065	2284.78	1741.48	0.762208	0.00240861	0.0262877													B4GALT2.9595.11	Beta-1,4-galactosyltransferase 2	O60909	B4GALT2	8704	754.006	643.873	0.853936	0.000124484	0.00443315
	DDX25.13984.23	ATP-dependent RNA helicase DDX25	Q9UHL0	DDX25		391.505	369.865	0.944727	0.00242066	0.0263595													IGFBP7.3320.49	Insulin-like growth factor-binding protein 7	Q16270	IGFBP7	3490	30395.3	25962.6	0.854166	0.00827387	0.0567829
	NPTX2.6521.35	Neuronal pentraxin-2	P47972	NPTX2	4885	1269.99	1480.25	1.16556	0.00245673	0.0265723													CA4.14069.61	Carbonic anhydrase 4	P22748	CA4	762	832.502	711.143	0.854224	0.000201459	0.005999
	ETNK1.8328.9	Ethanolamine kinase 1	Q9HBU6	ETNK1	55500	536.14	600.381	1.11982	0.00245093	0.0265723													PTPRR.6361.49	Receptor-type tyrosine-protein phosphatase R	Q15256	PTPRR	5801	404.806	345.8	0.854237	0.00447528	0.0387589
	SEMA3B.5667.3	Semaphorin-3B	Q13214	SEMA3B	7869	603.981	660.122	1.09295	0.00245448	0.0265723													CYCS.2942.50	Cytochrome c	P99999	CYCS	54205	1591.67	1360.05	0.854477	0.00827495	0.0567829
	ADPRH.18395.5	[Protein ADP-ribosylarginine] hydrolase	P54922	ADPRH	141	2186.12	2717.68	1.24315	0.00246225	0.0265725													NRXN1.5110.84	Neurexin-1-beta	P58400	NRXN1	9378	290.283	248.111	0.854721	0.000591192	0.0110539
	CTSB.8007.19	Cathepsin B	P07858	CTSB	1508	3866.25	2790.13	0.721663	0.00248977	0.0268095													INSL5.10462.14	Insulin-like peptide INSL5	Q9Y5Q6	INSL5	10022	311.366	266.157	0.854804	0.0186593	0.0961049
	CCT7.13673.21	T-complex protein 1 subunit eta	Q99832	CCT7	10574	4727.61	2796.67	0.591561	0.00252539	0.0271325													MANBA.6382.17	Beta-mannosidase	O00462	MANBA	4126	2882.65	2464.62	0.854984	0.0194874	0.0988101
	SPRED1.8318.13	Sprouty-related, EVH1 domain-containing protein 1	Q7Z699	SPRED1	161742	340.669	409.784	1.20288	0.00255954	0.0272682													CLEC4G.10781.19	C-type lectin domain family 4 member G	Q6UXB4	CLEC4G	339390	6922.95	5922.94	0.855552	0.00628785	0.0479946
	LRP8.3323.37	Low-density lipoprotein receptor-related protein 8	Q14114	LRP8	7804	1885.59	2218.97	1.1768	0.00257194	0.0272682													SCMH1.12604.16	Polycomb protein SCMH1	Q96GD3	SCMH1		1506.4	1288.98	0.855669	0.00756532	0.054147
	IGF1R.4232.19	Insulin-like growth factor 1 receptor	P08069	IGF1R	3480	3339.11	2547.62	0.762963	0.00255106	0.0272682													LSAMP.2999.6	Limbic system-associated membrane protein	Q13449	LSAMP	4045	923.872	790.538	0.855679	0.011327	0.0702332
	OCRL.10011.65	Inositol polyphosphate 5-phosphatase OCRL-1	Q01968	OCRL	4952	2437.84	2038.44	0.836164	0.00256538	0.0272682													DEFB135.6411.58	Beta-defensin 135	Q30KP9	DEFB135	613209	629.317	538.885	0.856301	0.0153404	0.0850601
	GSN.16607.78	Gelsolin	P06396	GSN	2934	73113.6	63513.6	0.868698	0.00256716	0.0272682													PIK3C2A.14028.22	Phosphatidylinositol 4-phosphate 3-kinase C2 domain-containing subunit alpha	O00443	PIK3C2A		3149.32	2697.5	0.856535	0.00154805	0.0199142
	APTX.17736.105	Aprataxin	Q7Z2E3	APTX	54840	898.984	784.713	0.872888	0.00257025	0.0272682													TRIL.6527.1	TLR4 interactor with leucine rich repeats	Q7L0X0	TRIL	9865	2141.25	1834.06	0.856537	0.0135415	0.0784204
	NFKBID.19123.6	NF-kappa-B inhibitor delta	Q8NI38	NFKBID	84807	2491.39	2176.93	0.873779	0.00260219	0.0275284													DSG2.9484.75	Desmoglein-2	Q14126	DSG2	1829	2318.64	1987.57	0.857215	0.0149526	0.0838224
	SPTLC2.7267.2	Serine palmitoyltransferase 2	O15270	SPTLC2	9517	664.848	805.645	1.21177	0.00265559	0.0280319													ARPC3.13573.5	Actin-related protein 2/3 complex subunit 3	O15145	ARPC3	10094	3242.12	2780.22	0.857532	0.0112813	0.0701302
	GLUL.19238.12	Glutamine synthetase	P15104	GLUL	2752	6712.89	9346.48	1.39232	0.00267169	0.0281402													CXCL12.9278.9	Stromal cell-derived factor 1	P48061	CXCL12	6387	9111.56	7813.6	0.857548	0.00983187	0.0641799
	TPSAB1.9409.11	Tryptase beta-1	Q15661	TPSAB1	7177	12616.1	8417.73	0.667218	0.00270638	0.0284436													S100A16.17836.17	Protein S100-A16	Q96FQ6	S100A16	140576	2541.99	2180.17	0.857661	0.00642156	0.0484298
	SMCO2.7925.18	Single-pass membrane and coiled-coil domain-containing protein 2	A6NFE2	SMCO2	341346	807.445	892.269	1.10505	0.00274496	0.0287863													LAMTOR3.12490.92	Ragulator complex protein LAMTOR3	Q9UHA4	LAMTOR3		2076.22	1780.91	0.857769	0.00118208	0.0168693
	ABHD12.7825.7	Monoacylglycerol lipase ABHD12	Q8N2K0	ABHD12	26090	451.738	498.367	1.10322	0.00275296	0.0288076													ASPA.18187.16	Aspartoacylase	P45381	ASPA	443	765.959	657.192	0.857999	0.00190401	0.0226788
	GCNT1.7016.12	Beta-1,3-galactosyl-O-glycosyl-glycoprotein beta-1,6-N-acetylglucosaminyltransferase	Q02742	GCNT1	2650	611.276	703.335	1.1506	0.00278914	0.0291229													PEF1.19272.9	Peflin	Q9UBV8	PEF1	553115	6454.04	5538.06	0.858077	0.0150997	0.0843065
	KIAA1024.9075.121	UPF0258 protein KIAA1024	Q9UPX6	KIAA1024	23251	327.385	369.969	1.13007	0.00280369	0.0292116													IGF1.8406.17	Insulin-like growth factor I	P05019	IGF1	3479	210.322	180.54	0.858399	0.000835917	0.0137627
	GALNT3.6593.5	Polypeptide N-acetylgalactosaminyltransferase 3	Q14435	GALNT3	2591	570.41	668.908	1.17268	0.00285166	0.0294155													CREB3L4.11308.8	Cyclic AMP-responsive element-binding protein 3-like protein 4	Q8TEY5	CREB3L4		1009.58	867.439	0.859211	0.00301314	0.0303977
	TWSG1.9234.8	Twisted gastrulation protein homolog 1	Q9GZX9	TWSG1	57045	1523.31	1273.64	0.836102	0.00282939	0.0294155													FBLN1.6470.19	Fibulin-1	P23142	FBLN1	2192	37234	32005.3	0.85957	0.00205162	0.0237625
	SECTM1.13093.6	Secreted and transmembrane protein 1	Q8WVN6	SECTM1	6398	1204.06	1002.38	0.832494	0.00283818	0.0294155													SOD2.5008.51	Superoxide dismutase [Mn], mitochondrial	P04179	SOD2	6648	21975.4	18919.5	0.860941	0.016863	0.0894909
	SDCBP.17806.6	Syntenin-1	O00560	SDCBP	6386	26583.3	17847.7	0.671389	0.00284618	0.0294155													PSMB3.18339.207	Proteasome subunit beta type-3	P49720	PSMB3	5691	1720.62	1481.6	0.861085	0.0109584	0.0689225
	KCNIP1.13650.11	Kv channel-interacting protein 1	Q9NZI2	KCNIP1		1932.72	1644.13	0.850684	0.00285374	0.0294155													SPINK14.8587.21	Serine protease inhibitor Kazal-type 14	Q6IE38	SPINK14	408187	1218.54	1049.3	0.861108	0.00716691	0.0523043
	DRGX.8034.6	Dorsal root ganglia homeobox protein	A6NNA5	DRGX	644168	326.791	293.226	0.897291	0.00286764	0.0294958													HTATIP2.10630.5	Oxidoreductase HTATIP2	Q9BUP3	HTATIP2	10553	874.037	752.768	0.861254	0.0186395	0.0961049
	SVIP.18285.6	Small VCP/p97-interacting protein	Q8NHG7	SVIP	258010	940.845	850.408	0.903878	0.00289221	0.0296851													TMEFF1.15641.20	Tomoregulin-1	Q8IYR6	TMEFF1	8577	962.639	831.335	0.863599	0.00153285	0.0198776
	GRAMD1C.8336.267	GRAM domain-containing protein 1C	Q8IYS0	GRAMD1C	54762	902.35	994.075	1.10165	0.00290941	0.0297983													SMIM9.8888.33	Small integral membrane protein 9	A6NGZ8	SMIM9	100132963	756.86	653.627	0.863604	0.00663964	0.0494984
	SLC35G2.13501.10	Solute carrier family 35 member G2	Q8TBE7	SLC35G2		1256.24	1618.39	1.28828	0.00291634	0.029806													IL2.3070.1	Interleukin-2	P60568	IL2	3558	2166.11	1872.75	0.864571	0.00705901	0.0516732
	IL2RB.9343.16	Interleukin-2 receptor subunit beta	P14784	IL2RB	3560	2267.13	1729.28	0.762763	0.00292879	0.0298274													PTPN4.14254.27	Tyrosine-protein phosphatase non-receptor type 4	P29074	PTPN4		1753.87	1516.43	0.864619	0.00432649	0.0378921
	FAXDC2.9074.6	Fatty acid hydroxylase domain-containing protein 2	Q96IV6	FAXDC2	10826	467.76	506.691	1.08323	0.0029308	0.0298274													RNF150.9774.59	RING finger protein 150	Q9ULK6	RNF150	57484	268.211	231.978	0.864908	0.0107611	0.0681254
	JAG2.5093.47	Protein jagged-2	Q9Y219	JAG2	3714	368.297	406.014	1.10241	0.002952	0.0299799													CDHR3.8222.49	Cadherin-related family member 3	Q6ZTQ4	CDHR3	222256	572.548	495.211	0.864924	0.000725423	0.0125879
	PA2G4.4258.15	Proliferation-associated protein 2G4	Q9UQ80	PA2G4	5036	28560.5	20511.7	0.718186	0.00300332	0.0303977													IFNGR1.5825.49	Interferon gamma receptor 1	P15260	IFNGR1	3459	442.29	382.725	0.865325	0.00954224	0.0631817
	CREB3L4.11308.8	Cyclic AMP-responsive element-binding protein 3-like protein 4	Q8TEY5	CREB3L4		1009.58	867.439	0.859211	0.00301314	0.0303977													NELL2.6022.57	Protein kinase C-binding protein NELL2	Q99435	NELL2	4753	920.376	796.488	0.865394	0.00581164	0.0460351
	SPINK4.19213.1	Serine protease inhibitor Kazal-type 4	O60575	SPINK4	27290	2226.38	1927.55	0.865776	0.00301966	0.0303977													SPINK4.19213.1	Serine protease inhibitor Kazal-type 4	O60575	SPINK4	27290	2226.38	1927.55	0.865776	0.00301966	0.0303977
	CD55.5069.9	Complement decay-accelerating factor	P08174	CD55	1604	10102.7	8391.87	0.830655	0.00302637	0.0303977													PRG2.7258.5	Bone marrow proteoglycan	P13727	PRG2	5553	276.899	239.766	0.865894	0.00161245	0.0204211
	GAS1.5463.22	Growth arrest-specific protein 1	P54826	GAS1	2619	9455.08	6983.17	0.738563	0.00303986	0.0303977													WFDC5.6969.14	WAP four-disulfide core domain protein 5	Q8TCV5	WFDC5	149708	342.376	296.465	0.865905	5.01314e-05	0.0023944
	TMEM132D.13416.8	Transmembrane protein 132D	Q14C87	TMEM132D		3569.1	2725.09	0.763523	0.00304017	0.0303977													CSF2RA.10438.19	Granulocyte-macrophage colony-stimulating factor receptor subunit alpha	P15509	CSF2RA	1438	1068.88	926.506	0.866804	0.00450039	0.0389066
	UNC5B.15394.79	Netrin receptor UNC5B	Q8IZJ1	UNC5B	219699	11703.8	8487.52	0.725194	0.00304355	0.0303977													FASLG.3052.8	Tumor necrosis factor ligand superfamily member 6, soluble form	P48023	FASLG	356	747.412	648.528	0.867699	0.017715	0.0923859
	FGF3.7894.155	Fibroblast growth factor 3	P11487	FGF3	2248	425.58	487.479	1.14545	0.00302568	0.0303977													FANK1.15581.16	Fibronectin type 3 and ankyrin repeat domains protein 1	Q8TC84	FANK1		355.143	308.192	0.867796	0.00224343	0.025345
	FCN3.5462.62	Ficolin-3	O75636	FCN3	8547	867.024	1030.51	1.18856	0.00308233	0.0304696													GSTM3.9748.31	Glutathione S-transferase Mu 3	P21266	GSTM3	2947	639.021	554.573	0.867849	0.0163525	0.0876495
	TNFRSF10D.14121.24	Tumor necrosis factor receptor superfamily member 10D	Q9UBN6	TNFRSF10D	8793	1129.99	1025	0.907087	0.00305789	0.0304696													GSN.16607.78	Gelsolin	P06396	GSN	2934	73113.6	63513.6	0.868698	0.00256716	0.0272682
	PTPRD.9296.15	Receptor-type tyrosine-protein phosphatase delta	P23468	PTPRD	5789	4583.73	3508.43	0.765409	0.00306351	0.0304696													ALPL.16926.44	Alkaline phosphatase, tissue-nonspecific isozyme	P05186	ALPL	249	1521.15	1322.25	0.869245	0.00239074	0.0261518
	NTM.8428.102	Neurotrimin	Q9P121	NTM	50863	3950.74	3210.33	0.812592	0.00307053	0.0304696													KLKB1.4152.58	Plasma kallikrein	P03952	KLKB1	3818	48717	42360.8	0.869528	0.0101511	0.0655271
	GCH1.11185.145	GTP cyclohydrolase 1	P30793	GCH1		670.63	770.132	1.14837	0.00307907	0.0304696													SEMA3C.6448.36	Semaphorin-3C	Q99985	SEMA3C	10512	815.906	710.463	0.870766	0.0151564	0.0845256
	HP.3054.3	Haptoglobin	P00738	HP	3240	43867.5	57660.9	1.31443	0.00317146	0.0312865													DDX46.14216.35	Probable ATP-dependent RNA helicase DDX46	Q7L014	DDX46		639.094	556.696	0.87107	0.0144341	0.0818797
	VWA2.7128.9	von Willebrand factor A domain-containing protein 2	Q5GFL6	VWA2	340706	306.493	257.723	0.840875	0.00317978	0.0313046													HAPLN1.3196.6	Hyaluronan and proteoglycan link protein 1	P10915	HAPLN1	1404	1306.09	1138.3	0.871533	0.0035835	0.0335666
	VIM.15540.6	Vimentin	P08670	VIM	7431	2492.58	3976.82	1.59547	0.00319635	0.031379													NTF3.4145.58	Neurotrophin-3	P20783	NTF3	4908	308.612	269.206	0.872313	0.00498374	0.0416665
	CADM3.3630.27	Cell adhesion molecule 3	Q8N126	CADM3	57863	971.778	858.316	0.883242	0.00320035	0.031379													MUTYH.10030.8	Adenine DNA glycosylase	Q9UIF7	MUTYH	4595	201.772	176.11	0.872815	0.00664728	0.0494984
	SPINT2.2843.13	Kunitz-type protease inhibitor 2	O43291	SPINT2	10653	704.747	548.025	0.777619	0.00321993	0.0314605													FUT9.6991.24	Alpha-(1,3)-fucosyltransferase 9	Q9Y231	FUT9	10690	2702.07	2358.57	0.872877	0.00566032	0.0452076
	B3GALT2.11638.42	Beta-1,3-galactosyltransferase 2	O43825	B3GALT2		922.953	831.718	0.901149	0.0032217	0.0314605													APTX.17736.105	Aprataxin	Q7Z2E3	APTX	54840	898.984	784.713	0.872888	0.00257025	0.0272682
	DLK1.6496.60	Protein delta homolog 1	P80370	DLK1	8788	426.342	296.3	0.694982	0.00323424	0.0314722													RPS6KB1.8962.48	Ribosomal protein S6 kinase beta-1	P23443	RPS6KB1	6198	805.231	702.94	0.872966	0.000908348	0.0145095
	CA6.3352.80	Carbonic anhydrase 6	P23280	CA6	765	1884.03	1102.22	0.585033	0.00323595	0.0314722													MANSC4.9578.263	MANSC domain-containing protein 4	A6NHS7	MANSC4	100287284	272.012	237.476	0.873037	0.00174881	0.0216349
	IL17RA.2992.59	Interleukin-17 receptor A	Q96F46	IL17RA	23765	12698.8	8684.16	0.683857	0.00326986	0.031738													SEMA4C.7923.41	Semaphorin-4C	Q9C0C4	SEMA4C	54910	858.089	749.293	0.873211	0.0101605	0.0655271
	SRSF6.11573.3	Serine/arginine-rich splicing factor 6	Q13247	SRSF6		367.621	471.394	1.28228	0.00327706	0.0317441													STX2.7738.299	Syntaxin-2	P32856	STX2	2054	1046.85	914.469	0.873547	0.00680757	0.050137
	HPSE.5604.30	Heparanase	Q9Y251	HPSE	10855	441.469	821.815	1.86155	0.0033466	0.0321594													ZNF334.12763.69	Zinc finger protein 334	Q9HCZ1	ZNF334		1433.59	1252.54	0.873711	0.000588818	0.0110524
	LEFTY2.15503.15	Left-right determination factor 2	O00292	LEFTY2	7044	7702.94	5592.35	0.726002	0.00333455	0.0321594													NFKBID.19123.6	NF-kappa-B inhibitor delta	Q8NI38	NFKBID	84807	2491.39	2176.93	0.873779	0.00260219	0.0275284
	ART3.7970.315	Ecto-ADP-ribosyltransferase 3	Q13508	ART3	419	5860.74	4310.53	0.735493	0.00334629	0.0321594													RNF149.9773.15	E3 ubiquitin-protein ligase RNF149	Q8NC42	RNF149	284996	308.327	269.47	0.873973	0.00884737	0.0597755
	SSRP1.5032.64	FACT complex subunit SSRP1	Q08945	SSRP1	6749	380.683	421.363	1.10686	0.00333393	0.0321594													CD3E.18870.1	T-cell surface glycoprotein CD3 epsilon chain	P07766	CD3E	916	887.492	775.674	0.874006	0.000483332	0.00975561
	PLXNB2.9216.100	Plexin-B2	O15031	PLXNB2	23654	3648.97	4273.62	1.17118	0.00337934	0.0324094													CALB1.9918.23	Calbindin	P05937	CALB1	793	1355.9	1185.26	0.874153	0.0123798	0.0744788
	CD4.3143.3	T-cell surface glycoprotein CD4	P01730	CD4	920	485.275	569.213	1.17297	0.00339955	0.0325386													APOH.8288.27	Beta-2-glycoprotein 1	P02749	APOH	350	170620	149149	0.874162	0.000563243	0.010825
	EGFR.19567.1	Epidermal growth factor receptor variant III	P00533	EGFR		732.585	867.435	1.18407	0.00346084	0.0329468													EGFR.2677.1	Epidermal growth factor receptor	P00533	EGFR	1956	14094.1	12323.8	0.874401	0.0164911	0.0880985
	BDP1.8929.7	Transcription factor TFIIIB component B'' homolog	A6H8Y1	BDP1	55814	1351.84	1533.31	1.13424	0.003455	0.0329468													FGFR1.5532.53	Fibroblast growth factor receptor 1	P11362	FGFR1	2260	426.538	373.044	0.874587	0.01424	0.0813909
	DPP10.7890.68	Inactive dipeptidyl peptidase 10	Q8N608	DPP10	57628	526.889	568.55	1.07907	0.00346269	0.0329468													STAT5B.16551.14	Signal transducer and activator of transcription 5B	P51692	STAT5B		979.459	856.992	0.874964	0.00211297	0.0243269
	MXI1.9035.2	MAX-interacting protein 1	P50539	MXI1	4601	260.716	306.171	1.17435	0.00348344	0.0330789													MPL.3473.78	Thrombopoietin Receptor	P40238	MPL	4352	198.854	173.994	0.874987	0.00145557	0.0192374
	CR2.15570.99	Complement receptor type 2	P20023	CR2	1380	6344.72	4323.42	0.68142	0.00353038	0.0333672													RAET1G.18927.14	Retinoic acid early transcript 1G protein	Q6H3X3	RAET1G	353091	997.933	873.526	0.875335	0.00753676	0.0540228
	KIR3DS1.5097.14	Killer cell immunoglobulin-like receptor 3DS1	Q14943	KIR3DS1	3813	554.834	613.502	1.10574	0.00353319	0.0333672													MTAP.9910.9	S-methyl-5'-thioadenosine phosphorylase	Q13126	MTAP	4507	1170.76	1025.01	0.875509	0.00237086	0.0261049
	ZNF175.12716.3	Zinc finger protein 175	Q9Y473	ZNF175	7728	1820	2008.67	1.10367	0.00353454	0.0333672													BMP6.8459.10	Bone morphogenetic protein 6	P22004	BMP6	654	446.907	391.369	0.875728	0.0161559	0.0874747
	HRASLS2.7822.11	HRAS-like suppressor 2	Q9NWW9	HRASLS2	54979	333.742	455.051	1.36348	0.00355903	0.033481													ZAP70.3837.6	Tyrosine-protein kinase ZAP-70	P43403	ZAP70	7535	911.984	799.242	0.876377	0.0161812	0.0874747
	MSR1.11207.3	Macrophage scavenger receptor types I and II	P21757	MSR1	4481	547.966	495.179	0.903666	0.00356048	0.033481													PEAR1.8275.31	Platelet endothelial aggregation receptor 1	Q5VY43	PEAR1	375033	8328.86	7303.48	0.876887	0.00862669	0.0587785
	NETO1.5639.49	Neuropilin and tolloid-like protein 1	Q8TDF5	NETO1	81832	898.191	1082.7	1.20542	0.00357246	0.0335283													LRTM2.8906.60	Leucine-rich repeat and transmembrane domain-containing protein 2	Q8N967	LRTM2	654429	4314.21	3785.37	0.87742	0.00141595	0.0188839
	HAPLN1.3196.6	Hyaluronan and proteoglycan link protein 1	P10915	HAPLN1	1404	1306.09	1138.3	0.871533	0.0035835	0.0335666													JTB.9038.12	Protein JTB	O76095	JTB	10899	1242.67	1090.4	0.877467	0.0117231	0.0716756
	SCN2B.8353.15	Sodium channel subunit beta-2	O60939	SCN2B	6327	780.189	628.203	0.805194	0.00359512	0.0336102													BAMBI.8811.24	BMP and activin membrane-bound inhibitor homolog	Q13145	BAMBI	25805	722.051	634.521	0.878775	0.0058728	0.0461094
	LY6G6D.6469.62	Lymphocyte antigen 6 complex locus protein G6d	O95868	LY6G6D	58530	274.136	288.175	1.05121	0.00364687	0.034028													CPT1B.11709.29	Carnitine O-palmitoyltransferase 1, muscle isoform	Q92523	CPT1B	1375	1690.81	1485.93	0.878827	0.00508763	0.042315
	FGG.4989.7	Fibrinogen gamma chain	P02679	FGG	2266	37555.9	43526	1.15896	0.00368825	0.0341499													ALB.18380.78	Serum albumin	P02768	ALB	213	109383	96179.1	0.87929	0.000397713	0.00888227
	LTA.LTB.3505.6	Lymphotoxin alpha1:beta2	P01374, Q06643	LTA LTB	4049 4050	223.058	179.63	0.805306	0.00367918	0.0341499													SLC27A2.9045.3	Very long-chain acyl-CoA synthetase	O14975	SLC27A2	11001	557.666	490.504	0.879565	0.0190726	0.0975676
	ATP1B2.7218.87	Sodium/potassium-transporting ATPase subunit beta-2	P14415	ATP1B2	482	4054.54	3048.66	0.751914	0.00368297	0.0341499													ADPGK.6221.1	ADP-dependent glucokinase	Q9BRR6	ADPGK	83440	1574.7	1387.6	0.881184	0.0195203	0.0988101
	FCAR.4987.17	Immunoglobulin alpha Fc receptor	P24071	FCAR	2204	321.23	364.039	1.13327	0.00367679	0.0341499													TEK.3773.15	Angiopoietin-1 receptor, soluble	Q02763	TEK	7010	1612.89	1421.73	0.881479	0.0123823	0.0744788
	SRL.10940.25	Sarcalumenin	Q86TD4	SRL	6345	905.456	763.866	0.843626	0.00370311	0.0342124													SIRT5.12461.8	NAD-dependent protein deacylase sirtuin-5, mitochondrial	Q9NXA8	SIRT5	23408	2659	2345	0.88191	0.0128966	0.0766174
	SNX7.14245.195	Sorting nexin-7	Q9UNH6	SNX7		327.214	271.248	0.828964	0.00370918	0.0342124													GPR64.10767.52	G-protein coupled receptor 64	Q8IZP9	GPR64	10149	553.65	488.288	0.881942	0.011001	0.0690291
	F13A1.F13B.16927.9	Coagulation factor XIII	P00488, P05160	F13A1 F13B	2162 2165	7143.84	5735.04	0.802795	0.00372104	0.03423													ARF5.18409.61	ADP-ribosylation factor 5	P84085	ARF5	381	995.711	878.763	0.882548	0.0158767	0.0870334
	BIRC7.15412.40	Baculoviral IAP repeat-containing protein 7	Q96CA5	BIRC7	79444	360.903	390.509	1.08203	0.00372528	0.03423													MAD1L1.13618.15	Mitotic spindle assembly checkpoint protein MAD1	Q9Y6D9	MAD1L1	8379	1299.9	1147.34	0.882637	0.000540951	0.0106512
	PIN4.12718.43	Peptidyl-prolyl cis-trans isomerase NIMA-interacting 4	Q9Y237	PIN4	5303	8985.02	6351.26	0.706872	0.00375983	0.0344818													CADM3.3630.27	Cell adhesion molecule 3	Q8N126	CADM3	57863	971.778	858.316	0.883242	0.00320035	0.031379
	FAM162B.11163.7	Protein FAM162B	Q5T6X4	FAM162B		1185.68	1285.73	1.08439	0.00379877	0.0347069													FAM19A5.5609.92	Protein FAM19A5	Q7Z5A7	FAM19A5	25817	590.761	521.802	0.883271	0.000264583	0.0070076
	CISD2.8094.20	CDGSH iron-sulfur domain-containing protein 2	Q8N5K1	CISD2	493856	382.942	412.649	1.07757	0.0037934	0.0347069													EPHB6.5078.82	Ephrin type-B receptor 6	O15197	EPHB6	2051	964.428	852.254	0.883689	0.0161285	0.0874747
	POMC.4890.10	Corticotropin	P01189	POMC	5443	457.31	498.121	1.08924	0.00382066	0.0348409													U2AF2.13577.25	Splicing factor U2AF 65 kDa subunit	P26368	U2AF2		870.769	770.842	0.885242	0.00811906	0.0561122
	CALN1.10933.107	Calcium-binding protein 8	Q9BXU9	CALN1	83698	868.067	947.656	1.09169	0.00383416	0.0348981													ELL2.11494.4	RNA polymerase II elongation factor ELL2	O00472	ELL2		896.291	793.678	0.885514	0.0137007	0.0789629
	C10orf105.11220.53	Uncharacterized protein C10orf105	Q8TEF2	C10orf105		296.631	320.578	1.08073	0.00386723	0.0351328													BCL10.8768.4	B-cell lymphoma/leukemia 10	O95999	BCL10	8915	872.808	773.171	0.885843	0.0135261	0.0784204
	EPHA1.3431.54	Ephrin type-A receptor 1	P21709	EPHA1	2041	13538.8	9315.33	0.688048	0.00387932	0.0351763													N6AMT1.11096.57	HemK methyltransferase family member 2	Q9Y5N5	N6AMT1	29104	2519.93	2233.78	0.886446	0.0196181	0.0990669
	CLEC10A.10955.4	C-type lectin domain family 10 member A	Q8IUN9	CLEC10A	10462	412.015	377.24	0.915597	0.00388684	0.0351784													ACADS.17393.13	Short-chain specific acyl-CoA dehydrogenase, mitochondrial	P16219	ACADS	35	1893.12	1680.23	0.887545	0.00957417	0.0631817
	CILP2.8841.65	Cartilage intermediate layer protein 2	Q8IUL8	CILP2	148113	2826.48	2069.49	0.732177	0.00390872	0.0352076													WFDC10A.13429.3	WAP four-disulfide core domain protein 10A	Q9H1F0	WFDC10A	140832	752.851	669.633	0.889463	0.0134783	0.0782424
	DLK1.6373.54	Protein delta homolog 1	P80370	DLK1	8788	1425.38	966.631	0.678157	0.00391196	0.0352076													PPAPDC1A.13548.53	Phosphatidate phosphatase PPAPDC1A	Q5VZY2	PPAPDC1A		508.405	452.288	0.889622	0.00882359	0.0596985
	CLN5.8874.53	Ceroid-lipofuscinosis neuronal protein 5	O75503	CLN5	1203	1561.15	1713.63	1.09767	0.00389783	0.0352076													TES.17419.17	Testin	Q9UGI8	TES	26136	782.847	697.519	0.891003	0.0192217	0.0978116
	SOST.13101.60	Sclerostin	Q9BQB4	SOST	50964	1262.72	1407.29	1.11449	0.00396039	0.0355771													ITIH1.7955.195	Inter-alpha-trypsin inhibitor heavy chain H1	P19827	ITIH1	3697	32130.9	28631.5	0.891087	0.017364	0.0911373
	POMC.2558.51	Beta-endorphin	P01189	POMC	5443	341.121	371.533	1.08915	0.00401621	0.0360116													MGAT4C.7208.60	Alpha-1,3-mannosyl-glycoprotein 4-beta-N-acetylglucosaminyltransferase C	Q9UBM8	MGAT4C	25834	353.868	315.445	0.89142	7.63625e-05	0.00313692
	PFKFB3.12456.5	6-phosphofructo-2-kinase/fructose-2,6-bisphosphatase 3	Q16875	PFKFB3		3073.54	2489.17	0.809871	0.00411949	0.036869													PHEX.18921.30	Phosphate-regulating neutral endopeptidase	P78562	PHEX	5251	262.264	234.241	0.893147	0.0159002	0.0870631
	ZFAND1.19173.5	AN1-type zinc finger protein 1	Q8TCF1	ZFAND1	79752	19511.9	13878.3	0.711275	0.00412876	0.0368836													THPO.8059.1	Thrombopoietin	P40225	THPO	7066	904.44	810.517	0.896153	0.0199026	0.0996989
	KAT2A.19369.17	Histone acetyltransferase KAT2A	Q92830	KAT2A	2648	323.515	297.798	0.920508	0.00416724	0.0371585													SET.5364.7	Protein SET	Q01105	SET	6418	10758.7	9649.57	0.896911	0.0168936	0.0895547
	RBP7.14208.3	Retinoid-binding protein 7	Q96R05	RBP7		4465.15	2867.11	0.642108	0.00417755	0.0371817													DRGX.8034.6	Dorsal root ganglia homeobox protein	A6NNA5	DRGX	644168	326.791	293.226	0.897291	0.00286764	0.0294958
	SIGLEC12.8352.26	Sialic acid-binding Ig-like lectin 12	Q96PQ1	SIGLEC12	89858	1773.89	2161.28	1.21838	0.00418844	0.03721													LYPD3.13107.9	Ly6/PLAUR domain-containing protein 3	O95274	LYPD3	27076	947.639	850.592	0.897591	0.00897013	0.0603547
	IGSF3.9715.15	Immunoglobulin superfamily member 3	O75054	IGSF3	3321	424.301	330.642	0.779261	0.00422706	0.0374841													FLT3LG.14093.10	Fms-related tyrosine kinase 3 ligand	P49771	FLT3LG	2323	1130.59	1017.35	0.899845	0.00215916	0.0246404
	PSG1.15631.18	Pregnancy-specific beta-1-glycoprotein 1	P11464	PSG1	5669	371.44	418.206	1.1259	0.00427096	0.0378039													B3GALT2.11638.42	Beta-1,3-galactosyltransferase 2	O43825	B3GALT2		922.953	831.718	0.901149	0.0032217	0.0314605
	PLA2G5.2449.1	Calcium-dependent phospholipase A2	P39877	PLA2G5	5322	470.37	567.336	1.20615	0.00432229	0.0378921													PTPN9.12633.3	Tyrosine-protein phosphatase non-receptor type 9	P43378	PTPN9		433.553	390.872	0.901554	0.0056584	0.0452076
	C4A.C4B.18821.9	C4a anaphylatoxin	P0C0L4 P0C0L5	C4A C4B	720 721	21529.6	14576.6	0.677047	0.00429063	0.0378921													ADI1.12457.10	1,2-dihydroxy-3-keto-5-methylthiopentene dioxygenase	Q9BV57	ADI1		680.348	614.28	0.902891	0.016352	0.0876495
	PGLYRP2.5601.2	N-acetylmuramoyl-L-alanine amidase	Q96PD5	PGLYRP2	114770	17617	13732.7	0.779517	0.00429684	0.0378921													MSR1.11207.3	Macrophage scavenger receptor types I and II	P21757	MSR1	4481	547.966	495.179	0.903666	0.00356048	0.033481
	PTPN4.14254.27	Tyrosine-protein phosphatase non-receptor type 4	P29074	PTPN4		1753.87	1516.43	0.864619	0.00432649	0.0378921													SVIP.18285.6	Small VCP/p97-interacting protein	Q8NHG7	SVIP	258010	940.845	850.408	0.903878	0.00289221	0.0296851
	VPS24.12508.9	Charged multivesicular body protein 3	Q9Y3E7	VPS24	51652	5227.71	3973.52	0.760088	0.00432806	0.0378921													RHPN2.11439.88	Rhophilin-2	Q8IUC4	RHPN2		808.284	732.517	0.906261	0.00626843	0.0479946
	IL7R.5089.11	Interleukin-7 receptor subunit alpha	P16871	IL7R	3575	385.434	439.734	1.14088	0.0043224	0.0378921													CALCOCO2.12534.10	Calcium-binding and coiled-coil domain-containing protein 2	Q13137	CALCOCO2		1671.77	1515.59	0.906578	0.00648636	0.0486628
	PDIA4.7146.16	Protein disulfide-isomerase A4	P13667	PDIA4	9601	724.221	801.813	1.10714	0.00433998	0.0379277													TNFRSF10D.14121.24	Tumor necrosis factor receptor superfamily member 10D	Q9UBN6	TNFRSF10D	8793	1129.99	1025	0.907087	0.00305789	0.0304696
	PLOD3.10612.18	Procollagen-lysine,2-oxoglutarate 5-dioxygenase 3	O60568	PLOD3	8985	2605.33	3407.5	1.3079	0.00441921	0.0383488													TSR3.7018.10	Ribosome biogenesis protein TSR3 homolog	Q9UJK0	TSR3	115939	556.325	504.666	0.907143	0.0117181	0.0716756
	IL17RD.3376.49	Interleukin-17 receptor D	Q8NFM7	IL17RD	54756	493.559	452.605	0.917023	0.00441636	0.0383488													MICALL2.12891.1	MICAL-like protein 2	Q8IY33	MICALL2		1934.13	1755.49	0.907639	0.00904735	0.0606825
	GIF.17672.184	Gastric intrinsic factor	P27352	GIF	2694	1228.66	887.084	0.721992	0.00441997	0.0383488													TNR.11302.237	Tenascin-R	Q92752	TNR	7143	1579.22	1433.58	0.90778	0.0114583	0.070729
	C11orf73.8686.342	Protein Hikeshi	Q53FT3	C11orf73	51501	802.775	905.886	1.12844	0.00441949	0.0383488													SPIN1.18210.12	Spindlin-1	Q9Y657	SPIN1	10927	332.512	302.198	0.908834	0.0193957	0.0984894
	PTPRR.6361.49	Receptor-type tyrosine-protein phosphatase R	Q15256	PTPRR	5801	404.806	345.8	0.854237	0.00447528	0.0387589													ATP2A3.13510.7	Sarcoplasmic/endoplasmic reticulum calcium ATPase 3	Q93084	ATP2A3	489	1336.32	1215.11	0.909292	0.00625571	0.0479946
	CSF2RA.10438.19	Granulocyte-macrophage colony-stimulating factor receptor subunit alpha	P15509	CSF2RA	1438	1068.88	926.506	0.866804	0.00450039	0.0389066													GUCA1A.10008.43	Guanylyl cyclase-activating protein 1	P43080	GUCA1A	2978	468.268	426.316	0.910411	0.00963594	0.0635025
	POSTN.3457.57	Periostin	Q15063	POSTN	10631	2898.81	2205.49	0.760825	0.00454798	0.0392477													TCP11.8334.65	T-complex protein 11 homolog	Q8WWU5	TCP11	6954	1874.69	1709.82	0.912052	0.0106511	0.0677848
	ATF6.11277.23	Cyclic AMP-dependent transcription factor ATF-6 alpha	P18850	ATF6	22926	9905.2	12698	1.28195	0.00461403	0.039556													GHRL.8447.11	Appetite-regulating hormone	Q9UBU3	GHRL	51738	1097.84	1001.43	0.912186	0.00509785	0.042327
	STAP1.12510.3	Signal-transducing adaptor protein 1	Q9ULZ2	STAP1		1994.54	1820.02	0.912499	0.00459414	0.039556													STAP1.12510.3	Signal-transducing adaptor protein 1	Q9ULZ2	STAP1		1994.54	1820.02	0.912499	0.00459414	0.039556
	CAMP.9384.17	Cathelicidin antimicrobial peptide	P49913	CAMP	820	5799	4142.22	0.714299	0.00460803	0.039556													MID2.14249.68	Probable E3 ubiquitin-protein ligase MID2	Q9UJV3	MID2		369.449	337.864	0.91451	0.0131099	0.0772817
	CHGB.8235.48	Secretogranin-1	P05060	CHGB	1114	540.564	430.959	0.79724	0.0046165	0.039556													CLEC10A.10955.4	C-type lectin domain family 10 member A	Q8IUN9	CLEC10A	10462	412.015	377.24	0.915597	0.00388684	0.0351784
	VTI1A.7952.2	Vesicle transport through interaction with t-SNAREs homolog 1A	Q96AJ9	VTI1A	143187	411.905	337.038	0.818242	0.00464954	0.0397684													TMEM106B.8687.26	Transmembrane protein 106B	Q9NUM4	TMEM106B	54664	358.26	328.149	0.915952	0.00110249	0.0162146
	NBL1.2944.66	Neuroblastoma suppressor of tumorigenicity 1	P41271	NBL1	4681	1315.74	1048.41	0.796821	0.00467769	0.0399384													CNTNAP2.6965.19	Contactin-associated protein-like 2	Q9UHC6	CNTNAP2	26047	849.63	778.346	0.9161	0.0101364	0.0655271
	SIGLEC5.16792.4	Sialic acid-binding Ig-like lectin 5	O15389	SIGLEC5	8778	9101.82	12444.4	1.36724	0.00471538	0.040189													CELA3B.6357.83	Chymotrypsin-like elastase family member 3B	P08861	CELA3B	23436	717.743	657.709	0.916356	0.00201464	0.0235318
	CCL22.3508.78	C-C motif chemokine 22	O00626	CCL22	6367	17938.5	12964.3	0.722708	0.00478833	0.0407388													IL17RD.3376.49	Interleukin-17 receptor D	Q8NFM7	IL17RD	54756	493.559	452.605	0.917023	0.00441636	0.0383488
	JAKMIP3.9068.17	Janus kinase and microtubule-interacting protein 3	Q5VZ66	JAKMIP3	282973	1287.41	1183.26	0.919104	0.00482259	0.040958													SATB2.10081.17	DNA-binding protein SATB2	Q9UPW6	SATB2	23314	545.278	500.116	0.917175	0.0146755	0.0828978
	PRC1.15310.61	Protein regulator of cytokinesis 1	O43663	PRC1	9055	813.29	903.766	1.11125	0.00483451	0.0409871													SBSN.5724.58	Suprabasin	Q6UWP8	SBSN	374897	375.864	344.967	0.917797	0.00149961	0.0195348
	CADM1.3326.58	Cell adhesion molecule 1	Q9BY67	CADM1	23705	2227	1738.92	0.780835	0.00487984	0.0412913													JAKMIP3.9068.17	Janus kinase and microtubule-interacting protein 3	Q5VZ66	JAKMIP3	282973	1287.41	1183.26	0.919104	0.00482259	0.040958
	GALK1.11448.34	Galactokinase	P51570	GALK1	2584	6828.33	5103.41	0.747388	0.00489318	0.0412913													CNTF.3489.9	Ciliary neurotrophic factor	P26441	CNTF	1270	156.435	143.966	0.920291	0.00577795	0.045919
	ITIH2.9326.33	Inter-alpha-trypsin inhibitor heavy chain H2	P19823	ITIH2	3698	68609.1	58414.9	0.851416	0.00489607	0.0412913													KAT2A.19369.17	Histone acetyltransferase KAT2A	Q92830	KAT2A	2648	323.515	297.798	0.920508	0.00416724	0.0371585
	CIRBP.12724.81	Cold-inducible RNA-binding protein	Q14011	CIRBP	1153	17177.8	12358.8	0.719464	0.00491331	0.041342													EFHD1.19616.100	EF-hand domain-containing protein D1	Q9BUP0	EFHD1	80303	2515.69	2317.18	0.921092	0.0173579	0.0911373
	B3GNT8.9297.12	UDP-GlcNAc:betaGal beta-1,3-N-acetylglucosaminyltransferase 8	Q7Z7M8	B3GNT8	374907	1761.1	1405.16	0.797888	0.00491921	0.041342													LHCGR.14634.13	Lutropin-choriogonadotropic hormone receptor	P22888	LHCGR		177.802	163.89	0.921751	0.0132825	0.077855
	MADCAM1.11258.41	Mucosal addressin cell adhesion molecule 1	Q13477	MADCAM1	8174	1349.02	1525.86	1.13109	0.00494391	0.0414773													PRKAR2A.19125.26	cAMP-dependent protein kinase type II-alpha regulatory subunit	P13861	PRKAR2A	5576	479.631	442.433	0.922445	0.0143866	0.0818408
	SPON2.8099.42	Spondin-2	Q9BUD6	SPON2	10417	13198.1	9392.94	0.711688	0.00496876	0.0416134													ESRRA.9873.17	Steroid hormone receptor ERR1	P11474	ESRRA	2101	810.782	748.078	0.922662	0.00924969	0.0616306
	NTF3.4145.58	Neurotrophin-3	P20783	NTF3	4908	308.612	269.206	0.872313	0.00498374	0.0416665													GLIPR1.9265.10	Glioma pathogenesis-related protein 1	P48060	GLIPR1	11010	176.764	163.386	0.924321	0.0185266	0.0957902
	CD36.2973.15	Platelet glycoprotein 4	P16671	CD36	948	8978.48	6595.08	0.734543	0.00499897	0.0417215													CD300E.10798.4	CMRF35-like molecule 2	Q496F6	CD300E	342510	487.301	450.7	0.924892	0.00671067	0.0498035
	APOC3.6461.54	Apolipoprotein C-III	P02656	APOC3	345	7448.43	4181.74	0.561426	0.00505409	0.0421086													RCVRN.14334.3	Recoverin	P35243	RCVRN	5957	359.96	333.115	0.925423	0.011306	0.0701933
	CPT1B.11709.29	Carnitine O-palmitoyltransferase 1, muscle isoform	Q92523	CPT1B	1375	1690.81	1485.93	0.878827	0.00508763	0.042315													RELL2.6600.70	RELT-like protein 2	Q8NC24	RELL2	285613	467.474	433.467	0.927253	0.0161486	0.0874747
	GHRL.8447.11	Appetite-regulating hormone	Q9UBU3	GHRL	51738	1097.84	1001.43	0.912186	0.00509785	0.042327													CAMK4.18904.23	Calcium/calmodulin-dependent protein kinase type IV	Q16566	CAMK4	814	338.771	314.333	0.927864	0.00208762	0.0240925
	PLA2G12B.9380.2	Group XIIB secretory phospholipase A2-like protein	Q9BX93	PLA2G12B	84647	3566.19	2700.31	0.757197	0.00520473	0.0431402													GKN1.15374.15	Gastrokine-1	Q9NS71	GKN1	56287	1427.81	1325.39	0.928266	0.0170352	0.0900172
	MEF2C.8933.84	Myocyte-specific enhancer factor 2C	Q06413	MEF2C	4208	459.258	499.185	1.08694	0.00522673	0.0432483													CDK2AP2.18227.3	Cyclin-dependent kinase 2-associated protein 2	O75956	CDK2AP2	10263	200.449	187.31	0.934452	0.0118334	0.0720762
	ISLR2.13124.20	Immunoglobulin superfamily containing leucine-rich repeat protein 2	Q6UXK2	ISLR2	57611	3152.31	2608.3	0.827423	0.00525057	0.0433711													IL17B.3499.77	Interleukin-17B	Q9UHF5	IL17B	27190	130.129	122.072	0.938082	0.0103369	0.0663101
	CBLN4.5688.65	Cerebellin-4	Q9NTU7	CBLN4	140689	1766.58	1362.23	0.771112	0.00528057	0.0435444													AMN.4322.28	Protein amnionless	Q9BXJ7	AMN	81693	169.24	158.831	0.938496	0.00741086	0.0535344
	SIGLEC5.9275.2	Sialic acid-binding Ig-like lectin 5	O15389	SIGLEC5	8778	13230.7	17881.8	1.35154	0.00530699	0.0436876													ARHGEF25.13519.112	Rho guanine nucleotide exchange factor 25	Q86VW2	ARHGEF25	115557	506.126	476.113	0.940701	0.0158344	0.0869
	FABP1.11516.7	Fatty acid-binding protein, liver	P07148	FABP1	2168	1464.9	1151.81	0.786275	0.0053422	0.0438279													KIR2DS4.17152.10	Killer cell immunoglobulin-like receptor 2DS4	P43632	KIR2DS4	3809	503.748	474.318	0.941576	0.000640955	0.0118014
	BRPF1.11671.19	Peregrin	P55201	BRPF1		1177.77	1277.54	1.08472	0.00533911	0.0438279													DDX25.13984.23	ATP-dependent RNA helicase DDX25	Q9UHL0	DDX25		391.505	369.865	0.944727	0.00242066	0.0263595
	PCSK1.13388.57	Neuroendocrine convertase 1	P29120	PCSK1	5122	1534.44	1290.06	0.840734	0.00536235	0.0438711													FREM2.7246.4	FRAS1-related extracellular matrix protein 2	Q5SZK8	FREM2	341640	318.186	301.734	0.948294	0.010146	0.0655271
	FMOD.6367.66	fibromodulin	Q06828	FMOD	2331	19001.8	14156.7	0.745019	0.00536566	0.0438711
	SERPINA9.7266.4	Serpin A9	Q86WD7	SERPINA9	327657	1827.82	1540.78	0.842961	0.00543257	0.0442359
	POMGNT2.6359.50	Protein O-linked-mannose beta-1,4-N-acetylglucosaminyltransferase 2	Q8NAT1	POMGNT2	84892	845.328	673.787	0.797072	0.00543354	0.0442359
	PKLR.15607.56	Pyruvate kinase PKLR	P30613	PKLR	5313	8518.9	5624.04	0.660184	0.00543784	0.0442359
	GNGT2.10917.40	Guanine nucleotide-binding protein G(I)/G(S)/G(O) subunit gamma-T2	O14610	GNGT2	2793	291.963	326.169	1.11716	0.00544696	0.0442359
	KLK10.6227.1	Kallikrein-10	O43240	KLK10	5655	1756.03	1251.84	0.712883	0.00548218	0.0444471
	SIGLEC12.10037.98	Sialic acid-binding Ig-like lectin 12	Q96PQ1	SIGLEC12	89858	183.909	221.516	1.20448	0.00552952	0.0447557
	ADAMTSL2.6379.62	ADAMTS-like protein 2	Q86TH1	ADAMTSL2	9719	816.703	1031.68	1.26323	0.00554272	0.0447874
	PLA2G10.2949.6	Group 10 secretory phospholipase A2	O15496	PLA2G10	8399	864.591	998.583	1.15498	0.00557538	0.0449009
	FABP4.15386.7	Fatty acid-binding protein, adipocyte	P15090	FABP4	2167	26915.7	17755.9	0.659686	0.00557242	0.0449009
	SYT17.9110.2	Synaptotagmin-17	Q9BSW7	SYT17	51760	367.533	417.735	1.13659	0.00561093	0.044962
	BCAR3.12634.79	Breast cancer anti-estrogen resistance protein 3	O75815	BCAR3	8412	1170.73	933.42	0.797296	0.00560967	0.044962
	KCNMB3.8905.20	Calcium-activated potassium channel subunit beta-3	Q9NPA1	KCNMB3	27094	9302.42	10276.2	1.10469	0.00560518	0.044962
	PTPN9.12633.3	Tyrosine-protein phosphatase non-receptor type 9	P43378	PTPN9		433.553	390.872	0.901554	0.0056584	0.0452076
	FUT9.6991.24	Alpha-(1,3)-fucosyltransferase 9	Q9Y231	FUT9	10690	2702.07	2358.57	0.872877	0.00566032	0.0452076
	HOPX.19196.73	Homeodomain-only protein	Q9BPY8	HOPX	84525	1052.94	1222.35	1.16089	0.00568483	0.0453283
	HRG.4996.66	Histidine-rich glycoprotein	P04196	HRG	3273	1298.1	952.443	0.733721	0.00576248	0.0458716
	CNTF.3489.9	Ciliary neurotrophic factor	P26441	CNTF	1270	156.435	143.966	0.920291	0.00577795	0.045919
	BMP10.3587.53	Bone morphogenetic protein 10	O95393	BMP10	27302	1182.86	1442.25	1.21929	0.00579218	0.0459564
	NELL2.6022.57	Protein kinase C-binding protein NELL2	Q99435	NELL2	4753	920.376	796.488	0.865394	0.00581164	0.0460351
	ARFIP2.12630.8	Arfaptin-2	P53365	ARFIP2	23647	1139.51	922.243	0.809333	0.00582194	0.0460411
	ARL5B.17404.5	ADP-ribosylation factor-like protein 5B	Q96KC2	ARL5B	221079	9670.4	11739.3	1.21395	0.00588778	0.0461094
	C3.5803.24	Complement C3d fragment	P01024	C3	718	1871.6	2233.54	1.19338	0.00589266	0.0461094
	IL1F10.17356.34	Interleukin-1 family member 10	Q8WWZ1	IL1F10	84639	457.273	518.503	1.1339	0.0058975	0.0461094
	BAMBI.8811.24	BMP and activin membrane-bound inhibitor homolog	Q13145	BAMBI	25805	722.051	634.521	0.878775	0.0058728	0.0461094
	IGSF9B.9060.27	Protein turtle homolog B	Q9UPX0	IGSF9B	22997	938.828	1045.58	1.11371	0.00584803	0.0461094
	PAPPA2.5756.66	Pappalysin-2	Q9BXP8	PAPPA2	60676	659.723	728.372	1.10406	0.00588813	0.0461094
	FGA.FGB.FGG.2796.62	Fibrinogen	P02671 P02675 P02679	FGA FGB FGG	2243 2244 2266	103936	111438	1.07218	0.00585182	0.0461094
	LRRTM4.6572.10	Leucine-rich repeat transmembrane neuronal protein 4	Q86VH4	LRRTM4	80059	570.328	614.978	1.07829	0.00596967	0.0465982
	IRF9.12439.67	Interferon regulatory factor 9	Q00978	IRF9	10379	378.7	419.623	1.10806	0.00598363	0.0466317
	TNFRSF21.5404.53	Tumor necrosis factor receptor superfamily member 21	O75509	TNFRSF21	27242	5125.53	4098.04	0.799535	0.00600318	0.0467086
	YME1L1.11190.129	ATP-dependent zinc metalloprotease YME1L1	Q96TA2	YME1L1		727.414	803.719	1.1049	0.00613701	0.047673
	ANGPTL1.11142.11	Angiopoietin-related protein 1	O95841	ANGPTL1	9068	707.797	869.286	1.22816	0.00617552	0.0477614
	CR1.19556.12	Complement receptor type 1	P17927	CR1	1378	9798.66	7722.49	0.788117	0.00617854	0.0477614
	REG1A.13095.51	Lithostathine-1-alpha	P05451	REG1A	5967	5196.67	3479.83	0.669628	0.00619101	0.0477614
	CCL21.2516.57	C-C motif chemokine 21	O00585	CCL21	6366	4642.14	3580.38	0.771277	0.00619407	0.0477614
	UBE2K.17380.2	Ubiquitin-conjugating enzyme E2 K	P61086	UBE2K	3093	44658.8	35290.7	0.790229	0.0061979	0.0477614
	ATP2A3.13510.7	Sarcoplasmic/endoplasmic reticulum calcium ATPase 3	Q93084	ATP2A3	489	1336.32	1215.11	0.909292	0.00625571	0.0479946
	RHPN2.11439.88	Rhophilin-2	Q8IUC4	RHPN2		808.284	732.517	0.906261	0.00626843	0.0479946
	MAGEA10.13610.9	Melanoma-associated antigen 10	P43363	MAGEA10	4109	6840.81	5674.7	0.829537	0.00627166	0.0479946
	SPINT1.2828.82	Kunitz-type protease inhibitor 1	O43278	SPINT1	6692	7081.49	5391.85	0.7614	0.00628568	0.0479946
	CLEC4G.10781.19	C-type lectin domain family 4 member G	Q6UXB4	CLEC4G	339390	6922.95	5922.94	0.855552	0.00628785	0.0479946
	FOXC2.14051.54	Forkhead box protein C2	Q99958	FOXC2	2303	260.332	283.289	1.08818	0.0062478	0.0479946
	CDK2.CCNA2.3357.67	Cyclin-dependent kinase 2:Cyclin-A2 complex	P24941 P20248	CDK2 CCNA2	1017 890	374.807	432.318	1.15344	0.00634292	0.0481919
	FGFR3.3809.1	Fibroblast growth factor receptor 3	P22607	FGFR3	2261	1147.2	1321.37	1.15183	0.00635366	0.0481919
	GABBR1.11279.42	Gamma-aminobutyric acid type B receptor subunit 1	Q9UBS5	GABBR1		386.544	437.793	1.13258	0.0063501	0.0481919
	TENM3.11107.25	Teneurin-3	Q9P273	TENM3	55714	404.598	439.108	1.08529	0.00634166	0.0481919
	SERPINA4.3449.58	Kallistatin	P29622	SERPINA4	5267	41910.4	33477.3	0.798783	0.0063839	0.0483453
	ST6GALNAC6.7228.2	Alpha-N-acetylgalactosaminide alpha-2,6-sialyltransferase 6	Q969X2	ST6GALNAC6	30815	2729.35	2302.79	0.843711	0.00641585	0.0484298
	S100A16.17836.17	Protein S100-A16	Q96FQ6	S100A16	140576	2541.99	2180.17	0.857661	0.00642156	0.0484298
	SELPLG.11266.8	P-selectin glycoprotein ligand 1	Q14242	SELPLG	6404	3227.8	2552.03	0.790641	0.00643292	0.0484298
	IL17RC.5468.67	Interleukin-17 receptor C	Q8NAC3	IL17RC	84818	675.769	568.36	0.841057	0.00643522	0.0484298
	VAT1.18175.65	Synaptic vesicle membrane protein VAT-1 homolog	Q99536	VAT1	10493	8852	6815.52	0.769941	0.00645294	0.0484875
	CALCOCO2.12534.10	Calcium-binding and coiled-coil domain-containing protein 2	Q13137	CALCOCO2		1671.77	1515.59	0.906578	0.00648636	0.0486628
	SLIT2.18930.28	Slit homolog 2 protein	O94813	SLIT2	9353	3929.94	3121.83	0.79437	0.00657801	0.0492738
	SMAD4.12022.12	Mothers against decapentaplegic homolog 4	Q13485	SMAD4	4089	531.205	430.627	0.81066	0.0065962	0.0493335
	SMIM9.8888.33	Small integral membrane protein 9	A6NGZ8	SMIM9	100132963	756.86	653.627	0.863604	0.00663964	0.0494984
	MUTYH.10030.8	Adenine DNA glycosylase	Q9UIF7	MUTYH	4595	201.772	176.11	0.872815	0.00664728	0.0494984
	C6.4127.75	Complement component C6	P13671	C6	729	48142.6	53179.7	1.10463	0.00664904	0.0494984
	ADAMTS15.4533.76	A disintegrin and metalloproteinase with thrombospondin motifs 15	Q8TE58	ADAMTS15	170689	586.501	646.737	1.1027	0.00668842	0.0497149
	CD300E.10798.4	CMRF35-like molecule 2	Q496F6	CD300E	342510	487.301	450.7	0.924892	0.00671067	0.0498035
	PPP3R2.18866.8	Calcineurin subunit B type 2	Q96LZ3	PPP3R2	5535	1720.39	1445.37	0.84014	0.0067263	0.0498428
	RNF114.9957.9	E3 ubiquitin-protein ligase RNF114	Q9Y508	RNF114	55905	478.599	569.107	1.18911	0.00675575	0.0499842
	BSG.3585.54	Basigin	P35613	BSG	682	1753.23	2116.77	1.20736	0.00678664	0.0500593
	IL1F5.18375.28	Interleukin-36 receptor antagonist protein	Q9UBH0	IL1F5	26525	5139	3804	0.740223	0.00677874	0.0500593
	STX2.7738.299	Syntaxin-2	P32856	STX2	2054	1046.85	914.469	0.873547	0.00680757	0.050137
	CNN1.15566.10	Calponin-1	P51911	CNN1	1264	3053.75	2517.04	0.824245	0.00683463	0.0502595
	FIS1.17746.77	Mitochondrial fission 1 protein	Q9Y3D6	FIS1	51024	2025.35	1714.11	0.846329	0.00694633	0.0509722
	TMEM59L.9959.60	Transmembrane protein 59-like	Q9UK28	TMEM59L	25789	3132.11	2636.03	0.841614	0.00695268	0.0509722
	IL2.3070.1	Interleukin-2	P60568	IL2	3558	2166.11	1872.75	0.864571	0.00705901	0.0516732
	LTA4H.3204.2	Leukotriene A-4 hydrolase	P09960	LTA4H	4048	1789.6	2061.39	1.15187	0.00712697	0.0520917
	SPINK14.8587.21	Serine protease inhibitor Kazal-type 14	Q6IE38	SPINK14	408187	1218.54	1049.3	0.861108	0.00716691	0.0523043
	ASPRV1.10902.53	Retroviral-like aspartic protease 1	Q53RT3	ASPRV1	151516	920.932	760.862	0.826187	0.00719447	0.0523977
	CCT5.12569.25	T-complex protein 1 subunit epsilon	P48643	CCT5	22948	37907.9	26389.5	0.696149	0.00720143	0.0523977
	TNFRSF6B.5070.76	Tumor necrosis factor receptor superfamily member 6B	O95407	TNFRSF6B	8771	520.614	578.661	1.1115	0.00721447	0.0524136
	PRNP.6545.58	Major prion protein	P04156	PRNP	5621	934.955	1020.93	1.09195	0.00724377	0.0525473
	CANT1.6480.1	Soluble calcium-activated nucleotidase 1	Q8WVQ1	CANT1	124583	561.105	437.306	0.779367	0.00728857	0.0527929
	AMN.4322.28	Protein amnionless	Q9BXJ7	AMN	81693	169.24	158.831	0.938496	0.00741086	0.0535344
	CFHR2.15584.9	Complement factor H-related protein 2	P36980	CFHR2	3080	1665.04	1225.09	0.735773	0.00742304	0.0535344
	HRK.8008.28	Activator of apoptosis harakiri	O00198	HRK	8739	992.672	1075.6	1.08354	0.00742423	0.0535344
	CPVL.8891.7	Probable serine carboxypeptidase CPVL	Q9H3G5	CPVL	54504	1156.96	1457.9	1.26011	0.0074658	0.0537538
	CRLF1.14747.9	Cytokine receptor-like factor 1	O75462	CRLF1		1052.52	884.527	0.840392	0.00749726	0.0538998
	DIDO1.14329.4	Death-inducer obliterator 1	Q9BTC0	DIDO1	11083	505.672	556.287	1.10009	0.00751864	0.0539731
	RAET1G.18927.14	Retinoic acid early transcript 1G protein	Q6H3X3	RAET1G	353091	997.933	873.526	0.875335	0.00753676	0.0540228
	SCMH1.12604.16	Polycomb protein SCMH1	Q96GD3	SCMH1		1506.4	1288.98	0.855669	0.00756532	0.054147
	MINOS1.7956.11	MICOS complex subunit MIC10	Q5TGZ0	MINOS1	440574	1533.31	2576.37	1.68027	0.00762682	0.0543453
	ST6GALNAC3.10705.14	Alpha-N-acetylgalactosaminide alpha-2,6-sialyltransferase 3	Q8NDV1	ST6GALNAC3	256435	203.473	219.673	1.07962	0.00761957	0.0543453
	DNAJC15.7197.2	DnaJ homolog subfamily C member 15	Q9Y5T4	DNAJC15	29103	239.061	255.86	1.07027	0.00761074	0.0543453
	EIF4E.19263.147	Eukaryotic translation initiation factor 4E	P06730	EIF4E	1977	73217.6	60087.6	0.820671	0.00768106	0.0545722
	PCOLCE2.6081.52	Procollagen C-endopeptidase enhancer 2	Q9UKZ9	PCOLCE2	26577	12837.9	10865.1	0.846332	0.00768129	0.0545722
	DHX58.14012.17	Probable ATP-dependent RNA helicase DHX58	Q96C10	DHX58	79132	1102.61	1270.43	1.1522	0.00774006	0.0549089
	BAG4.12844.10	BAG family molecular chaperone regulator 4	O95429	BAG4	9530	395.6	461.466	1.1665	0.00776809	0.0550268
	CRHBP.6039.24	Corticotropin-releasing factor-binding protein	P24387	CRHBP	1393	3330.65	2828.93	0.849361	0.00779738	0.0550725
	TGFBR2.5133.17	TGF-beta receptor type-2	P37173	TGFBR2	7048	1186.06	1296.62	1.09322	0.00779372	0.0550725
	SMIM13.13452.113	Small integral membrane protein 13	P0DJ93	SMIM13		752.755	816.293	1.08441	0.00783453	0.055254
	TGFB2.4156.74	Transforming growth factor beta-2	P61812	TGFB2	7042	251.166	286.393	1.14025	0.00787144	0.0553265
	SORT1.11300.32	Sortilin	Q99523	SORT1	6272	667.549	744.141	1.11474	0.00787922	0.0553265
	ADIPOQ.3554.24	Adiponectin	Q15848	ADIPOQ	9370	2852.4	2093.99	0.734116	0.00787085	0.0553265
	CFB.4129.72	Complement factor B	P00751	CFB	629	36032.3	39756.3	1.10335	0.00789815	0.0553789
	DNER.9769.48	Delta and Notch-like epidermal growth factor-related receptor	Q8NFT8	DNER	92737	730.388	602.374	0.824731	0.00791566	0.0554211
	GNS.3616.3	N-acetylglucosamine-6-sulfatase	P15586	GNS	2799	1176.81	1364.52	1.15951	0.0079426	0.0554488
	SOD3.5660.51	Extracellular superoxide dismutase [Cu-Zn]	P08294	SOD3	6649	20987.6	15217.5	0.725073	0.00793533	0.0554488
	RAB27A.9504.19	Ras-related protein Rab-27A	P51159	RAB27A	5873	980.574	793.789	0.809515	0.00796854	0.0554849
	ESAM.7841.84	Endothelial cell-selective adhesion molecule	Q96AP7	ESAM	90952	18305	15343.3	0.838202	0.00797078	0.0554849
	FURIN.6276.16	Furin	P09958	FURIN	5045	1801.07	2214.72	1.22967	0.00802839	0.0557801
	PLA2G16.7865.126	HRAS-like suppressor 3	P53816	PLA2G16	11145	622.507	699.019	1.12291	0.00803815	0.0557801
	IL1R1.2991.9	Interleukin-1 receptor type 1	P14778	IL1R1	3554	3236.92	2383.56	0.736366	0.00804787	0.0557801
	LY75.16620.26	Lymphocyte antigen 75	O60449	LY75	4065	3382.22	2506.12	0.740969	0.00810071	0.0560658
	U2AF2.13577.25	Splicing factor U2AF 65 kDa subunit	P26368	U2AF2		870.769	770.842	0.885242	0.00811906	0.0561122
	APCDD1.6599.5	Protein APCDD1	Q8J025	APCDD1	147495	672.812	733.853	1.09072	0.00815738	0.0562964
	PENK.9076.25	Proenkephalin-A	P01210	PENK	5179	3999.65	2698.55	0.674697	0.00819696	0.0564888
	DEFA5.16785.45	Defensin-5	Q01523	DEFA5	1670	3203.36	2219.03	0.692718	0.00824093	0.0567108
	IGFBP7.3320.49	Insulin-like growth factor-binding protein 7	Q16270	IGFBP7	3490	30395.3	25962.6	0.854166	0.00827387	0.0567829
	CYCS.2942.50	Cytochrome c	P99999	CYCS	54205	1591.67	1360.05	0.854477	0.00827495	0.0567829
	SPTAN1.5031.10	Spectrin alpha chain, non-erythrocytic 1	Q13813	SPTAN1	6709	297.516	325.726	1.09482	0.00828796	0.0567913
	PCBP1.11458.30	Poly(rC)-binding protein 1	Q15365	PCBP1	5093	57088.5	46415.3	0.813041	0.00848058	0.0580288
	LIF.7790.21	Leukemia inhibitory factor	P15018	LIF	3976	449.637	502.517	1.1176	0.00855988	0.0584885
	VAMP2.17335.18	Vesicle-associated membrane protein 2	P63027	VAMP2	6844	1575.91	1253.65	0.795509	0.00862417	0.0587785
	PEAR1.8275.31	Platelet endothelial aggregation receptor 1	Q5VY43	PEAR1	375033	8328.86	7303.48	0.876887	0.00862669	0.0587785
	CLEC11A.4500.50	Stem cell growth factor-alpha	Q9Y240	CLEC11A	6320	3866.47	5211.23	1.3478	0.00868856	0.0591165
	MRAP.7895.108	Melanocortin-2 receptor accessory protein	Q8TCY5	MRAP	4043	814.393	888.667	1.0912	0.00870537	0.0591475
	DEFB116.11144.10	Beta-defensin 116	Q30KQ4	DEFB116	245930	366.776	402.126	1.09638	0.00873339	0.0592544
	NPDC1.10424.31	Neural proliferation differentiation and control protein 1	Q9NQX5	NPDC1	56654	464.088	366.967	0.790727	0.00879159	0.0595655
	PPAPDC1A.13548.53	Phosphatidate phosphatase PPAPDC1A	Q5VZY2	PPAPDC1A		508.405	452.288	0.889622	0.00882359	0.0596985
	RNF149.9773.15	E3 ubiquitin-protein ligase RNF149	Q8NC42	RNF149	284996	308.327	269.47	0.873973	0.00884737	0.0597755
	BMP2.15666.21	Bone morphogenetic protein 2	P12643	BMP2	650	233.872	255.827	1.09388	0.00887554	0.059882
	LYPD3.13107.9	Ly6/PLAUR domain-containing protein 3	O95274	LYPD3	27076	947.639	850.592	0.897591	0.00897013	0.0603547
	QPRT.17789.1	Nicotinate-nucleotide pyrophosphorylase [carboxylating]	Q15274	QPRT	23475	234.927	251.646	1.07116	0.00897063	0.0603547
	NETO2.10562.42	Neuropilin and tolloid-like protein 2	Q8NC67	NETO2	81831	907.673	754.571	0.831325	0.00900826	0.0605235
	MICALL2.12891.1	MICAL-like protein 2	Q8IY33	MICALL2		1934.13	1755.49	0.907639	0.00904735	0.0606825
	B4GALT3.6921.24	Beta-1,4-galactosyltransferase 3	O60512	B4GALT3	8703	700.118	761.471	1.08763	0.0090571	0.0606825
	CTSV.3364.76	Cathepsin L2	O60911	CTSV	1515	845.651	659.116	0.779418	0.0090815	0.0607617
	TSTD1.19277.4	Thiosulfate sulfurtransferase/rhodanese-like domain-containing protein 1	Q8NFU3	TSTD1	100131187	2471.61	1701.82	0.688546	0.00910602	0.0608413
	NPTX1.9256.78	Neuronal pentraxin-1	Q15818	NPTX1	4884	310.077	261.174	0.842285	0.00923561	0.0616218
	ESRRA.9873.17	Steroid hormone receptor ERR1	P11474	ESRRA	2101	810.782	748.078	0.922662	0.00924969	0.0616306
	TAGLN2.11636.33	Transgelin-2	P37802	TAGLN2	8407	5401.23	4182.75	0.774407	0.00934816	0.0622007
	EPDR1.9040.144	Mammalian ependymin-related protein 1	Q9UM22	EPDR1	54749	819.877	920.978	1.12331	0.0093778	0.062312
	HAMP.3504.58	Hepcidin	P81172	HAMP	57817	1462.64	2785	1.9041	0.00949142	0.0629802
	IDO1.9759.13	Indoleamine 2,3-dioxygenase 1	P14902	IDO1	3620	544.82	656.825	1.20558	0.0095499	0.0631817
	IFNGR1.5825.49	Interferon gamma receptor 1	P15260	IFNGR1	3459	442.29	382.725	0.865325	0.00954224	0.0631817
	GSTP1.4911.49	Glutathione S-transferase P	P09211	GSTP1	2950	2834.34	2279.64	0.804291	0.00957205	0.0631817
	ACADS.17393.13	Short-chain specific acyl-CoA dehydrogenase, mitochondrial	P16219	ACADS	35	1893.12	1680.23	0.887545	0.00957417	0.0631817
	GUCA1A.10008.43	Guanylyl cyclase-activating protein 1	P43080	GUCA1A	2978	468.268	426.316	0.910411	0.00963594	0.0635025
	HNRNPH1.14309.8	Heterogeneous nuclear ribonucleoprotein H	P31943	HNRNPH1	3187	3810.25	3202.12	0.840396	0.00969951	0.063778
	EXOSC1.7930.3	Exosome complex component CSL4	Q9Y3B2	EXOSC1	51013	558.725	613.736	1.09846	0.0097042	0.063778
	HECW1.12669.30	E3 ubiquitin-protein ligase HECW1	Q76N89	HECW1		319.089	330.181	1.03476	0.00974239	0.0639419
	MARCKSL1.19175.18	MARCKS-related protein	P49006	MARCKSL1	65108	4495.02	5528.62	1.22994	0.00976578	0.0640083
	PVRL1.8803.61	Nectin-1, isoform gamma	Q15223	PVRL1	5818	782.115	865.894	1.10712	0.00980114	0.0641529
	CST1.5459.33	Cystatin-SN	P01037	CST1	1469	973.565	700.711	0.719737	0.00982942	0.0641799
	CXCL12.9278.9	Stromal cell-derived factor 1	P48061	CXCL12	6387	9111.56	7813.6	0.857548	0.00983187	0.0641799
	GAS7.17721.82	Growth arrest-specific protein 7	O60861	GAS7	8522	728.776	611.42	0.838969	0.00985457	0.0642411
	IL4.2906.55	Interleukin-4	P05112	IL4	3565	541.086	613.81	1.1344	0.00993952	0.0647075
	COL23A1.4543.65	Collagen alpha-1(XXIII) chain	Q86Y22	COL23A1	91522	526.305	607.741	1.15473	0.00999201	0.0649277
	EHF.13387.55	ETS homologous factor	Q9NZC4	EHF	26298	326.103	355.467	1.09005	0.0100003	0.0649277
	MATK.3823.9	Megakaryocyte-associated tyrosine-protein kinase	P42679	MATK	4145	357.346	422.092	1.18119	0.0101321	0.0655271
	CNTNAP2.6965.19	Contactin-associated protein-like 2	Q9UHC6	CNTNAP2	26047	849.63	778.346	0.9161	0.0101364	0.0655271
	FREM2.7246.4	FRAS1-related extracellular matrix protein 2	Q5SZK8	FREM2	341640	318.186	301.734	0.948294	0.010146	0.0655271
	KLKB1.4152.58	Plasma kallikrein	P03952	KLKB1	3818	48717	42360.8	0.869528	0.0101511	0.0655271
	SEMA4C.7923.41	Semaphorin-4C	Q9C0C4	SEMA4C	54910	858.089	749.293	0.873211	0.0101605	0.0655271
	CP.17453.34	Ceruloplasmin	P00450	CP	1356	4901.24	4043.13	0.82492	0.0102237	0.0658464
	MFRP.3685.53	Membrane frizzled-related protein	Q9BY79	MFRP	83552	2292.2	2755.29	1.20203	0.0103083	0.0663033
	CST2.4324.33	Cystatin-SA	P09228	CST2	1470	7472.04	4869.11	0.651644	0.0103306	0.0663101
	IL17B.3499.77	Interleukin-17B	Q9UHF5	IL17B	27190	130.129	122.072	0.938082	0.0103369	0.0663101
	HSPA1A.16780.6	Heat shock 70 kDa protein 1A	P0DMV8	HSPA1A	3303	8423.32	10750	1.27622	0.0104007	0.0666306
	SYTL4.11563.51	Synaptotagmin-like protein 4	Q96C24	SYTL4	94121	2789.82	3055.24	1.09514	0.0105068	0.0672215
	IL2RA.3151.6	Interleukin-2 receptor subunit alpha	P01589	IL2RA	3559	683.322	845.329	1.23709	0.0106016	0.0675719
	CA9.3798.71	Carbonic anhydrase 9	Q16790	CA9	768	556.421	642.35	1.15443	0.0106036	0.0675719
	PCDHGA1.6457.50	Protocadherin gamma-A1	Q9Y5H4	PCDHGA1	56114	835.741	491.671	0.588306	0.0105904	0.0675719
	TCP11.8334.65	T-complex protein 11 homolog	Q8WWU5	TCP11	6954	1874.69	1709.82	0.912052	0.0106511	0.0677848
	CLEC11A.2966.65	Stem cell growth factor-beta	Q9Y240	CLEC11A	6320	1575.03	2092.03	1.32825	0.0107118	0.0679476
	ADAM12.4420.7	Disintegrin and metalloproteinase domain-containing protein 12	O43184	ADAM12	8038	366.353	410.502	1.12051	0.0107189	0.0679476
	GLO1.9883.29	Lactoylglutathione lyase	Q04760	GLO1	2739	14188.5	10658.4	0.7512	0.0107146	0.0679476
	RNF150.9774.59	RING finger protein 150	Q9ULK6	RNF150	57484	268.211	231.978	0.864908	0.0107611	0.0681254
	SEMA6C.14597.5	Semaphorin-6C, cytoplasmic	Q9H3T2	SEMA6C		200.917	213.77	1.06397	0.0107774	0.0681393
	YTHDC1.8878.48	YTH domain-containing protein 1	Q96MU7	YTHDC1	91746	358.939	400.22	1.11501	0.010828	0.0682801
	YWHAG.4179.57	14-3-3 protein gamma	P61981	YWHAG	7532	62802.6	52936.5	0.842904	0.0108269	0.0682801
	ANXA7.14203.3	Annexin A7	P20073	ANXA7	310	16005.3	12667.6	0.791462	0.0109111	0.0687145
	PSMB3.18339.207	Proteasome subunit beta type-3	P49720	PSMB3	5691	1720.62	1481.6	0.861085	0.0109584	0.0689225
	FCGR3B.3311.27	Low affinity immunoglobulin gamma Fc region receptor III-B	O75015	FCGR3B	2215	4715.85	6096.88	1.29285	0.011004	0.0690291
	GPR64.10767.52	G-protein coupled receptor 64	Q8IZP9	GPR64	10149	553.65	488.288	0.881942	0.011001	0.0690291
	MUC1.10623.19	Mucin-1	P15941	MUC1	4582	318.801	445.14	1.39629	0.0110368	0.0690528
	BRSK2.9790.28	Serine/threonine-protein kinase BRSK2	Q8IWQ3	BRSK2	9024	742.624	820.434	1.10478	0.0110507	0.0690528
	RRM1.11360.39	Ribonucleoside-diphosphate reductase large subunit	P23921	RRM1	6240	18279.1	11354	0.621143	0.0110429	0.0690528
	STC2.6231.46	Stanniocalcin-2	O76061	STC2	8614	365.591	394.442	1.07891	0.0110824	0.069161
	FNDC4.13451.2	Fibronectin type III domain-containing protein 4	Q9H6D8	FNDC4	64838	520.689	587.693	1.12868	0.0111871	0.0697241
	SLAMF1.7953.20	Signaling lymphocytic activation molecule	Q13291	SLAMF1	6504	1366.96	1079.43	0.789658	0.0112338	0.0699248
	ARPC3.13573.5	Actin-related protein 2/3 complex subunit 3	O15145	ARPC3	10094	3242.12	2780.22	0.857532	0.0112813	0.0701302
	RCVRN.14334.3	Recoverin	P35243	RCVRN	5957	359.96	333.115	0.925423	0.011306	0.0701933
	LSAMP.2999.6	Limbic system-associated membrane protein	Q13449	LSAMP	4045	923.872	790.538	0.855679	0.011327	0.0702332
	EPHA5.3806.55	Ephrin type-A receptor 5	P54756	EPHA5	2044	636.837	535.467	0.840822	0.0113736	0.0704315
	FGA.FGB.FGG.4907.56	D-dimer	P02671 P02675 P02679	FGA FGB FGG	2243 2244 2266	15733.6	18070.1	1.1485	0.0114804	0.070729
	AP1G2.12714.38	AP-1 complex subunit gamma-like 2	O75843	AP1G2	8906	3943.78	2685.35	0.680907	0.0114379	0.070729
	TNR.11302.237	Tenascin-R	Q92752	TNR	7143	1579.22	1433.58	0.90778	0.0114583	0.070729
	CPNE1.5346.24	Copine-1	Q99829	CPNE1	8904	33206.8	23818.4	0.717273	0.0114949	0.070729
	PROL1.6530.63	Opiorphin prepropeptide	Q99935	PROL1	58503	237.706	253.857	1.06794	0.0114917	0.070729
	STAT6.10372.18	Signal transducer and activator of transcription 6	P42226	STAT6	6778	5015.26	3764.97	0.750702	0.0115508	0.0709823
	LYZ.4920.10	Lysozyme C	P61626	LYZ	4069	1445.69	1169.45	0.80892	0.011634	0.0714026
	IFNL2.4397.26	Interferon lambda-2	Q8IZJ0	IFNL2	282616	333.841	387.653	1.16119	0.0117178	0.0716756
	TSR3.7018.10	Ribosome biogenesis protein TSR3 homolog	Q9UJK0	TSR3	115939	556.325	504.666	0.907143	0.0117181	0.0716756
	JTB.9038.12	Protein JTB	O76095	JTB	10899	1242.67	1090.4	0.877467	0.0117231	0.0716756
	GSTA3.4993.16	Glutathione S-transferase A3	Q16772	GSTA3	2940	89.8275	101.062	1.12506	0.0117551	0.0717808
	EPHB1.17680.12	Ephrin type-B receptor 1	P54762	EPHB1	2047	457.922	380.036	0.829914	0.0118128	0.0720414
	CDK2AP2.18227.3	Cyclin-dependent kinase 2-associated protein 2	O75956	CDK2AP2	10263	200.449	187.31	0.934452	0.0118334	0.0720762
	ASAP2.13518.5	Arf-GAP with SH3 domain, ANK repeat and PH domain-containing protein 2	O43150	ASAP2	8853	1725.89	2038.57	1.18117	0.0119736	0.0728379
	FABP3.5437.63	Fatty acid-binding protein, heart	P05413	FABP3	2170	16976.6	11836.4	0.697217	0.0120594	0.0732674
	CD274.5060.62	Programmed cell death 1 ligand 1	Q9NZQ7	CD274	29126	1004.8	1214.97	1.20917	0.0121485	0.0736931
	MAP4K3.8978.30	Mitogen-activated protein kinase kinase kinase kinase 3	Q8IVH8	MAP4K3	8491	301.462	315.631	1.047	0.01216	0.0736931
	DUT.9995.6	Deoxyuridine 5'-triphosphate nucleotidohydrolase, mitochondrial	P33316	DUT	1854	2099.67	2954.27	1.40702	0.0122683	0.074163
	ADGRE2.4546.27	Adhesion G protein-coupled receptor E2	Q9UHX3	ADGRE2	30817	2775.11	2136.41	0.769847	0.0122553	0.074163
	IGLON5.6478.2	IgLON family member 5	A6NGN9	IGLON5	402665	2275.81	1916.35	0.842053	0.0123216	0.0743922
	RAB39B.12403.30	Ras-related protein Rab-39B	Q96DA2	RAB39B		1077.76	1149.88	1.06691	0.0123457	0.0744447
	CALB1.9918.23	Calbindin	P05937	CALB1	793	1355.9	1185.26	0.874153	0.0123798	0.0744788
	TEK.3773.15	Angiopoietin-1 receptor, soluble	Q02763	TEK	7010	1612.89	1421.73	0.881479	0.0123823	0.0744788
	POFUT1.5634.39	GDP-fucose protein O-fucosyltransferase 1	Q9H488	POFUT1	23509	3906.59	3242.72	0.830064	0.0124177	0.0745992
	C1RL.9348.1	Complement C1r subcomponent-like protein	Q9NZP8	C1RL	51279	713.033	778.875	1.09234	0.0125463	0.0752776
	NID1.3213.65	Nidogen-1	P14543	NID1	4811	1603.21	1994.1	1.24382	0.0125626	0.0752822
	HSPA1A.4124.24	Heat shock 70 kDa protein 1A	P0DMV8	HSPA1A	3303	1124.18	1346.14	1.19743	0.0125902	0.0753535
	EPHB2.8225.86	Ephrin type-B receptor 2	P29323	EPHB2	2048	1365.87	1595.72	1.16828	0.0126447	0.075586
	SH3BGRL3.17490.4	SH3 domain-binding glutamic acid-rich-like protein 3	Q9H299	SH3BGRL3	83442	1887.58	1340.22	0.710019	0.0127077	0.07586
	CCL17.3519.3	C-C motif chemokine 17	Q92583	CCL17	6361	470.441	378.082	0.803675	0.012722	0.07586
	ANXA7.18244.1	Annexin A7	P20073	ANXA7	310	24109.7	19506.8	0.809087	0.0127457	0.075908
	EDAR.2977.7	Tumor necrosis factor receptor superfamily member EDAR	Q9UNE0	EDAR	10913	790.302	650.668	0.823315	0.012771	0.0759646
	SIRT5.12461.8	NAD-dependent protein deacylase sirtuin-5, mitochondrial	Q9NXA8	SIRT5	23408	2659	2345	0.88191	0.0128966	0.0766174
	NDUFB11.7747.47	NADH dehydrogenase [ubiquinone] 1 beta subcomplex subunit 11, mitochondrial	Q9NX14	NDUFB11	54539	1805	1992.92	1.10411	0.0129324	0.0767356
	NANS.17802.4	Sialic acid synthase	Q9NR45	NANS	54187	30016.5	25001.8	0.832935	0.0129705	0.0768669
	CHST6.4429.51	Carbohydrate sulfotransferase 6	Q9GZX3	CHST6	4166	418.657	481.881	1.15102	0.013016	0.0769476
	UPK3BL.6633.43	Uroplakin-3b-like protein	B0FP48	UPK3BL	100134938	1999.97	1679.69	0.839856	0.0130027	0.0769476
	MIF.8221.19	Macrophage migration inhibitory factor	P14174	MIF	4282	2134.42	1772.72	0.830541	0.0130688	0.0771652
	MID2.14249.68	Probable E3 ubiquitin-protein ligase MID2	Q9UJV3	MID2		369.449	337.864	0.91451	0.0131099	0.0772817
	UBASH3B.12558.3	Ubiquitin-associated and SH3 domain-containing protein B	Q8TF42	UBASH3B	84959	29594.1	20430.7	0.690366	0.0131206	0.0772817
	CDH17.16613.3	Cadherin-17	Q12864	CDH17	1015	2107.39	1597.88	0.758225	0.0131513	0.0773681
	CDHR1.8372.29	Cadherin-related family member 1	Q96JP9	CDHR1	92211	642.912	693.505	1.07869	0.013171	0.0773897
	UBE2D4.13475.10	Ubiquitin-conjugating enzyme E2 D4	Q9Y2X8	UBE2D4		31734.8	25717	0.810371	0.0132132	0.0775431
	LHCGR.14634.13	Lutropin-choriogonadotropic hormone receptor	P22888	LHCGR		177.802	163.89	0.921751	0.0132825	0.077855
	LMNB1.3889.64	Lamin-B1	P20700	LMNB1	4001	599.708	680.204	1.13422	0.0133009	0.0778681
	SMPDL3A.4771.10	Acid sphingomyelinase-like phosphodiesterase 3a	Q92484	SMPDL3A	10924	2181.4	2664.87	1.22164	0.0133273	0.0779282
	GJA1.9937.7	Gap junction alpha-1 protein	P17302	GJA1	2697	577.704	637.237	1.10305	0.0133638	0.0780473
	BRD4.10043.31	Bromodomain-containing protein 4	O60885	BRD4	23476	509.882	564.752	1.10761	0.0134259	0.0781662
	ARG1.5867.60	Arginase-1	P05089	ARG1	383	2506.7	1556.92	0.621103	0.0134126	0.0781662
	MTHFS.14107.1	5-formyltetrahydrofolate cyclo-ligase	P49914	MTHFS		15583.4	11254	0.722179	0.0134328	0.0781662
	ASPN.6451.64	Asporin	Q9BXN1	ASPN	54829	4547.47	3765.66	0.828078	0.0134682	0.0782424
	WFDC10A.13429.3	WAP four-disulfide core domain protein 10A	Q9H1F0	WFDC10A	140832	752.851	669.633	0.889463	0.0134783	0.0782424
	BCL10.8768.4	B-cell lymphoma/leukemia 10	O95999	BCL10	8915	872.808	773.171	0.885843	0.0135261	0.0784204
	TRIL.6527.1	TLR4 interactor with leucine rich repeats	Q7L0X0	TRIL	9865	2141.25	1834.06	0.856537	0.0135415	0.0784204
	GBP2.18891.98	Guanylate-binding protein 2	P32456	GBP2	2634	2431.83	3044.42	1.2519	0.0135614	0.0784413
	TMPRSS15.3189.61	Enteropeptidase	P98073	TMPRSS15	5651	438.998	511.3	1.1647	0.0136518	0.0787753
	F5.4906.35	Coagulation Factor V	P12259	F5	2153	16173.2	18514.9	1.14478	0.0136441	0.0787753
	ELL2.11494.4	RNA polymerase II elongation factor ELL2	O00472	ELL2		896.291	793.678	0.885514	0.0137007	0.0789629
	POR.2731.29	NADPH--cytochrome P450 reductase	P16435	POR	5447	5003.26	6628.41	1.32482	0.0139287	0.0800861
	INHBA.19622.7	Activin A	P08476	INHBA	3624	13316.2	9916.03	0.744658	0.0139172	0.0800861
	NRGN.18303.39	Neurogranin	Q92686	NRGN	4900	84864	72003.8	0.848461	0.0140019	0.0804109
	LRP11.15472.16	Low-density lipoprotein receptor-related protein 11	Q86VZ4	LRP11	84918	3110.81	2645.15	0.850309	0.0140656	0.0806805
	LAP3.13959.7	Cytosol aminopeptidase	P28838	LAP3	51056	41640.1	54919.3	1.3189	0.0141111	0.0808456
	NLRP4.12794.6	NACHT, LRR and PYD domains-containing protein 4	Q96MN2	NLRP4		660.971	704.881	1.06643	0.0142068	0.0812975
	FGFR1.5532.53	Fibroblast growth factor receptor 1	P11362	FGFR1	2260	426.538	373.044	0.874587	0.01424	0.0813909
	PTGES3.17154.2	Prostaglandin E synthase 3	Q15185	PTGES3	10728	3864.9	3134.59	0.81104	0.0142948	0.0816073
	IGFBP3.2571.12	Insulin-like growth factor-binding protein 3	P17936	IGFBP3	3486	20199.7	16298	0.806843	0.0143456	0.0818002
	SF1.12777.11	Splicing factor 1	Q15637	SF1	7536	609.276	674.066	1.10634	0.0143743	0.0818408
	PRKAR2A.19125.26	cAMP-dependent protein kinase type II-alpha regulatory subunit	P13861	PRKAR2A	5576	479.631	442.433	0.922445	0.0143866	0.0818408
	DDX46.14216.35	Probable ATP-dependent RNA helicase DDX46	Q7L014	DDX46		639.094	556.696	0.87107	0.0144341	0.0818797
	JAG1.5092.51	Protein jagged-1	P78504	JAG1	182	1073.24	889.198	0.828514	0.0144444	0.0818797
	SLC14A1.13430.50	Urea transporter 1	Q13336	SLC14A1	6563	1552.77	1655.24	1.06599	0.0144353	0.0818797
	IL31RA.8273.84	Interleukin-31 receptor subunit alpha	Q8NI17	IL31RA	133396	712.388	759.563	1.06622	0.014595	0.0825398
	CUBN.12904.180	cubilin	O60494	CUBN	8029	112.48	119.174	1.05951	0.0145833	0.0825398
	SATB2.10081.17	DNA-binding protein SATB2	Q9UPW6	SATB2	23314	545.278	500.116	0.917175	0.0146755	0.0828978
	GDF3.16755.195	Growth/differentiation factor 3	Q9NR23	GDF3	9573	1240.75	1327.52	1.06993	0.0147055	0.0829698
	LILRA3.6391.52	Leukocyte immunoglobulin-like receptor subfamily A member 3	Q8N6C8	LILRA3	11026	1995.55	3308.83	1.6581	0.0148437	0.0833607
	SPINK1.8243.55	Serine protease inhibitor Kazal-type 1	P00995	SPINK1	6690	1046.89	827.368	0.790313	0.0147935	0.0833607
	QSOX2.8397.147	Sulfhydryl oxidase 2	Q6ZRP7	QSOX2	169714	1742.97	1394.84	0.800264	0.0148378	0.0833607
	AKR1B10.16081.38	Aldo-keto reductase family 1 member B10	O60218	AKR1B10	57016	4442.71	3371.44	0.758871	0.0148439	0.0833607
	DSG2.9484.75	Desmoglein-2	Q14126	DSG2	1829	2318.64	1987.57	0.857215	0.0149526	0.0838224
	FCRL4.8973.23	Fc receptor-like protein 4	Q96PJ5	FCRL4	83417	802.784	642.416	0.800235	0.0149608	0.0838224
	VWC2.15308.108	Brorin	Q2TAL6	VWC2	375567	6075.6	4827.34	0.794546	0.0150207	0.0840604
	IL12RB1.2632.5	Interleukin-12 receptor subunit beta-1	P42701	IL12RB1	3594	634.817	709.258	1.11726	0.0150828	0.0843065
	PEF1.19272.9	Peflin	Q9UBV8	PEF1	553115	6454.04	5538.06	0.858077	0.0150997	0.0843065
	SEMA3C.6448.36	Semaphorin-3C	Q99985	SEMA3C	10512	815.906	710.463	0.870766	0.0151564	0.0845256
	OLFM4.4769.10	Olfactomedin-4	Q6UX06	OLFM4	10562	184.828	211.47	1.14415	0.0152409	0.0848983
	SCARA5.10419.1	Scavenger receptor class A member 5	Q6ZMJ2	SCARA5	286133	4948.26	3530.84	0.713551	0.0152801	0.0850185
	TAF10.18270.10	Transcription initiation factor TFIID subunit 10	Q12962	TAF10	6881	3089.92	2594.31	0.839606	0.0153083	0.0850601
	PLA2R1.10916.44	Secretory phospholipase A2 receptor	Q13018	PLA2R1	22925	4082.78	3027.5	0.741529	0.0153257	0.0850601
	DEFB135.6411.58	Beta-defensin 135	Q30KP9	DEFB135	613209	629.317	538.885	0.856301	0.0153404	0.0850601
	C1QTNF3.7251.64	Complement C1q tumor necrosis factor-related protein 3	Q9BXJ4	C1QTNF3	114899	1256.09	1061.77	0.845302	0.0154577	0.0855481
	EDIL3.9360.33	EGF-like repeat and discoidin I-like domain-containing protein 3	O43854	EDIL3	10085	1196.01	935.923	0.78254	0.0154639	0.0855481
	CDH7.7959.34	Cadherin-7	Q9ULB5	CDH7	1005	7937.53	9290.28	1.17042	0.0155191	0.0856567
	UNC13A.14052.26	Protein unc-13 homolog A	Q9UPW8	UNC13A	23025	323.84	345.904	1.06813	0.0155114	0.0856567
	YWHAE.14157.21	14-3-3 protein epsilon	P62258	YWHAE	7531	2829.04	2381.81	0.841916	0.0157094	0.0866081
	PCDH9.10558.26	Protocadherin-9	Q9HC56	PCDH9	5101	3055.77	2391.85	0.782731	0.0157532	0.0867507
	ENG.4908.6	Endoglin	P17813	ENG	2022	2520.74	1984.49	0.787263	0.0157821	0.0868103
	HOGA1.10024.44	4-hydroxy-2-oxoglutarate aldolase, mitochondrial	Q86XE5	HOGA1	112817	884.75	967.828	1.0939	0.0158128	0.0868802
	ARHGEF25.13519.112	Rho guanine nucleotide exchange factor 25	Q86VW2	ARHGEF25	115557	506.126	476.113	0.940701	0.0158344	0.0869
	ARF5.18409.61	ADP-ribosylation factor 5	P84085	ARF5	381	995.711	878.763	0.882548	0.0158767	0.0870334
	PHEX.18921.30	Phosphate-regulating neutral endopeptidase	P78562	PHEX	5251	262.264	234.241	0.893147	0.0159002	0.0870631
	CDH11.16305.10	Cadherin-11	P55287	CDH11	1009	1599.08	2492.37	1.55863	0.0159739	0.0873378
	SUFU.17468.1	Suppressor of fused homolog	Q9UMX1	SUFU		1110.89	1188.5	1.06986	0.0159866	0.0873378
	SMPD1.10818.36	Sphingomyelin phosphodiesterase	P17405	SMPD1	6609	1301.93	1634.35	1.25533	0.0160454	0.0874747
	SOD1.2794.60	Superoxide dismutase [Cu-Zn]	P00441	SOD1	6647	1585.35	1978.09	1.24773	0.016193	0.0874747
	SURF1.8009.121	Surfeit locus protein 1	Q15526	SURF1	6834	6782.54	8110.21	1.19575	0.0161481	0.0874747
	BRD2.15372.43	Bromodomain-containing protein 2	P25440	BRD2	6046	463.56	513.445	1.10761	0.0160491	0.0874747
	B4GALNT1.8976.13	Beta-1,4 N-acetylgalactosaminyltransferase 1	Q00973	B4GALNT1	2583	559.177	605.843	1.08346	0.0160897	0.0874747
	EPHB6.5078.82	Ephrin type-B receptor 6	O15197	EPHB6	2051	964.428	852.254	0.883689	0.0161285	0.0874747
	RELL2.6600.70	RELT-like protein 2	Q8NC24	RELL2	285613	467.474	433.467	0.927253	0.0161486	0.0874747
	BMP6.8459.10	Bone morphogenetic protein 6	P22004	BMP6	654	446.907	391.369	0.875728	0.0161559	0.0874747
	ZAP70.3837.6	Tyrosine-protein kinase ZAP-70	P43403	ZAP70	7535	911.984	799.242	0.876377	0.0161812	0.0874747
	USP15.19161.1	Ubiquitin carboxyl-terminal hydrolase 15	Q9Y4E8	USP15	9958	36124.1	29044	0.804007	0.016193	0.0874747
	NOTUM.8252.2	Palmitoleoyl-protein carboxylesterase NOTUM	Q6P988	NOTUM	147111	1980.99	1635.09	0.825392	0.016213	0.0874849
	XRCC4.9886.28	DNA repair protein XRCC4	Q13426	XRCC4	7518	539.991	644.936	1.19435	0.0162618	0.0874857
	PEAR1.8892.14	Platelet endothelial aggregation receptor 1	Q5VY43	PEAR1	375033	2377.24	1717.19	0.722348	0.0162334	0.0874857
	SEZ6L.19563.3	Seizure 6-like protein	Q9BYH1	SEZ6L	23544	3015.17	2536.32	0.841186	0.0162675	0.0874857
	REG1B.16770.3	Lithostathine-1-beta	P48304	REG1B	5968	18885.9	14389.3	0.761908	0.0163169	0.0876495
	ADI1.12457.10	1,2-dihydroxy-3-keto-5-methylthiopentene dioxygenase	Q9BV57	ADI1		680.348	614.28	0.902891	0.016352	0.0876495
	GSTM3.9748.31	Glutathione S-transferase Mu 3	P21266	GSTM3	2947	639.021	554.573	0.867849	0.0163525	0.0876495
	CHST4.18876.77	Carbohydrate sulfotransferase 4	Q8NCG5	CHST4	10164	328.992	362.05	1.10048	0.016423	0.0879294
	TNFSF18.2708.54	Tumor necrosis factor ligand superfamily member 18	Q9UNG2	TNFSF18	8995	1193.5	1309.41	1.09712	0.01646	0.0880298
	EGFR.2677.1	Epidermal growth factor receptor	P00533	EGFR	1956	14094.1	12323.8	0.874401	0.0164911	0.0880985
	PSG6.6456.17	Pregnancy-specific beta-1-glycoprotein 6	Q00889	PSG6	5675	549.406	573.104	1.04313	0.0166198	0.0886879
	CA13.3420.21	Carbonic anhydrase 13	Q8N1Q1	CA13	377677	3596.86	2536.09	0.705085	0.0166723	0.0888698
	PTK7.9525.1	Inactive tyrosine-protein kinase 7	Q13308	PTK7	5754	2416.79	1999.13	0.827185	0.0167439	0.0891532
	FUT10.7156.2	Alpha-(1,3)-fucosyltransferase 10	Q6P4F1	FUT10	84750	3411.06	2798.57	0.820441	0.0167757	0.0892236
	NAB1.13933.276	NGFI-A-binding protein 1	Q13506	NAB1		4709.93	5854.24	1.24296	0.0168363	0.0894476
	SOD2.5008.51	Superoxide dismutase [Mn], mitochondrial	P04179	SOD2	6648	21975.4	18919.5	0.860941	0.016863	0.0894909
	SET.5364.7	Protein SET	Q01105	SET	6418	10758.7	9649.57	0.896911	0.0168936	0.0895547
	SMOC1.13118.5	SPARC-related modular calcium-binding protein 1	Q9H4F8	SMOC1	64093	1802.67	2455.67	1.36224	0.016916	0.089575
	MAFG.19281.86	Transcription factor MafG	O15525	MAFG	4097	981.753	1180.82	1.20277	0.0170368	0.0900172
	GKN1.15374.15	Gastrokine-1	Q9NS71	GKN1	56287	1427.81	1325.39	0.928266	0.0170352	0.0900172
	DAPK1.13955.33	Death-associated protein kinase 1	P53355	DAPK1	1612	682.9	492.344	0.72096	0.0170842	0.0901687
	EREG.4956.2	Epiregulin	O14944	EREG	2069	764.134	885.022	1.1582	0.0171193	0.0902173
	CTCF.14624.51	Transcriptional repressor CTCF	P49711	CTCF	10664	455.006	487.646	1.07174	0.0171308	0.0902173
	GFRA1.3314.74	GDNF family receptor alpha-1	P56159	GFRA1	2674	1055.67	1525.64	1.44518	0.0173208	0.0911184
	EFHD1.19616.100	EF-hand domain-containing protein D1	Q9BUP0	EFHD1	80303	2515.69	2317.18	0.921092	0.0173579	0.0911373
	ITIH1.7955.195	Inter-alpha-trypsin inhibitor heavy chain H1	P19827	ITIH1	3697	32130.9	28631.5	0.891087	0.017364	0.0911373
	PGRMC1.7863.50	Membrane-associated progesterone receptor component 1	O00264	PGRMC1	10857	10299.1	8091.28	0.785631	0.0173811	0.0911373
	MASP1.9125.23	Mannan-binding lectin serine protease 1	P48740	MASP1	5648	596.566	658.573	1.10394	0.0175272	0.0918035
	ANXA2.13700.10	Annexin A2	P07355	ANXA2	302	10660.6	8298.79	0.778457	0.0176191	0.092185
	S100A5.15303.63	Protein S100-A5	P33763	S100A5	6276	2660.63	2127.99	0.799806	0.0176951	0.092382
	DNMT3L.19142.39	DNA (cytosine-5)-methyltransferase 3-like	Q9UJW3	DNMT3L		388.131	413.371	1.06503	0.0176881	0.092382
	FASLG.3052.8	Tumor necrosis factor ligand superfamily member 6, soluble form	P48023	FASLG	356	747.412	648.528	0.867699	0.017715	0.0923859
	TNFRSF19.5131.15	Tumor necrosis factor receptor superfamily member 19	Q9NS68	TNFRSF19	55504	847.724	702.552	0.828751	0.017787	0.0926592
	UBE2N.3905.62	Ubiquitin-conjugating enzyme E2 N	P61088	UBE2N	7334	76950.8	64507	0.838289	0.0178058	0.0926592
	RMI1.13926.1	RecQ-mediated genome instability protein 1	Q9H9A7	RMI1		1531.27	1653.08	1.07955	0.0178332	0.0927016
	LRIG3.3322.52	Leucine-rich repeats and immunoglobulin-like domains protein 3	Q6UXM1	LRIG3	121227	7235.8	5812.57	0.803307	0.0179885	0.0934083
	PCDHGC3.7859.21	Protocadherin gamma-C3	Q9UN70	PCDHGC3	5098	1463.58	1866.14	1.27505	0.0180712	0.0937369
	SV2A.12880.1	Synaptic vesicle glycoprotein 2A	Q7L0J3	SV2A		537.879	571.118	1.0618	0.0181268	0.0939244
	OLFM1.5703.26	Noelin	Q99784	OLFM1	10439	306.983	257.47	0.83871	0.0184775	0.0956391
	GLIPR1.9265.10	Glioma pathogenesis-related protein 1	P48060	GLIPR1	11010	176.764	163.386	0.924321	0.0185266	0.0957902
	UFC1.3405.6	Ubiquitin-fold modifier-conjugating enzyme 1	Q9Y3C8	UFC1	51506	15751.1	12714	0.807181	0.018563	0.095876
	CSNK1D.11289.31	Casein kinase I isoform delta	P48730	CSNK1D		661.489	707.139	1.06901	0.0186671	0.0961049
	HTATIP2.10630.5	Oxidoreductase HTATIP2	Q9BUP3	HTATIP2	10553	874.037	752.768	0.861254	0.0186395	0.0961049
	INSL5.10462.14	Insulin-like peptide INSL5	Q9Y5Q6	INSL5	10022	311.366	266.157	0.854804	0.0186593	0.0961049
	KLK4.2833.20	Kallikrein-4	Q9Y5K2	KLK4	9622	365.883	419.594	1.1468	0.0187847	0.0966071
	MRPL34.6933.20	39S ribosomal protein L34, mitochondrial	Q9BQ48	MRPL34	64981	829.215	892.775	1.07665	0.018852	0.0967915
	FKBP3.18383.9	Peptidyl-prolyl cis-trans isomerase FKBP3	Q00688	FKBP3	2287	60745	49305.4	0.811679	0.0188607	0.0967915
	NCMAP.14614.41	Noncompact myelin-associated protein	Q5T1S8	NCMAP	400746	7414.98	6224.33	0.839427	0.0189736	0.0972674
	IFNL3.5713.9	Interferon lambda-3	Q8IZI9	IFNL3	282617	143.753	175.108	1.21812	0.0189996	0.0972971
	SLC27A2.9045.3	Very long-chain acyl-CoA synthetase	O14975	SLC27A2	11001	557.666	490.504	0.879565	0.0190726	0.0975676
	HN1.19335.2	Hematological and neurological expressed 1 protein	Q9UK76	HN1	51155	2024.69	2415.54	1.19305	0.0191629	0.0977815
	YARS.19270.26	Tyrosine--tRNA ligase, cytoplasmic	P54577	YARS	8565	27299.2	21085.3	0.772377	0.0191396	0.0977815
	CRADD.15322.35	Death domain-containing protein CRADD	P78560	CRADD	8738	2183.91	1787.23	0.818361	0.0191846	0.0977815
	NAGPA.11208.15	N-acetylglucosamine-1-phosphodiester alpha-N-acetylglucosaminidase	Q9UK23	NAGPA		8656.09	7101.02	0.82035	0.0191955	0.0977815
	TES.17419.17	Testin	Q9UGI8	TES	26136	782.847	697.519	0.891003	0.0192217	0.0978116
	PRDX4.7789.182	Peroxiredoxin-4	Q13162	PRDX4	10549	1054.66	1229.04	1.16534	0.0193101	0.0981581
	SPIN1.18210.12	Spindlin-1	Q9Y657	SPIN1	10927	332.512	302.198	0.908834	0.0193957	0.0984894
	MANBA.6382.17	Beta-mannosidase	O00462	MANBA	4126	2882.65	2464.62	0.854984	0.0194874	0.0988101
	PPIH.12449.16	Peptidyl-prolyl cis-trans isomerase H	O43447	PPIH	10465	2216.5	1603.2	0.723303	0.0195121	0.0988101
	ADPGK.6221.1	ADP-dependent glucokinase	Q9BRR6	ADPGK	83440	1574.7	1387.6	0.881184	0.0195203	0.0988101
	SH3GLB2.18222.34	Endophilin-B2	Q9NR46	SH3GLB2	56904	9066.5	6277.18	0.692348	0.0195474	0.0988434
	IL15RA.3445.53	Interleukin-15 receptor subunit alpha	Q13261	IL15RA	3601	806.651	920.959	1.14171	0.0196414	0.0990669
	IL1B.3037.62	Interleukin-1 beta	P01584	IL1B	3553	1228.11	1393.79	1.13491	0.0196662	0.0990669
	HS3ST5.10731.10	Heparan sulfate glucosamine 3-O-sulfotransferase 5	Q8IZT8	HS3ST5	222537	1171.99	1324.55	1.13017	0.0196737	0.0990669
	N6AMT1.11096.57	HemK methyltransferase family member 2	Q9Y5N5	N6AMT1	29104	2519.93	2233.78	0.886446	0.0196181	0.0990669
	MTHFD1.12575.30	C-1-tetrahydrofolate synthase, cytoplasmic	P11586	MTHFD1	4522	11670.6	8325.13	0.713339	0.0197781	0.0994884
	HMGN1.9187.2	Non-histone chromosomal protein HMG-14	P05114	HMGN1	3150	1832.93	1471.76	0.802954	0.0198523	0.0996912
	DDX19B.5460.60	ATP-dependent RNA helicase DDX19B	Q9UMR2	DDX19B	11269	1733.91	1356.13	0.782125	0.0198723	0.0996912
	CLIC2.17837.5	Chloride intracellular channel protein 2	O15247	CLIC2	1193	24465.9	18463.5	0.754664	0.0198804	0.0996912
	THPO.8059.1	Thrombopoietin	P40225	THPO	7066	904.44	810.517	0.896153	0.0199026	0.0996989
	TIMP1.2211.9	Metalloproteinase inhibitor 1	P01033	TIMP1	7076	57277.3	48550	0.84763	0.0200104	0.100135
	CD300C.5066.134	CMRF35-like molecule 6	Q08708	CD300C	10871	3033.02	3592.02	1.1843	0.0200381	0.100152
	PRND.18231.147	Prion-like protein doppel	Q9UKY0	PRND	23627	2585.92	2191.68	0.847547	0.0200621	0.100152
	PLG.4150.75	Plasmin	P00747	PLG	5340	1282.56	1416.14	1.10415	0.0200951	0.100152
	TMEM119.11110.4	Transmembrane protein 119	Q4V9L6	TMEM119		352.682	331.57	0.940139	0.0200968	0.100152
	KRT18.5354.11	Keratin, type I cytoskeletal 18	P05783	KRT18	3875	295.176	265.034	0.897886	0.0202141	0.100633
	CTBP1.11217.16	C-terminal-binding protein 1	Q13363	CTBP1	1487	792.37	633.89	0.799992	0.0203343	0.101085
	INPP5B.12641.3	Type II inositol 1,4,5-trisphosphate 5-phosphatase	P32019	INPP5B		5887.24	4015.57	0.682081	0.0203627	0.101085
	DOK2.14246.50	Docking protein 2	O60496	DOK2	9046	1790.76	1285.82	0.718033	0.0203679	0.101085
	NEO1.8900.28	Neogenin	Q92859	NEO1	4756	2934.77	2510.98	0.855596	0.0204546	0.101411
	ANXA10.13605.16	Annexin A10	Q9UJ72	ANXA10	11199	2729.4	2397.83	0.878517	0.020493	0.101497
	IL1RN.5353.89	Interleukin-1 receptor antagonist protein	P18510	IL1RN	3557	3666.92	5017.56	1.36833	0.0205342	0.101597
	AP1S2.18405.117	AP-1 complex subunit sigma-2	P56377	AP1S2	8905	1522.22	1382.19	0.908004	0.0205587	0.101598
	HYAL1.8309.12	Hyaluronidase-1	Q12794	HYAL1	3373	4842.75	4196.66	0.866586	0.0205765	0.101598
	ARL3.12571.14	ADP-ribosylation factor-like protein 3	P36405	ARL3	403	1191.3	930.983	0.781488	0.0206208	0.101713
	S100A12.5852.6	Protein S100-A12	P80511	S100A12	6283	5758.69	3859.88	0.67027	0.0206917	0.101881
	OIT3.6296.36	Oncoprotein-induced transcript 3 protein	Q8WWZ8	OIT3	170392	637.665	809.038	1.26875	0.0206972	0.101881
	XCL1.4143.74	Lymphotactin	P47992	XCL1	6375	500.891	549.155	1.09635	0.0207451	0.102012
	RBL1.12879.5	Retinoblastoma-like protein 1	P28749	RBL1	5933	371.247	396.125	1.06701	0.0207983	0.10217
	C8A.C8B.C8G.2429.27	Complement component C8	P07357,P07358,P07360	C8A C8B C8G	731 732 733	7577.19	6108.73	0.806199	0.0208837	0.102485
	HSPA1A.6563.78	Heat shock 70 kDa protein 1A	P0DMV8	HSPA1A	3303	2645.09	3287.26	1.24278	0.0209517	0.102603
	RBP5.19241.31	Retinol-binding protein 5	P82980	RBP5	83758	4807.57	3729.94	0.775847	0.0209694	0.102603
	CCK.6918.183	Cholecystokinin	P06307	CCK	885	701.757	579.778	0.826181	0.0209715	0.102603
	DSC3.4981.6	Desmocollin-3	Q14574	DSC3	1825	293.713	278.216	0.947237	0.0210579	0.102835
	GMPR2.19446.1	GMP reductase 2	Q9P2T1	GMPR2	51292	9664.77	7554.96	0.781701	0.0210615	0.102835
	MMP7.2789.26	Matrilysin	P09237	MMP7	4316	7736.81	5216.09	0.674192	0.0210938	0.102841
	GAD1.11280.6	Glutamate decarboxylase 1	Q99259	GAD1		512.184	542.975	1.06012	0.0211114	0.102841
	WISP2.6392.7	WNT1-inducible-signaling pathway protein 2	O76076	WISP2	8839	5890.82	4821.81	0.818529	0.0211268	0.102841
	RGS18.13982.33	Regulator of G-protein signaling 18	Q9NS28	RGS18	64407	400.389	338.587	0.845644	0.021322	0.103575
	CTNNB1.9842.2	Catenin beta-1	P35222	CTNNB1	1499	874.818	727.876	0.832031	0.0213389	0.103575
	CASC4.10613.33	Protein CASC4	Q6P4E1	CASC4	113201	1153.82	1455.15	1.26116	0.021342	0.103575
	SULT4A1.8357.43	Sulfotransferase 4A1	Q9BR01	SULT4A1	25830	890.762	1100.87	1.23588	0.0213926	0.103703
	UBE2I.2877.3	SUMO-conjugating enzyme UBC9	P63279	UBE2I	7329	21729.7	17101	0.786988	0.0214374	0.103703
	CLPP.17196.5	ATP-dependent Clp protease proteolytic subunit, mitochondrial	Q16740	CLPP	8192	889.363	987.018	1.1098	0.0214525	0.103703
	TNC.6259.60	Tenascin	P24821	TNC	3371	5168.49	4273.98	0.82693	0.0214696	0.103703
	L1CAM.4246.40	Neural cell adhesion molecule L1	P32004	L1CAM	3897	6511.52	5129.44	0.787749	0.0214952	0.103703
	BCL2L11.17451.13	Bcl-2-like protein 11	O43521	BCL2L11	10018	1570.75	1791.5	1.14053	0.0214974	0.103703
	MAP2K2.3628.3	Dual specificity mitogen-activated protein kinase kinase 2	P36507	MAP2K2	5605	4168.48	3254.07	0.780638	0.0216626	0.104396
	TFF1.9185.15	Trefoil factor 1	P04155	TFF1	7031	1103.98	752.968	0.682047	0.0217149	0.104478
	TALDO1.11347.9	Transaldolase	P37837	TALDO1	6888	13676.8	11775	0.860943	0.0217229	0.104478
	CSRP1.15529.33	Cysteine and glycine-rich protein 1	P21291	CSRP1	1465	38418.9	30077.6	0.782885	0.021825	0.10469
	TNC.6042.52	Tenascin	P24821	TNC	3371	21720.1	18422	0.848156	0.0218264	0.10469
	RFFL.14186.13	E3 ubiquitin-protein ligase rififylin	Q8WZ73	RFFL		3864.53	3254.23	0.842076	0.0218526	0.10469
	SLC30A5.9594.30	Zinc transporter 5	Q8TAD4	SLC30A5	64924	1090.61	885.321	0.811769	0.0218539	0.10469
	MAN1B1.7071.23	Endoplasmic reticulum mannosyl-oligosaccharide 1,2-alpha-mannosidase	Q9UKM7	MAN1B1	11253	2233.28	2055.05	0.920192	0.021915	0.104877
	SYK.10722.13	Tyrosine-protein kinase SYK	P43405	SYK	6850	3021.06	2475.02	0.819255	0.0219364	0.104877
	RETN.3046.31	Resistin	Q9HD89	RETN	56729	27646.4	22198.8	0.802955	0.0220053	0.105103
	HSPA1A.10803.22	Heat shock 70 kDa protein 1A	P0DMV8	HSPA1A	3303	3175.11	3926.44	1.23663	0.0220991	0.105446
	LAMA2.LAMB1.LAMC1.18347.15	Laminin-2	P24043 P07942 P11047	LAMA2 LAMB1 LAMC1		12567.2	10801	0.859459	0.0221671	0.10566
	CDK8.CCNC.3359.11	Cyclin-dependent kinase 8:Cyclin-C complex	P49336 P24863	CDK8 CCNC	1024 892	2226.56	1931.78	0.867608	0.0221878	0.10566
	GZMK.9545.156	Granzyme K	P49863	GZMK	3003	1129.97	829.37	0.733976	0.022249	0.105799
	ADAM22.7933.75	Disintegrin and metalloproteinase domain-containing protein 22	Q9P0K1	ADAM22	53616	2925.08	2453.27	0.838701	0.0222607	0.105799
	HS3ST3B1.6986.17	Heparan sulfate glucosamine 3-O-sulfotransferase 3B1	Q9Y662	HS3ST3B1	9953	711.612	667.369	0.937826	0.0223185	0.105969
	PCDH10.9018.38	Protocadherin-10	Q9P2E7	PCDH10	57575	1171.87	966.629	0.824861	0.0223907	0.10608
	DGCR14.11356.19	Protein DGCR14	Q96DF8	DGCR14		260.281	283.784	1.0903	0.0224048	0.10608
	CASS4.12855.16	Cas scaffolding protein family member 4	Q9NQ75	CASS4	57091	1219.71	1077.47	0.883383	0.0224147	0.10608
	SEPT10.12690.33	Septin-10	Q9P0V9	SEPT10		2953.94	2641.68	0.894293	0.0224337	0.10608
	UGT1A1.17702.53	UDP-glucuronosyltransferase 1-1	P22309	UGT1A1	54658	1457.61	1315.8	0.902709	0.0224518	0.10608
	STOM.8261.51	Erythrocyte band 7 integral membrane protein	P27105	STOM	2040	975.172	1032.44	1.05872	0.0225997	0.106283
	B3GALT6.7981.230	Beta-1,3-galactosyltransferase 6	Q96L58	B3GALT6	126792	451.336	421.178	0.933181	0.0226347	0.106283
	ASIP.5676.54	Agouti-signaling protein	P42127	ASIP	434	325.728	300.426	0.922322	0.0226449	0.106283
	CALB2.16803.4	Calretinin	P22676	CALB2	794	660.344	523.137	0.792219	0.0226483	0.106283
	ITIH3.7145.1	Inter-alpha-trypsin inhibitor heavy chain H3	Q06033	ITIH3	3699	1857.58	2199.26	1.18394	0.0226516	0.106283
	USP14.19189.2	Ubiquitin carboxyl-terminal hydrolase 14	P54578	USP14	9097	47176.2	39155.1	0.829975	0.0226518	0.106283
	GRHPR.18295.102	Glyoxylate reductase/hydroxypyruvate reductase	Q9UBQ7	GRHPR	9380	3584.05	2865.52	0.79952	0.0226657	0.106283
	HFE2.3332.57	Hemojuvelin	Q6ZVN8	HFE2	148738	673.17	595.116	0.884049	0.0226712	0.106283
	LCTL.10890.135	Lactase-like protein	Q6UWM7	LCTL	197021	787.902	830.404	1.05394	0.0227171	0.106395
	NLGN1.15620.4	Neuroligin-1	Q8N2Q7	NLGN1	22871	1394.28	1221.86	0.876332	0.0227696	0.106538
	PLA1A.9518.95	Phospholipase A1 member A	Q53H76	PLA1A	51365	412.973	451.406	1.09306	0.0228335	0.106733
	MGAT4B.7141.21	Alpha-1,3-mannosyl-glycoprotein 4-beta-N-acetylglucosaminyltransferase B	Q9UQ53	MGAT4B	11282	2850.19	2279.43	0.799746	0.0228841	0.106867
	CEACAM4.10910.6	Carcinoembryonic antigen-related cell adhesion molecule 4	O75871	CEACAM4	1089	616.483	544.385	0.883048	0.0229073	0.106871
	RAD51L3.12554.10	DNA repair protein RAD51 homolog 4	O75771	RAD51L3	5892	954.328	824.499	0.863957	0.02295	0.106967
	ICAM5.5124.69	Intercellular adhesion molecule 5	Q9UMF0	ICAM5	7087	4198.28	3381.24	0.805388	0.0229998	0.107096
	PXDNL.11324.3	Peroxidasin-like protein	A1KZ92	PXDNL	137902	441.827	472.776	1.07005	0.023052	0.107235
	KYNU.4559.64	Kynureninase	Q16719	KYNU	8942	2341.61	2744.94	1.17224	0.0230868	0.107293
	EHBP1.12813.18	EH domain-binding protein 1	Q8NDI1	EHBP1	23301	861.166	783.684	0.910026	0.0231673	0.107564
	DUSP23.17326.44	Dual specificity protein phosphatase 23	Q9BVJ7	DUSP23		321.477	352.956	1.09792	0.0232762	0.107965
	VIMP.11286.78	Selenoprotein S	Q9BQE4	VIMP	55829	507.289	583.719	1.15066	0.0232983	0.107965
	RSPO1.6240.70	R-spondin-1	Q2MKA7	RSPO1	284654	455.304	488.431	1.07276	0.023343	0.108038
	BCL2L2.13097.11	Bcl-2-like protein 2	Q92843	BCL2L2	599	584.495	530.045	0.906843	0.023359	0.108038
	PRDM1.14197.2	PR domain zinc finger protein 1	O75626	PRDM1		902.141	814.938	0.903338	0.0234441	0.108262
	FAM3D.13102.1	Protein FAM3D	Q96BQ1	FAM3D	131177	3608.27	2613.34	0.724265	0.0234523	0.108262
	DSG1.2976.58	Desmoglein-1	Q02413	DSG1	1828	5257.84	4528.85	0.861351	0.0235012	0.108321
	RELT.14112.40	Tumor necrosis factor receptor superfamily member 19L	Q969Z4	RELT	84957	844.966	782.04	0.925528	0.0235099	0.108321
	BDNF.2421.7	Brain-derived neurotrophic factor	P23560	BDNF	627	973.004	1190.2	1.22322	0.0235569	0.108434
	LGALS1.8046.9	Galectin-1	P09382	LGALS1	3956	1237.36	1074.15	0.868094	0.023651	0.108763
	MAGEA6.18205.123	Melanoma-associated antigen 6	P43360	MAGEA6	4105	562.169	518.103	0.921613	0.0237596	0.109072
	AIF1.2849.49	Allograft inflammatory factor 1	P55008	AIF1	199	14895.7	12008.3	0.806158	0.0237915	0.109072
	ISL1.11549.6	Insulin gene enhancer protein ISL-1	P61371	ISL1	3670	1414.77	1314.26	0.928956	0.0237955	0.109072
	MAPRE3.16885.49	Microtubule-associated protein RP/EB family member 3	Q9UPY8	MAPRE3		68089.8	58207.1	0.854858	0.0238086	0.109072
	CLEC6A.6911.103	C-type lectin domain family 6 member A	Q6EIG7	CLEC6A	93978	121.461	134.984	1.11134	0.0238595	0.109201
	HRC.6584.1	Sarcoplasmic reticulum histidine-rich calcium-binding protein	P23327	HRC	3270	208.197	188.682	0.906267	0.0240298	0.109877
	CXCL6.3495.15	C-X-C motif chemokine 6	P80162	CXCL6	6372	1677.7	1338.61	0.797882	0.0240843	0.110021
	DYNLRB2.17827.53	Dynein light chain roadblock-type 2	Q8TF09	DYNLRB2	83657	559.38	613.534	1.09681	0.0242457	0.110654
	ADAMTS1.3174.2	A disintegrin and metalloproteinase with thrombospondin motifs 1	Q9UHI8	ADAMTS1	9510	359.08	411.386	1.14567	0.0243013	0.110803
	NT5C2.11288.26	Cytosolic purine 5'-nucleotidase	P49902	NT5C2	22978	3037.66	2419.77	0.796592	0.0244414	0.111104
	OSTN.7265.32	Osteocrin	P61366	OSTN	344901	269.989	288.029	1.06682	0.0244509	0.111104
	RIPK2.8993.151	Receptor-interacting serine/threonine-protein kinase 2	O43353	RIPK2	8767	1558.89	1417.5	0.909299	0.0244527	0.111104
	IGFBP1.2771.35	Insulin-like growth factor-binding protein 1	P08833	IGFBP1	3484	12275.4	7710.94	0.628163	0.024463	0.111104
	MAPKAPK5.3821.28	MAP kinase-activated protein kinase 5	Q8IW41	MAPKAPK5	8550	491.973	545.184	1.10816	0.0244825	0.111104
	FCER1A.9254.18	High affinity immunoglobulin epsilon receptor subunit alpha	P12319	FCER1A	2205	2203.46	1844.18	0.836948	0.02454	0.11126
	LMOD1.12504.26	Leiomodin-1	P29536	LMOD1	25802	1530.43	1674.01	1.09382	0.0246035	0.111443
	PGP.18235.16	Glycerol-3-phosphate phosphatase	A6NDG6	PGP	283871	3667.47	3032.68	0.826913	0.0247202	0.111826
	ZNF275.9609.25	Zinc finger protein 275	Q9NSD4	ZNF275	10838	1779.32	1914.05	1.07572	0.0247421	0.111826
	SYNCRIP.4224.7	Heterogeneous nuclear ribonucleoprotein Q	O60506	SYNCRIP	10492	6566.02	5329.06	0.811612	0.0247575	0.111826
	EVL.11656.110	Ena/VASP-like protein	Q9UI08	EVL	51466	1337.27	1187.41	0.887935	0.0247861	0.11185
	SERPINF2.3024.18	Alpha-2-antiplasmin	P08697	SERPINF2	5345	6219.49	6845.22	1.10061	0.0248364	0.111973
	HMBS.11530.37	Porphobilinogen deaminase	P08397	HMBS	3145	60163.5	44300	0.736327	0.024894	0.112128
	CLU.4542.24	Clusterin	P10909	CLU	1191	18558.2	20303.8	1.09407	0.0249251	0.112163
	BMP8B.15668.19	Bone morphogenetic protein 8B	P34820	BMP8B	656	1945.65	1733.08	0.890745	0.0249582	0.112195
	NFATC4.11560.76	Nuclear factor of activated T-cells, cytoplasmic 4	Q14934	NFATC4	4776	420.806	439.235	1.04379	0.0249787	0.112195
	VPS25.18189.12	Vacuolar protein-sorting-associated protein 25	Q9BRG1	VPS25	84313	2493.04	1948.82	0.781703	0.0250982	0.11252
	PTK2B.11395.5	Protein-tyrosine kinase 2-beta	Q14289	PTK2B	2185	1479.1	1202.34	0.812885	0.0251148	0.11252
	SENP7.12626.6	Sentrin-specific protease 7	Q9BQF6	SENP7		194.895	183.494	0.941499	0.0251212	0.11252
	NANOG.2732.58	Homeobox protein NANOG	Q9H9S0	NANOG	79923	170.017	194.116	1.14175	0.025146	0.112527
	KITLG.9377.25	Kit ligand	P21583	KITLG	4254	1694	1389.19	0.820065	0.025215	0.112731
	PLXNA1.9005.16	Plexin-A1	Q9UIW2	PLXNA1	5361	5672.46	4606	0.811993	0.0252741	0.112891
	PTP4A1.17812.2	Protein tyrosine phosphatase type IVA 1	Q93096	PTP4A1	7803	1645.92	1409.87	0.856585	0.0253203	0.112902
	OBP2B.5680.54	Odorant-binding protein 2b	Q9NPH6	OBP2B	29989	672.021	495.767	0.737725	0.0253335	0.112902
	PSG11.7846.44	Pregnancy-specific beta-1-glycoprotein 11	Q9UQ72	PSG11	5680	766.606	694.263	0.905633	0.0253468	0.112902
	DGKB.12895.28	Diacylglycerol kinase beta	Q9Y6T7	DGKB		1684.12	1523.01	0.904335	0.0253718	0.112909
	TYRO3.2611.72	Tyrosine-protein kinase receptor TYRO3	Q06418	TYRO3	7301	816.647	708.361	0.867402	0.0254233	0.112941
	CEACAM8.18873.8	Carcinoembryonic antigen-related cell adhesion molecule 8	P31997	CEACAM8	1088	5199.59	4076.12	0.783931	0.0254259	0.112941
	BCL2L1.4423.77	Bcl-2-like protein 1	Q07817	BCL2L1	598	3727.28	3111.4	0.834763	0.0255044	0.113186
	EFNB3.7785.1	Ephrin-B3	Q15768	EFNB3	1949	610.18	685.414	1.1233	0.0255535	0.1133
	PTP4A3.19231.22	Protein tyrosine phosphatase type IVA 3	O75365	PTP4A3	11156	828.57	749.635	0.904734	0.0256165	0.113417
	CCM2.12347.29	Cerebral cavernous malformations 2 protein	Q9BSQ5	CCM2		3916.19	3372.42	0.861146	0.025627	0.113417
	SERPINA3.4153.11	Alpha-1-antichymotrypsin complex	P01011	SERPINA3	12	9534.21	11974.8	1.25598	0.0256823	0.113558
	FIGF.13098.93	Vascular endothelial growth factor D	O43915	FIGF	2277	6134.55	4602.6	0.750275	0.0257839	0.11376
	TMOD3.12861.13	Tropomodulin-3	Q9NYL9	TMOD3	29766	33386.7	26314.9	0.788186	0.0258177	0.11376
	FGFR3.13669.6	Fibroblast growth factor receptor 3	P22607	FGFR3	2261	9481.43	7579.28	0.799381	0.0258204	0.11376
	ZNF843.8321.27	Zinc finger protein 843	Q8N446	ZNF843	283933	374.314	404.209	1.07986	0.0258404	0.11376
	TNFRSF11B.8304.50	Tumor necrosis factor receptor superfamily member 11B	O00300	TNFRSF11B	4982	6041.98	4750.28	0.786211	0.0258459	0.11376
	MASP1.3605.77	Mannan-binding lectin serine protease 1	P48740	MASP1	5648	532.925	480.968	0.902505	0.0260326	0.114477
	NDE1.9765.4	Nuclear distribution protein nudE homolog 1	Q9NXR1	NDE1	54820	775.713	711.519	0.917246	0.0260727	0.114549
	RBBP6.9887.40	E3 ubiquitin-protein ligase RBBP6	Q7Z6E9	RBBP6	5930	2684.74	2405.62	0.896035	0.0261364	0.114724
	BMPR2.4862.63	Bone morphogenetic protein receptor type-2	Q13873	BMPR2	659	597.83	648.796	1.08525	0.0261729	0.114742
	FAS.9459.7	Tumor necrosis factor receptor superfamily member 6	P25445	FAS	355	3121.3	2554.25	0.81833	0.0261881	0.114742
	GUCA2B.6223.5	Guanylate cyclase activator 2B	Q16661	GUCA2B	2981	1838.17	1422.53	0.773883	0.0262396	0.114864
	PRKCSH.5687.5	Glucosidase 2 subunit beta	P14314	PRKCSH	5589	9093.78	7866.76	0.86507	0.0262727	0.114904
	HLA.G.19636.23	HLA class I histocompatibility antigen, alpha chain G	P17693	HLA-G	3135	12849.3	14462.4	1.12553	0.026364	0.115199
	PSMA1.3859.50	Proteasome subunit alpha type-1	P25786	PSMA1	5682	668.448	737.406	1.10316	0.0265457	0.115888
	ZNF75D.11596.47	Zinc finger protein 75D	P51815	ZNF75D		381.381	406.78	1.0666	0.0266136	0.11608
	PUF60.10575.31	Poly(U)-binding-splicing factor PUF60	Q9UHX1	PUF60	22827	6593.6	8111.13	1.23015	0.0267053	0.116374
	RCN3.16858.384	Reticulocalbin-3	Q96D15	RCN3		594.98	553.122	0.929647	0.026791	0.116605
	SPATA9.7809.22	Spermatogenesis-associated protein 9	Q9BWV2	SPATA9	83890	1419.85	1829.15	1.28826	0.0268211	0.116605
	DUSP6.12341.8	Dual specificity protein phosphatase 6	Q16828	DUSP6	1848	1736.85	1588.11	0.914362	0.0268307	0.116605
	RNF8.14663.44	E3 ubiquitin-protein ligase RNF8	O76064	RNF8		1852.41	2095.42	1.13119	0.0268953	0.11678
	HBQ1.18198.51	Hemoglobin subunit theta-1	P09105	HBQ1	3049	250.193	229.38	0.916813	0.0269196	0.116781
	SEC13.14689.3	Protein SEC13 homolog	P55735	SEC13	6396	2067.26	2260.04	1.09325	0.0269483	0.1168
	KRT7.11383.41	Keratin, type II cytoskeletal 7	P08729	KRT7	3855	868.164	964.212	1.11063	0.026978	0.116824
	RPS6KA6.12688.115	Ribosomal protein S6 kinase alpha-6	Q9UK32	RPS6KA6		2020.4	1605.62	0.794703	0.0270072	0.116846
	HSPA1A.10749.18	Heat shock 70 kDa protein 1A	P0DMV8	HSPA1A	3303	3291.7	4137.37	1.25691	0.0270664	0.116975
	FIGF.14705.1	Vascular endothelial growth factor D	O43915	FIGF	2277	1090.51	893.154	0.819022	0.0270856	0.116975
	WISP1.13692.154	WNT1-inducible-signaling pathway protein 1	O95388	WISP1	8840	681.931	594.89	0.872362	0.0271473	0.117137
	SYT11.7089.42	Synaptotagmin-11	Q9BT88	SYT11	23208	395.236	452.211	1.14415	0.027191	0.11722
	RNASE10.5602.62	Inactive ribonuclease-like protein 10	Q5GAN6	RNASE10	338879	861.039	934.136	1.08489	0.0272174	0.117229
	C1QL4.7132.55	Complement C1q-like protein 4	Q86Z23	C1QL4	338761	454.591	480.554	1.05711	0.0273414	0.117658
	RIC3.11228.37	Protein RIC-3	Q7Z5B4	RIC3	79608	1377.52	1460.03	1.0599	0.0274014	0.117792
	NIT2.17808.37	Omega-amidase NIT2	Q9NQR4	NIT2	56954	2795.44	2043.53	0.731023	0.0274214	0.117792
	TEC.16079.2	Tyrosine-protein kinase Tec	P42680	TEC	7006	3656.31	2874.43	0.786156	0.0274712	0.117902
	GLRX3.16596.25	Glutaredoxin-3	O76003	GLRX3	10539	13902.6	10609.1	0.763104	0.0274967	0.117906
	ITGA2B.ITGB3.19574.5	Integrin alpha-IIb: beta-3 complex	P08514 P05106	ITGA2B ITGB3	3674 3690	4188.11	3160.24	0.754574	0.0277194	0.118745
	ATXN3.16825.20	Ataxin-3	P54252	ATXN3	4287	4677.17	3525.89	0.753852	0.0277417	0.118745
	CFHR5.16055.3	Complement factor H-related protein 5	Q9BXR6	CFHR5	81494	113025	99440.4	0.879809	0.0278226	0.118986
	CDCP1.8589.13	CUB domain-containing protein 1	Q9H5V8	CDCP1	64866	2132.42	1900.02	0.891018	0.0279418	0.11939
	RPS6KA3.3469.74	Ribosomal protein S6 kinase alpha-3	P51812	RPS6KA3	6197	2262.07	1664.46	0.735816	0.0279704	0.119407
	CCL2.2578.67	C-C motif chemokine 2	P13500	CCL2	6347	329.483	376.434	1.1425	0.0280714	0.119649
	DARS.12675.14	Aspartate--tRNA ligase, cytoplasmic	P14868	DARS	1615	42427.3	33333.2	0.785654	0.0280769	0.119649
	DEF6.14090.23	Differentially expressed in FDCP 6 homolog	Q9H4E7	DEF6		2983.43	2314.69	0.775848	0.0283462	0.12069
	GREM1.18878.15	Gremlin-1	O60565	GREM1	26585	628.694	554.817	0.882491	0.0284189	0.120893
	SELL.4831.4	L-Selectin	P14151	SELL	6402	6011.17	6842.92	1.13837	0.0285264	0.121089
	CASP2.4904.7	Caspase-2	P42575	CASP2	835	423.544	457.993	1.08134	0.028539	0.121089
	CD248.15491.20	Endosialin	Q9HCU0	CD248	57124	8448.15	7208.52	0.853266	0.0285404	0.121089
	PDE1A.5253.1	Calcium/calmodulin-dependent 3',5'-cyclic nucleotide phosphodiesterase 1A	P54750	PDE1A	5136	990.931	1154.66	1.16522	0.0285942	0.121211
	BST2.8832.55	Bone marrow stromal antigen 2	Q10589	BST2	684	360.316	339.168	0.941308	0.0286527	0.121223
	FKBP14.9340.17	Peptidyl-prolyl cis-trans isomerase FKBP14	Q9NWM8	FKBP14	55033	1459.86	1231.57	0.843618	0.0286674	0.121223
	REG3A.15304.1	Regenerating islet-derived protein 3-alpha	Q06141	REG3A	5068	7808.42	5502.94	0.704744	0.0286723	0.121223
	HNRNPF.9764.79	Heterogeneous nuclear ribonucleoprotein F	P52597	HNRNPF	3185	31671.9	25614.1	0.808732	0.0287797	0.12136
	IL17C.9255.5	Interleukin-17C	Q9P0M4	IL17C	27189	979.33	920.009	0.939427	0.0287911	0.12136
	CCNA2.15574.37	Cyclin-A2	P20248	CCNA2	890	696.254	771.397	1.10792	0.0287954	0.12136
	BTG2.11325.8	Protein BTG2	P78543	BTG2	7832	313.522	280.512	0.89471	0.0288182	0.12136
	DNAJB12.8006.12	DnaJ homolog subfamily B member 12	Q9NXW2	DNAJB12	54788	1205.97	991.029	0.821768	0.0288304	0.12136
	CXCL16.2436.49	C-X-C motif chemokine 16	Q9H2A7	CXCL16	58191	7833.49	6792.03	0.867051	0.0288577	0.121368
	STOML1.17344.23	Stomatin-like protein 1	Q9UBI4	STOML1		1658.55	1533.92	0.924856	0.0289576	0.121683
	CYB5R2.19143.38	NADH-cytochrome b5 reductase 2	Q6BCY4	CYB5R2	51700	1996.17	1503.36	0.753121	0.0291481	0.122329
	TAPBPL.6364.7	Tapasin-related protein	Q9BX59	TAPBPL	55080	4637.56	2772.94	0.597931	0.0291622	0.122329
	DSTN.18883.4	Destrin	P60981	DSTN	11034	4616.44	3910.26	0.84703	0.0293792	0.123132
	VSIG1.8367.142	V-set and immunoglobulin domain-containing protein 1	Q86XK7	VSIG1	340547	213.957	201.128	0.940041	0.0294518	0.123249
	C2.3186.2	Complement C2	P06681	C2	717	5676.2	6499.66	1.14507	0.0294582	0.123249
	ITPKA.13473.55	Inositol-trisphosphate 3-kinase A	P23677	ITPKA		656.863	697.421	1.06175	0.0295461	0.12351
	GNAI3.12650.43	Guanine nucleotide-binding protein G(k) subunit alpha	P08754	GNAI3	2773	827.948	739.739	0.893461	0.0297286	0.124004
	UBL4A.11490.42	Ubiquitin-like protein 4A	P11441	UBL4A		2407.92	1872.52	0.77765	0.0297372	0.124004
	ADGRF5.6409.57	Adhesion G protein-coupled receptor F5	Q8IZF2	ADGRF5	221395	938.224	1147.9	1.22348	0.0297414	0.124004
	ST8SIA6.6930.95	Alpha-2,8-sialyltransferase 8F	P61647	ST8SIA6	338596	593.924	635.267	1.06961	0.0298624	0.124295
	ERAP1.4964.67	Endoplasmic reticulum aminopeptidase 1	Q9NZ08	ERAP1	51752	5671.23	7597.13	1.33959	0.0298628	0.124295
	A2M.3708.62	Alpha-2-macroglobulin	P01023	A2M	2	11578.5	9848.91	0.85062	0.0299306	0.12447
	POLR2K.19134.66	DNA-directed RNA polymerases I, II, and III subunit RPABC4	P53803	POLR2K	5440	4253.84	3546.86	0.833802	0.0300504	0.124861
	BPNT1.17814.8	3'(2'),5'-bisphosphate nucleotidase 1	O95861	BPNT1	10380	12470.1	9832.59	0.788496	0.0302114	0.125382
	EPHB4.15530.33	Ephrin type-B receptor 4	P54760	EPHB4	2050	6976.96	5692.68	0.815926	0.0302364	0.125382
	BACH2.12756.3	Transcription regulator protein BACH2	Q9BYV9	BACH2		1714.28	1578.21	0.920626	0.0302543	0.125382
	KNG1.7784.1	Kininogen-1	P01042	KNG1	3827	6279.78	5698.24	0.907395	0.0302959	0.125382
	ZPLD1.5590.11	Zona pellucida-like domain-containing protein 1	Q8TCW7	ZPLD1	131368	689.228	733.813	1.06469	0.0303058	0.125382
	DTYMK.19504.22	Thymidylate kinase	P23919	DTYMK	1841	17686	13715.7	0.775512	0.0305879	0.126441
	TMEM230.11542.11	Transmembrane protein 230	Q96A57	TMEM230		2544.42	2347.63	0.922659	0.0306158	0.126447
	ENO2.10339.48	Gamma-enolase	P09104	ENO2	2026	9286.43	7458.5	0.803162	0.0306609	0.126525
	IGFL3.6961.14	Insulin growth factor-like family member 3	Q6UXB1	IGFL3	388555	2813.71	2453.13	0.87185	0.0307205	0.126603
	CD96.9735.44	T-cell surface protein tactile	P40200	CD96	10225	2385.7	2189.63	0.917814	0.0307323	0.126603
	C1QTNF5.7810.20	Complement C1q tumor necrosis factor-related protein 5	Q9BXJ0	C1QTNF5	114902	1572.6	1354.92	0.861575	0.0308288	0.126892
	PLCB1.11354.21	1-phosphatidylinositol 4,5-bisphosphate phosphodiesterase beta-1	Q9NQ66	PLCB1	23236	5529.22	4377.42	0.79169	0.0309573	0.127313
	WFIKKN2.3235.50	WAP, Kazal, immunoglobulin, Kunitz and NTR domain-containing protein 2	Q8TEU8	WFIKKN2	124857	2290.87	1946.25	0.849569	0.0310652	0.127648
	MICB.5102.55	MHC class I polypeptide-related sequence B	Q29980	MICB	4277	478.087	580.29	1.21377	0.0311759	0.127897
	NRP2.15387.44	Neuropilin-2	O60462	NRP2	8828	23804.1	25748.4	1.08168	0.031192	0.127897
	HK2.13130.150	Hexokinase-2	P52789	HK2	3099	1111.85	745.459	0.670465	0.0312054	0.127897
	DPY30.13943.38	Protein dpy-30 homolog	Q9C005	DPY30		6178.68	7742.26	1.25306	0.0312546	0.127942
	BTLA.16308.14	B- and T-lymphocyte attenuator	Q7Z6A9	BTLA	151888	1230.42	1121.03	0.91109	0.0313103	0.127942
	IGFBP5.19581.15	Insulin-like growth factor-binding protein 5	P24593	IGFBP5	3488	3191.02	2634.21	0.825507	0.0313144	0.127942
	ENPP6.15579.26	Ectonucleotide pyrophosphatase/phosphodiesterase family member 6	Q6UWR7	ENPP6	133121	727.066	684.505	0.941462	0.0313455	0.127942
	MTFR1.9095.5	Mitochondrial fission regulator 1	Q15390	MTFR1	9650	365.794	346.263	0.946606	0.0313722	0.127942
	OLFM2.19377.14	Noelin-2	O95897	OLFM2	93145	13237	10284.9	0.776982	0.0313756	0.127942
	PPME1.17852.5	Protein phosphatase methylesterase 1	Q9Y570	PPME1	51400	27231.8	21756.9	0.798951	0.0314343	0.128074
	DCTPP1.4314.12	dCTP pyrophosphatase 1	Q9H773	DCTPP1	79077	7444.92	9405.8	1.26338	0.0315018	0.12824
	HIST1H3A.14146.92	Histone H3.1	P68431	HIST1H3A	8350	964.543	1236.66	1.28212	0.0315836	0.12846
	CFHR1.15468.14	Complement factor H-related protein 1	Q03591	CFHR1	100293069	47228.7	39983.9	0.846602	0.031609	0.12846
	PIK3CG.3391.10	Phosphatidylinositol 4,5-bisphosphate 3-kinase catalytic subunit gamma isoform	P48736	PIK3CG	5294	4420.92	3782.28	0.855541	0.0316966	0.128707
	DUSP28.9940.35	Dual specificity phosphatase 28	Q4G0W2	DUSP28	285193	1340.41	997.224	0.743969	0.0317301	0.128735
	HSPC159.18236.3	Galectin-related protein	Q3ZCW2	HSPC159	29094	12040.4	8793.8	0.730358	0.0317954	0.128892
	SNX8.6925.26	Sorting nexin-8	Q9Y5X2	SNX8	29886	2137.26	1594.75	0.746165	0.0318856	0.129149
	SERPINA11.9002.36	Serpin A11	Q86U17	SERPINA11	256394	19082.6	16582.1	0.868961	0.0319405	0.129263
	MRAS.18297.8	Ras-related protein M-Ras	O14807	MRAS	22808	848.529	925.027	1.09015	0.0320008	0.129363
	ANGPT4.2500.2	Angiopoietin-4	Q9Y264	ANGPT4	51378	261.379	292.286	1.11825	0.0320388	0.129363
	PMEPA1.6936.7	Protein TMEPAI	Q969W9	PMEPA1	56937	733.319	778.214	1.06122	0.032073	0.129363
	LRRC52.10785.8	Leucine-rich repeat-containing protein 52	Q8N7C0	LRRC52	440699	450.574	549.46	1.21947	0.0320843	0.129363
	C4BPA.9449.150	C4b-binding protein alpha chain	P04003	C4BPA	722	8101.75	9190.41	1.13437	0.0320995	0.129363
	SERPINF1.9211.19	Pigment epithelium-derived factor	P36955	SERPINF1	5176	69998.5	65271.8	0.932475	0.0321759	0.129404
	IL16.2774.10	Interleukin-16	Q14005	IL16	3603	22064.3	17850.3	0.809012	0.0321882	0.129404
	CETN3.17410.5	Centrin-3	O15182	CETN3		471.208	520.767	1.10517	0.03219	0.129404
	DNASE1L2.6324.11	Deoxyribonuclease-1-like 2	Q92874	DNASE1L2	1775	2868.96	3592.97	1.25236	0.0322197	0.129415
	DEFB118.9306.7	Beta-defensin 118	Q96PH6	DEFB118	117285	481.058	514.879	1.0703	0.032289	0.129586
	ANGPTL1.9092.33	Angiopoietin-related protein 1	O95841	ANGPTL1	9068	2862.69	3099.97	1.08289	0.0325338	0.130363
	LRP11.6713.4	Low-density lipoprotein receptor-related protein 11	Q86VZ4	LRP11	84918	5327.04	4464.5	0.838083	0.032596	0.130363
	GUK1.17325.10	Guanylate kinase	Q16774	GUK1	2987	24427.8	19590.4	0.801971	0.0325987	0.130363
	CBLN1.9313.27	Cerebellin-1	P23435	CBLN1	869	1510.47	1206.58	0.798816	0.0326007	0.130363
	COPS2.14029.42	COP9 signalosome complex subunit 2	P61201	COPS2	9318	2539.13	2961.14	1.1662	0.0326177	0.130363
	IFNA7.14129.1	Interferon alpha-7	P01567	IFNA7	3444	305.421	380.991	1.24743	0.0327692	0.13086
	CHST11.7779.86	Carbohydrate sulfotransferase 11	Q9NPF2	CHST11	50515	4195.26	3602.74	0.858765	0.032895	0.131237
	ASPH.6998.106	Aspartyl/asparaginyl beta-hydroxylase	Q12797	ASPH	444	2113.53	1946.6	0.921017	0.032918	0.131237
	LTA.4703.87	Lymphotoxin-alpha	P01374	LTA	4049	862.311	940.039	1.09014	0.033025	0.131554
	RANBP1.18191.23	Ran-specific GTPase-activating protein	P43487	RANBP1	5902	3929.31	3128.87	0.796291	0.0330737	0.131557
	CPLX2.15321.8	Complexin-2	Q6PUV4	CPLX2		714.574	581.092	0.813201	0.0330801	0.131557
	SNTB1.9078.207	Beta-1-syntrophin	Q13884	SNTB1	6641	6938.18	5157.65	0.743373	0.0331252	0.131628
	F3.4931.59	Tissue Factor	P13726	F3	2152	1324.87	1138.58	0.859387	0.0331928	0.131788
	KLRC1.5629.58	NKG2-A/NKG2-B type II integral membrane protein	P26715	KLRC1	3821	510.912	536.044	1.04919	0.0333053	0.131995
	DNM2.11572.4	Dynamin-2	P50570	DNM2	1785	7503.24	5606.7	0.747237	0.0333491	0.131995
	CLEC2B.7786.83	C-type lectin domain family 2 member B	Q92478	CLEC2B	9976	678.779	703.373	1.03623	0.0333508	0.131995
	ILK.10053.5	Integrin-linked protein kinase	Q13418	ILK	3611	6055.57	4279.57	0.706716	0.0333544	0.131995
	PAXIP1.12894.3	PAX-interacting protein 1	Q6ZW49	PAXIP1		1707.32	1544.9	0.904868	0.0334319	0.132099
	CA5B.17673.34	Carbonic anhydrase 5B, mitochondrial	Q9Y2D0	CA5B	11238	557.082	512.918	0.920723	0.0334386	0.132099
	AIDA.17347.80	Axin interactor, dorsalization-associated protein	Q96BJ3	AIDA	64853	41323.4	33794.3	0.817801	0.0335208	0.132099
	BPIFB1.15367.38	BPI fold-containing family B member 1	Q8TDL5	BPIFB1	92747	1143.68	919.497	0.803983	0.0335222	0.132099
	TNFRSF13B.2704.74	Tumor necrosis factor receptor superfamily member 13B	O14836	TNFRSF13B	23495	1232.04	1372.52	1.11402	0.0335314	0.132099
	RSPO2.4566.24	R-spondin-2	Q6UXX9	RSPO2	340419	284.414	321.36	1.12991	0.0335451	0.132099
	TGFBI.3283.21	Transforming growth factor-beta-induced protein ig-h3	Q15582	TGFBI	7045	26385.2	23205.9	0.879506	0.0335754	0.132111
	KIAA1324.10637.50	UPF0577 protein KIAA1324	Q6UXG2	KIAA1324	57535	184.697	161.352	0.873602	0.0336923	0.132376
	LYSMD4.9106.87	LysM and putative peptidoglycan-binding domain-containing protein 4	Q5XG99	LYSMD4	145748	279.698	294.229	1.05195	0.0337152	0.132376
	SIGLEC14.8248.222	Sialic acid-binding Ig-like lectin 14	Q08ET2	SIGLEC14	100049587	4729.4	5677.41	1.20045	0.0337253	0.132376
	LZIC.19338.3	Protein LZIC	Q8WZA0	LZIC	84328	837.478	747.562	0.892634	0.033875	0.132746
	ITLN1.18830.1	Intelectin-1	Q8WWA0	ITLN1	55600	5674.02	4554.24	0.802647	0.033878	0.132746
	ADGRF1.11243.90	Adhesion G-protein coupled receptor F1	Q5T601	ADGRF1		3150.27	3480.57	1.10485	0.0339019	0.132746
	IFI16.13940.19	Gamma-interferon-inducible protein 16	Q16666	IFI16	3428	3266.8	4275.81	1.30887	0.0340265	0.133126
	EIF1AY.19224.5	Eukaryotic translation initiation factor 1A, Y-chromosomal	O14602	EIF1AY	9086	51608.9	42608.9	0.825612	0.0341059	0.133229
	LGALS9.9197.4	Galectin-9	O00182	LGALS9	3965	1569.58	1816.77	1.15749	0.0341082	0.133229
	ITPA.18916.25	Inosine triphosphate pyrophosphatase	Q9BY32	ITPA	3704	9034.1	7340.44	0.812526	0.0341908	0.13338
	DHFR.9823.2	Dihydrofolate reductase	P00374	DHFR	1719	1600.62	1821.28	1.13786	0.034202	0.13338
	FAP.5029.3	Prolyl endopeptidase FAP	Q12884	FAP	2191	647.66	548.389	0.846722	0.0344105	0.134084
	PKD2.13745.10	Polycystin-2	Q13563	PKD2		278.383	264.132	0.948809	0.0345152	0.134365
	EIF4B.14675.20	Eukaryotic translation initiation factor 4B	P23588	EIF4B	1975	21060.8	16522.1	0.784493	0.0345382	0.134365
	FGF4.4123.60	Fibroblast growth factor 4	P08620	FGF4	2249	227.683	253.031	1.11133	0.0346294	0.134611
	LGALS13.19147.6	Galactoside-binding soluble lectin 13	Q9UHV8	LGALS13	29124	846.096	916.037	1.08266	0.0348756	0.135459
	B4GALT5.10425.3	Beta-1,4-galactosyltransferase 5	O43286	B4GALT5	9334	584.647	611.172	1.04537	0.0349611	0.135682
	PSD2.9118.7	PH and SEC7 domain-containing protein 2	Q9BQI7	PSD2	84249	2018.05	1612.26	0.798919	0.0350074	0.135752
	CHMP2B.17350.13	Charged multivesicular body protein 2b	Q9UQN3	CHMP2B	25978	13905.5	10429.3	0.750011	0.0351616	0.136241
	STAR.10085.25	Steroidogenic acute regulatory protein, mitochondrial	P49675	STAR	6770	1650.47	1459.16	0.884087	0.0353507	0.136863
	NRIP3.18237.29	Nuclear receptor-interacting protein 3	Q9NQ35	NRIP3	56675	321.002	344.043	1.07178	0.0353951	0.13687
	MOCS3.14229.5	Adenylyltransferase and sulfurtransferase MOCS3	O95396	MOCS3		2535.29	2239.47	0.883317	0.0354093	0.13687
	CDK5.CDK5R1.3358.51	Cyclin-dependent kinase 5:Cyclin-dependent kinase 5 activator 1 complex	Q00535 Q15078	CDK5 CDK5R1	1020 8851	2518.02	2109.92	0.837931	0.0356098	0.137535
	IDUA.3169.70	Alpha-L-iduronidase	P35475	IDUA	3425	1427.47	1723.29	1.20723	0.0358731	0.138409
	CDKN2C.12521.3	Cyclin-dependent kinase 4 inhibitor C	P42773	CDKN2C	1031	596.936	538.528	0.902153	0.0358933	0.138409
	COLGALT2.7234.12	Procollagen galactosyltransferase 2	Q8IYK4	COLGALT2	23127	495.53	533.636	1.0769	0.0359554	0.138537
	PTP4A2.11699.16	Protein tyrosine phosphatase type IVA 2	Q12974	PTP4A2	8073	1316.35	1084.45	0.823831	0.0360342	0.13873
	LRP10.16610.13	Low-density lipoprotein receptor-related protein 10	Q7Z4F1	LRP10	26020	5089.91	4359.78	0.856554	0.0361526	0.139075
	CD79A.7796.10	B-cell antigen receptor complex-associated protein alpha chain	P11912	CD79A	973	1479.67	1368.21	0.924677	0.0362944	0.139509
	INHBA.INHBB.8467.9	Inhibin beta A chain:Inhibin beta B chain heterodimer	P08476 P09529	INHBA INHBB	3624 3625	552.932	513.143	0.92804	0.0363784	0.139721
	CSF2RB.11137.43	Cytokine receptor common subunit beta	P32927	CSF2RB	1439	465.88	438.989	0.94228	0.0364233	0.139782
	AES.18396.10	Amino-terminal enhancer of split	Q08117	AES	166	704.422	765.388	1.08655	0.0364782	0.139882
	CSK.3363.31	Tyrosine-protein kinase CSK	P41240	CSK	1445	71393.9	56314.6	0.788788	0.0366153	0.140296
	DAPK2.4355.13	Death-associated protein kinase 2	Q9UIK4	DAPK2	23604	2248.2	1726.55	0.76797	0.0366501	0.140318
	SUN5.11260.47	SUN domain-containing protein 5	Q8TC36	SUN5	140732	328.717	303.311	0.92271	0.0367629	0.140638
	ATAD1.6625.31	ATPase family AAA domain-containing protein 1	Q8NBU5	ATAD1	84896	394.202	457.557	1.16072	0.0368209	0.140748
	SEMA4B.9805.51	Semaphorin-4B	Q9NPR2	SEMA4B	10509	751.997	685.996	0.912233	0.0369371	0.141037
	NTRK1.3477.63	High affinity nerve growth factor receptor	P04629	NTRK1	4914	2007.41	2245.02	1.11837	0.0369549	0.141037
	GPC5.4991.12	Glypican-5	P78333	GPC5	2262	753.116	646.906	0.858973	0.0370817	0.141395
	TPSB2.3403.1	Tryptase beta-2	P20231	TPSB2	64499	4943.75	3579.28	0.724001	0.0371162	0.141395
	SSMEM1.8298.8	Serine-rich single-pass membrane protein 1	Q8WWF3	SSMEM1	136263	4532.75	3574.45	0.788584	0.0371634	0.141395
	CD209.3029.52	CD209 antigen	Q9NNX6	CD209	30835	1300.74	1125.6	0.865358	0.037166	0.141395
	EFCAB14.10830.5	EF-hand calcium-binding domain-containing protein 14	O75071	EFCAB14	9813	338.825	366.789	1.08253	0.0372477	0.141594
	CKB.3800.71	Creatine kinase B-type	P12277	CKB	1152	518.406	595.163	1.14806	0.0373027	0.141691
	SIRPA.5430.66	Tyrosine-protein phosphatase non-receptor type substrate 1	P78324	SIRPA	140885	4893.22	3507.21	0.716748	0.0373443	0.141738
	UBE2V2.18165.181	Ubiquitin-conjugating enzyme E2 variant 2	Q15819	UBE2V2	7336	5997.78	4810.25	0.802005	0.0373996	0.141819
	NMES1.6406.3	Normal mucosa of esophagus-specific gene 1 protein	Q9C002	NMES1	84419	3903.83	3314.06	0.848924	0.0374519	0.141819
	JAG1.7754.11	Protein jagged-1	P78504	JAG1	182	391.942	439.185	1.12054	0.0374537	0.141819
	NFKBIA.19209.6	NF-kappa-B inhibitor alpha	P25963	NFKBIA	4792	348.36	309.358	0.888041	0.0375698	0.142146
	SF3B4.13449.25	Splicing factor 3B subunit 4	Q15427	SF3B4		290.829	274.312	0.943206	0.0376367	0.142253
	TRAT1.7224.11	T-cell receptor-associated transmembrane adapter 1	Q6PIZ9	TRAT1	50852	366.712	400.776	1.09289	0.0376906	0.142253
	TSN.12477.42	Translin	Q15631	TSN		1623.66	1328.53	0.818232	0.0377106	0.142253
	EFNA4.2614.28	Ephrin-A4	P52798	EFNA4	1945	1211.32	1084.96	0.895687	0.037716	0.142253
	CAPN2.14684.17	Calpain-2 catalytic subunit	P17655	CAPN2	824	3144.52	3697.16	1.17574	0.0378018	0.142328
	TRAPPC5.8671.378	Trafficking protein particle complex subunit 5	Q8IUR0	TRAPPC5	126003	685.524	718.153	1.0476	0.0378099	0.142328
	SLTM.8320.5	SAFB-like transcription modulator	Q9NWH9	SLTM	79811	358.304	383.517	1.07037	0.037835	0.142328
	APLP1.7210.25	Amyloid-like protein 1	P51693	APLP1	333	2082.18	1701.1	0.816981	0.0378539	0.142328
	RPE.12646.2	Ribulose-phosphate 3-epimerase	Q96AT9	RPE	6120	1411.9	1038.53	0.735556	0.0378847	0.142333
	FUT5.4549.78	Alpha-(1,3)-fucosyltransferase 5	Q11128	FUT5	2527	4923	3716.7	0.754967	0.0379343	0.142368
	RNGTT.12847.27	mRNA-capping enzyme	O60942	RNGTT		786.564	860.807	1.09439	0.0379758	0.142368
	OGN.17224.12	Mimecan	P20774	OGN	4969	3148.91	2664.95	0.846309	0.0379824	0.142368
	CD99L2.10539.30	CD99 antigen-like protein 2	Q8TCZ2	CD99L2	83692	431.867	450.157	1.04235	0.0380605	0.14255
	PCSK2.15440.57	Neuroendocrine convertase 2	P16519	PCSK2	5126	739.585	704.71	0.952846	0.0381562	0.142797
	PSMD9.13931.22	26S proteasome non-ATPase regulatory subunit 9	O00233	PSMD9	5715	9026.58	6898.22	0.764212	0.0382044	0.142867
	GIP.16292.288	Gastric inhibitory polypeptide	P09681	GIP	2695	760.465	629.13	0.827296	0.0383275	0.143216
	MICA.2730.58	MHC class I polypeptide-related sequence A	Q29983	MICA	4276	245.271	188.539	0.768695	0.0384275	0.143478
	CDC42BPB.3629.60	Serine/threonine-protein kinase MRCK beta	Q9Y5S2	CDC42BPB	9578	2341.85	2701.57	1.15361	0.0385283	0.143744
	VEGFA.2597.8	Vascular endothelial growth factor A	P15692	VEGFA	7422	7825.07	6951.36	0.888345	0.0387194	0.144345
	TPST2.8024.64	Protein-tyrosine sulfotransferase 2	O60704	TPST2	8459	1136.46	1246.58	1.0969	0.0389188	0.144976
	FGF22.9513.9	Fibroblast growth factor 22	Q9HCT0	FGF22	27006	280.805	313.927	1.11795	0.0389636	0.145015
	ISCU.7201.5	Iron-sulfur cluster assembly enzyme ISCU, mitochondrial	Q9H1K1	ISCU	23479	367.703	414.627	1.12761	0.0390465	0.145015
	FLRT3.13123.3	Leucine-rich repeat transmembrane protein FLRT3	Q9NZU0	FLRT3	23767	3018.48	2445.14	0.810056	0.0390611	0.145015
	SH3GLB1.16859.100	Endophilin-B1	Q9Y371	SH3GLB1	51100	1230.36	1118.44	0.909033	0.0390657	0.145015
	PSMB9.18942.11	Proteasome subunit beta type-9	P28065	PSMB9	5698	961.011	871.751	0.907119	0.0390794	0.145015
	KCNA10.13042.7	Potassium voltage-gated channel subfamily A member 10	Q16322	KCNA10		3511.09	3209.09	0.913988	0.0391618	0.145188
	LMAN2.9468.8	Vesicular integral-membrane protein VIP36	Q12907	LMAN2	10960	6300.85	5323.92	0.844953	0.0392079	0.145188
	CSNK2A2.13681.173	Casein kinase II subunit alpha'	P19784	CSNK2A2	1459	605.909	642.181	1.05986	0.0392165	0.145188
	AZGP1.9312.8	Zinc-alpha-2-glycoprotein	P25311	AZGP1	563	7656.77	6694.78	0.87436	0.0393667	0.145633
	MMP19.6425.87	Matrix metalloproteinase-19	Q99542	MMP19	4327	8429.36	6676.57	0.792061	0.0393985	0.145639
	VPS28.17155.1	Vacuolar protein sorting-associated protein 28 homolog	Q9UK41	VPS28	51160	5895.18	4871.96	0.826431	0.0395562	0.146101
	BCCIP.18304.19	BRCA2 and CDKN1A-interacting protein	Q9P287	BCCIP	56647	1174.56	1257.78	1.07085	0.0395843	0.146101
	C3.2683.1	Complement C3b, inactivated	P01024	C3	718	3408.09	3995.9	1.17248	0.0397002	0.146417
	LSM4.16854.17	U6 snRNA-associated Sm-like protein LSm4	Q9Y4Z0	LSM4	25804	2112.08	1909.15	0.903921	0.0399051	0.147053
	AAGAB.11926.23	Alpha- and gamma-adaptin-binding protein p34	Q6PD74	AAGAB	79719	4298.15	3427.17	0.79736	0.0399337	0.147053
	NTF4.4146.58	Neurotrophin-4	P34130	NTF4	4909	310.315	344.756	1.11099	0.040114	0.147605
	GHRH.16293.1	Somatoliberin	P01286	GHRH	2691	911.076	820.933	0.901059	0.0402717	0.148072
	KCNE5.8908.14	Potassium voltage-gated channel subfamily E regulatory beta subunit 5	Q9UJ90	KCNE5	23630	655.16	581.697	0.887871	0.0403166	0.148124
	REN.3396.54	Renin	P00797	REN	5972	13818.9	10197.2	0.737915	0.040525	0.148777
	UFM1.3836.51	Ubiquitin-fold modifier 1	P61960	UFM1	51569	5703.44	4469.87	0.783715	0.0409993	0.150233
	CCL13.4144.13	C-C motif chemokine 13	Q99616	CCL13	6357	258.131	287	1.11184	0.0410583	0.150233
	NELL1.6544.33	Protein kinase C-binding protein NELL1	Q92832	NELL1	4745	3634.78	4645.77	1.27815	0.0410769	0.150233
	THTPA.13595.20	Thiamine-triphosphatase	Q9BU02	THTPA		1523.05	1283.94	0.843007	0.0410834	0.150233
	RLN3.6027.31	Relaxin-3	Q8WXF3	RLN3	117579	616.376	655.777	1.06392	0.0410869	0.150233
	CLEC3B.5701.81	Tetranectin	P05452	CLEC3B	7123	3757.03	3327.73	0.885735	0.0411436	0.150233
	LCN10.13007.66	Epididymal-specific lipocalin-10	Q6JVE6	LCN10	414332	1122.45	933.187	0.831381	0.0411634	0.150233
	SPHK1.4294.16	Sphingosine kinase 1	Q9NYA1	SPHK1	8877	3714.31	2708.97	0.729333	0.0411707	0.150233
	WDR5.17760.128	WD repeat-containing protein 5	P61964	WDR5	11091	1837.23	2126.02	1.15719	0.0412431	0.150279
	BLNK.19225.11	B-cell linker protein	Q8WV28	BLNK	29760	381.831	408.94	1.071	0.0413257	0.150279
	RFXAP.12726.3	Regulatory factor X-associated protein	O00287	RFXAP		655.173	703.465	1.07371	0.0413263	0.150279
	ADK.19207.119	Adenosine kinase	P55263	ADK	132	1654.27	1319.23	0.797474	0.0413799	0.150279
	C14orf93.6439.59	Uncharacterized protein C14orf93	Q9H972	C14orf93	60686	2940.42	3345.09	1.13762	0.0413973	0.150279
	SEPT6.17693.2	Septin-6	Q14141	SEPT6	23157	1000.42	932.028	0.93164	0.0413987	0.150279
	COPE.19310.81	Coatomer subunit epsilon	O14579	COPE	11316	929.776	797.356	0.857578	0.0414015	0.150279
	TREM2.16300.4	Triggering receptor expressed on myeloid cells 2	Q9NZC2	TREM2	54209	12721.5	9650.53	0.758597	0.0414503	0.150343
	ADH5.11369.23	Alcohol dehydrogenase class-3	P11766	ADH5	128	11210.4	9211.02	0.821649	0.0415777	0.150692
	BMX.3414.40	Cytoplasmic tyrosine-protein kinase BMX	P51813	BMX	660	445.386	483.999	1.0867	0.0416327	0.150778
	DNAJC19.4545.53	Mitochondrial import inner membrane translocase subunit TIM14	Q96DA6	DNAJC19	131118	532.047	596.446	1.12104	0.0418416	0.151421
	CPN2.6415.90	Carboxypeptidase N subunit 2	P22792	CPN2	1585	19638.3	21790	1.10957	0.0419703	0.151773
	POMC.9204.33	Pro-opiomelanocortin	P01189	POMC	5443	417.154	369.238	0.885135	0.0421468	0.15214
	NLGN3.8941.4	Neuroligin-3	Q9NZ94	NLGN3	54413	248.242	268.626	1.08211	0.0421954	0.15214
	HNRNPAB.8894.80	Heterogeneous nuclear ribonucleoprotein A/B	Q99729	HNRNPAB	3182	1736.86	1407.37	0.810296	0.0422257	0.15214
	MMP10.8479.4	Stromelysin-2	P09238	MMP10	4319	1346.14	1090.25	0.809911	0.0422352	0.15214
	FERMT3.12599.10	Fermitin family homolog 3	Q86UX7	FERMT3	83706	13489.2	10595.5	0.785483	0.0422496	0.15214
	HEPHL1.6354.13	Hephaestin-like protein 1	Q6MZM0	HEPHL1	341208	574.558	537.738	0.935916	0.0422821	0.15214
	ANXA4.17164.15	Annexin A4	P09525	ANXA4	307	2438.61	1818.41	0.745677	0.0422928	0.15214
	MYL7.19296.51	Myosin regulatory light chain 2, atrial isoform	Q01449	MYL7	58498	4466.23	3952.44	0.88496	0.0425821	0.153067
	ICAM1.4342.10	Intercellular adhesion molecule 1	P05362	ICAM1	3383	2468.72	2035.16	0.82438	0.0427029	0.153387
	DAPP1.11615.16	Dual adapter for phosphotyrosine and 3-phosphotyrosine and 3-phosphoinositide	Q9UN19	DAPP1	27071	20826.5	16067	0.771466	0.0430046	0.154356
	TMPRSS6.11239.49	Transmembrane protease serine 6	Q8IU80	TMPRSS6		833.735	992.336	1.19023	0.0430971	0.154568
	CRK.4976.57	Adapter molecule crk	P46108	CRK	1398	7789.95	6291.64	0.807661	0.0431278	0.154568
	YBX2.6372.7	Y-box-binding protein 2	Q9Y2T7	YBX2	51087	23832.2	19233.9	0.807058	0.0432495	0.154886
	INS.4883.56	Insulin	P01308	INS	3630	176.381	220.755	1.25158	0.0432806	0.154886
	ICAM5.8245.27	Intercellular adhesion molecule 5	Q9UMF0	ICAM5	7087	1875.38	1617.76	0.862628	0.0433522	0.154889
	AMIGO2.14134.49	Amphoterin-induced protein 2	Q86SJ2	AMIGO2	347902	1338.18	1149.41	0.858929	0.043365	0.154889
	FAM163B.10880.38	Protein FAM163B	P0C2L3	FAM163B	642968	3345.91	2926.71	0.874711	0.0433803	0.154889
	ZNF41.10003.15	Zinc finger protein 41	P51814	ZNF41	7592	130.7	119.246	0.912362	0.0434102	0.154889
	NDNF.6604.59	Protein NDNF	Q8TB73	NDNF	79625	1125.9	1200.19	1.06598	0.0434995	0.155093
	ASMTL.10089.7	N-acetylserotonin O-methyltransferase-like protein	O95671	ASMTL	8623	709.081	583.858	0.823402	0.0436598	0.155458
	PDZK1.16852.10	Na(+)/H(+) exchange regulatory cofactor NHE-RF3	Q5T2W1	PDZK1		1498.67	1583.29	1.05647	0.0436869	0.155458
	VASP.9762.14	Vasodilator-stimulated phosphoprotein	P50552	VASP	7408	41655.8	34351	0.824639	0.0436985	0.155458
	EFNB2.8772.5	Ephrin-B2	P52799	EFNB2	1948	287.848	297.205	1.03251	0.0439041	0.156075
	BTK.19202.10	Tyrosine-protein kinase BTK	Q06187	BTK	695	41534.2	32007.8	0.770636	0.0439483	0.156117
	OSMR.10892.8	Oncostatin-M-specific receptor subunit beta	Q99650	OSMR	9180	1600.45	1497.41	0.935618	0.0439974	0.156176
	CNN2.18877.15	Calponin-2	Q99439	CNN2	1265	1706.75	1483.8	0.869376	0.0440763	0.156341
	LRP1.8601.167	Low-density lipoprotein receptor-related protein 1, soluble	Q07954	LRP1	4035	384.634	363.751	0.945705	0.0441915	0.156635
	EFEMP1.8480.29	EGF-containing fibulin-like extracellular matrix protein 1	Q12805	EFEMP1	2202	664.563	571.709	0.860278	0.0444716	0.157394
	TOLLIP.13963.7	Toll-interacting protein	Q9H0E2	TOLLIP	54472	9776.8	7329.42	0.749675	0.0444815	0.157394
	GLP1R.13085.18	Glucagon-like peptide 1 receptor	P43220	GLP1R	2740	558.033	593.064	1.06278	0.0445037	0.157394
	IGF2R.16057.6	Cation-independent mannose-6-phosphate receptor	P11717	IGF2R	3482	6858.99	6264.79	0.913368	0.0446278	0.15754
	P2RX6.7233.73	P2X purinoceptor 6	O15547	P2RX6	9127	1006.59	1064.24	1.05727	0.0446373	0.15754
	IMPAD1.9231.23	Inositol monophosphatase 3	Q9NX62	IMPAD1	54928	1507.63	1275.53	0.846047	0.0446625	0.15754
	IL21R.9366.54	Interleukin-21 receptor	Q9HBE5	IL21R	50615	1504.21	1730.84	1.15066	0.0446754	0.15754
	SUMF2.6069.71	Sulfatase-modifying factor 2	Q8NBJ7	SUMF2	25870	4354.1	5000.08	1.14836	0.0447419	0.157659
	ARL8B.8569.147	ADP-ribosylation factor-like protein 8B	Q9NVJ2	ARL8B	55207	614.889	650.724	1.05828	0.0449554	0.158296
	PSMA7.12460.18	Proteasome subunit alpha type-7	O14818	PSMA7	5688	20195.7	15859.2	0.785276	0.0450225	0.158416
	FCRL6.6617.12	Fc receptor-like protein 6	Q6DN72	FCRL6	343413	1024.46	1089.11	1.0631	0.0451733	0.158818
	EIF5A2.11355.10	Eukaryotic translation initiation factor 5A-2	Q9GZV4	EIF5A2	56648	2332.79	1823.61	0.781728	0.0452569	0.158818
	MENT.5744.12	Protein MENT	Q9BUN1	MENT	54964	2801.71	2411.16	0.860603	0.0452572	0.158818
	ACVR2B.9412.52	Activin receptor type-2B	Q13705	ACVR2B	93	402.07	421.981	1.04952	0.0452684	0.158818
	EGFL6.17454.15	Epidermal growth factor-like protein 6	Q8IUX8	EGFL6	25975	733.449	959.284	1.30791	0.0454956	0.159499
	IGFBP2.8469.41	Insulin-like growth factor-binding protein 2	P18065	IGFBP2	3485	23471.6	18027.4	0.768051	0.0455963	0.159676
	SH2D1A.4567.82	SH2 domain-containing protein 1A	O60880	SH2D1A	4068	3275.82	3718.03	1.13499	0.0456121	0.159676
	MNX1.9576.58	Motor neuron and pancreas homeobox protein 1	P50219	MNX1	3110	505.5	534.632	1.05763	0.0456807	0.1598
	SERPINA1.3580.25	Alpha-1-antitrypsin	P01009	SERPINA1	5265	40588.6	45767.4	1.12759	0.0459551	0.160643
	EIF1AX.9850.38	Eukaryotic translation initiation factor 1A, X-chromosomal	P47813	EIF1AX	1964	581.618	615.621	1.05846	0.0460088	0.160714
	RBFOX2.11462.8	RNA binding protein fox-1 homolog 2	O43251	RBFOX2	23543	390.785	442.661	1.13275	0.0460933	0.160893
	IBSP.3415.61	Bone sialoprotein 2	P21815	IBSP	3381	3366.39	4510.99	1.34001	0.0461639	0.161023
	NAP1L1.13636.20	Nucleosome assembly protein 1-like 1	P55209	NAP1L1	4673	33035.9	26450.4	0.800655	0.0462919	0.161353
	C17orf78.6571.75	Uncharacterized protein C17orf78	Q8N4C9	C17orf78	284099	567.808	618.747	1.08971	0.0465872	0.162265
	FCER2.3291.30	Low affinity immunoglobulin epsilon Fc receptor	P06734	FCER2	2208	3254.1	2460.93	0.756254	0.0466955	0.162431
	GDF10.16749.79	Growth/differentiation factor 10	P55107	GDF10	2662	1186.89	1265.79	1.06648	0.0467036	0.162431
	SGTB.18837.9	Small glutamine-rich tetratricopeptide repeat-containing protein beta	Q96EQ0	SGTB	54557	458.239	428.69	0.935516	0.0467605	0.162431
	SNCA.8458.111	Alpha-synuclein	P37840	SNCA	6622	3261.1	2649.87	0.812569	0.0467696	0.162431
	SOCS7.11657.86	Suppressor of cytokine signaling 7	O14512	SOCS7	30837	340.477	357.982	1.05141	0.0468418	0.162565
	MAPT.5854.60	Microtubule-associated protein tau	P10636	MAPT	4137	176.696	189.864	1.07452	0.0468848	0.162568
	CGREF1.6257.56	Cell growth regulator with EF hand domain protein 1	Q99674	CGREF1	10669	5518.6	6433.42	1.16577	0.0469101	0.162568
	WNK3.5493.17	Serine/threonine-protein kinase WNK3	Q9BYP7	WNK3	65267	22000.6	17760.9	0.807291	0.0470304	0.162853
	S100A8.S100A9.17145.1	Protein S100-A8/A9 heterodimer	P05109, P06702	S100A8 S100A9	6279 6280	984.086	542.861	0.55164	0.04706	0.162853
	CLSTN3.6291.55	Calsyntenin-3	Q9BQT9	CLSTN3	9746	2377.83	3011.78	1.26661	0.0471978	0.163213
	ANAPC7.11690.47	Anaphase-promoting complex subunit 7	Q9UJX3	ANAPC7	51434	563.197	604.226	1.07285	0.0473919	0.163767
	NPPB.3723.1	Brain natriuretic peptide 32	P16860	NPPB	4879	372.457	395.374	1.06153	0.047484	0.163807
	CPM.9416.77	Carboxypeptidase M	P14384	CPM	1368	11153.2	9309.04	0.834652	0.0474954	0.163807
	AGFG1.11681.8	Arf-GAP domain and FG repeat-containing protein 1	P52594	AGFG1	3267	6514.89	5215.53	0.800555	0.0475054	0.163807
	USP21.12681.63	Ubiquitin carboxyl-terminal hydrolase 21	Q9UK80	USP21		3320.55	2935.62	0.884076	0.047613	0.163985
	NRP1.5542.22	Neuropilin-1	O14786	NRP1	8829	1808.08	1588.27	0.878432	0.047625	0.163985
	CD3G.7924.7	T-cell surface glycoprotein CD3 gamma chain	P09693	CD3G	917	668.942	701.838	1.04918	0.0478848	0.164762
	VAV1.5275.28	Proto-oncogene vav	P15498	VAV1	7409	6688.42	5129.41	0.76691	0.0480499	0.165212
	BRAF.15669.7	Serine/threonine-protein kinase B-raf	P15056	BRAF	673	1877.64	1628.86	0.867502	0.0481371	0.165394
	SUGT1.17818.22	Protein SGT1 homolog	Q9Y2Z0	SUGT1	10910	38087.8	31757.4	0.833796	0.0482484	0.165547
	GSTM4.18895.54	Glutathione S-transferase Mu 4	Q03013	GSTM4	2948	588.695	419.359	0.712354	0.0482503	0.165547
	SLAMF7.5487.7	SLAM family member 7	Q9NQ25	SLAMF7	57823	1147.06	1442.61	1.25766	0.0483675	0.165831
	LRFN1.7910.41	Leucine-rich repeat and fibronectin type III domain-containing protein 1	Q9P244	LRFN1	57622	1830.2	1703.64	0.930851	0.048415	0.165876
	TBK1.3400.49	Serine/threonine-protein kinase TBK1	Q9UHD2	TBK1	29110	304.988	339.698	1.11381	0.0484625	0.165914
	CARS.14098.28	Cysteine--tRNA ligase, cytoplasmic	P49589	CARS		6019.67	4980.96	0.827448	0.0484947	0.165914
	NSDHL.8038.41	Sterol-4-alpha-carboxylate 3-dehydrogenase, decarboxylating	Q15738	NSDHL	50814	1713.72	1516.48	0.884905	0.0485306	0.165919
	CERS5.13494.6	Ceramide synthase 5	Q8N5B7	CERS5		355.811	383.147	1.07683	0.0486638	0.166153
	NR1D2.12885.42	Nuclear receptor subfamily 1 group D member 2	Q14995	NR1D2	9975	302.719	292.282	0.965523	0.0486678	0.166153
	MVK.11391.69	Mevalonate kinase	Q03426	MVK	4598	2723.47	3038.35	1.11562	0.0487954	0.16647
	CDH3.2643.57	Cadherin-3	P22223	CDH3	1001	15470.4	13517.3	0.873752	0.0489078	0.166717
	PUS1.11201.19	tRNA pseudouridine synthase A, mitochondrial	Q9Y606	PUS1		223.501	205.065	0.917515	0.0489369	0.166717
	FARS2.13941.82	Phenylalanine--tRNA ligase, mitochondrial	O95363	FARS2		1516.54	1412.85	0.931632	0.0489774	0.166737
	FABP12.18888.37	Fatty acid-binding protein 12	A6NFH5	FABP12	646486	903.311	849.235	0.940135	0.049053	0.166877
	HEBP1.18225.13	Heme-binding protein 1	Q9NRV9	HEBP1	50865	45644.8	37256.2	0.816219	0.0491544	0.167092
	IGHD.IGK.IGL.4916.2	Immunoglobulin D	P01880	IGHD IGK@ IGL@	3495 50802 3535	1530.62	2941.37	1.92168	0.0491853	0.167092
	PRPF6.9012.1	Pre-mRNA-processing factor 6	O94906	PRPF6	24148	271.727	252.143	0.92793	0.0493416	0.167462
	PROC.2961.1	Vitamin K-dependent protein C	P04070	PROC	5624	72443.4	65097.8	0.898602	0.0493637	0.167462
	AS3MT.18417.3	Arsenite methyltransferase	Q9HBK9	AS3MT	57412	233.538	216.87	0.928629	0.049453	0.167647
	TEX29.10557.6	Testis-expressed sequence 29 protein	Q8N6K0	TEX29	121793	1321.28	1173.04	0.887803	0.0494967	0.167677
	FGF8.2443.10	Fibroblast growth factor 8 isoform B	P55075	FGF8	2253	1851.54	2060.7	1.11297	0.049744	0.168396
	ARHGEF2.12848.9	Rho guanine nucleotide exchange factor 2	Q92974	ARHGEF2	9181	734.493	780.222	1.06226	0.0498398	0.168603
	NCF1.17766.5	Neutrophil cytosol factor 1	P14598	NCF1	653361	1116.68	666.152	0.596544	0.0499008	0.168691
	HIF1AN.17199.43	Hypoxia-inducible factor 1-alpha inhibitor	Q9NWT6	HIF1AN	55662	681.961	711.988	1.04403	0.0499838	0.168787
	LCAT.15413.3	Phosphatidylcholine-sterol acyltransferase	P04180	LCAT	3931	497.477	558.928	1.12353	0.0499993	0.168787
	AASDHPPT.17320.19	L-aminoadipate-semialdehyde dehydrogenase-phosphopantetheinyl transferase	Q9NRN7	AASDHPPT	60496	18259.4	15094.8	0.826685	0.0500705	0.168909
	SEPT11.12620.3	Septin-11	Q9NVA2	SEPT11	55752	2757.69	2436.69	0.883597	0.0501322	0.168999
	JARID2.12623.84	Protein Jumonji	Q92833	JARID2		399.02	365.072	0.914922	0.0501695	0.169007
	ASB9.19601.15	Ankyrin repeat and SOCS box protein 9	Q96DX5	ASB9	140462	2126.75	1688.45	0.79391	0.0504873	0.169921
	IL6.4673.13	Interleukin-6	P05231	IL6	3569	356.665	433.459	1.21531	0.0505163	0.169921
	PLA2G1B.4910.21	Phospholipase A2	P04054	PLA2G1B	5319	544.538	461.064	0.846707	0.0505467	0.169921
	TPM2.4472.5	Tropomyosin beta chain	P07951	TPM2	7169	4646.59	3645.02	0.78445	0.0505993	0.16998
	KRT5.11177.16	Keratin, type II cytoskeletal 5	P13647	KRT5	3852	3578.6	2987.29	0.834766	0.0507886	0.170497
	MACROD1.13653.335	O-acetyl-ADP-ribose deacetylase MACROD1	Q9BQ69	MACROD1		1233.91	1126.26	0.912755	0.0510596	0.171287
	DPYSL3.12707.26	Dihydropyrimidinase-related protein 3	Q14195	DPYSL3	1809	877.235	751.812	0.857024	0.0511322	0.171339
	FAM210A.14593.152	Protein FAM210A	Q96ND0	FAM210A		2818.05	3308.86	1.17417	0.051146	0.171339
	INPP5E.11370.20	72 kDa inositol polyphosphate 5-phosphatase	Q9NRR6	INPP5E		411.214	456.845	1.11097	0.0512163	0.171455
	CYP3A4.7879.12	Cytochrome P450 3A4	P08684	CYP3A4	1576	639.258	605.684	0.94748	0.0512708	0.171499
	ACAD8.11406.82	Isobutyryl-CoA dehydrogenase, mitochondrial	Q9UKU7	ACAD8	27034	881.086	927.423	1.05259	0.0513003	0.171499
	KLF4.17850.42	Krueppel-like factor 4	O43474	KLF4	9314	356.093	382.033	1.07285	0.051428	0.171807
	EPHA2.4834.61	Ephrin type-A receptor 2	P29317	EPHA2	1969	1468.21	1201.04	0.818028	0.0514748	0.171844
	IRF4.19564.61	Interferon regulatory factor 4	Q15306	IRF4	3662	780.417	878.069	1.12513	0.0516829	0.172419
	TOR1AIP1.9039.47	Torsin-1A-interacting protein 1	Q5JTV8	TOR1AIP1	26092	8842.06	9910.98	1.12089	0.0517837	0.172636
	UROS.11248.43	Uroporphyrinogen-III synthase	P10746	UROS		2128.7	1709.6	0.803116	0.0518503	0.172739
	GPC1.8697.38	Glypican-1	P35052	GPC1	2817	2214.65	2055.26	0.928029	0.0520393	0.173157
	RPN1.6458.6	Dolichyl-diphosphooligosaccharide--protein glycosyltransferase subunit 1	P04843	RPN1	6184	1165.32	1420.09	1.21863	0.0520658	0.173157
	S100A9.5339.49	Protein S100-A9	P06702	S100A9	6280	7971.86	5577.88	0.699696	0.052115	0.173157
	VAMP3.7903.18	Vesicle-associated membrane protein 3	Q15836	VAMP3	9341	467.002	492.075	1.05369	0.0521195	0.173157
	PCSK9.5231.79	Proprotein convertase subtilisin/kexin type 9	Q8NBP7	PCSK9	255738	43706	48774.5	1.11597	0.052193	0.173282
	PPP2R1A.12621.55	Serine/threonine-protein phosphatase 2A 65 kDa regulatory subunit A alpha isoform	P30153	PPP2R1A	5518	4029.79	3292.52	0.817046	0.0522712	0.173422
	NAE1.18177.49	NEDD8-activating enzyme E1 regulatory subunit	Q13564	NAE1	8883	989.221	912.59	0.922534	0.0523913	0.173679
	NGFR.8374.5	Tumor necrosis factor receptor superfamily member 16	P08138	NGFR	4804	2440.99	1963.04	0.804199	0.0524388	0.173679
	KIR3DL3.8045.3	Killer cell immunoglobulin-like receptor 3DL3	Q8N743	KIR3DL3	115653	261.094	241.206	0.923827	0.0524871	0.173679
	INHBA.13738.8	Inhibin beta A chain	P08476	INHBA	3624	1355.71	1123.82	0.828959	0.0524926	0.173679
	SCARF1.5129.12	Scavenger receptor class F member 1	Q14162	SCARF1	8578	4908.77	4269.08	0.869685	0.0526505	0.174082
	CDKN2D.12376.85	Cyclin-dependent kinase 4 inhibitor D	P55273	CDKN2D	1032	2629.17	2042.6	0.7769	0.0527635	0.174297
	ZWILCH.18302.204	Protein zwilch homolog	Q9H900	ZWILCH	55055	3793.61	3373.92	0.889369	0.0527879	0.174297
	IL20RA.5085.18	Interleukin-20 receptor subunit alpha	Q9UHF4	IL20RA	53832	265.832	252.883	0.95129	0.0528989	0.174545
	UBB.6651.74	PolyUbiquitin K48-linked	P0CG47	UBB	7314	46790.2	41079.3	0.877948	0.0530196	0.174767
	RAB5B.19222.124	Ras-related protein Rab-5B	P61020	RAB5B	5869	26805	21856.7	0.815397	0.0530388	0.174767
	SFTA2.10580.14	Surfactant-associated protein 2	Q6UW10	SFTA2	389376	275.907	255.732	0.926878	0.0530947	0.174832
	MPST.12686.15	3-mercaptopyruvate sulfurtransferase	P25325	MPST	4357	845.381	788.001	0.932126	0.0531729	0.17497
	CLTC.13711.10	Clathrin heavy chain 1	Q00610	CLTC	1213	727.516	763.341	1.04924	0.0533471	0.175423
	CLPSL2.7767.1	Colipase-like protein 2	Q6UWE3	CLPSL2	389383	1020.66	1097.69	1.07547	0.0535179	0.175829
	BMP3.16748.1	Bone morphogenetic protein 3	P12645	BMP3	651	2038.61	1914.3	0.939021	0.0535687	0.175829
	SGTA.3868.8	Small glutamine-rich tetratricopeptide repeat-containing protein alpha	O43765	SGTA	6449	6220.66	4728.26	0.76009	0.0535797	0.175829
	ASGR1.5452.71	Asialoglycoprotein receptor 1	P07306	ASGR1	432	3271.39	2547.19	0.778626	0.0537897	0.176398
	S100A11.14011.17	Protein S100-A11	P31949	S100A11	6282	3824.73	3028.35	0.79178	0.0540719	0.177203
	DPT.4979.34	Dermatopontin	Q07507	DPT	1805	1593.2	1361.42	0.854522	0.0541458	0.177325
	TLR5.18935.14	Toll-like receptor 5	O60602	TLR5	7100	3307	3978.44	1.20304	0.0544665	0.178094
	TMEM52.11186.12	Transmembrane protein 52	Q8NDY8	TMEM52		328.289	365.133	1.11223	0.0544831	0.178094
	DDX19A.18813.15	ATP-dependent RNA helicase DDX19A	Q9NUU7	DDX19A	55308	499.474	404.742	0.810338	0.0544914	0.178094
	PYGL.11441.11	Glycogen phosphorylase, liver form	P06737	PYGL	5836	8943.29	11600.3	1.2971	0.0546312	0.17843
	TXNDC12.19334.62	Thioredoxin domain-containing protein 12	O95881	TXNDC12	51060	6354.95	5105.91	0.803454	0.0546749	0.178452
	ARHGDIA.6454.38	Rho GDP-dissociation inhibitor 1	P52565	ARHGDIA	396	865.977	956.393	1.10441	0.0548273	0.178708
	SRC.5488.74	Proto-oncogene tyrosine-protein kinase Src isoform 2	P12931	SRC	6714	23878.9	19208.1	0.804395	0.0548275	0.178708
	LGR4.16304.6	Leucine-rich repeat-containing G-protein coupled receptor 4	Q9BXB1	LGR4		1077.51	971.924	0.902013	0.0549275	0.178888
	ADH7.11377.19	Alcohol dehydrogenase class 4 mu/sigma chain	P40394	ADH7	131	2484.98	2062.26	0.829892	0.0549568	0.178888
	NPLOC4.12993.21	Nuclear protein localization protein 4 homolog	Q8TAT6	NPLOC4	55666	5372.28	4176.13	0.777347	0.0550298	0.179005
	PRKACA.3466.8	cAMP-dependent protein kinase catalytic subunit alpha	P17612	PRKACA	5566	7244.28	5350.28	0.738552	0.0552719	0.179671
	RAD23B.12522.6	UV excision repair protein RAD23 homolog B	P54727	RAD23B	5887	8611.47	7336.95	0.851997	0.0556018	0.180565
	PGF.3078.1	Placenta growth factor	P49763	PGF	5228	446.226	471.289	1.05617	0.0556218	0.180565
	PSME2.17694.32	Proteasome activator complex subunit 2	Q9UL46	PSME2	5721	2655.86	3330.79	1.25413	0.0557047	0.180712
	COA3.7888.58	Cytochrome c oxidase assembly factor 3 homolog, mitochondrial	Q9Y2R0	COA3	28958	1998.92	2137.13	1.06914	0.0557954	0.180746
	MUTED.19116.1	Biogenesis of lysosome-related organelles complex 1 subunit 5	Q8TDH9	MUTED	63915	677.853	722.675	1.06612	0.0558167	0.180746
	HSPH1.17704.74	Heat shock protein 105 kDa	Q92598	HSPH1	10808	889.609	1067.09	1.19951	0.0558276	0.180746
	DTD1.19194.9	D-tyrosyl-tRNA(Tyr) deacylase 1	Q8TEA8	DTD1	92675	16682.5	13108.1	0.785738	0.0559179	0.180917
	THBS2.14111.15	Thrombospondin-2	P35442	THBS2	7058	533.211	492.245	0.923171	0.0559618	0.180938
	PRSS22.4534.10	Brain-specific serine protease 4	Q9GZN4	PRSS22	64063	1110.05	983.781	0.886252	0.0560791	0.181196
	FBP1.7206.20	Fructose-1,6-bisphosphatase 1	P09467	FBP1	2203	6968.17	9992.9	1.43408	0.0561336	0.181251
	ST13.18387.7	Hsc70-interacting protein	P50502	ST13	6767	31937.9	27049.6	0.846945	0.0562205	0.18141
	PRSS8.15513.108	Prostasin	Q16651	PRSS8	5652	1832.15	1640.04	0.895147	0.0562894	0.181511
	POLR1C.12939.1	DNA-directed RNA polymerases I and III subunit RPAC1	O15160	POLR1C		956.184	822.807	0.860511	0.056414	0.181791
	ARHGAP25.11333.82	Rho GTPase-activating protein 25	P42331	ARHGAP25	9938	17505.6	13382	0.764442	0.0564651	0.181834
	CFHR4.6471.53	Complement factor H-related protein 4	Q92496	CFHR4	10877	17399.6	11562.7	0.664538	0.0567403	0.182545
	CTNNA2.9872.23	Catenin alpha-2	P26232	CTNNA2	1496	650.277	688.313	1.05849	0.0567662	0.182545
	GPNMB.8606.39	Transmembrane glycoprotein NMB	Q14956	GPNMB	10457	521.853	452.482	0.867068	0.0567993	0.182545
	SLC25A18.5280.68	Mitochondrial glutamate carrier 2	Q9H1K4	SLC25A18	83733	322.511	349.15	1.0826	0.0568606	0.18262
	GALE.11457.53	UDP-glucose 4-epimerase	Q14376	GALE	2582	637.161	715.928	1.12362	0.0569319	0.182672
	NNMT.19376.74	Nicotinamide N-methyltransferase	P40261	NNMT	4837	1377.43	1822.24	1.32292	0.0569526	0.182672
	TNFSF4.2839.2	Tumor necrosis factor ligand superfamily member 4	P23510	TNFSF4	7292	235.599	252.846	1.07321	0.0570583	0.18289
	NANP.16863.47	N-acylneuraminate-9-phosphatase	Q8TBE9	NANP	140838	866.839	956.99	1.104	0.0571804	0.18316
	PON1.4261.55	Serum paraoxonase/arylesterase 1	P27169	PON1	5444	337.771	367.153	1.08699	0.0573221	0.18345
	HMOX2.2622.18	Heme oxygenase 2	P30519	HMOX2	3163	388.999	445.361	1.14489	0.0573473	0.18345
	PAX4.12398.15	Paired box protein Pax-4	O43316	PAX4		409.459	457.093	1.11633	0.0575197	0.183779
	FAM19A3.7839.99	Protein FAM19A3	Q7Z5A8	FAM19A3	284467	894.01	799.266	0.894024	0.0575263	0.183779
	KLK6.3450.4	Kallikrein-6	Q92876	KLK6	5653	3545.97	2986.31	0.84217	0.0577037	0.184224
	FANCF.11336.9	Fanconi anemia group F protein	Q9NPI8	FANCF		399.84	418.656	1.04706	0.0578644	0.184582
	WFDC1.9316.67	WAP four-disulfide core domain protein 1	Q9HC57	WFDC1	58189	4083.23	3359.84	0.822839	0.0578922	0.184582
	APOL3.16823.75	Apolipoprotein L3	O95236	APOL3	80833	1521.34	1893	1.2443	0.0579722	0.184675
	PRDX1.3855.56	Peroxiredoxin-1	Q06830	PRDX1	5052	35137.8	28906	0.822647	0.0580089	0.184675
	SHH.2743.5	Sonic hedgehog protein	Q15465	SHH	6469	293.142	246.766	0.841795	0.0580365	0.184675
	LILRA4.8299.66	Leukocyte immunoglobulin-like receptor subfamily A member 4	P59901	LILRA4	23547	2140.51	1888.26	0.882158	0.0581037	0.184767
	RGS8.11666.72	Regulator of G-protein signaling 8	P57771	RGS8		3641.79	3277.49	0.899968	0.0582299	0.185047
	PCDHB2.10748.216	Protocadherin beta-2	Q9Y5E7	PCDHB2	56133	536.831	496.748	0.925334	0.0584035	0.185368
	RGS4.17855.28	Regulator of G-protein signaling 4	P49798	RGS4	5999	519.098	485.607	0.935482	0.0584078	0.185368
	IGLL1.6485.59	Immunoglobulin lambda-like polypeptide 1	P15814	IGLL1	3543	1889.03	1461.51	0.77368	0.0585709	0.185685
	RGS10.11634.32	Regulator of G-protein signaling 10	O43665	RGS10	6001	37013.2	29414.5	0.794702	0.0585848	0.185685
	FKBP6.12529.32	Inactive peptidyl-prolyl cis-trans isomerase FKBP6	O75344	FKBP6		2978.85	3315.93	1.11316	0.0586536	0.185781
	SUMO3.14623.26	Small ubiquitin-related modifier 3	P55854	SUMO3	6613	17344.5	14386.3	0.829443	0.0587258	0.185888
	TNS2.11667.29	Tensin-2	Q63HR2	TNS2		292.713	311.891	1.06552	0.0588158	0.186051
	LRRC37A2.8897.3	Leucine-rich repeat-containing protein 37A2	A6NM11	LRRC37A2	474170	694.597	724.893	1.04362	0.0590202	0.186575
	DLL4.3305.6	Delta-like protein 4	Q9NR61	DLL4	54567	718.899	650.427	0.904755	0.0592991	0.187248
	ERVV1.12531.5	Endogenous retrovirus group V member 1 Env polyprotein	B6SEH8	ERVV-1		891.305	824.252	0.92477	0.0593108	0.187248
	CDC2.CCNB1.3422.4	Cyclin-dependent kinase 1:G2/mitotic-specific cyclin-B1 complex	P06493 P14635	CDC2 CCNB1	983 891	477.374	513.097	1.07483	0.0593669	0.187303
	PCDHGA2.7175.4	Protocadherin gamma-A2	Q9Y5H1	PCDHGA2	56113	437.518	492.46	1.12558	0.0594246	0.187362
	RAB5C.14287.6	Ras-related protein Rab-5C	P51148	RAB5C	5878	27627.5	23070.6	0.835058	0.0596534	0.187707
	IL11.4493.92	Interleukin-11	P20809	IL11	3589	315.863	355.307	1.12488	0.0597159	0.187707
	SPTLC1.7886.26	Serine palmitoyltransferase 1	O15269	SPTLC1	10558	2394.06	2732.1	1.1412	0.0597234	0.187707
	VPS4A.11476.43	Vacuolar protein sorting-associated protein 4A	Q9UN37	VPS4A	27183	3631.77	2913.09	0.802111	0.0597275	0.187707
	PRKCA.2644.11	Protein kinase C alpha type	P17252	PRKCA	5578	15825.2	12086	0.763717	0.0597507	0.187707
	APRT.10088.37	Adenine phosphoribosyltransferase	P07741	APRT	353	4155.37	3039.43	0.731446	0.0597674	0.187707
	ORC6L.12389.4	Origin recognition complex subunit 6	Q9Y5N6	ORC6L	23594	1194.07	1262.49	1.0573	0.0598936	0.187981
	POMK.10582.36	Protein O-mannose kinase	Q9H5K3	POMK	84197	319.818	278.422	0.870563	0.0599598	0.188027
	APBB1.14206.28	Amyloid beta A4 precursor protein-binding family B member 1	O00213	APBB1	322	168.802	160.509	0.950871	0.0599862	0.188027
	CASP3.3593.72	Caspase-3	P42574	CASP3	836	8911.84	6625.37	0.743434	0.0600585	0.188131
	RNF34.13386.248	E3 ubiquitin-protein ligase RNF34	Q969K3	RNF34		724.73	762.463	1.05206	0.0603192	0.188825
	HNRNPM.12783.29	Heterogeneous nuclear ribonucleoprotein M	P52272	HNRNPM	4670	2868.97	2412.62	0.840939	0.0605669	0.189388
	ADAM29.13549.15	Disintegrin and metalloproteinase domain-containing protein 29	Q9UKF5	ADAM29	11086	743.689	790.704	1.06322	0.0605776	0.189388
	LGALS2.3033.57	Galectin-2	P05162	LGALS2	3957	480.88	537.534	1.11781	0.0606819	0.189428
	TARDBP.12046.51	TAR DNA-binding protein 43	Q13148	TARDBP	23435	566.532	532.779	0.940423	0.0606903	0.189428
	KRT17.12923.51	Keratin, type I cytoskeletal 17	Q04695	KRT17	3872	1247.55	1157.98	0.9282	0.0607082	0.189428
	YEATS4.17474.106	YEATS domain-containing protein 4	O95619	YEATS4		428.217	458.389	1.07046	0.0607896	0.18956
	STX8.10903.50	Syntaxin-8	Q9UNK0	STX8	9482	3564.14	2858.3	0.80196	0.0608865	0.189739
	KLK5.14039.33	Kallikrein-5	Q9Y337	KLK5	25818	402.949	422.647	1.04888	0.0609308	0.189755
	SPINK6.5731.1	Serine protease inhibitor Kazal-type 6	Q6UWN8	SPINK6	404203	474.771	410.205	0.864006	0.0609979	0.189841
	RAP1GAP.13735.1	Rap1 GTPase-activating protein 1	P47736	RAP1GAP		559.563	521.26	0.931547	0.061175	0.19027
	PTK6.3832.51	Protein-tyrosine kinase 6	Q13882	PTK6	5753	225.802	237.905	1.0536	0.0613766	0.190774
	GLCE.7808.5	D-glucuronyl C5-epimerase	O94923	GLCE	26035	1591.11	1405.98	0.883647	0.0614765	0.190879
	CBX1.18817.50	Chromobox protein homolog 1	P83916	CBX1	10951	685.717	596.998	0.870618	0.06151	0.190879
	TPO.3873.51	Thyroid peroxidase	P07202	TPO	7173	2299.51	2532.4	1.10128	0.0615292	0.190879
	S100A2.11969.5	Protein S100-A2	P29034	S100A2	6273	418.232	397.555	0.950563	0.0616711	0.19112
	RPS6KB1.15608.5	Ribosomal protein S6 kinase beta-1	P23443	RPS6KB1	6198	1636.34	1343.77	0.821206	0.0616862	0.19112
	TREML2.5736.1	Trem-like transcript 2 protein	Q5T2D2	TREML2	79865	4069.6	3536.79	0.869075	0.0618166	0.191231
	LANCL1.13986.6	LanC-like protein 1	O43813	LANCL1	10314	3125.82	2477.04	0.792444	0.0618557	0.191231
	TICAM2.17696.1	TIR domain-containing adapter molecule 2	Q86XR7	TICAM2	100302736	534.521	508.286	0.950917	0.0618692	0.191231
	ANXA1.4960.72	Annexin A1	P04083	ANXA1	301	10728.3	7783.44	0.725509	0.0618807	0.191231
	CD226.5062.60	CD226 antigen	Q15762	CD226	10666	1327.49	1468.21	1.10601	0.0622237	0.192169
	CCL11.5301.7	Eotaxin	P51671	CCL11	6356	6881.7	5613.25	0.815677	0.0623156	0.192329
	PES1.4267.81	Pescadillo homolog	O00541	PES1	23481	309.761	347.361	1.12138	0.0623923	0.192443
	TSG101.13044.5	Tumor susceptibility gene 101 protein	Q99816	TSG101	7251	6102.13	4671.36	0.76553	0.062451	0.192501
	LAMP1.16902.17	Lysosome-associated membrane glycoprotein 1	P11279	LAMP1	3916	1195.55	1050.6	0.878758	0.0625868	0.192796
	MAPK3.2855.49	Mitogen-activated protein kinase 3	P27361	MAPK3	5595	12888.1	10449.9	0.810817	0.0629944	0.193928
	TIMP3.2480.58	Metalloproteinase inhibitor 3	P35625	TIMP3	7078	13734.3	17370.2	1.26472	0.0631542	0.194137
	PECR.17776.15	Peroxisomal trans-2-enoyl-CoA reductase	Q9BY49	PECR	55825	821.22	874.63	1.06504	0.0631691	0.194137
	PSME3.5204.13	Proteasome activator complex subunit 3	P61289	PSME3	10197	276.137	293.605	1.06326	0.063183	0.194137
	GABARAPL2.12494.99	Gamma-aminobutyric acid receptor-associated protein-like 2	P60520	GABARAPL2		4148.02	3260.22	0.785971	0.0632408	0.194191
	MMP1.4924.32	Interstitial collagenase	P03956	MMP1	4312	11801.5	8959.36	0.75917	0.063331	0.194344
	KLRC3.11571.75	NKG2-E type II integral membrane protein	Q07444	KLRC3	3823	2088.18	1891.67	0.905895	0.0634526	0.194494
	C6orf89.10885.36	Bombesin receptor-activated protein C6orf89	Q6UWU4	C6orf89	221477	1200.23	1131.03	0.942344	0.0635037	0.194494
	ANGPTL4.3796.79	Angiopoietin-related protein 4	Q9BY76	ANGPTL4	51129	3328.83	3760	1.12952	0.0635209	0.194494
	RUFY1.11425.31	RUN and FYVE domain-containing protein 1	Q96T51	RUFY1		2083.73	2236.22	1.07318	0.063554	0.194494
	DLG3.7897.75	Disks large homolog 3	Q92796	DLG3	1741	400.907	434.545	1.08391	0.0635813	0.194494
	FGF8.17166.4	Fibroblast growth factor 8 isoform F	P55075	FGF8	2253	371.369	394.71	1.06285	0.0637285	0.194767
	EIF3J.13497.34	Eukaryotic translation initiation factor 3 subunit J	O75822	EIF3J		4769.94	3832.28	0.803424	0.0637515	0.194767
	TGM4.18933.4	Protein-glutamine gamma-glutamyltransferase 4	P49221	TGM4	7047	362.158	334.098	0.92252	0.0638453	0.19493
	PIM1.5359.65	Serine/threonine-protein kinase pim-1	P11309	PIM1	5292	1064.78	1127.48	1.05888	0.0642901	0.196164
	SLC6A9.11653.69	Sodium- and chloride-dependent glycine transporter 1	P48067	SLC6A9		98.9704	92.5689	0.935319	0.0643781	0.196308
	EDDM3A.9536.16	Epididymal secretory protein E3-alpha	Q14507	EDDM3A	10876	2812.74	2502.81	0.889812	0.0644243	0.196325
	EIF4A1.18829.4	Eukaryotic initiation factor 4A-I	P60842	EIF4A1	1973	13909.5	11095	0.797655	0.0645225	0.196436
	CD69.16618.7	Early activation antigen CD69	Q07108	CD69	969	155.949	186.632	1.19675	0.0645422	0.196436
	LRIT3.11534.6	Leucine-rich repeat, immunoglobulin-like domain and transmembrane domain-containing protein 3	Q3SXY7	LRIT3		350.731	335.516	0.956621	0.0646415	0.196614
	HNRNPK.19333.4	Heterogeneous nuclear ribonucleoprotein K	P61978	HNRNPK	3190	12018.1	9725.1	0.809204	0.0647665	0.196831
	ASF1A.18172.71	Histone chaperone ASF1A	Q9Y294	ASF1A	25842	970.622	1063.81	1.09601	0.0648006	0.196831
	ZBTB33.12785.49	Transcriptional regulator Kaiso	Q86T24	ZBTB33	10009	145.786	155.655	1.0677	0.0648529	0.196831
	MAPK8.3825.18	Mitogen-activated protein kinase 8	P45983	MAPK8	5599	872.027	741.344	0.850139	0.0648757	0.196831
	DTD2.18280.29	Putative D-tyrosyl-tRNA(Tyr) deacylase 2	Q96FN9	DTD2	112487	3150	2613.92	0.829818	0.0649627	0.196971
	RACGAP1.13587.10	Rac GTPase-activating protein 1	Q9H0H5	RACGAP1	29127	1401.09	1149.24	0.820248	0.0650061	0.196975
	NACA.3854.24	Nascent polypeptide-associated complex subunit alpha	Q13765	NACA	4666	7752.32	5999.58	0.773907	0.0650459	0.196975
	CECR1.6077.63	Adenosine deaminase CECR1	Q9NZK5	CECR1	51816	14657.3	17828.3	1.21634	0.0651495	0.197059
	GALNT11.8700.325	Polypeptide N-acetylgalactosaminyltransferase 11	Q8NCW6	GALNT11	63917	1341.41	1415.14	1.05497	0.0651552	0.197059
	MYBPC1.7648.9	Myosin-binding protein C, slow-type	Q00872	MYBPC1	4604	1298.77	1044.83	0.804475	0.0652763	0.197271
	PNKP.13657.2	Bifunctional polynucleotide phosphatase/kinase	Q96T60	PNKP	11284	1290.43	1021.04	0.791242	0.0653072	0.197271
	CARTPT.5743.82	Cocaine- and amphetamine-regulated transcript protein	Q16568	CARTPT	9607	292.063	307.752	1.05372	0.0655068	0.19775
	SIGIRR.8326.63	Single Ig IL-1-related receptor	Q6IA17	SIGIRR	59307	859.284	799.726	0.930689	0.0656521	0.197825
	MPZL2.9372.157	Myelin protein zero-like protein 2	O60487	MPZL2	10205	943.051	837.298	0.887861	0.0656617	0.197825
	PELO.12431.13	Protein pelota homolog	Q9BRX2	PELO		1944.07	1773.58	0.9123	0.0657005	0.197825
	MED4.14021.81	Mediator of RNA polymerase II transcription subunit 4	Q9NPJ6	MED4		988.763	915.41	0.925814	0.0657239	0.197825
	FSTL3.3438.10	Follistatin-related protein 3	O95633	FSTL3	10272	5384.91	4621.26	0.858187	0.0657367	0.197825
	ETV5.13403.5	ETS translocation variant 5	P41161	ETV5	2119	193.038	205.557	1.06486	0.0658273	0.197974
	UBD.17772.7	Ubiquitin D	O15205	UBD	10537	2017.56	2115.43	1.04851	0.0659861	0.198328
	MMEL1.3627.71	Membrane metallo-endopeptidase-like 1	Q495T6	MMEL1	79258	828.945	886.288	1.06918	0.0660571	0.198418
	CD8B.9310.2	T-cell surface glycoprotein CD8 beta chain	P10966	CD8B	926	1387.32	1242.09	0.895314	0.0661298	0.198513
	LRP4.19558.10	Low-density lipoprotein receptor-related protein 4	O75096	LRP4	4038	3508.85	3092.06	0.881218	0.0662987	0.198896
	IL34.4556.10	Interleukin-34	Q6ZMJ4	IL34	146433	2789.23	2349.32	0.842283	0.0666023	0.199683
	IRF6.9999.1	Interferon regulatory factor 6	O14896	IRF6	3664	2075.51	1726.71	0.831945	0.0666972	0.199843
	LCN8.5643.2	Epididymal-specific lipocalin-8	Q6JVE9	LCN8	138307	400.338	366.276	0.914917	0.0667415	0.199852
	RLN2.6621.10	Prorelaxin H2	P04090	RLN2	6019	1829.04	1668.14	0.912032	0.0668122	0.199931
	GAL.15390.3	Galanin	P22466	GAL	51083	1005.45	1062.64	1.05688	0.066851	0.199931
	CCL20.2468.62	C-C motif chemokine 20	P78556	CCL20	6364	127.347	136.938	1.07531	0.066956	0.200121
	DEFB106A.5664.57	Beta-defensin 106	Q8N104	DEFB106A	245909	379.661	356.589	0.93923	0.0670328	0.200227
	LTBP4.13133.73	Latent-transforming growth factor beta-binding protein 4	Q8N2S1	LTBP4	8425	13450.7	11261.6	0.837249	0.0671083	0.200328
	KPNA4.12698.72	Importin subunit alpha-3	O00629	KPNA4	3840	892.735	965.005	1.08095	0.0673427	0.200904
	RNF146.11401.181	E3 ubiquitin-protein ligase RNF146	Q9NTX7	RNF146		1365.49	1286.3	0.942	0.0674501	0.2011
	AKR1C4.18397.5	Aldo-keto reductase family 1 member C4	P17516	AKR1C4	1109	3602.94	2483.96	0.689428	0.0676167	0.201472
	AP2A2.13621.31	AP-2 complex subunit alpha-2	O94973	AP2A2	161	30308.7	25928.3	0.855473	0.0676643	0.201489
	CXCL17.9495.10	C-X-C motif chemokine 17	Q6UXB2	CXCL17	284340	546.864	508.824	0.93044	0.0679987	0.202297
	ACADL.17857.6	Long-chain specific acyl-CoA dehydrogenase, mitochondrial	P28330	ACADL	33	348.636	332.487	0.953678	0.0680196	0.202297
	KCNG4.13525.17	Potassium voltage-gated channel subfamily G member 4	Q8TDN1	KCNG4		2180.96	2024.42	0.928226	0.0683171	0.203057
	STX7.8274.64	Syntaxin-7	O15400	STX7	8417	11406.3	9217.95	0.808148	0.0685764	0.203702
	HARS.17450.51	Histidine--tRNA ligase, cytoplasmic	P12081	HARS	3035	36045.3	29863	0.828487	0.068644	0.203778
	PFDN1.19242.21	Prefoldin subunit 1	O60925	PFDN1	5201	890.26	951.043	1.06828	0.0687525	0.203974
	CHIT1.3600.2	Chitotriosidase-1	Q13231	CHIT1	1118	518.657	401.416	0.773952	0.0687985	0.203985
	COLEC10.6558.5	Collectin-10	Q9Y6Z7	COLEC10	10584	1072.87	1026.55	0.956827	0.0689751	0.2041
	IL13.3072.4	Interleukin-13	P35225	IL13	3596	861.432	903.203	1.04849	0.0690229	0.2041
	MRPL2.19132.1	39S ribosomal protein L2, mitochondrial	Q5T653	MRPL2	51069	693.695	737.494	1.06314	0.0690518	0.2041
	HSP90AA1.2625.53	Hsp90alpha	P07900	HSP90AA1	3320	5278.81	6796.73	1.28755	0.0690544	0.2041
	ST8SIA4.7038.45	CMP-N-acetylneuraminate-poly-alpha-2,8-sialyltransferase	Q92187	ST8SIA4	7903	1105.7	867.009	0.784124	0.0691667	0.2041
	UQCRB.12957.62	Cytochrome b-c1 complex subunit 7	P14927	UQCRB	7381	272.614	256.764	0.941861	0.0691804	0.2041
	IL1RL2.2994.71	Interleukin-1 receptor-like 2	Q9HB29	IL1RL2	8808	711.326	667.247	0.938033	0.0691931	0.2041
	SEMA4D.5737.61	Semaphorin-4D	Q92854	SEMA4D	10507	1273.94	1442.62	1.13241	0.0692322	0.2041
	TTC17.8800.14	Tetratricopeptide repeat protein 17	Q96AE7	TTC17	55761	197.414	190.66	0.965789	0.0692902	0.2041
	RNASET2.16913.8	Ribonuclease T2	O00584	RNASET2	8635	1422.95	1638.17	1.15125	0.0693055	0.2041
	PPIL1.9884.8	Peptidyl-prolyl cis-trans isomerase-like 1	Q9Y3C6	PPIL1	51645	157.494	133.725	0.849081	0.069307	0.2041
	ROBO1.5740.17	Roundabout homolog 1	Q9Y6N7	ROBO1	6091	6891.32	5848.32	0.84865	0.069354	0.2041
	PLTP.15475.4	Phospholipid transfer protein	P55058	PLTP	5360	12901.5	11030.9	0.85501	0.0693872	0.2041
	ANP32B.4194.26	Acidic leucine-rich nuclear phosphoprotein 32 family member B	Q92688	ANP32B	10541	560.996	509.433	0.908087	0.0695725	0.20452
	GNRH2.10708.3	Progonadoliberin-2	O43555	GNRH2	2797	192.772	218.498	1.13345	0.0696259	0.204553
	CCL26.9168.31	C-C motif chemokine 26	Q9Y258	CCL26	10344	712.554	759.896	1.06644	0.0697374	0.204599
	HDAC2.18897.31	Histone deacetylase 2	Q92769	HDAC2	3066	2821.74	2266.88	0.80336	0.0697451	0.204599
	XCL2.15617.8	Cytokine SCM-1 beta	Q9UBD3	XCL2	6846	2089.16	1923.08	0.920504	0.0698209	0.204599
	S100A10.15318.75	Protein S100-A10	P60903	S100A10	6281	1950.17	1686	0.86454	0.0698377	0.204599
	PIP4K2B.18232.42	Phosphatidylinositol 5-phosphate 4-kinase type-2 beta	P78356	PIP4K2B	8396	17209.4	13661.8	0.79386	0.0698537	0.204599
	C4orf32.9490.3	Uncharacterized protein C4orf32	Q8N8J7	C4orf32	132720	1760.04	1572.47	0.893425	0.0699417	0.204732
	CEBPG.19572.10	CCAAT/enhancer-binding protein gamma	P53567	CEBPG	1054	303.542	322.688	1.06308	0.0702443	0.205385
	DKKL1.16309.30	Dickkopf-like protein 1	Q9UK85	DKKL1	27120	1068.48	932.955	0.873159	0.0702497	0.205385
	EEF1D.17826.341	Elongation factor 1-delta	P29692	EEF1D	1936	47285.6	39019.6	0.825191	0.0705624	0.205989
	CRIP2.9053.16	Cysteine-rich protein 2	P52943	CRIP2	1397	1425.52	1288.61	0.903958	0.0705711	0.205989
	HSD17B8.19491.11	Estradiol 17-beta-dehydrogenase 8	Q92506	HSD17B8	7923	1478.48	1733.45	1.17245	0.0705844	0.205989
	CCL1.2770.51	C-C motif chemokine 1	P22362	CCL1	6346	4499.56	3790.07	0.84232	0.0707066	0.20622
	PMM2.17794.6	Phosphomannomutase 2	O15305	PMM2	5373	8574.83	6542.32	0.762968	0.0708203	0.206427
	PRPSAP2.19150.20	Phosphoribosyl pyrophosphate synthase-associated protein 2	O60256	PRPSAP2	5636	35408.2	29586.7	0.83559	0.070959	0.206707
	APOA1.2750.3	Apolipoprotein A-I	P02647	APOA1	335	9402.38	8179.12	0.869898	0.0710664	0.206895
	TBXAS1.8098.37	Thromboxane-A synthase	P24557	TBXAS1	6916	1174.64	1053.31	0.896712	0.0713315	0.207492
	PPP2R5A.13622.16	Serine/threonine-protein phosphatase 2A 56 kDa regulatory subunit alpha isoform	Q15172	PPP2R5A	5525	22657.7	18675.5	0.824245	0.0713578	0.207492
	SAA1.15515.2	Serum amyloid A-1 protein	P0DJI8	SAA1	6288	35940.9	60035.7	1.6704	0.0715474	0.207897
	KPNB1.3887.90	Importin subunit beta-1	Q14974	KPNB1	3837	15566.1	12099.1	0.777275	0.0715831	0.207897
	OLFM3.10643.16	Noelin-3	Q96PB7	OLFM3	118427	1398.85	1503.22	1.07461	0.0716815	0.208058
	NR5A2.12444.39	Nuclear receptor subfamily 5 group A member 2	O00482	NR5A2	2494	441.693	464.641	1.05195	0.0718433	0.208339
	DCLK3.7826.1	Serine/threonine-protein kinase DCLK3	Q9C098	DCLK3	85443	354.941	337.169	0.94993	0.0718708	0.208339
	HTRA1.15594.47	Serine protease HTRA1	Q92743	HTRA1	5654	18171.8	20870.5	1.14851	0.071908	0.208339
	FGF19.13724.27	Fibroblast growth factor 19	O95750	FGF19	9965	4510.71	3480.12	0.771524	0.0722248	0.209028
	TLR4.LY96.3647.49	Toll-like receptor 4:Lymphocyte antigen 96 complex	O00206 Q9Y6Y9	TLR4 LY96	7099 23643	2543.44	2284.73	0.898282	0.0722325	0.209028
	PRKCB.5475.10	Protein kinase C beta type (splice variant beta-II)	P05771	PRKCB	5579	49892.4	41017.2	0.822114	0.0724499	0.209531
	ENOX1.12933.17	Ecto-NOX disulfide-thiol exchanger 1	Q8TC92	ENOX1		296.034	253.627	0.856751	0.0725139	0.209591
	SNX5.18327.6	Sorting nexin-5	Q9Y5X3	SNX5	27131	2169.83	1816.96	0.837373	0.0726579	0.209881
	GNLY.3195.50	Granulysin	P22749	GNLY	10578	1301.6	1578.29	1.21258	0.0728854	0.210412
	IFNA5.6210.100	Interferon alpha-5	P01569	IFNA5	3442	600.496	564.33	0.939773	0.073041	0.210735
	ADAMTS5.3168.8	A disintegrin and metalloproteinase with thrombospondin motifs 5	Q9UNA0	ADAMTS5	11096	306.031	324.203	1.05938	0.0733309	0.211445
	STUB1.11350.30	E3 ubiquitin-protein ligase CHIP	Q9UNE7	STUB1	10273	867.517	764.69	0.88147	0.0736057	0.212111
	ZDHHC14.11677.17	Probable palmitoyltransferase ZDHHC14	Q8IZN3	ZDHHC14		151.909	143.2	0.942669	0.0736995	0.212214
	NUTF2.19219.71	Nuclear transport factor 2	P61970	NUTF2	10204	2704.25	2294.42	0.84845	0.0737294	0.212214
	NT5C3L.19135.5	7-methylguanosine phosphate-specific 5'-nucleotidase	Q969T7	NT5C3L	115024	1405.53	1257.73	0.894842	0.0739873	0.212829
	SEMA3A.3222.11	Semaphorin-3A	Q14563	SEMA3A	10371	841.21	909.416	1.08108	0.074045	0.212868
	PPIF.5248.68	Peptidyl-prolyl cis-trans isomerase F, mitochondrial	P30405	PPIF	10105	18772.5	14114.7	0.751879	0.0741992	0.213078
	PHPT1.16882.27	14 kDa phosphohistidine phosphatase	Q9NRX4	PHPT1	29085	12071.2	9989.64	0.827558	0.0742062	0.213078
	SERPINB1.10737.96	Leukocyte elastase inhibitor	P30740	SERPINB1	1992	7504.39	6200.83	0.826294	0.0743195	0.213248
	GMFB.17784.23	Glia maturation factor beta	P60983	GMFB	2764	4281.39	3452.77	0.806461	0.0743538	0.213248
	NAPB.12655.30	Beta-soluble NSF attachment protein	Q9H115	NAPB	63908	1541.82	1468.93	0.952721	0.0745596	0.213711
	CPXM1.6255.74	Probable carboxypeptidase X1	Q96SM3	CPXM1	56265	4084.79	3298.13	0.807417	0.074638	0.213797
	CREB3L2.17336.54	Cyclic AMP-responsive element-binding protein 3-like protein 2	Q70SY1	CREB3L2		224.176	240.702	1.07372	0.0746787	0.213797
	SNTA1.19274.80	Alpha-1-syntrophin	Q13424	SNTA1	6640	5811.41	4556.23	0.784015	0.0747227	0.213797
	ADSSL1.13998.26	Adenylosuccinate synthetase isozyme 1	Q8N142	ADSSL1		995.99	1264.95	1.27004	0.0748416	0.213906
	SLC5A5.12826.5	Sodium/iodide cotransporter	Q92911	SLC5A5		2339.42	1761.02	0.752762	0.0748493	0.213906
	BPIFA1.6473.55	BPI fold-containing family A member 1	Q9NP55	BPIFA1	51297	721.864	756.874	1.0485	0.0750765	0.21431
	FDCSP.17346.61	Follicular dendritic cell secreted peptide	Q8NFU4	FDCSP	260436	560.444	608.274	1.08534	0.0750797	0.21431
	NUDT2.16583.8	Bis(5'-nucleosyl)-tetraphosphatase [asymmetrical]	P50583	NUDT2	318	8405.52	6523.13	0.776053	0.0751907	0.214498
	EID3.8079.39	EP300-interacting inhibitor of differentiation 3	Q8N140	EID3	493861	244.529	228.772	0.935564	0.0752344	0.214498
	RAB22A.12408.333	Ras-related protein Rab-22A	Q9UL26	RAB22A	57403	1162.23	973.632	0.837725	0.0753884	0.21481
	DNAJC17.14655.1	DnaJ homolog subfamily C member 17	Q9NVM6	DNAJC17		993.054	833.597	0.839428	0.0756129	0.215323
	STK24.12617.2	Serine/threonine-protein kinase 24	Q9Y6E0	STK24	8428	30182.4	24782.6	0.821094	0.0757334	0.215539
	DGCR6.9444.70	Protein DGCR6	Q14129	DGCR6	8214	552.557	524.575	0.949359	0.0759747	0.216098
	GDF15.4374.45	Growth/differentiation factor 15	Q99988	GDF15	9518	23841.3	18063.1	0.757641	0.0762606	0.216633
	LTBR.2636.10	Tumor necrosis factor receptor superfamily member 3	P36941	LTBR	4055	11819.8	9801.57	0.82925	0.0763223	0.216633
	SMURF2.13985.12	E3 ubiquitin-protein ligase SMURF2	Q9HAU4	SMURF2	64750	413.284	395.678	0.957399	0.0763543	0.216633
	GAPDHS.8004.15	Glyceraldehyde-3-phosphate dehydrogenase, testis-specific	O14556	GAPDHS	26330	305.735	277.49	0.907616	0.0763611	0.216633
	ARL6IP5.13503.19	PRA1 family protein 3	O75915	ARL6IP5	10550	6533.42	4815.57	0.737067	0.0763873	0.216633
	TPT1.3872.2	Translationally-controlled tumor protein	P13693	TPT1	7178	7735.49	5986.28	0.773872	0.0766221	0.217062
	ENPP7.4435.66	Ectonucleotide pyrophosphatase/phosphodiesterase family member 7	Q6UWV6	ENPP7	339221	10312.3	7290.38	0.70696	0.0766578	0.217062
	PDXK.11098.1	Pyridoxal kinase	O00764	PDXK	8566	879.012	700.533	0.796955	0.0766735	0.217062
	FRS2.13025.4	Fibroblast growth factor receptor substrate 2	Q8WU20	FRS2		462.718	477.564	1.03208	0.076912	0.217609
	TF.4162.54	Serotransferrin	P02787	TF	7018	194352	184345	0.948513	0.0775608	0.219316
	EIF2S1.19259.176	Eukaryotic translation initiation factor 2 subunit 1	P05198	EIF2S1	1965	21419.8	18068.8	0.843556	0.0776496	0.219439
	PTPRS.6049.64	Receptor-type tyrosine-protein phosphatase S	Q13332	PTPRS	5802	36649.9	33660.4	0.918431	0.0779534	0.220168
	MBD4.3891.56	Methyl-CpG-binding domain protein 4	O95243	MBD4	8930	409.352	457.058	1.11654	0.0780889	0.220422
	EDA2R.3083.71	Tumor necrosis factor receptor superfamily member 27	Q9HAV5	EDA2R	60401	675.256	748.07	1.10783	0.0787054	0.221937
	PPCS.17843.30	Phosphopantothenate--cysteine ligase	Q9HAB8	PPCS	79717	11120.7	8907.87	0.801018	0.0787178	0.221937
	COL20A1.8804.39	Collagen alpha-1(XX) chain	Q9P218	COL20A1	57642	61.9476	58.2818	0.940825	0.0790281	0.222668
	APLN.6622.90	Apelin	Q9ULZ1	APLN	8862	489.005	517.231	1.05772	0.0790692	0.222668
	TACSTD2.14034.22	Tumor-associated calcium signal transducer 2	P09758	TACSTD2	4070	468.586	484.097	1.0331	0.0792489	0.223044
	MRAP2.10889.2	Melanocortin-2 receptor accessory protein 2	Q96G30	MRAP2	112609	1054.89	924.067	0.875983	0.0794003	0.223046
	CD5L.3293.2	CD5 antigen-like	O43866	CD5L	922	7115.55	5819.75	0.817892	0.0794515	0.223046
	AKT3.3392.68	Protein kinase B gamma	Q9Y243	AKT3	10000	35241.7	29328.5	0.83221	0.079469	0.223046
	CSRP3.9171.11	Cysteine and glycine-rich protein 3	P50461	CSRP3	8048	712.93	605.986	0.849994	0.079571	0.223046
	STK16.3471.49	Serine/threonine-protein kinase 16	O75716	STK16	8576	2565.67	2699.65	1.05222	0.0795728	0.223046
	CBR3.14091.42	Carbonyl reductase [NADPH] 3	O75828	CBR3	874	2347.52	2014.2	0.858009	0.0795817	0.223046
	IGFBPL1.7815.49	Insulin-like growth factor-binding protein-like 1	Q8WX77	IGFBPL1	347252	570.702	595.127	1.0428	0.0796046	0.223046
	AMBP.15453.3	Alpha-1-microglobulin	P02760	AMBP	259	86061.1	79338.2	0.921882	0.0796653	0.223046
	MAGEA3.12576.21	Melanoma-associated antigen 3	P43357	MAGEA3	4102	326.526	308.585	0.945055	0.079666	0.223046
	RABEPK.13599.15	Rab9 effector protein with kelch motifs	Q7Z6M1	RABEPK		984.561	926.944	0.941479	0.0798892	0.223542
	KISS1.6606.61	Metastasis-suppressor KiSS-1	Q15726	KISS1	3814	3312.08	3038.24	0.917321	0.0799934	0.223703
	CXCL13.3487.32	C-X-C motif chemokine 13	O43927	CXCL13	10563	893.886	1065.61	1.19211	0.0800803	0.223755
	IST1.12434.25	IST1 homolog	P53990	IST1	9798	5102.9	4235.14	0.829946	0.0801047	0.223755
	MYRF.8843.34	Myelin regulatory factor	Q9Y2G1	MYRF	745	1144.62	1204.48	1.0523	0.0802993	0.224024
	ZNRF3.10390.21	E3 ubiquitin-protein ligase ZNRF3	Q9ULT6	ZNRF3	84133	601.856	530.423	0.881312	0.0803054	0.224024
	BGN.3284.75	Biglycan	P21810	BGN	633	6158.69	4889.85	0.793976	0.0803638	0.224024
	MAPK9.15604.18	Mitogen-activated protein kinase 9	P45984	MAPK9	5601	8739.27	7511.25	0.859483	0.0803869	0.224024
	TBCB.17686.27	Tubulin-folding cofactor B	Q99426	TBCB	1155	43497.2	36361.9	0.83596	0.0806112	0.22452
	CPD.7917.17	Carboxypeptidase D	O75976	CPD	1362	1879.11	1992.01	1.06008	0.0808484	0.225051
	CCL23.3028.36	Ck-beta-8-1	P55773	CCL23	6368	40989	34492.3	0.841501	0.0809233	0.225129
	HSP90B1.6393.63	Endoplasmin	P14625	HSP90B1	7184	2764.24	3194.62	1.1557	0.0811352	0.225589
	SLC30A3.9081.39	Zinc transporter 3	Q99726	SLC30A3	7781	1147.85	1023.35	0.891533	0.0812467	0.225768
	ADAM10.8405.108	Disintegrin and metalloproteinase domain-containing protein 10	O14672	ADAM10	102	1814.89	1630.52	0.898415	0.0813863	0.225855
	HS6ST3.18896.23	Heparan-sulfate 6-O-sulfotransferase 3	Q8IZP7	HS6ST3	266722	1252.04	1159.17	0.925827	0.0814356	0.225855
	EIF5A.5888.29	Eukaryotic translation initiation factor 5A-1	P63241	EIF5A	1984	16437.6	13748.4	0.836401	0.0814546	0.225855
	DEFB132.9022.49	Beta-defensin 132	Q7Z7B7	DEFB132	400830	1520.76	1277.24	0.839871	0.0814987	0.225855
	CTF1.2889.37	Cardiotrophin-1	Q16619	CTF1	1489	491.217	456.769	0.929873	0.0815837	0.225855
	MAP1LC3A.17781.191	Microtubule-associated proteins 1A/1B light chain 3A	Q9H492	MAP1LC3A	84557	19237.4	16638.5	0.864906	0.0816053	0.225855
	IL6ST.2620.4	Interleukin-6 receptor subunit beta	P40189	IL6ST	3572	6616.43	5981.63	0.904057	0.0816055	0.225855
	FCN2.3313.21	Ficolin-2	Q15485	FCN2	2220	87218.3	74489.9	0.854063	0.0817279	0.226064
	SCO1.7853.19	Protein SCO1 homolog, mitochondrial	O75880	SCO1	6341	649.246	603.919	0.930186	0.0818186	0.226075
	LYZL2.6377.54	Lysozyme-like protein 2	Q7Z4W2	LYZL2	119180	984.108	867.337	0.881344	0.0818266	0.226075
	GNAI1.19271.64	Guanine nucleotide-binding protein G(i) subunit alpha-1	P63096	GNAI1	2770	788.538	704.184	0.893025	0.0818727	0.226075
	PAEP.8867.18	Glycodelin	P09466	PAEP	5047	769.614	823.384	1.06987	0.0819225	0.226084
	C8G.14708.59	Complement component C8 gamma chain	P07360	C8G	733	72147.2	67116.2	0.930268	0.0820873	0.226334
	ANP32A.13073.14	Acidic leucine-rich nuclear phosphoprotein 32 family member A	P39687	ANP32A	8125	1675.92	1539.49	0.91859	0.0821343	0.226334
	RXFP1.14135.3	Relaxin receptor 1	Q9HBX9	RXFP1		441.649	459.599	1.04064	0.0822712	0.226334
	PDE9A.5201.50	High affinity cGMP-specific 3',5'-cyclic phosphodiesterase 9A	O76083	PDE9A	5152	241.915	221.682	0.916365	0.0822981	0.226334
	SEMG1.7115.5	Semenogelin-1	P04279	SEMG1	6406	3761.16	3418.87	0.908994	0.0823364	0.226334
	ASRGL1.18313.4	Isoaspartyl peptidase/L-asparaginase	Q7L266	ASRGL1	80150	624.837	690.449	1.10501	0.0823542	0.226334
	GCA.12594.5	Grancalcin	P28676	GCA		459.888	339.02	0.73718	0.0823828	0.226334
	INHBB.13676.46	Inhibin beta B chain	P09529	INHBB	3625	12026.1	9777.11	0.81299	0.0823884	0.226334
	FBXO3.14628.72	F-box only protein 3	Q9UK99	FBXO3	26273	486.585	538.046	1.10576	0.0824424	0.226353
	PRL.2585.2	Prolactin	P01236	PRL	5617	23203.8	18426.1	0.794098	0.0825826	0.226523
	IFNB1.14127.240	Interferon beta	P01574	IFNB1	3456	520.122	481.537	0.925815	0.0825982	0.226523
	FHIT.9826.135	Bis(5'-adenosyl)-triphosphatase	P49789	FHIT	2272	1393.52	1157.62	0.830717	0.0826961	0.226662
	MAZ.13436.54	Myc-associated zinc finger protein	P56270	MAZ		574.353	529.493	0.921894	0.0829484	0.22711
	MEOX2.18259.15	Homeobox protein MOX-2	P50222	MEOX2	4223	1311.18	1195.31	0.911627	0.0829591	0.22711
	CHIA.16591.71	Acidic mammalian chitinase	Q9BZP6	CHIA	27159	864.024	830.642	0.961364	0.0830008	0.22711
	METAP1.3210.1	Methionine aminopeptidase 1	P53582	METAP1	23173	2589.43	2021.99	0.780865	0.0830943	0.227238
	FER.4220.39	Tyrosine-protein kinase Fer	P16591	FER	2241	730.103	547.567	0.749986	0.0832	0.227398
	ZNF526.14619.8	Zinc finger protein 526	Q8TF50	ZNF526		280.919	260.718	0.928088	0.0835942	0.228346
	FAIM3.6574.11	Fas apoptotic inhibitory molecule 3	O60667	FAIM3	9214	5157.01	4237.85	0.821765	0.0837348	0.228475
	IL17F.14026.24	Interleukin-17F	Q96PD4	IL17F	112744	803.288	855.67	1.06521	0.0837363	0.228475
	PGM2.18330.7	Phosphoglucomutase-2	Q96G03	PGM2	55276	1304.42	1201.93	0.921433	0.0838406	0.22863
	CRCP.17771.35	DNA-directed RNA polymerase III subunit RPC9	O75575	CRCP	27297	1281.56	1211.82	0.945584	0.0839133	0.228699
	VLDLR.18938.3	Very low-density lipoprotein receptor	P98155	VLDLR	7436	1233.81	1127.23	0.913624	0.0840111	0.228836
	NCR3.3003.29	Natural cytotoxicity triggering receptor 3	O14931	NCR3	259197	413.298	385.672	0.933156	0.0840799	0.228895
	RAB1A.19223.6	Ras-related protein Rab-1A	P62820	RAB1A	5861	5629.37	4897.08	0.869916	0.0841914	0.229069
	SPEF1.12876.39	Sperm flagellar protein 1	Q9Y4P9	SPEF1	25876	137.002	130.945	0.955787	0.0844038	0.229409
	VCAM1.2967.8	Vascular cell adhesion protein 1	P19320	VCAM1	7412	9719.88	8448.48	0.869196	0.0844382	0.229409
	IL18R1.14079.14	Interleukin-18 receptor 1	Q13478	IL18R1	8809	10576	12465.2	1.17863	0.0844589	0.229409
	CNRIP1.18218.48	CB1 cannabinoid receptor-interacting protein 1	Q96F85	CNRIP1	25927	22210.2	17581	0.791573	0.0845067	0.229409
	ANKRD46.7851.30	Ankyrin repeat domain-containing protein 46	Q86W74	ANKRD46	157567	929.465	993.051	1.06841	0.0846608	0.229638
	UBE2A.17743.14	Ubiquitin-conjugating enzyme E2 A	P49459	UBE2A	7319	471.728	492.201	1.0434	0.0846863	0.229638
	HSPA1A.7219.152	Heat shock 70 kDa protein 1A	P0DMV8	HSPA1A	3303	580.398	682.745	1.17634	0.085006	0.230376
	UCMA.10977.55	Unique cartilage matrix-associated protein	Q8WVF2	UCMA	221044	1159.1	1037.18	0.894811	0.0854097	0.231159
	PTK2.4986.59	Focal adhesion kinase 1	Q05397	PTK2	5747	157.614	148.997	0.945328	0.0854187	0.231159
	TXNDC11.9573.108	Thioredoxin domain-containing protein 11	Q6PKC3	TXNDC11	51061	99.0007	93.2432	0.941844	0.0854388	0.231159
	TCN2.15560.52	Transcobalamin-2	P20062	TCN2	6948	17667.2	6965.58	0.394266	0.0857631	0.231907
	SMAP1.11649.3	Stromal membrane-associated protein 1	Q8IYB5	SMAP1		5383.59	4335.41	0.8053	0.0859545	0.232107
	CHST9.11646.4	Carbohydrate sulfotransferase 9	Q7L1S5	CHST9	83539	638.392	563.071	0.882015	0.0859769	0.232107
	GRB2.5464.52	Growth factor receptor-bound protein 2	P62993	GRB2	2885	24181.6	19420.1	0.803094	0.0859815	0.232107
	AKR7A2.4188.1	Aflatoxin B1 aldehyde reductase member 2	O43488	AKR7A2	8574	13994	10927	0.780838	0.0860727	0.232223
	IGSF8.6984.6	Immunoglobulin superfamily member 8	Q969P0	IGSF8	93185	2050.36	1879.07	0.916459	0.0861627	0.232336
	EGLN1.9901.28	Egl nine homolog 1	Q9GZT9	EGLN1	54583	2066.6	1643.95	0.795487	0.0862495	0.23244
	ULBP1.3081.70	NKG2D ligand 1	Q9BZM6	ULBP1	80329	538.922	604.699	1.12205	0.0863251	0.232514
	SEL1L2.9082.25	Protein sel-1 homolog 2	Q5TEA6	SEL1L2	80343	1935.78	1783.75	0.92146	0.0863837	0.232542
	PLA2G2A.2692.74	Phospholipase A2, membrane associated	P14555	PLA2G2A	5320	3378.83	5060.32	1.49766	0.0866254	0.233062
	DBI.16919.1	Acyl-CoA-binding protein	P07108	DBI	1622	5753.34	4850.05	0.842998	0.0869556	0.23382
	LRFN2.7200.4	Leucine-rich repeat and fibronectin type-III domain-containing protein 2	Q9ULH4	LRFN2	57497	366.069	328.642	0.897759	0.0871721	0.234272
	OTUB2.12493.42	Ubiquitin thioesterase OTUB2	Q96DC9	OTUB2		537.844	584.825	1.08735	0.0872377	0.234318
	PLCG2.10070.22	1-phosphatidylinositol 4,5-bisphosphate phosphodiesterase gamma-2	P16885	PLCG2	5336	1029.62	875.072	0.8499	0.0875249	0.234958
	PTPRJ.8250.2	Receptor-type tyrosine-protein phosphatase eta	Q12913	PTPRJ	5795	1015.41	927.74	0.913662	0.087584	0.234986
	KIF16B.11672.17	Kinesin-like protein KIF16B	Q96L93	KIF16B		3759.93	4049.01	1.07689	0.0876594	0.235058
	MPP6.13490.1	MAGUK p55 subfamily member 6	Q9NZW5	MPP6		1075.72	1158.22	1.07669	0.0878037	0.235314
	HEPACAM2.9116.28	HEPACAM family member 2	A8MVW5	HEPACAM2	253012	630.594	612.463	0.971247	0.0879886	0.235679
	NLGN3.17427.26	Neuroligin-3	Q9NZ94	NLGN3	54413	129.146	121.904	0.943927	0.0881992	0.236112
	PCDH10.8780.2	Protocadherin-10	Q9P2E7	PCDH10	57575	1315.35	1058.75	0.804917	0.0884036	0.236528
	CDC25A.11548.84	M-phase inducer phosphatase 1	P30304	CDC25A	993	214.546	236.889	1.10414	0.0885583	0.236805
	C1QL2.15670.15	Complement C1q-like protein 2	Q7Z5L3	C1QL2	165257	688.604	630.454	0.915554	0.0886053	0.236805
	ROS1.9032.30	Proto-oncogene tyrosine-protein kinase ROS	P08922	ROS1	6098	678.165	626.75	0.924186	0.0887635	0.237096
	LRRTM2.6904.14	Leucine-rich repeat transmembrane neuronal protein 2	O43300	LRRTM2	26045	848.557	744.771	0.877692	0.0889503	0.237463
	FGFRL1.6237.11	Fibroblast growth factor receptor-like 1	Q8N441	FGFRL1	53834	319.9	377.046	1.17864	0.0890215	0.237522
	COX7A2L.9590.10	Cytochrome c oxidase subunit 7A-related protein, mitochondrial	O14548	COX7A2L	9167	2766.46	3666.25	1.32525	0.0892526	0.237843
	ARSK.8269.327	Arylsulfatase K	Q6UWY0	ARSK	153642	3035.72	3260.46	1.07403	0.0892934	0.237843
	COCH.7227.75	Cochlin	O43405	COCH	1690	8244.25	6797.23	0.824482	0.0892999	0.237843
	FABP6.6450.8	Gastrotropin	P51161	FABP6	2172	262.292	285.649	1.08905	0.0893392	0.237843
	MARK3.9747.48	MAP/microtubule affinity-regulating kinase 3	P27448	MARK3	4140	1178.45	1015.32	0.861573	0.0894938	0.238124
	PLEKHA1.12459.13	Pleckstrin homology domain-containing family A member 1	Q9HB21	PLEKHA1	59338	339.036	319.732	0.943063	0.0897302	0.238621
	ZP4.7766.25	Zona pellucida sperm-binding protein 4	Q12836	ZP4	57829	1596.74	1500.03	0.939434	0.0900638	0.239376
	IL24.3321.2	Interleukin-24	Q13007	IL24	11009	325.902	358.247	1.09925	0.0902681	0.239773
	GMFG.13062.4	Glia maturation factor gamma	O60234	GMFG	9535	3680	2841.22	0.77207	0.0903573	0.239773
	ITPRIPL1.9221.6	Inositol 1,4,5-trisphosphate receptor-interacting protein-like 1	Q6GPH6	ITPRIPL1	150771	4066.87	3293.29	0.809784	0.0903881	0.239773
	MAGEA8.18326.50	Melanoma-associated antigen 8	P43361	MAGEA8	4107	657.137	686.627	1.04488	0.0904119	0.239773
	ADAM30.8520.8	Disintegrin and metalloproteinase domain-containing protein 30	Q9UKF2	ADAM30	11085	254.123	266.128	1.04724	0.0905642	0.240045
	IER3.9786.310	Radiation-inducible immediate-early gene IEX-1	P46695	IER3	8870	946.254	1001.77	1.05867	0.0908937	0.240685
	SYF2.19438.68	Pre-mRNA-splicing factor SYF2	O95926	SYF2	25949	2305.57	2007.72	0.870815	0.0909056	0.240685
	SAYSD1.6594.64	SAYSvFN domain-containing protein 1	Q9NPB0	SAYSD1	55776	461.706	483.546	1.0473	0.0911023	0.240952
	BHMT2.14226.120	S-methylmethionine--homocysteine S-methyltransferase BHMT2	Q9H2M3	BHMT2	23743	1385.31	1322.52	0.954672	0.0911257	0.240952
	HIF1A.13089.6	Hypoxia-inducible factor 1-alpha	Q16665	HIF1A	3091	237.402	253.454	1.06762	0.0911564	0.240952
	RTN4IP1.18180.58	Reticulon-4-interacting protein 1, mitochondrial	Q8WWV3	RTN4IP1	84816	883.585	760.014	0.860147	0.0914089	0.241488
	PDE5A.16805.5	cGMP-specific 3',5'-cyclic phosphodiesterase	O76074	PDE5A	8654	38883	32014.8	0.823362	0.0915545	0.24174
	PMVK.12450.42	Phosphomevalonate kinase	Q15126	PMVK	10654	1943.09	1622.86	0.835193	0.0920174	0.242829
	MYOM3.13966.30	Myomesin-3	Q5VTT5	MYOM3	127294	1598.61	1443.43	0.902928	0.0921234	0.242976
	ODC1.13689.2	Ornithine decarboxylase	P11926	ODC1	4953	1418.64	1303.08	0.918542	0.0923504	0.243434
	PPIE.5238.26	Peptidyl-prolyl cis-trans isomerase E	Q9UNP9	PPIE	10450	1304.43	1098.9	0.842435	0.0925949	0.243434
	ACVR2A.19208.8	Activin receptor type-2A	P27037	ACVR2A	92	989.116	943.708	0.954092	0.0926115	0.243434
	PDCD1LG2.3004.67	Programmed cell death 1 ligand 2	Q9BQ51	PDCD1LG2	80380	3105.23	2814.67	0.906427	0.0926734	0.243434
	EIF4H.5885.55	Eukaryotic translation initiation factor 4H	Q15056	EIF4H	7458	6099.01	4439.83	0.727958	0.0927188	0.243434
	LDLRAP1.18183.3	Low density lipoprotein receptor adapter protein 1	Q5SW96	LDLRAP1	26119	23683.2	18645.9	0.787304	0.0927239	0.243434
	PPM1D.11315.148	Protein phosphatase 1D	O15297	PPM1D	8493	651.694	680.99	1.04495	0.0927429	0.243434
	SMR3A.7838.27	Submaxillary gland androgen-regulated protein 3A	Q99954	SMR3A	26952	818.306	853.891	1.04349	0.0927438	0.243434
	CD48.3292.75	CD48 antigen	P09326	CD48	962	6705.79	7894.87	1.17732	0.0927513	0.243434
	ALDH3B1.12940.35	Aldehyde dehydrogenase family 3 member B1	P43353	ALDH3B1	221	525.621	481.001	0.915111	0.0928735	0.243623
	RAB11A.17744.31	Ras-related protein Rab-11A	P62491	RAB11A	8766	16191.6	13395.5	0.827311	0.0930017	0.243778
	PPIG.18449.33	Peptidyl-prolyl cis-trans isomerase G	Q13427	PPIG	9360	1348.44	1127.43	0.836094	0.0930643	0.243778
	CRYGD.12366.16	Gamma-crystallin D	P07320	CRYGD	1421	276.211	266.872	0.966188	0.0930845	0.243778
	AARS.12340.17	Alanine--tRNA ligase, cytoplasmic	P49588	AARS	16	5306.54	4437.6	0.836252	0.093193	0.243886
	MCTS1.12488.9	Malignant T-cell-amplified sequence 1	Q9ULC4	MCTS1	28985	522.201	445.026	0.852213	0.0932267	0.243886
	ALAD.15523.9	Delta-aminolevulinic acid dehydratase	P13716	ALAD	210	20949.6	16265.2	0.776399	0.0935427	0.24458
	UBE2G1.17158.17	Ubiquitin-conjugating enzyme E2 G1	P62253	UBE2G1		5775.74	4592.61	0.795155	0.0936307	0.244677
	CST7.3302.58	Cystatin-F	O76096	CST7	8530	1103.02	1448.72	1.31342	0.0941553	0.245915
	NCAM2.6507.16	Neural cell adhesion molecule 2	O15394	NCAM2	4685	1465.03	1257.91	0.858622	0.0942755	0.245918
	JAK2.11816.84	Tyrosine-protein kinase JAK2	O60674	JAK2	3717	6393.41	5271.01	0.824444	0.0943011	0.245918
	AMPD2.18403.25	AMP deaminase 2	Q01433	AMPD2	271	1442.84	1110.35	0.769559	0.0943093	0.245918
	GLIPR2.15522.2	Golgi-associated plant pathogenesis-related protein 1	Q9H4G4	GLIPR2	152007	19110.4	21021.6	1.10001	0.0948635	0.246919
	PIP4K2A.12697.30	Phosphatidylinositol 5-phosphate 4-kinase type-2 alpha	P48426	PIP4K2A	5305	7518.51	5940.43	0.790107	0.0949069	0.246919
	NME2.4249.64	Nucleoside diphosphate kinase B	P22392	NME2	4831	19309.4	15716.4	0.813923	0.0949098	0.246919
	VSIG10.10825.12	V-set and immunoglobulin domain-containing protein 10	Q8N0Z9	VSIG10	54621	630.197	585.921	0.929743	0.0949345	0.246919
	RERG.17822.57	Ras-related and estrogen-regulated growth inhibitor	Q96A58	RERG	85004	1027.03	1078.51	1.05012	0.0949557	0.246919
	FBXL4.9951.36	F-box/LRR-repeat protein 4	Q9UKA2	FBXL4	26235	942.543	886.039	0.940052	0.0951426	0.246919
	C2orf40.6362.6	Augurin	Q9H1Z8	C2orf40	84417	1491.96	1383.86	0.927551	0.0951791	0.246919
	GRID2.12758.47	Glutamate receptor ionotropic, delta-2	O43424	GRID2		1581.5	1371.02	0.866912	0.0952074	0.246919
	LGALS3.3066.12	Galectin-3	P17931	LGALS3	3958	7996.84	7241.2	0.905507	0.0952359	0.246919
	ORAOV1.18195.3	Oral cancer-overexpressed protein 1	Q8WV07	ORAOV1	220064	4611.04	3643.89	0.790254	0.0952748	0.246919
	EDA.2826.53	Ectodysplasin-A, secreted form	Q92838	EDA	1896	1447.37	1307.49	0.90336	0.0952757	0.246919
	DOCK9.14002.18	Dedicator of cytokinesis protein 9	Q9BZ29	DOCK9		450.128	470.027	1.04421	0.0953073	0.246919
	PBK.17475.18	Lymphokine-activated killer T-cell-originated protein kinase	Q96KB5	PBK	55872	722.271	684.226	0.947325	0.0956501	0.247674
	EIF4EBP2.4184.43	Eukaryotic translation initiation factor 4E-binding protein 2	Q13542	EIF4EBP2	1979	212.345	232.912	1.09685	0.0958107	0.247956
	PGD.4187.49	6-phosphogluconate dehydrogenase, decarboxylating	P52209	PGD	5226	16699.1	12743	0.763096	0.0959613	0.248213
	RELB.11464.9	Transcription factor RelB	Q01201	RELB	5971	821.044	765.665	0.93255	0.0961373	0.248426
	WFDC11.7969.163	Protein WFDC11	Q8NEX6	WFDC11	259239	533.631	465.668	0.87264	0.0961466	0.248426
	CTSE.15376.134	Cathepsin E	P14091	CTSE	1510	739.657	672.355	0.909008	0.0962802	0.248638
	RAB5A.17205.21	Ras-related protein Rab-5A	P20339	RAB5A	5868	10793.1	8834.42	0.818525	0.0963552	0.248699
	IGFALS.6605.17	Insulin-like growth factor-binding protein complex acid labile subunit	P35858	IGFALS	3483	27938	23432.4	0.838727	0.0964542	0.248821
	HGS.13644.30	Hepatocyte growth factor-regulated tyrosine kinase substrate	O14964	HGS	9146	2954.03	2307.25	0.781053	0.0965375	0.248879
	ADH1B.9834.62	Alcohol dehydrogenase 1B	P00325	ADH1B	125	469.406	441.766	0.941117	0.0965799	0.248879
	CGA.14056.4	Glycoprotein hormones alpha chain	P01215	CGA	1081	925.219	975.333	1.05416	0.0967422	0.249164
	PIN1.15474.7	Peptidyl-prolyl cis-trans isomerase NIMA-interacting 1	Q13526	PIN1	5300	6926.76	5671.7	0.81881	0.0968436	0.249292
	CNTNAP5.9044.1	Contactin-associated protein-like 5	Q8WYK1	CNTNAP5	129684	1491.99	1386.49	0.929292	0.097183	0.250032
	HAT1.19327.31	Histone acetyltransferase type B catalytic subunit	O14929	HAT1	8520	3288.7	2858.14	0.86908	0.097726	0.251295
	LIFR.5837.49	Leukemia inhibitory factor receptor	P42702	LIFR	3977	2412.47	2093.18	0.867648	0.0977819	0.251305
	GALP.9398.30	Galanin-like peptide	Q9UBC7	GALP	85569	428.425	452.154	1.05539	0.0978956	0.251464
	OSM.2693.20	Oncostatin-M	P13725	OSM	5008	3493.53	3004.01	0.859879	0.0980094	0.251606
	CPQ.9394.19	Carboxypeptidase Q	Q9Y646	CPQ	10404	26586.8	22458.9	0.844737	0.0980555	0.251606
	SERF1A.7842.52	Small EDRK-rich factor 1	O75920	SERF1A	728492	1044.35	1098.27	1.05163	0.0983098	0.252125
	RAD51.2871.73	DNA repair protein RAD51 homolog 1	Q06609	RAD51	5888	4614.76	3797.12	0.82282	0.0984227	0.25228
	ANXA11.17513.11	Annexin A11	P50995	ANXA11	311	29792.4	24194.6	0.812106	0.0987504	0.252986
	PSG3.6444.15	Pregnancy-specific beta-1-glycoprotein 3	Q16557	PSG3	5671	804.625	730.747	0.908184	0.0988381	0.253076
	FAM20A.6433.57	Pseudokinase FAM20A	Q96MK3	FAM20A	54757	1856.29	2080.74	1.12091	0.0990804	0.253562
	MSN.5009.11	Moesin	P26038	MSN	4478	1364.98	1151.63	0.8437	0.0993714	0.254078
	GNAS.5757.45	Neuroendocrine secretory protein 55	O95467	GNAS	2778	554.085	585.857	1.05734	0.0994682	0.254078
	GDF10.6517.14	Growth/differentiation factor 10	P55107	GDF10	2662	930.255	969.188	1.04185	0.0994872	0.254078
	RBL2.13565.2	Retinoblastoma-like protein 2	Q08999	RBL2	5934	1733.05	2091.32	1.20673	0.099493	0.254078
	GNG11.18282.1	Guanine nucleotide-binding protein G(I)/G(S)/G(O) subunit gamma-11	P61952	GNG11	2791	1393.99	1323.26	0.949263	0.0996719	0.254401
	SPON1.4297.62	Spondin-1	Q9HCB6	SPON1	10418	1503.74	1290.92	0.858477	0.0998848	0.254792
	ST6GALNAC5.7927.16	Alpha-N-acetylgalactosaminide alpha-2,6-sialyltransferase 5	Q9BVH7	ST6GALNAC5	81849	425.524	389.216	0.914676	0.0999308	0.254792
	EFNA3.14153.8	Ephrin-A3	P52797	EFNA3	1944	893.499	835.019	0.93455	0.100065	0.25485
	BPHL.17813.21	Valacyclovir hydrolase	Q86WA6	BPHL	670	653.239	611.026	0.935379	0.100137	0.25485
	OPTC.15430.165	Opticin	Q9UBM4	OPTC	26254	3195.17	3383.4	1.05891	0.100163	0.25485
	ACE.10714.7	Angiotensin-converting enzyme	P12821	ACE	1636	620.388	541.88	0.873454	0.100165	0.25485
	DEFB125.9486.13	Beta-defensin 125	Q8N687	DEFB125	245938	644.454	698.071	1.0832	0.100354	0.255197
	WISP3.5927.4	WNT1-inducible-signaling pathway protein 3	O95389	WISP3	8838	792.412	761.511	0.961003	0.100473	0.255351
	ARAF.12583.77	Serine/threonine-protein kinase A-Raf	P10398	ARAF	369	960.903	841.695	0.875941	0.100521	0.255351
	AMY1A.7918.114	Alpha-amylase 1	P04745	AMY1A	276	1141.25	904.043	0.792154	0.100636	0.255509
	ANKRD27.12445.50	Ankyrin repeat domain-containing protein 27	Q96NW4	ANKRD27	84079	886.438	825.463	0.931214	0.100707	0.255555
	NLGN2.9772.153	Neuroligin-2	Q8NFZ4	NLGN2	57555	359.853	319.727	0.888492	0.100821	0.255709
	CBL.12016.60	E3 ubiquitin-protein ligase CBL	P22681	CBL	867	14456.8	11917.4	0.824344	0.100925	0.255799
	DIXDC1.13441.30	Dixin	Q155Q3	DIXDC1		160.698	151.351	0.941836	0.100984	0.255799
	PRR16.10621.26	Protein Largen	Q569H4	PRR16	51334	445.936	398.402	0.893407	0.10104	0.255799
	PPIB.4718.5	Peptidyl-prolyl cis-trans isomerase B	P23284	PPIB	5479	1898.85	2043.26	1.07605	0.101068	0.255799
	AK2.11368.32	Adenylate kinase 2, mitochondrial	P54819	AK2	204	41629.7	35652.2	0.856411	0.101155	0.255827
	P4HA2.11348.132	Prolyl 4-hydroxylase subunit alpha-2	O15460	P4HA2	8974	1079.62	1015.12	0.940252	0.101185	0.255827
	UBE2D1.19247.1	Ubiquitin-conjugating enzyme E2 D1	P51668	UBE2D1	7321	414.986	386.328	0.930942	0.101455	0.2562
	RAB6B.14271.23	Ras-related protein Rab-6B	Q9NRW1	RAB6B	51560	6778.82	5163.08	0.761649	0.101521	0.2562
	ENPP2.16892.23	Ectonucleotide pyrophosphatase/phosphodiesterase family member 2	Q13822	ENPP2	5168	1693.59	1421.07	0.839085	0.101543	0.2562
	PTN.3045.72	Pleiotrophin	P21246	PTN	5764	17568.6	23964.5	1.36405	0.101548	0.2562
	ARF3.12578.13	ADP-ribosylation factor 3	P61204	ARF3	377	1393.45	1272.88	0.913472	0.101599	0.2562
	SHANK1.13240.170	SH3 and multiple ankyrin repeat domains protein 1	Q9Y566	SHANK1		110	103.396	0.939965	0.101795	0.256532
	GSK3A.3441.64	Glycogen synthase kinase-3 alpha	P49840	GSK3A	2931	12223.1	10099.7	0.82628	0.101836	0.256532
	CD8A.15462.28	T-cell surface glycoprotein CD8 alpha chain	P01732	CD8A	925	22622.4	18921.9	0.836422	0.102255	0.257223
	VARS.13083.18	Valine--tRNA ligase	P26640	VARS	7407	2052.87	1805.24	0.879372	0.102262	0.257223
	CSMD2.9971.5	CUB and sushi domain-containing protein 2	Q7Z408	CSMD2	114784	8579.1	7831.93	0.912907	0.102271	0.257223
	ASL.11241.8	Argininosuccinate lyase	P04424	ASL	435	13548.2	17492.4	1.29112	0.102674	0.257874
	IGBP1.12358.6	Immunoglobulin-binding protein 1	P78318	IGBP1	3476	7394.83	6129.47	0.828885	0.102674	0.257874
	SMURF1.11557.3	E3 ubiquitin-protein ligase SMURF1	Q9HCE7	SMURF1	57154	722.114	775.408	1.0738	0.10269	0.257874
	MPO.2580.83	Myeloperoxidase	P05164	MPO	4353	17037.9	20733.6	1.21691	0.102785	0.25798
	PSMD11.13572.43	26S proteasome non-ATPase regulatory subunit 11	O00231	PSMD11	5717	5208.43	4266.93	0.819237	0.102879	0.258079
	PTGR1.19617.5	Prostaglandin reductase 1	Q14914	PTGR1	22949	22549.6	19065.7	0.845502	0.102982	0.258204
	PPFIA1.13975.56	Liprin-alpha-1	Q13136	PPFIA1		1697.98	1339.47	0.788859	0.103211	0.25822
	TAX1BP3.12498.12	Tax1-binding protein 3	O14907	TAX1BP3		7084.83	6297.28	0.88884	0.103218	0.25822
	SULT1B1.12671.35	Sulfotransferase family cytosolic 1B member 1	O43704	SULT1B1		1051.91	852.957	0.810868	0.103238	0.25822
	PDIA5.5593.11	Protein disulfide-isomerase A5	Q14554	PDIA5	10954	11362.2	8570.27	0.754277	0.103244	0.25822
	STAMBPL1.12401.3	AMSH-like protease	Q96FJ0	STAMBPL1		1282.94	1197.11	0.933099	0.103256	0.25822
	BTNL3.10848.137	Butyrophilin-like protein 3	Q6UXE8	BTNL3	10917	350.284	365.572	1.04364	0.103323	0.258255
	UBE2T.12400.25	Ubiquitin-conjugating enzyme E2 T	Q9NPD8	UBE2T	29089	547.685	576.765	1.0531	0.103544	0.258633
	TFRC.6895.1	Transferrin receptor protein 1	P02786	TFRC	7037	2222.63	1808.13	0.813507	0.103582	0.258633
	IARS.12815.9	Isoleucine--tRNA ligase, cytoplasmic	P41252	IARS	3376	298.869	285.776	0.956192	0.104096	0.2597
	SMAD2.10364.6	Mothers against decapentaplegic homolog 2	Q15796	SMAD2	4087	5445.44	4394.51	0.807006	0.104117	0.2597
	PSIP1.17176.13	PC4 and SFRS1-interacting protein	O75475	PSIP1	11168	25797.8	22704.9	0.880109	0.104266	0.259938
	INHBC.15686.49	Inhibin beta C chain	P55103	INHBC	3626	1364.85	990.707	0.72587	0.104338	0.259982
	CD5.14065.11	T-cell surface glycoprotein CD5	P06127	CD5	921	239.196	224.798	0.939806	0.10444	0.260103
	DSCAML1.18886.28	Down syndrome cell adhesion molecule-like protein 1	Q8TD84	DSCAML1	57453	197.478	187.43	0.949115	0.104607	0.260296
	EDDM3B.7782.34	Epididymal secretory protein E3-beta	P56851	EDDM3B	64184	393.112	415.321	1.0565	0.104626	0.260296
	CD74.6974.6	HLA class II histocompatibility antigen gamma chain	P04233	CD74	972	300.618	285.907	0.951064	0.104714	0.260381
	KPNA1.19587.12	Importin subunit alpha-5	P52294	KPNA1	3836	6915.16	6086.79	0.880209	0.104815	0.260498
	ASGR2.9474.22	Asialoglycoprotein receptor 2	P07307	ASGR2	433	237.573	223.505	0.940785	0.105058	0.260863
	CACNA2D3.8885.6	Voltage-dependent calcium channel subunit alpha-2/delta-3	Q8IZS8	CACNA2D3	55799	1541.77	1380.56	0.89544	0.10507	0.260863
	FGF8.4394.71	Fibroblast growth factor 8 isoform A	P55075	FGF8	2253	663.26	733.613	1.10607	0.105284	0.261137
	GLRX.18386.36	Glutaredoxin-1	P35754	GLRX	2745	1374.74	1267.58	0.922057	0.105289	0.261137
	RAD23A.10058.1	UV excision repair protein RAD23 homolog A	P54725	RAD23A	5886	19668.6	17036.4	0.866174	0.105386	0.261245
	KRTAP24.14615.46	Keratin-associated protein 2-4	Q9BYR9	KRTAP2-4		1002.7	876.053	0.87369	0.10546	0.26128
	PCNP.17769.28	PEST proteolytic signal-containing nuclear protein	Q8WW12	PCNP	57092	5500.92	4531.15	0.823708	0.105523	0.26128
	CTSA.3179.51	Lysosomal protective protein	P10619	CTSA	5476	9968.42	11785.4	1.18227	0.105563	0.26128
	TGFB3.3520.58	Transforming growth factor beta-3	P10600	TGFB3	7043	251.613	270.722	1.07595	0.105734	0.261537
	RPIA.12333.87	Ribose-5-phosphate isomerase	P49247	RPIA	22934	1423.18	1661.38	1.16737	0.105775	0.261537
	EFS.12572.236	Embryonal Fyn-associated substrate	O43281	EFS		1171.8	1083.25	0.924434	0.106024	0.262017
	DEFB115.8391.12	Beta-defensin 115	Q30KQ5	DEFB115	245929	294.646	309.942	1.05191	0.106189	0.262248
	PRC1.11591.43	Protein regulator of cytokinesis 1	O43663	PRC1	9055	231.786	240.914	1.03938	0.106226	0.262248
	S100A7.7916.10	Protein S100-A7	P31151	S100A7	6278	157.972	169.882	1.07539	0.106354	0.262321
	RAB14.14283.12	Ras-related protein Rab-14	P61106	RAB14	51552	2526.57	2267.58	0.897492	0.106364	0.262321
	DCI.19367.34	Enoyl-CoA delta isomerase 1, mitochondrial	P42126	DCI	1632	3419.54	4067.79	1.18957	0.106459	0.262421
	SEMA3E.5363.51	Semaphorin-3E	O15041	SEMA3E	9723	1110.48	1001.87	0.90219	0.106697	0.262873
	CTRL.9229.9	Chymotrypsin-like protease CTRL-1	P40313	CTRL	1506	1834.35	1632.52	0.88997	0.106805	0.262964
	CBFB.10048.7	Core-binding factor subunit beta	Q13951	CBFB	865	1455.84	1378.43	0.946827	0.106897	0.262964
	CSGALNACT2.10772.21	Chondroitin sulfate N-acetylgalactosaminyltransferase 2	Q8N6G5	CSGALNACT2	55454	301.84	276.625	0.916463	0.106897	0.262964
	TNFRSF1A.2654.19	Tumor necrosis factor receptor superfamily member 1A	P19438	TNFRSF1A	7132	18218.5	15264.2	0.837841	0.107343	0.263785
	PTEN.3831.21	Phosphatidylinositol 3,4,5-trisphosphate 3-phosphatase and dual-specificity protein phosphatase PTEN	P60484	PTEN	5728	635.669	554.235	0.871892	0.107392	0.263785
	DEFB1.6629.3	Beta-defensin 1	P60022	DEFB1	1672	6108.19	6874.85	1.12551	0.107403	0.263785
	C19orf80.7183.102	Angiopoietin-like protein 8	Q6UXH0	C19orf80	55908	603.919	624.447	1.03399	0.10745	0.263785
	NEURL1.13604.27	E3 ubiquitin-protein ligase NEURL1	O76050	NEURL1		1271.15	1211.21	0.952843	0.107597	0.264013
	THRA.12527.50	Thyroid hormone receptor alpha	P10827	THRA	7067	1121.65	1203.76	1.0732	0.107655	0.26402
	NPFF.5617.41	Pro-FMRFamide-related neuropeptide FF	O15130	NPFF	8620	954.145	1051.66	1.1022	0.107825	0.264268
	PCDHGA10.6321.65	Protocadherin gamma-A10	Q9Y5H3	PCDHGA10	56106	1041.48	897.94	0.86218	0.10788	0.264268
	ARTN.2939.10	Artemin	Q5T4W7	ARTN	9048	745.94	784.814	1.05211	0.107924	0.264268
	DEFB119.8315.5	Beta-defensin 119	Q8N690	DEFB119	245932	523.103	542.476	1.03704	0.108121	0.264268
	IL18.5661.15	Interleukin-18	Q14116	IL18	3606	1445.41	1724.82	1.19331	0.108145	0.264268
	SLC22A16.9969.8	Solute carrier family 22 member 16	Q86VW1	SLC22A16	85413	6892.96	7668.25	1.11248	0.108146	0.264268
	FAM69C.14341.8	Protein FAM69C	Q0P6D2	FAM69C		1620.02	1730.48	1.06818	0.10817	0.264268
	SPINK13.10624.45	Serine protease inhibitor Kazal-type 13	Q1W4C9	SPINK13	153218	259.529	271.66	1.04674	0.108194	0.264268
	VPS29.14318.1	Vacuolar protein sorting-associated protein 29	Q9UBQ0	VPS29	51699	5126.34	5812.5	1.13385	0.108308	0.264412
	THSD7A.11174.8	Thrombospondin type-1 domain-containing protein 7A	Q9UPZ6	THSD7A	221981	1591.49	1791.41	1.12562	0.108423	0.264558
	TST.12663.1	Thiosulfate sulfurtransferase	Q16762	TST	7263	1179.61	1007.58	0.854165	0.108714	0.265134
	FUT3.4548.4	Galactoside 3(4)-L-fucosyltransferase	P21217	FUT3	2525	544.009	587.357	1.07968	0.108879	0.265403
	STARD5.17383.4	StAR-related lipid transfer protein 5	Q9NSY2	STARD5		2307.74	2031.28	0.880204	0.109109	0.26583
	ICAM3.2649.77	Intercellular adhesion molecule 3	P32942	ICAM3	3385	1283.7	1423.54	1.10893	0.109354	0.266291
	BMP15.11129.66	Bone morphogenetic protein 15	O95972	BMP15	9210	917.759	969.944	1.05686	0.109486	0.266398
	BET1L.10959.125	BET1-like protein	Q9NYM9	BET1L	51272	302.536	322.112	1.06471	0.109508	0.266398
	MAPKAPK3.3822.54	MAP kinase-activated protein kinase 3	Q16644	MAPKAPK3	7867	12291.3	10167.7	0.827235	0.10966	0.266633
	FGF9.19584.33	Fibroblast growth factor 9	P31371	FGF9	2254	289.905	271.111	0.935172	0.109744	0.266703
	KIRREL3.4557.61	Kin of IRRE-like protein 3	Q8IZU9	KIRREL3	84623	394.446	380.492	0.964625	0.10996	0.267094
	PURB.18300.39	Transcriptional activator protein Pur-beta	Q96QR8	PURB	5814	12169.3	10008.3	0.82242	0.110125	0.267359
	ENGASE.16781.2	Cytosolic endo-beta-N-acetylglucosaminidase	Q8NFI3	ENGASE	64772	672.788	790.428	1.17486	0.110221	0.267458
	ADRBK1.3347.9	beta-adrenergic receptor kinase 1	P25098	ADRBK1	156	16148.8	13125.8	0.812802	0.110473	0.267683
	SFRP1.3221.54	Secreted frizzled-related protein 1	Q8N474	SFRP1	6422	4168.37	6056.7	1.45301	0.110511	0.267683
	GAP43.15325.14	Neuromodulin	P17677	GAP43	2596	6912.4	5094.75	0.737044	0.110547	0.267683
	CRAT.12637.7	Carnitine O-acetyltransferase	P43155	CRAT		978.236	775.829	0.793089	0.110553	0.267683
	TPM4.9863.1	Tropomyosin alpha-4 chain	P67936	TPM4	7171	538.716	451.788	0.83864	0.110591	0.267683
	GULP1.19180.38	PTB domain-containing engulfment adapter protein 1	Q9UBP9	GULP1	51454	2402.88	2173.43	0.904511	0.110686	0.267779
	PSMD4.13568.30	26S proteasome non-ATPase regulatory subunit 4	P55036	PSMD4	5710	1100.19	984.231	0.894598	0.110924	0.268219
	KLK12.3199.54	Kallikrein-12	Q9UKR0	KLK12	43849	11396.5	9286.7	0.814872	0.111273	0.268929
	RS1.6497.10	Retinoschisin	O15537	RS1	6247	790.55	815.453	1.0315	0.11135	0.26898
[truncated: 2,827 more rows]
