# Supplementary material for: Specialized interferon action in COVID-19
Source: Proc Natl Acad Sci U S A. 2022 Feb 25;119(11):e2116730119. doi: 10.1073/pnas.2116730119 (PMC8931386; doi:10.1073/pnas.2116730119)
Supplement: Supplementary File [file pnas.2116730119.sd07.xlsx]

## Sheet: SOMAscan Hallmarks
Gene Set Enrichment Analysis (GSEA) of plasma SOMAscan proteomics data by COVID status; using log2(FoldChange) from differential abundance analysis (Data file S6) as the ranking metric and "Hallmark" gene sets from MSigDB.
	Gene set	Size	ES	NES	p-value	q-value	Leading edge genes
	HALLMARK_INTERFERON_ALPHA_RESPONSE	35	0.412415	4.06186	2.01208e-06	9.65799e-05	MX1,ISG15,CXCL11,CXCL10,IFIT3,LGALS3BP,RTP4,NMI,OAS1,LAP3,CSF1,PSME2,GBP2,GMPR,PSME1,DHX58,SELL
	HALLMARK_INTERFERON_GAMMA_RESPONSE	96	0.237478	3.88726	1.6057e-05	0.000385369	MX1,ISG15,CXCL11,STAT1,CXCL10,IFIT3,DDX58,LGALS3BP,RTP4,CCL7,NMI,FCGR1A,LAP3,TNFSF10,SLAMF7,PSME2,PSMA2,IL6,CD274,MTHFD2,IDO1,SERPING1,CD69,PSME1,DHX58,GCH1,CCL2,IL15RA,HLA-G,IRF4,CXCL9,IRF9,CFB,XCL1
	HALLMARK_APICAL_JUNCTION	99	-0.201391	-3.21305	0.000266582	0.00426531	THBS3,ADAM23,SIRPA,CADM2,MMP2,NEGR1,CNTN1,TNFRSF11B,LDLRAP1,CALB2,CRAT,SLIT2,ACTN2,SRC,ICAM5,SYK,ICAM1,VASP,AKT3,STX4,MSN,AKT2,MAPK13,AMIGO2,HADH,RAC2,CD209,SHC1,VCAM1,CNN2,PTEN,CDH3,TGFBI,CDSN,CADM3,CDH1,JUP,MPZL2,EVL,NLGN2,SLC30A3,ADAM9,GNAI1,JAM3,TIAL1,ZYX,TRAF1,CX3CL1,MMP9,RRAS,PARVA,AMH,TJP1,ACTN1,VCL,ADAM15,RASA1,MVD,PTK2,LIMA1,DSC3,MYL12B
	HALLMARK_INFLAMMATORY_RESPONSE	106	0.176651	2.99427	0.00122415	0.0146898	CXCL11,CXCL10,RTP4,CCL7,NMI,TNFSF10,CSF1,IL6,CD69,IL18,RGS1,IL18R1,CD48,SERPINE1,HBEGF,EREG,GCH1,CCL2,IL15RA,IL7R,SELL,IL1B,GABBR1,SEMA4D,LIF,EBI3,CXCL8,CXCL9,ICAM4,STAB1,LTA,CCL20,TNFRSF1B,LCK,HIF1A,NAMPT,TAPBP
	HALLMARK_G2M_CHECKPOINT	66	0.21059	2.82808	0.00275637	0.0264611	TGFB1,TMPO,RPA2,LMNB1,EWSR1,YTHDC1,PRC1,KIF22,CCNA2,CDC25A,NCL,EGF,CTCF,ABL1,HIF1A,RBL1,SMARCC1,SAP30,HSPA8,NUP98,MYC,UBE2C,TRA2B,UBE2S,BIRC5,TOP1,ILF3,MAD2L1,CKS1B,AURKB,CHEK1,NOTCH2,NDC80,PTTG1,AURKA,HMGA1,BARD1,UCK2,PLK1
	HALLMARK_PI3K_AKT_MTOR_SIGNALING	60	-0.206994	-2.6084	0.00364431	0.0278858	RPS6KA3,DAPP1,PLCB1,GRB2,SMAD2,PIN1,EIF4E,PRKCB,TNFRSF1A,UBE2N,MAPK8,ARPC3,MAPK9,IL2RG,PAK4,PTPN11,FASLG,PTEN,CAB39,MAPK1,CDKN1B,AKT1,RPS6KA1,ARF1,MAP2K3,IRAK4,MAPK10,RAC1,YWHAB,VAV3,PRKAR2A,SFN,RAF1,CAMK4
	HALLMARK_TNFA_SIGNALING_VIA_NFKB	94	0.164927	2.66874	0.00412711	0.0278858	CXCL11,CXCL10,DDX58,CSF1,GEM,IL6,CD69,IL18,KYNU,SERPINE1,HBEGF,GCH1,CCL2,IL15RA,IL7R,SPSB1,IL1B,LIF,BMP2,MCL1,CCL20,KLF4,NAMPT,ID2,ETS2,PMEPA1,IER3,MYC,RHOB,IFIT2,B4GALT5,CD80,PTGS2,EDN1,CD44,CXCL1,IL12B,PTX3,TNF,G0S2,SAT1,PLAUR,NR4A1,CDKN1A,PLAU,BIRC2,BIRC3,CSF2,IRF1,LDLR,BCL2A1,SQSTM1,B4GALT1,DUSP4,SOCS3,TNFAIP3,TNFSF9,TNFRSF9,IFNGR2,BCL6,TNFAIP6,CCL5
	HALLMARK_EPITHELIAL_MESENCHYMAL_TRANSITION	135	-0.144337	-2.66351	0.00464763	0.0278858	THBS2,SFRP4,TAGLN,LRRC15,COMP,COL6A3,CTHRC1,CD59,LUM,NTM,TGFBR3,COL1A1,GAS1,PCOLCE,SNTB1,INHBA,FMOD,MMP2,MMP1,POSTN,IGFBP2,CXCL12,CADM1,EDIL3,TPM2,TNFRSF11B,BGN,SLIT2,CXCL6,ENO2,IGFBP3,PRSS2,APLP1,FAS,TNC,TPM4,CRLF1,MATN2,PCOLCE2,FAP,TIMP1,DPYSL3,FSTL3,PDGFRB,FBLN1,LGALS1,VCAM1,TFPI2,PLOD2,SPP1,AREG,TGFBI,GREM1
	HALLMARK_E2F_TARGETS	69	0.190045	2.6219	0.00799607	0.0426457	DUT,DCTPP1,MTHFD2,PCNA,TMPO,PRDX4,RPA2,LMNB1,KIF22,SSRP1,CDC25A,ASF1A,TK1,CTCF,MYC,EXOSC8,UBE2T,TRA2B,PPM1D,UBE2S,BIRC5,PMS2,ILF3,MAD2L1,CKS1B,RAD1,AURKB,CHEK2,CHEK1,PTTG1,RRM2,AURKA,CDKN1A,HMGA1,MSH2,BARD1,XRCC6,PLK1,CBX5,ATAD2
	HALLMARK_ANGIOGENESIS	25	-0.297975	-2.52519	0.0135259	0.0635874	SERPINA5,LUM,POSTN,CXCL6,TNFRSF21,JAG1,TIMP1,PGLYRP1,PRG2,APOH,FGFR1,SPP1,NRP1,VEGFA
	HALLMARK_ALLOGRAFT_REJECTION	124	0.135757	2.48918	0.0145721	0.0635874	STAT1,CCL7,TGFB1,CSF1,GZMB,GBP2,IL2RA,IL6,IL18,CXCL13,EGFR,CD4,EREG,GCNT1,C2,CCL2,TGFB2,INHBB,IL1B,IL4,SRGN,ITGAL,HLA-G,IRF4,IL11,LIF,IL12RB1,CXCL9,CCL13
	HALLMARK_APICAL_SURFACE	22	-0.304933	-2.43545	0.0172726	0.0648763	EFNA5,GAS1,IL2RB,SCUBE1,EPHB4,LYN,NTNG1,IL2RG,GSTM3,MDGA1,LYPD3,ADAM10,GHRL,CX3CL1
	HALLMARK_HYPOXIA	98	0.146524	2.41622	0.017982	0.0648763	UGP2,FBP1,STC1,IL6,ALDOB,EGFR,GCNT2,MXI1,SERPINE1,ANGPTL4,S100A4,NAGK,PGAM2,TPST2,BCL2,PPARGC1A,STC2,TGFB3,GCK,PDGFB,ENO3,PIM1,IER3,BNIP3L,SAP30,PGF,DCN,LDHC,TGM2,JMJD6,PDK1,CHST3,P4HA1,CHST2,VHL,BCAN,LDHA,NCAN,DDIT4,HMOX1,PLAUR,CA12,HS3ST1,CDKN1A,FAM162A,PGM1,SULT2B1,PAM,PRDX5,SDC3,HDLBP
	HALLMARK_MTORC1_SIGNALING	88	0.153336	2.40392	0.01998	0.0648763	STC1,LGMN,RPN1,MTHFD2,HMGCS1,HSP90B1,LTA4H,DHFR,TBK1,CDC25A,PHGDH,TXNRD1,NAMPT,PSME3,PPA1,UBE2D3,INSIG1,CACYBP,QDPR,PDK1,ITGB2,FGL2,HPRT1,PSMA3,P4HA1,LDHA,HSPE1,CANX,GOT1,GSR,DDIT4,NFKBIB,RRM2,PSMB5,AURKA,CDKN1A,ACLY,PGM1,SORD,PLK1,GLA,HMGCR,LDLR,USO1,PSAT1,SSR1,CD9,SQSTM1,PITPNB,CALR,CTSC,HSPA9,STIP1,DDIT3,CFP,SDF2L1,BUB1,PSMA4,GAPDH,NMT1,ALDOA,UCHL5,GPI,SERPINH1,AK4
	HALLMARK_COMPLEMENT	121	-0.132128	-2.34269	0.0211777	0.0648763	MMP12,APOA4,S100A12,CR2,S100A9,CD59,CTSB,GZMK,CD36,GCA,PLA2G7,APOC1,CASP3,TIMP2,CTSV,CSRP1,CR1,C1R,ACTN2,HSPA1A,GRB2,USP15,SRC,GMFB,JAK2,CD46,CP,LYN,PLEK,USP14,CD55,CPM,USP8,STX4,CPQ,TIMP1,MMP8,PIK3CG,F3,HNF4A,ATOX1,KLKB1,TFPI2
	HALLMARK_IL2_STAT5_SIGNALING	98	0.141869	2.33945	0.021978	0.0648763	CXCL10,MUC1,LRIG1,CST7,TNFSF10,CSF1,TNFRSF8,IL2RA,FURIN,SMPDL3A,AGER,PTH1R,IL18R1,CD48,HOPX,SYT11,SELL,IRF4,LIF,GLIPR2,BCL2,BMP2,PRNP,BMPR2,BATF,TNFRSF1B,IL1RL1,GSTO1,ENO3,PIM1,NT5E,MYC,RHOB
	HALLMARK_P53_PATHWAY	74	0.155423	2.22065	0.022977	0.0648763	TCN2,TGFB1,PCNA,PLXNB2,HBEGF,APP,INHBB,ALOX15B,LDHB,ISCU,S100A4,LIF,JAG2,CTSD,BMP2,KLF4,STOM,IER3,CEBPA,PPM1D,RB1,CLCA2,CTSF,TRAF4,PMM1,SAT1,PDGFA,DDIT4,HMOX1,HRAS,CDKN1A,VAMP8,FAM162A,ACVR1B,CD81,GPX2,MDM2,BAIAP2,NDRG1,VDR,UPP1,TP63,TNFSF9,NOTCH1,DCXR,TRIAP1,AK1,HINT1,DDIT3,JUN,CDKN2B,IL1A,TPRKB,POLH,TXNIP,SLC3A2,KRT17,APAF1,SFN
	HALLMARK_HEME_METABOLISM	65	-0.16573	-2.19011	0.037962	0.101232	SDCBP,HAGH,CTSB,HMBS,CLIC2,PSMD9,ALAD,IGSF3,UROS,USP15,SNCA,TFRC,HEBP1,TCEA1,NEK7,ALDH6A1,LRP10,HTATIP2,MARK3,RAD23A,PGLS,GCLM,ELL2,HDGF,BTG2,FOXJ2,MAP2K3,BLVRB,CTSE,FOXO3,TNRC6B,HBQ1,BCAM,RAP1GAP,SLC6A9,P4HA2,BACH1
	HALLMARK_IL6_JAK_STAT3_SIGNALING	68	0.146674	2.00913	0.044955	0.113571	CXCL11,STAT1,CXCL10,CCL7,PLA2G2A,TGFB1,CSF1,IL2RA,IL6,CXCL13,IL18R1,IL15RA,IL1B,IL12RB1,EBI3,CXCL9,IRF9
	HALLMARK_MYC_TARGETS_V1	89	-0.133805	-2.06592	0.04995	0.11988	CCT7,RRM1,CCT5,PA2G4,EIF4H,GLO1,ACP1,KPNB1,PSMA7,PGK1,RANBP1,EIF4A1,NAP1L1,HDAC2,EIF3J,HNRNPA1,PTGES3,SYNCRIP,PCBP1,RAN,EIF4E,SNRPA,RPS5,YWHAE,EIF2S1,HNRNPD,HNRNPA2B1,RAD23B,PSMB3,EIF4G2,APEX1,UBE2E1,HDGF,SET,NME1,ERH,SNRPG,PPIA
	HALLMARK_APOPTOSIS	88	0.116846	1.83184	0.0809191	0.179299	TNFSF10,CREBBP,TIMP3,SOD1,IL6,CD69,IL18,HGF,EREG,ERBB2,GCH1,APP,BCL2L11,TGFB2,IL1B,SATB1,SPTAN1,CLU,BMP2,DAP,MCL1,CASP2,IER3,BNIP3L,RHOB,PPT1,DCN,CCNA1
	HALLMARK_TGF_BETA_SIGNALING	25	0.215506	1.82487	0.0839161	0.179299	TGFB1,FURIN,SERPINE1,BCAR3,BMP2,BMPR2,SMURF1,ID2,PMEPA1,UBE2D3
	HALLMARK_ESTROGEN_RESPONSE_LATE	78	0.122718	1.79785	0.0859141	0.179299	MDK,SERPINA3,MICB,FGFR3,CKB,SERPINA1,GALE,NXT1,BCL2,SEMA3B,BATF,MAPT,KLF4,ID2,NAB2,RET,GAL,PDZK1,NMU,CCNA1,CD44,COX6C,TIAM1,TSTA3,PRLR,HPRT1,DYNLT3,CXCL14,FKBP4,CA2,CA12,IGFBP4,KRT19,AGR2,SULT2B1,SORD,GLA,LAMC2,MYB,CD9,LTF,PDCD4,IMPA2,PGR,ANXA9,IL17RB,DCXR,CPE
	HALLMARK_SPERMATOGENESIS	44	-0.162038	-1.7602	0.104895	0.202464	CST8,ART3,PCSK1N,AGFG1,YBX2,TSN,SCG5,TALDO1,BRAF,GSTM3,ACE,JAM3,HSPA1L,GAPDHS,TCP11,PRKAR2A,TNNI3,CAMK4,CDKN3,CCNB2,CFTR,DDX25,IDE,TOPBP1,BUB1,SCG3,PEBP1,IL12RB2,TSSK2,CHFR,HBZ,ZPBP,CRISP2,NEFH,AURKA,MLF1,PGK2
	HALLMARK_ADIPOGENESIS	69	-0.128834	-1.76961	0.105894	0.202464	FABP4,COL15A1,ADIPOQ,CD36,CRAT,RETN,PFKFB3,TANK,ENPP2,YWHAG,CS,TST,AK2,HADH,ACADM,TALDO1,MDH2,IFNGR1,LIFR,ARAF,ACADS,TKT,CDKN2C,ITIH5,ECHS1,ANGPT1,HIBCH,AIFM1,ESRRA,CMPK1,PEX14,FAH,ALDOA,NMT1,OMD,CHCHD10,ACADL,SPARCL1,DDT,CMBL
	HALLMARK_BILE_ACID_METABOLISM	30	0.182586	1.70043	0.112887	0.202464	SOD1,CAT,BCAR3,ALDH1A1,LCK,PECR,PFKM,NR1H4,RBP1,PEX26,NR3C2,GNMT,SULT2B1,HSD17B11,PRDX5,MLYCD,GC,HAO1,SERPINA6
	HALLMARK_COAGULATION	100	0.101148	1.67901	0.113886	0.202464	TIMP3,LGMN,FURIN,SERPING1,C3,TMPRSS6,PECAM1,CAPN2,SERPINE1,FGG,LTA4H,CTSH,HTRA1,C2,ISCU,SERPINA1,S100A13,C9,F8,PLG,CFB,CLU,GDA
	HALLMARK_REACTIVE_OXYGEN_SPECIES_PATHWAY	24	0.206412	1.70314	0.121878	0.208934	FTL,SOD1,MPO,CAT,PRDX4,HMOX2,TXNRD1,PRNP
	HALLMARK_OXIDATIVE_PHOSPHORYLATION	46	0.147617	1.66264	0.12987	0.214957	COX7A2L,POR,SURF1,GRPEL1,LDHB,ISCU,COX5A,NQO2,MRPL34,ACADVL,COX6C,CYB5A,NDUFA5,HTRA2,NDUFV2,FH,ACAA1,DECR1,MTX2,LDHA,PDHX,MDH1,DLD
	HALLMARK_UV_RESPONSE_DN	55	-0.130931	-1.59376	0.142857	0.228571	CDON,TGFBR3,COL1A1,ANXA4,IGF1R,PRKCA,KIT,DDAH1,ANXA2,IGFBP5,NEK7,AKT3,ATRN,PDGFRB,F3,EFEMP1,SMAD3,SRI,PTEN,NRP1,FYN,CDKN1B
	HALLMARK_HEDGEHOG_SIGNALING	17	-0.229168	-1.6197	0.151848	0.23512	UNC5C,CNTFR,L1CAM,OPHN1,SHH,NRP1,VEGFA,DPYSL2,VLDLR,NRCAM,RASA1
	HALLMARK_XENOBIOTIC_METABOLISM	99	-0.0978506	-1.56114	0.156843	0.235265	ARG1,IGFBP1,AKR1C3,REG1A,RBP4,CROT,GSTM4,MTHFD1,PTGDS,HRG,CD36,IL1R1,ANGPTL3,PGD,ACP1,SPINT2,PGRMC1,FABP1,PTGES3,EPHA2,FAS,ADH5,ADH7,TNFRSF1A,PTGR1,NQO1,COMT,IGF1,FBLN1,HNF4A
	HALLMARK_ANDROGEN_RESPONSE	44	-0.144855	-1.57354	0.161838	0.235401	HOMER2,PA2G4,RPS6KA3,UBE2I,PTK2B,VAPA,DBI,IDI1,GPD1L,LIFR,AZGP1,ELL2,TNFAIP8,GNAI3,AKT1,MYL12A,RAB4A,ACTN1,KLK3,LMAN1,UBE2J1,BMPR1B,HPGD,HSD17B14,B4GALT1,NDRG1,SMS,SPDEF,HMGCR,ALDH1A3,XRCC6,SORD,KRT19,GSR,SAT1,UAP1,ADRM1,B2M,SRP19
	HALLMARK_DNA_REPAIR	50	-0.129214	-1.50258	0.177822	0.249084	NT5C,SDCBP,APRT,TSG101,CANT1,GMPR2,GUK1,EIF1B,ITPA,RAD51,VPS28,POLR2K,TAF10,POLR1C,NME4,TP53,NME1,PNP,STX3,BCAM,ZWINT,POLH,IMPDH2,AK1,POLR2J,PRIM1,RALA,MPG,TMED2,ELL,NUDT9,FEN1,NT5C3A,CETN2,RRM2B,EDF1,TK2,POLD4,BOLA2,TARBP2,HPRT1,TYMS,ADRM1
	HALLMARK_PANCREAS_BETA_CELLS	18	-0.208553	-1.51491	0.183816	0.249084	GCG,PKLR,CHGA,AKT3,PCSK1,SCGN,IAPP,ISL1,PAK3,SRP14,PCSK2,SST
	HALLMARK_KRAS_SIGNALING_DN	71	0.108079	1.50839	0.186813	0.249084	MX1,CLSTN3,IDUA,ITIH3,GDNF,FGFR3,TGFB2,FGF22,PAX4,C5,SERPINA10,EGF,OXT,ARPP21,P2RX6,CCNA1,SLC6A14,CD80,EDN1,IL12B,BRDT,CLPS,CPB1,IFNG,LGALS7,CHST2,HNF1A,CAMK1D,PDK2,KCNN1,BARD1,IL5,TGM1,CD207,PDCD1,PCDHB1,TCL1A,CPA2,BMPR1B,KRT1,CD40LG,FSHB
	HALLMARK_FATTY_ACID_METABOLISM	84	-0.0984646	-1.4693	0.193806	0.251424	CA6,CD36,ALAD,METAP1,FABP1,CRAT,GRHPR,UROS,ENO2,ADSL,ADH7,MIF,FASN,CA4,FABP2,IDI1,CBR3,HADH,ACADM,S100A10,MDH2,UGDH,LGALS1,APEX1,NSDHL,ACADS,GAPDHS,RAP1GDS1,CBR1,ECHS1,ODC1,HIBCH,ECI2,HSD17B10,GSTZ1,RDH16,BPHL,PRDX6,GPD1,MCEE,GCDH,ALDOA,YWHAH,GABARAPL1,ACADL,HMGCS2,TDO2
	HALLMARK_UV_RESPONSE_UP	68	0.105256	1.44179	0.202797	0.256165	FURIN,RPN1,IL6,BSG,GRPEL1,NPTX2,CYB5R1,GCH1,BCL2L11,CREG1,MGAT1,UROD,BMP2,CNP,GGH,CEBPG,RET,GAL,RHOB,PPT1,HSPA13,FGF18,ACAA1,POLE3,FKBP4,MMP14,DLG4,CA2,HMOX1,NR4A1
	HALLMARK_CHOLESTEROL_HOMEOSTASIS	32	-0.146172	-1.37945	0.224775	0.274847	ANTXR2,S100A11,JAG1,CTNNB1,FASN,PMVK,IDI1,CXCL16,NSDHL,GNAI1,ALDOC,LGALS3,ALCAM,GUSB,ADH4,MVD,ANXA5,TNFRSF12A,ACAT2,ANXA13,CD9,HSD17B7,LDLR,HMGCR
	HALLMARK_KRAS_SIGNALING_UP	95	0.0826984	1.34581	0.232767	0.274847	CXCL10,ADAMDEC1,SERPINA3,LCP1,PECAM1,GALNT3,EPHB2,HBEGF,EREG,IL7R,ADAM17,IL1B,ANGPTL4,LIF,SATB1,CFB,BMP2,PIGR,SEMA3B,CCL20,TNFRSF1B,KLF4,ID2,ETV5,NAP1L2
	HALLMARK_UNFOLDED_PROTEIN_RESPONSE	38	0.135451	1.37916	0.234765	0.274847	ATF6,MTHFD2,HSP90B1,CCL2,LSM1,EXOSC1,DNAJB9,STC2,ARFGAP1,CEBPG,EDC4,CKS1B,NPM1,PAIP1,DDIT4,ERN1,EIF4EBP1,BAG3,PDIA6,PSAT1,SSR1
	HALLMARK_ESTROGEN_RESPONSE_EARLY	61	0.103692	1.33023	0.25974	0.295341	GFRA1,MUC1,LRIG1,MICB,INHBB,NXT1,GJA1,BCL2,SEMA3B,STC2,MAPT,KLF4,RET,PDZK1,MYC,CD44,MREG,TIAM1,TGM2,WWC1,MPPED2,DYNLT3,FKBP4,CA12,IGFBP4,KRT19,TGIF2,SULT2B1
	HALLMARK_PROTEIN_SECRETION	42	-0.121914	-1.29568	0.265734	0.295341	RPS6KA3,TSG101,STX7,RAB5A,OCRL,RAB22A,COPE,ARFIP1,NAPG,SH3GL2,MAPK1,RAB14,KRT18,ADAM10,ARF1,STX12,IGF2R,TMED10,LMAN1,CD63,BNIP3,CTSC,VPS4B,TMED2,CAV2,VAMP4,USO1,GLA,PAM,RAB2A,VAMP7,YIPF6,TOM1L1,CLTC,CLTA,NAPA,VAMP3,PPT1,GNAS
	HALLMARK_MYOGENESIS	84	-0.0862261	-1.28668	0.270729	0.295341	TAGLN,COL15A1,COL6A3,FABP3,SOD3,COL1A1,SPHK1,CD36,DAPK2,TPM2,GABARAPL2,CRAT,ACTN2,CFD,IGFBP3,MYOM2,TNNI2,GSN,NQO1,AKT2,CSRP3,IGFBP7,MAPRE3,IGF1,FLII,BAG1,MYL7,CAMK2B,EIF4A2,PTP4A3,HRC,MB,FKBP1B
	HALLMARK_MITOTIC_SPINDLE	49	0.110841	1.27791	0.294705	0.314352	BCL2L11,LMNB1,ATG4B,PRC1,KIF22,ARHGDIA,SPTAN1,ABL1,CSNK1D,ARHGEF2,NEDD9,BIRC5,TIAM1,CYTH2,NOTCH2,TRIO,NDC80,NCK1,AURKA,SOS1,NET1,PLK1,ITSN1,EZR,ARF6,RAPGEF5,KIF23,BUB1,ARHGEF7,EPB41,PKD2,RASA1,VCL,CCNB2,BIN1,STAU1,FLNA,CDC42,DYNLL2,MAPRE1,ARHGAP5,NCK2,SMC3,YWHAE,GSN,OPHN1,RACGAP1,ARFIP2,KLC1
	HALLMARK_GLYCOLYSIS	102	0.0656179	1.09703	0.374625	0.390913	UGP2,AGRN,STC1,PGAM1,PYGL,SOD1,ALDOB,IDUA,EGFR,MXI1,CHST6,ANGPTL4,GALE,NANP,CHST4,PGAM2,CHST12,STC2,IER3,NT5E,SAP30,DCN,ARTN,PC,LDHC,CD44,CYB5A,TSTA3,TPST1,P4HA1,CHST2,CHST1,LDHA,FKBP4,GOT1,ARPP19,DDIT4,AURKA,FAM162A,MDH1,DLD,FBP2,PAM,SDC3,HDLBP
	HALLMARK_WNT_BETA_CATENIN_SIGNALING	16	0.135357	0.9517	0.493506	0.504007	DKK4,DKK1,ADAM17,JAG2
	HALLMARK_PEROXISOME	38	-0.0779156	-0.793917	0.589411	0.589411	CRABP2,CADM1,CRAT,CTBP1,PRDX1,FIS1,IDI1,SOD2,SEMA3C,ALB,SLC27A2,BCL10,ISOC1,ECI2,PEX14,GSTK1,IDE,YWHAH,CRABP1,VPS4B,PEX5,SERPINA6,MLYCD,PRDX5,MSH2,HSD17B11,SULT2B1,HRAS,DLG4
