# Supplementary material for: Specialized interferon action in COVID-19
Source: Proc Natl Acad Sci U S A. 2022 Feb 25;119(11):e2116730119. doi: 10.1073/pnas.2116730119 (PMC8931386; doi:10.1073/pnas.2116730119)
Supplement: Supplementary File [file pnas.2116730119.sd08.xlsx]

## Sheet: IFNA1
Spearman correlations between indicated IFNs and SOMAscan proteomics
Aptamer Name	Protein(s)	GeneSymbol(s)	UniProt ID(s)	IFN ligand	rho	p-value	FDR q-value (BH)
C1QC.14100.63	C1QC	C1QC	P02747	IFNA1.18389.11	0.612751	2.19409e-08	0.00010547
LAG3.9950.229	LAG-3	LAG3	P18627	IFNA1.18389.11	0.562331	4.94727e-07	0.00118908
MARCKSL1.19175.18	MARCKSL1	MARCKSL1	P49006	IFNA1.18389.11	0.527147	3.263e-06	0.00522841
TNFSF13B.3059.50	BAFF	TNFSF13B	Q9Y275	IFNA1.18389.11	0.506357	9.03756e-06	0.0106774
TLR5.18935.14	TLR5	TLR5	O60602	IFNA1.18389.11	0.497552	1.36417e-05	0.0106774
TNNI3.5441.67	Troponin I	TNNI3	P19429	IFNA1.18389.11	0.497406	1.37339e-05	0.0106774
RAB26.6997.32	RAB26	RAB26	Q9ULW5	IFNA1.18389.11	0.494702	1.55486e-05	0.0106774
FOLR2.15587.20	FOLR2	FOLR2	P14207	IFNA1.18389.11	0.490464	1.8848e-05	0.0113253
C1QTNF1.6304.8	C1QT1	C1QTNF1	Q9BXJ1	IFNA1.18389.11	0.482864	2.64471e-05	0.0124254
ARL4D.18413.24	ARL4D	ARL4D	P49703	IFNA1.18389.11	0.482718	2.66179e-05	0.0124254
CXCL10.4141.79	IP-10	CXCL10	P02778	IFNA1.18389.11	0.478407	3.21408e-05	0.0124254
GRN.4992.49	GRN	GRN	P28799	IFNA1.18389.11	0.475594	3.62995e-05	0.0124254
CCL7.4886.3	MCP-3	CCL7	P80098	IFNA1.18389.11	0.474863	3.74585e-05	0.0124254
CCL8.13748.4	MCP-2	CCL8	P80075	IFNA1.18389.11	0.474863	3.74585e-05	0.0124254
APOL3.16823.75	APOL3	APOL3	O95236	IFNA1.18389.11	0.474059	3.8773e-05	0.0124254
MAT2B.18392.19	MAT2B	MAT2B	Q9NZL9	IFNA1.18389.11	0.470442	4.52349e-05	0.0135903
KRTAP24.14615.46	KRA24	KRTAP2-4	Q9BYR9	IFNA1.18389.11	0.461564	6.556e-05	0.0175082
GBP2.18891.98	GBP2	GBP2	P32456	IFNA1.18389.11	0.457289	7.81031e-05	0.0178782
C1GALT1C1.5735.54	C1GLC	C1GALT1C1	Q96EU7	IFNA1.18389.11	0.454658	8.68875e-05	0.0189849
GBP1.15326.64	GBP1	GBP1	P32455	IFNA1.18389.11	0.446876	0.000118497	0.0242703
IFIT3.13642.90	CIG49	IFIT3	O14879	IFNA1.18389.11	0.445853	0.000123362	0.0242703
MGAT1.10571.14	MGAT1	MGAT1	P26572	IFNA1.18389.11	0.445269	0.000126224	0.0242703
EPHB2.8225.86	EPHB2	EPHB2	P29323	IFNA1.18389.11	0.433687	0.000197152	0.0362822
IDO1.9759.13	INDO	IDO1	P14902	IFNA1.18389.11	0.43281	0.00020379	0.0362822
TPPP2.12800.5	TPPP2	TPPP2	P59282	IFNA1.18389.11	0.430289	0.000224033	0.0384617
KPNA2.2860.19	Karyopherin-a2	KPNA2	P52292	IFNA1.18389.11	0.426854	0.000254583	0.0401224
ANGPTL1.11142.11	ANGL1	ANGPTL1	O95841	IFNA1.18389.11	0.423237	0.000290847	0.0436907
GC.15589.1	Gc-Globulin, Mixed Type	GC	P02774	IFNA1.18389.11	0.416259	0.000374483	0.0529453
LGALS9.9197.4	LEG9	LGALS9	O00182	IFNA1.18389.11	0.41509	0.000390473	0.0536287
C1orf226.7989.5	CA226	C1orf226	A1L170	IFNA1.18389.11	0.410157	0.000465028	0.0620942
STC1.4930.21	Stanniocalcin-1	STC1	P52823	IFNA1.18389.11	0.408294	0.000496418	0.0644941
GOLM1.17456.53	GOLM1	GOLM1	Q8NBJ4	IFNA1.18389.11	0.407453	0.000511196	0.0646662
ISG15.14151.4	UCRP	ISG15	P05161	IFNA1.18389.11	0.405225	0.00055235	0.0680807
MX1.17460.51	Mx1	MX1	P20591	IFNA1.18389.11	0.402046	0.000616274	0.0740607
TCN2.5584.21	Holo-TC II	TCN2	P20062	IFNA1.18389.11	0.396566	0.000742466	0.0838349
PRTN3.13720.95	Proteinase-3	PRTN3	P24158	IFNA1.18389.11	0.396018	0.000756295	0.0838349
DHX58.14012.17	LGP2	DHX58	Q96C10	IFNA1.18389.11	0.394958	0.000783695	0.0838349
COL6A1.16828.8	Collagen a1(VI)	COL6A1	P12109	IFNA1.18389.11	0.393497	0.000822967	0.0838349
HRASLS2.7822.11	HRSL2	HRASLS2	Q9NWW9	IFNA1.18389.11	0.393423	0.000824976	0.0838349
GIF.17672.184	Gastric intrinsic factor	GIF	P27352	IFNA1.18389.11	0.392985	0.000837128	0.0838349
IL36A.14150.7	IL-1F6	IL36A	Q9UHA7	IFNA1.18389.11	0.388272	0.000978389	0.0920857
GLUL.19238.12	GLNA	GLUL	P15104	IFNA1.18389.11	0.386335	0.00104243	0.0945464
KCNIP1.13650.11	KCIP1	KCNIP1	Q9NZI2	IFNA1.18389.11	0.380417	0.00126237	0.108361
C2.3186.2	C2	C2	P06681	IFNA1.18389.11	0.376032	0.00145139	0.12029
FETUB.3367.8	FETUB	FETUB	Q9UGM5	IFNA1.18389.11	0.373621	0.00156588	0.122664
CXCL11.3038.9	I-TAC	CXCL11	O14625	IFNA1.18389.11	0.373475	0.00157307	0.122664
GLRX5.16597.11	GLRX5	GLRX5	Q86SX6	IFNA1.18389.11	0.373292	0.0015821	0.122664
ATAD2.13043.157	ATAD2	ATAD2	Q6PL18	IFNA1.18389.11	0.372232	0.00163542	0.122752
ADH7.11377.19	ADH7	ADH7	P40394	IFNA1.18389.11	0.367921	0.00186944	0.132153
OAS1.10361.25	OAS1	OAS1	P00973	IFNA1.18389.11	0.367081	0.00191841	0.133077
GGH.9370.69	GGH	GGH	Q92820	IFNA1.18389.11	0.366752	0.00193788	0.133077
ADPGK.6221.1	ADPGK	ADPGK	Q9BRR6	IFNA1.18389.11	0.364962	0.00204705	0.135098
ARL5B.17404.5	ARL5B	ARL5B	Q96KC2	IFNA1.18389.11	0.364925	0.00204933	0.135098
COPE.19310.81	COPE	COPE	O14579	IFNA1.18389.11	0.364889	0.00205162	0.135098
TPP1.17691.1	TPP1	TPP1	O14773	IFNA1.18389.11	0.362879	0.00218094	0.141673
IFI16.13940.19	IP16	IFI16	Q16666	IFNA1.18389.11	0.361491	0.00227451	0.145781
MPO.2580.83	Myeloperoxidase	MPO	P05164	IFNA1.18389.11	0.359554	0.00241102	0.150517
HCAR2.13495.48	HCAR2	HCAR2	Q8TDS4	IFNA1.18389.11	0.358056	0.0025216	0.150629
STX18.9037.1	STX18	STX18	Q9P2W9	IFNA1.18389.11	0.358056	0.0025216	0.150629
PSD.13055.53	PSD1	PSD	A5PKW4	IFNA1.18389.11	0.357837	0.00253816	0.150629
TBX5.11202.70	TBX5	TBX5	Q99593	IFNA1.18389.11	0.356558	0.00263669	0.150888
RPN1.6458.6	RPN1	RPN1	P04843	IFNA1.18389.11	0.356156	0.00266836	0.150904
AK5.13613.23	Adenylate kinase isoenzyme 5	AK5	Q9Y6K8	IFNA1.18389.11	0.355024	0.00275943	0.153293
SEPT10.12690.33	SEP10	SEPT10	Q9P0V9	IFNA1.18389.11	0.354841	0.00277438	0.153293
RBM46.13958.5	RBM46	RBM46	Q8TBY0	IFNA1.18389.11	0.353489	0.00288725	0.155944
FAM171A1.5610.32	CJ038	FAM171A1	Q5VUB5	IFNA1.18389.11	0.348484	0.00334169	0.174603
TNR.11302.237	TENR	TNR	Q92752	IFNA1.18389.11	0.346876	0.00350058	0.178064
AGRN.15483.377	Agrin	AGRN	O00468	IFNA1.18389.11	0.346292	0.00356	0.17826
SIGLEC14.8248.222	SIG14	SIGLEC14	Q08ET2	IFNA1.18389.11	0.345597	0.00363173	0.179977
CD14.16914.104	sCD14	CD14	P08571	IFNA1.18389.11	0.345086	0.0036854	0.180773
TSR3.7018.10	TSR3	TSR3	Q9UJK0	IFNA1.18389.11	0.343807	0.00382268	0.185612
RELL2.6600.70	RELL2	RELL2	Q8NC24	IFNA1.18389.11	0.343186	0.00389098	0.18704
GNRH1.5627.53	GON1	GNRH1	P01148	IFNA1.18389.11	0.342017	0.00402249	0.191447
SLC6A14.13053.6	S6A14	SLC6A14	Q9UN76	IFNA1.18389.11	0.335659	0.00480896	0.215989
COX6A2.10535.25	CX6A2	COX6A2	Q02221	IFNA1.18389.11	0.335623	0.00481385	0.215989
SIGLEC5.16792.4	Siglec-5	SIGLEC5	O15389	IFNA1.18389.11	0.335294	0.00485804	0.215989
OTOR.15432.1	Otoraplin	OTOR	Q9NRC9	IFNA1.18389.11	0.333979	0.00503839	0.217722
C3.5803.24	C3d	C3	P01024	IFNA1.18389.11	0.331969	0.00532535	0.217722
PBK.17475.18	TOPK	PBK	Q96KB5	IFNA1.18389.11	0.331714	0.00536289	0.217722
RND3.15439.21	RND3	RND3	P61587	IFNA1.18389.11	0.331531	0.00538984	0.217722
ST3GAL1.5657.28	SIA4A	ST3GAL1	Q11201	IFNA1.18389.11	0.330471	0.00554856	0.220555
NIPAL4.12864.9	NIPA4	NIPAL4	Q0D2K0	IFNA1.18389.11	0.32996	0.00562664	0.220555
GAL3ST1.8696.15	G3ST1	GAL3ST1	Q99999	IFNA1.18389.11	0.32985	0.0056435	0.220555
SIGLEC5.9275.2	Siglec-5	SIGLEC5	O15389	IFNA1.18389.11	0.32985	0.0056435	0.220555
TRIL.6527.1	TRIL	TRIL	Q7L0X0	IFNA1.18389.11	0.328681	0.00582611	0.222271
STAU2.12970.35	STAU2	STAU2	Q9NUL3	IFNA1.18389.11	0.327658	0.00599014	0.223878
IRF1.17462.19	IRF1	IRF1	P10914	IFNA1.18389.11	0.327548	0.00600795	0.223878
DIRAS1.17793.4	DIRA1	DIRAS1	O95057	IFNA1.18389.11	0.326708	0.00614608	0.227263
CUL9.12991.49	CUL9	CUL9	Q8IWT3	IFNA1.18389.11	0.325941	0.00627463	0.228501
CD5.14065.11	CD5	CD5	P06127	IFNA1.18389.11	0.324151	0.00658382	0.229849
CRELD1.7628.40	CREL1	CRELD1	Q96HD1	IFNA1.18389.11	0.323822	0.00664205	0.229849
BRF1.19596.18	BRF-1	BRF1	Q92994	IFNA1.18389.11	0.323602	0.00668111	0.229849
SEMA3G.5628.21	SEM3G	SEMA3G	Q9NS98	IFNA1.18389.11	0.323566	0.00668764	0.229849
DIRAS3.12406.119	ARHI	DIRAS3	O95661	IFNA1.18389.11	0.323383	0.00672038	0.229849
LILRB4.6453.70	LIRB4	LILRB4	Q8NHJ6	IFNA1.18389.11	0.323054	0.00677966	0.229849
BTLA.16308.14	BTLA	BTLA	Q7Z6A9	IFNA1.18389.11	0.322762	0.00683274	0.229849
SERPINA7.2706.69	Thyroxine-Binding Globulin	SERPINA7	P05543	IFNA1.18389.11	0.322653	0.00685274	0.229849
SLC30A3.9081.39	ZNT3	SLC30A3	Q99726	IFNA1.18389.11	0.322397	0.00689961	0.229849
C10orf35.8220.15	CJ035	C10orf35	Q96D05	IFNA1.18389.11	0.322214	0.00693325	0.229849
ENTPD5.4437.56	ENTP5	ENTPD5	O75356	IFNA1.18389.11	0.321008	0.00715895	0.235706
C4orf32.9490.3	CD032	C4orf32	Q8N8J7	IFNA1.18389.11	0.320022	0.00734839	0.237146
MEOX2.18259.15	MEOX2	MEOX2	P50222	IFNA1.18389.11	0.319291	0.00749153	0.237146
GZMB.4133.54	Granzyme B	GZMB	P10144	IFNA1.18389.11	0.319072	0.00753494	0.237146
IL12B.13733.5	IL-12 p40	IL12B	P29460	IFNA1.18389.11	0.318999	0.00754947	0.237146
NAGK.3894.15	NAGK	NAGK	Q9UJ70	IFNA1.18389.11	0.318853	0.00757858	0.237146
CTSO.9264.11	CATO	CTSO	P43234	IFNA1.18389.11	0.318634	0.00762244	0.237146
GPX5.9475.22	GPX5	GPX5	O75715	IFNA1.18389.11	0.318634	0.00762244	0.237146
IL34.4556.10	IL-34	IL34	Q6ZMJ4	IFNA1.18389.11	0.318305	0.00768864	0.237146
CD14.8969.49	CD14	CD14	P08571	IFNA1.18389.11	0.318268	0.00769603	0.237146
IARS.12815.9	SYIC	IARS	P41252	IFNA1.18389.11	0.316405	0.0080811	0.239049
ZDHHC14.11677.17	ZDH14	ZDHHC14	Q8IZN3	IFNA1.18389.11	0.316332	0.00809654	0.239049
DEFB106A.5664.57	D106A	DEFB106A	Q8N104	IFNA1.18389.11	0.315747	0.00822098	0.239049
ZFP91.13651.54	ZFP91	ZFP91	Q96JP5	IFNA1.18389.11	0.315455	0.00828382	0.239049
PLEKHA4.10939.16	PKHA4	PLEKHA4	Q9H4M7	IFNA1.18389.11	0.315199	0.00833915	0.239049
LRRC3.6917.49	LRRC3	LRRC3	Q9BY71	IFNA1.18389.11	0.314907	0.00840278	0.239049
BMP8B.15668.19	BMP-8	BMP8B	P34820	IFNA1.18389.11	0.313811	0.0086452	0.239049
SPIN1.18210.12	SPIN1	SPIN1	Q9Y657	IFNA1.18389.11	0.313774	0.00865339	0.239049
UGP2.13939.14	UGPA1	UGP2	Q16851	IFNA1.18389.11	0.313592	0.00869441	0.239049
C4A.C4B.4481.34	C4	C4A C4B	P0C0L4, P0C0L5	IFNA1.18389.11	0.313555	0.00870264	0.239049
MEGF10.11168.3	MEG10	MEGF10	Q96KG7	IFNA1.18389.11	0.313007	0.00882684	0.241083
CFB.4129.72	Factor B	CFB	P00751	IFNA1.18389.11	0.312715	0.00889371	0.241257
MICALL2.12891.1	MILK2	MICALL2	Q8IY33	IFNA1.18389.11	0.312276	0.00899484	0.241257
RNF24.9583.17	RNF24	RNF24	Q9Y225	IFNA1.18389.11	0.312167	0.00902028	0.241257
CD86.5337.64	B7-2	CD86	P42081	IFNA1.18389.11	0.311947	0.00907135	0.241257
CLEC10A.10955.4	CLC10	CLEC10A	Q8IUN9	IFNA1.18389.11	0.311619	0.00914843	0.241257
GCH1.11185.145	GCH1	GCH1	P30793	IFNA1.18389.11	0.311363	0.00920877	0.241257
SLC41A2.12511.83	S41A2	SLC41A2	Q96JW4	IFNA1.18389.11	0.311253	0.00923474	0.241257
TCP11.8334.65	TCP11	TCP11	Q8WWU5	IFNA1.18389.11	0.309828	0.00957816	0.246814
SAMHD1.11303.7	SAMH1	SAMHD1	Q9Y3Z3	IFNA1.18389.11	0.309499	0.00965898	0.246814
KRT17.12923.51	Keratin 17	KRT17	Q04695	IFNA1.18389.11	0.308148	0.00999749	0.250629
MOCS3.14229.5	MOCS3	MOCS3	O95396	IFNA1.18389.11	0.307928	0.0100533	0.250629
FABP9.18194.18	FABP9	FABP9	Q0Z7S8	IFNA1.18389.11	0.3076	0.0101376	0.251194
EGFR.19567.1	EGFRvIII	EGFR	P00533	IFNA1.18389.11	0.30738	0.0101942	0.251299
PTCHD3.13517.3	PTHD3	PTCHD3	Q3KNS1	IFNA1.18389.11	0.306284	0.010481	0.255288
CLEC2A.10953.14	CLC2A	CLEC2A	Q6UVW9	IFNA1.18389.11	0.306065	0.0105392	0.255288
OSCAR.7116.31	OSCAR	OSCAR	Q8IYS5	IFNA1.18389.11	0.305663	0.0106466	0.255891
SIGLEC1.4464.10	Sialoadhesin	SIGLEC1	Q9BZZ2	IFNA1.18389.11	0.305261	0.010755	0.25721
RAD51.2871.73	RAD51	RAD51	Q06609	IFNA1.18389.11	0.305005	0.0108245	0.25759
ERVV1.12531.5	ERVV1	ERVV-1	B6SEH8	IFNA1.18389.11	0.304165	0.0110554	0.258452
HSPA1A.7219.152	HSP 70	HSPA1A	P0DMV8	IFNA1.18389.11	0.303727	0.0111777	0.25957
IL12B.IL23A.10365.132	IL-23	IL12B IL23A	P29460, Q9NPF7	IFNA1.18389.11	0.302119	0.0116358	0.267624
B2M.3485.28	b2-Microglobulin	B2M	P61769	IFNA1.18389.11	0.30095	0.0119792	0.270552
ANGPTL1.9092.33	ANGL1	ANGPTL1	O95841	IFNA1.18389.11	0.30084	0.0120118	0.270552
ENOX1.12933.17	ENOX1	ENOX1	Q8TC92	IFNA1.18389.11	0.300731	0.0120446	0.270552
SLC26A5.9127.4	S26A5	SLC26A5	P58743	IFNA1.18389.11	0.300731	0.0120446	0.270552
GPD1L.12420.10	GPD1L	GPD1L	Q8N335	IFNA1.18389.11	0.29916	0.012522	0.274855
SLC16A3.9049.2	MOT4	SLC16A3	O15427	IFNA1.18389.11	0.297991	0.0128879	0.277731
CDK5.CDK5R1.3358.51	CDK5/p35	CDK5 CDK5R1	Q00535 Q15078	IFNA1.18389.11	0.297041	0.0131919	0.277731
CD48.3292.75	CD48	CD48	P09326	IFNA1.18389.11	0.296456	0.013382	0.277731
CD44.9283.8	CD44	CD44	P16070	IFNA1.18389.11	0.296383	0.013406	0.277731
PKD2.13745.10	PKD2	PKD2	Q13563	IFNA1.18389.11	0.296273	0.0134419	0.277731
CCL1.2770.51	I-309	CCL1	P22362	IFNA1.18389.11	0.2962	0.013466	0.277731
C1RL.9348.1	C1RL1	C1RL	Q9NZP8	IFNA1.18389.11	0.296127	0.01349	0.277731
TPM2.4472.5	Tropomyosin 2	TPM2	P07951	IFNA1.18389.11	0.296018	0.0135262	0.277731
LGALS3BP.5000.52	LG3BP	LGALS3BP	Q08380	IFNA1.18389.11	0.295981	0.0135383	0.277731
LCN10.13007.66	LCN10	LCN10	Q6JVE6	IFNA1.18389.11	0.295798	0.0135988	0.277731
PCDHA7.8758.2	PCDA7	PCDHA7	Q9UN72	IFNA1.18389.11	0.295725	0.0136231	0.277731
ACBD7.13563.259	ACBD7	ACBD7	Q8N6N7	IFNA1.18389.11	0.295287	0.0137695	0.278255
COL1A1.13484.69	CO1A1	COL1A1	P02452	IFNA1.18389.11	0.29525	0.0137817	0.278255
IL10RA.10344.334	IL-10 Ra	IL10RA	Q13651	IFNA1.18389.11	0.294045	0.0141917	0.279836
AK4.17432.25	KAD4	AK4	P27144	IFNA1.18389.11	0.294008	0.0142043	0.279836
IL18R1.14079.14	IL-18 Ra	IL18R1	Q13478	IFNA1.18389.11	0.293131	0.0145092	0.282457
DNAJC4.8653.132	DNJC4	DNAJC4	Q9NNZ3	IFNA1.18389.11	0.292912	0.0145863	0.282457
HNRNPC.11429.80	hnRNP C1/C2	HNRNPC	P07910	IFNA1.18389.11	0.292474	0.0147416	0.282457
TNFAIP6.5036.50	TSG-6	TNFAIP6	P98066	IFNA1.18389.11	0.291962	0.0149246	0.282457
CILP2.8841.65	CILP2	CILP2	Q8IUL8	IFNA1.18389.11	0.291816	0.0149772	0.282457
HK3.19518.12	HXK3	HK3	P52790	IFNA1.18389.11	0.291743	0.0150036	0.282457
UST.8364.74	UST	UST	Q9Y2C2	IFNA1.18389.11	0.291597	0.0150565	0.282457
PSAP.6207.10	prosaposin	PSAP	P07602	IFNA1.18389.11	0.291487	0.0150962	0.282457
ACPL2.6079.59	ACPL2	ACPL2	Q8TE99	IFNA1.18389.11	0.290976	0.015283	0.282457
IL37.2723.9	IL-1F7	IL37	Q9NZH6	IFNA1.18389.11	0.29072	0.0153771	0.282457
DKKL1.16309.30	Soggy-1	DKKL1	Q9UK85	IFNA1.18389.11	0.289624	0.0157861	0.282457
TNFRSF18.5526.53	GITR	TNFRSF18	Q9Y5U5	IFNA1.18389.11	0.289404	0.015869	0.282457
WNT3A.13236.25	WNT3A	WNT3A	P56704	IFNA1.18389.11	0.289331	0.0158967	0.282457
HSPA1A.16780.6	HSP 70	HSPA1A	P0DMV8	IFNA1.18389.11	0.287578	0.0165746	0.282457
UGT1A1.17702.53	UGT 1A1	UGT1A1	P22309	IFNA1.18389.11	0.287358	0.0166611	0.282457
SFTA2.10580.14	SFTA2	SFTA2	Q6UW10	IFNA1.18389.11	0.287322	0.0166755	0.282457
PPAPDC1A.13548.53	PPC1A	PPAPDC1A	Q5VZY2	IFNA1.18389.11	0.287249	0.0167045	0.282457
AXIN2.12925.105	AXIN2	AXIN2	Q9Y2T1	IFNA1.18389.11	0.287212	0.0167189	0.282457
MPZL2.9372.157	MPZL2	MPZL2	O60487	IFNA1.18389.11	0.287066	0.016777	0.282457
FGL1.5581.28	FGL1	FGL1	Q08830	IFNA1.18389.11	0.286774	0.0168935	0.282457
ERMAP.8631.13	ERMAP	ERMAP	Q96PL5	IFNA1.18389.11	0.286664	0.0169374	0.282457
OSM.2693.20	OSM	OSM	P13725	IFNA1.18389.11	0.286482	0.0170108	0.282457
C3.2683.1	iC3b	C3	P01024	IFNA1.18389.11	0.286408	0.0170402	0.282457
FTMT.8048.9	FTMT	FTMT	Q8N4E7	IFNA1.18389.11	0.286043	0.017188	0.283927
SBSN.5724.58	SBSN	SBSN	Q6UWP8	IFNA1.18389.11	0.284728	0.0177292	0.289196
C1orf210.8088.56	CA210	C1orf210	Q8IVY1	IFNA1.18389.11	0.284582	0.0177902	0.289196
UPK3BL.6633.43	UPK3L	UPK3BL	B0FP48	IFNA1.18389.11	0.284326	0.0178974	0.289196
CD97.18881.7	CD97	CD97	P48960	IFNA1.18389.11	0.284253	0.0179281	0.289196
MATN4.7083.74	MATN4	MATN4	O95460	IFNA1.18389.11	0.283887	0.0180825	0.28977
GOLM1.8983.7	GOLM1	GOLM1	Q8NBJ4	IFNA1.18389.11	0.283741	0.0181445	0.28977
TAF10.18270.10	TAF10	TAF10	Q12962	IFNA1.18389.11	0.283595	0.0182068	0.289801
RAB35.13514.121	Rab-1C	RAB35	Q15286	IFNA1.18389.11	0.283303	0.0183318	0.290828
KIR3DL3.7944.1	KI3L3	KIR3DL3	Q8N743	IFNA1.18389.11	0.282134	0.0188393	0.293076
BCAP29.11570.94	BAP29	BCAP29	Q9UHQ4	IFNA1.18389.11	0.281841	0.018968	0.294127
CEACAM20.10453.7	CEA20	CEACAM20	Q6UY09	IFNA1.18389.11	0.280855	0.0194081	0.296676
GJD2.11678.105	CXD2	GJD2	Q9UKL4	IFNA1.18389.11	0.280124	0.0197396	0.297216
MUC1.10623.19	MUC1	MUC1	P15941	IFNA1.18389.11	0.280088	0.0197563	0.297216
C3.2754.50	C3	C3	P01024	IFNA1.18389.11	0.278992	0.020263	0.297216
CES1.15487.164	carboxylesterase, liver	CES1	P23141	IFNA1.18389.11	0.278992	0.020263	0.297216
RND1.13574.50	RND1	RND1	Q92730	IFNA1.18389.11	0.278809	0.0203486	0.297216
IFIT2.9853.3	IFIT2	IFIT2	P09913	IFNA1.18389.11	0.278772	0.0203657	0.297216
DGCR6.9444.70	DGCR6	DGCR6	Q14129	IFNA1.18389.11	0.278699	0.0204	0.297216
HIBADH.4693.72	3HIDH	HIBADH	P31937	IFNA1.18389.11	0.27837	0.0205551	0.297216
LRFN5.6587.6	LRFN5	LRFN5	Q96NI6	IFNA1.18389.11	0.278115	0.0206764	0.297216
CD37.18202.22	CD37	CD37	P11049	IFNA1.18389.11	0.278005	0.0207285	0.297216
DLL1.5349.69	DLL1	DLL1	O00548	IFNA1.18389.11	0.277932	0.0207634	0.297216
SLC3A2.10430.31	4F2	SLC3A2	P08195	IFNA1.18389.11	0.277603	0.0209208	0.297216
RYK.5583.62	RYK	RYK	P34925	IFNA1.18389.11	0.277421	0.0210087	0.297216
ARG2.17752.24	Arginase	ARG2	P78540	IFNA1.18389.11	0.277274	0.0210792	0.297216
MYZAP.9964.10	MYZAP	MYZAP	P0CAP1	IFNA1.18389.11	0.276872	0.0212742	0.297216
CD274.5060.62	B7-H1	CD274	Q9NZQ7	IFNA1.18389.11	0.276763	0.0213277	0.297216
C1orf162.6896.3	CA162	C1orf162	Q8NEQ5	IFNA1.18389.11	0.276288	0.0215606	0.297216
LRIG1.18831.6	LRIG1	LRIG1	Q96JA1	IFNA1.18389.11	0.276251	0.0215786	0.297216
PPP3R2.18866.8	CANB2	PPP3R2	Q96LZ3	IFNA1.18389.11	0.276069	0.0216688	0.297606
TP53.6168.11	p53 R175H	TP53	P04637	IFNA1.18389.11	0.275557	0.0219232	0.298227
CD8A.15462.28	CD8A	CD8A	P01732	IFNA1.18389.11	0.275046	0.0221801	0.298227
LTBR.2636.10	Lymphotoxin b R	LTBR	P36941	IFNA1.18389.11	0.274973	0.022217	0.298227
ZAP70.3837.6	ZAP70	ZAP70	P43403	IFNA1.18389.11	0.2749	0.0222539	0.298227
C1QL2.15670.15	C1QL2	C1QL2	Q7Z5L3	IFNA1.18389.11	0.274863	0.0222724	0.298227
ADAM19.8948.13	ADA19	ADAM19	Q9H013	IFNA1.18389.11	0.274242	0.0225889	0.299959
CSPG4.8951.162	CSPG4	CSPG4	Q6UVK1	IFNA1.18389.11	0.273548	0.0229472	0.303041
IL10RA.8104.21	IL-10 Ra	IL10RA	Q13651	IFNA1.18389.11	0.273548	0.0229472	0.303041
SPAG11A.5726.49	SG11A	SPAG11A	Q6PDA7	IFNA1.18389.11	0.273328	0.0230613	0.303714
DDX46.14216.35	DDX46	DDX46	Q7L014	IFNA1.18389.11	0.272817	0.0233294	0.304417
RPSA.19623.26	40S ribosomal protein SA	RPSA	P08865	IFNA1.18389.11	0.272744	0.023368	0.304417
SIRT3.17495.141	SIR3	SIRT3	Q9NTG7	IFNA1.18389.11	0.272598	0.0234452	0.304597
NGRN.7153.66	NGRN	NGRN	Q9NPE2	IFNA1.18389.11	0.272379	0.0235614	0.305282
PPY.4588.1	PH	PPY	P01298	IFNA1.18389.11	0.27205	0.0237367	0.30584
LRIT3.11534.6	LRIT3	LRIT3	Q3SXY7	IFNA1.18389.11	0.271757	0.0238934	0.306281
NUCB1.10451.11	NUCB1	NUCB1	Q02818	IFNA1.18389.11	0.271136	0.0242293	0.309761
EEF2K.12332.7	EF2K	EEF2K	O00418	IFNA1.18389.11	0.270844	0.0243887	0.31015
TMEM185A.14633.26	T185A	TMEM185A	Q8NFB2	IFNA1.18389.11	0.269602	0.0250763	0.316383
PAK3.3387.1	PAK3	PAK3	O75914	IFNA1.18389.11	0.269309	0.0252405	0.317158
IL6.4673.13	IL-6	IL6	P05231	IFNA1.18389.11	0.269127	0.0253435	0.317158
CBFB.10048.7	PEBB	CBFB	Q13951	IFNA1.18389.11	0.268944	0.025447	0.317158
KLK12.3199.54	kallikrein 12	KLK12	Q9UKR0	IFNA1.18389.11	0.268908	0.0254677	0.317158
ARL2.12587.65	ARL2	ARL2	P36404	IFNA1.18389.11	0.268579	0.0256549	0.317322
PRR27.9607.39	CD040	PRR27	Q6MZM9	IFNA1.18389.11	0.268542	0.0256757	0.317322
CD8B.9310.2	CD8B	CD8B	P10966	IFNA1.18389.11	0.26825	0.0258432	0.317322
EMC8.17770.42	EMC8	EMC8	O43402	IFNA1.18389.11	0.268104	0.0259273	0.317322
CD72.7009.8	CD72	CD72	P21854	IFNA1.18389.11	0.267958	0.0260116	0.317322
TRIAP1.18277.28	TRIA1	TRIAP1	O43715	IFNA1.18389.11	0.267665	0.0261809	0.317807
BECN1.13032.1	BECN1	BECN1	Q14457	IFNA1.18389.11	0.267081	0.0265223	0.320852
LGR5.16296.43	LGR5	LGR5	O75473	IFNA1.18389.11	0.266387	0.0269326	0.322746
CCBL1.17365.7	KAT1	CCBL1	Q16773	IFNA1.18389.11	0.266094	0.027107	0.322746
PGRMC2.8681.93	PGRC2	PGRMC2	O15173	IFNA1.18389.11	0.265985	0.0271726	0.322746
CPOX.18241.18	HEM6	CPOX	P36551	IFNA1.18389.11	0.265802	0.0272823	0.322746
TOR1AIP1.9039.47	TOIP1	TOR1AIP1	Q5JTV8	IFNA1.18389.11	0.265802	0.0272823	0.322746
TJP1.12001.7	ZO1	TJP1	Q07157	IFNA1.18389.11	0.265729	0.0273263	0.322746
RCVRN.14334.3	RECO	RCVRN	P35243	IFNA1.18389.11	0.265473	0.0274807	0.323774
CLK2.11327.56	CLK2	CLK2	P49760	IFNA1.18389.11	0.265071	0.0277248	0.325317
IL36G.9117.4	IL-1F9	IL36G	Q9NZH8	IFNA1.18389.11	0.264596	0.0280156	0.325551
LILRA3.6391.52	LIRA3	LILRA3	Q8N6C8	IFNA1.18389.11	0.26445	0.0281056	0.325551
SEMA4A.16915.153	SEM4A	SEMA4A	Q9H3S1	IFNA1.18389.11	0.26445	0.0281056	0.325551
CHRDL1.3362.61	CRDL1	CHRDL1	Q9BU40	IFNA1.18389.11	0.264231	0.0282411	0.325551
NQO1.9837.60	NAD(P)H dehydrogenase	NQO1	P15559	IFNA1.18389.11	0.263354	0.0287884	0.331067
DPYSL5.12683.156	DPYL5	DPYSL5	Q9BPU6	IFNA1.18389.11	0.262806	0.029135	0.333457
MID2.14249.68	TRIM1	MID2	Q9UJV3	IFNA1.18389.11	0.262388	0.0294016	0.334913
SULT2B1.17209.27	ST2B1	SULT2B1	O00204	IFNA1.18389.11	0.262112	0.0295791	0.336139
TINF2.10638.1	TINF2	TINF2	Q9BSI4	IFNA1.18389.11	0.261783	0.0297914	0.337753
IL1F5.18375.28	IL-1F5	IL1F5	Q9UBH0	IFNA1.18389.11	0.261454	0.030005	0.338053
CKB.CKM.3714.49	CK-MB	CKB CKM	P12277 P06732	IFNA1.18389.11	0.260796	0.0304361	0.341073
MMP20.15419.15	MMP20	MMP20	O60882	IFNA1.18389.11	0.26076	0.0304602	0.341073
NPTX2.6521.35	NPTX2	NPTX2	P47972	IFNA1.18389.11	0.260614	0.0305568	0.341073
ORAOV1.18195.3	ORAV1	ORAOV1	Q8WV07	IFNA1.18389.11	0.260577	0.0305809	0.341073
SIGLEC7.2742.68	Siglec-7	SIGLEC7	Q9Y286	IFNA1.18389.11	0.260066	0.0309212	0.343275
SEMA7A.7019.13	Semaphorin-7A	SEMA7A	O75326	IFNA1.18389.11	0.259518	0.0312892	0.344808
CLEC4C.9094.5	CLC4C	CLEC4C	Q8WTT0	IFNA1.18389.11	0.259372	0.031388	0.344808
PTPRU.8337.65	PTPRU	PTPRU	Q92729	IFNA1.18389.11	0.259335	0.0314127	0.344808
COL25A1.7006.4	COPA1	COL25A1	Q9BXS0	IFNA1.18389.11	0.259116	0.0315614	0.344808
RCAN1.13465.5	CCP1	RCAN1	P53805	IFNA1.18389.11	0.259116	0.0315614	0.344808
TINAGL1.11192.168	TINAL	TINAGL1	Q9GZM7	IFNA1.18389.11	0.258604	0.0319107	0.347047
CTSS.3181.50	Cathepsin S	CTSS	P25774	IFNA1.18389.11	0.257252	0.0328496	0.351466
MUL1.9315.16	MUL1	MUL1	Q969V5	IFNA1.18389.11	0.25696	0.0330556	0.351466
RTP4.18315.38	RTP4	RTP4	Q96DX8	IFNA1.18389.11	0.256924	0.0330814	0.351466
C8A.C8B.C8G.2429.27	C8	C8A C8B C8G	P07357,P07358,P07360	IFNA1.18389.11	0.256741	0.0332108	0.351466
GNGT2.10917.40	GBGT2	GNGT2	O14610	IFNA1.18389.11	0.256631	0.0332886	0.351466
COX6C.8903.1	COX6C	COX6C	P09669	IFNA1.18389.11	0.256558	0.0333406	0.351466
PSG1.15631.18	PSG1	PSG1	P11464	IFNA1.18389.11	0.256449	0.0334187	0.351518
RET.3220.40	RET	RET	P07949	IFNA1.18389.11	0.256229	0.0335753	0.352348
MAGEA6.18205.123	MAGE-6	MAGEA6	P43360	IFNA1.18389.11	0.255864	0.0338378	0.352348
PTGES3.17154.2	TEBP	PTGES3	Q15185	IFNA1.18389.11	0.255864	0.0338378	0.352348
VPS28.17155.1	VPS28 protein homolog	VPS28	Q9UK41	IFNA1.18389.11	0.255828	0.0338641	0.352348
NT5E.15452.5	5'-Nucleotidase	NT5E	P21589	IFNA1.18389.11	0.255535	0.0340754	0.352733
CA10.13666.222	Carbonic Anhydrase X	CA10	Q9NS85	IFNA1.18389.11	0.255462	0.0341284	0.352733
CFAP45.6553.68	CCD19	CFAP45	Q9UL16	IFNA1.18389.11	0.255206	0.0343145	0.352733
B3GNT4.16585.16	B3GN4	B3GNT4	Q9C0J1	IFNA1.18389.11	0.25506	0.0344211	0.352733
DEFB132.9022.49	DB132	DEFB132	Q7Z7B7	IFNA1.18389.11	0.254914	0.0345281	0.352733
CBLN4.5688.65	CBLN4	CBLN4	Q9NTU7	IFNA1.18389.11	0.254805	0.0346085	0.352733
PLIN3.14687.6	M6PBP	PLIN3	O60664	IFNA1.18389.11	0.254805	0.0346085	0.352733
CXCL17.9495.10	VCC1	CXCL17	Q6UXB2	IFNA1.18389.11	0.254439	0.0348777	0.352733
KLK10.6227.1	kallikrein 10	KLK10	O43240	IFNA1.18389.11	0.254366	0.0349317	0.352733
RNASE3.15576.158	ECP	RNASE3	P12724	IFNA1.18389.11	0.254366	0.0349317	0.352733
GMNN.17703.40	GEMI	GMNN	O75496	IFNA1.18389.11	0.25411	0.0351214	0.352733
TGIF2.9847.21	TGIF2	TGIF2	Q9GZN2	IFNA1.18389.11	0.253964	0.0352302	0.352815
GPR135.11465.4	GP135	GPR135	Q8IZ08	IFNA1.18389.11	0.253051	0.0359164	0.355247
LCAT.15413.3	LCAT	LCAT	P04180	IFNA1.18389.11	0.252868	0.036055	0.35543
EDDM3A.9536.16	EP3A	EDDM3A	Q14507	IFNA1.18389.11	0.251882	0.036811	0.357783
CD99L2.10539.30	C99L2	CD99L2	Q8TCZ2	IFNA1.18389.11	0.251662	0.0369808	0.357783
CNTNAP5.9044.1	CNTP5	CNTNAP5	Q8WYK1	IFNA1.18389.11	0.251662	0.0369808	0.357783
C11orf87.11116.16	CK087	C11orf87	Q6NUJ2	IFNA1.18389.11	0.251261	0.0372938	0.358101
TOM1L2.19356.20	TM1L2	TOM1L2	Q6ZVM7	IFNA1.18389.11	0.250859	0.037609	0.35845
NRSN1.11654.77	NRSN1	NRSN1	Q8IZ57	IFNA1.18389.11	0.25053	0.0378685	0.35845
ANXA5.14158.17	Annexin V	ANXA5	P08758	IFNA1.18389.11	0.250457	0.0379263	0.35845
LARGE.7935.26	LARGE	LARGE	O95461	IFNA1.18389.11	0.249251	0.0388919	0.363053
MGAT4A.9392.43	MGT4A	MGAT4A	Q9UM21	IFNA1.18389.11	0.248813	0.039248	0.363053
DDX58.12382.2	DDX58	DDX58	O95786	IFNA1.18389.11	0.248703	0.0393375	0.363053
KLHL12.12695.62	KLH12	KLHL12	Q53G59	IFNA1.18389.11	0.248557	0.039457	0.363053
TMEM106A.10499.1	T106A	TMEM106A	Q96A25	IFNA1.18389.11	0.248447	0.0395468	0.363053
NPIPB3.9954.2	NPPL3	NPIPB3	Q92617	IFNA1.18389.11	0.248228	0.039727	0.363053
CA5B.17673.34	Carbonic Anhydrase VB	CA5B	Q9Y2D0	IFNA1.18389.11	0.248155	0.0397873	0.363053
CSGALNACT2.10772.21	CGAT2	CSGALNACT2	Q8N6G5	IFNA1.18389.11	0.248045	0.0398777	0.363053
PLA2G2A.2692.74	NPS-PLA2	PLA2G2A	P14555	IFNA1.18389.11	0.247424	0.0403936	0.366019
HSCB.19316.2	HSC20	HSCB	Q8IWL3	IFNA1.18389.11	0.247315	0.0404852	0.366019
KIR2DL2.7773.20	KI2L2	KIR2DL2	P43627	IFNA1.18389.11	0.247132	0.0406383	0.366019
RBBP4.15331.47	RBBP4	RBBP4	Q09028	IFNA1.18389.11	0.247022	0.0407304	0.366019
REN.3396.54	Renin	REN	P00797	IFNA1.18389.11	0.246986	0.0407611	0.366019
CELA3B.6357.83	ELA3B	CELA3B	P08861	IFNA1.18389.11	0.24684	0.0408842	0.366019
RABEPK.13599.15	RABEK	RABEPK	Q7Z6M1	IFNA1.18389.11	0.246767	0.0409459	0.366019
LILRA6.7059.14	LIRA6	LILRA6	Q6PI73	IFNA1.18389.11	0.246693	0.0410076	0.366019
SNX7.14245.195	SNX7	SNX7	Q9UNH6	IFNA1.18389.11	0.246218	0.0414109	0.366937
GRID2.12758.47	GRID2	GRID2	O43424	IFNA1.18389.11	0.246145	0.0414732	0.366937
TXNDC11.9573.108	TXD11	TXNDC11	Q6PKC3	IFNA1.18389.11	0.246072	0.0415356	0.366937
DTX1.11430.49	DTX1	DTX1	Q86Y01	IFNA1.18389.11	0.244501	0.0428962	0.373554
PARK2.13013.41	PRKN2	PARK2	O60260	IFNA1.18389.11	0.244246	0.0431211	0.373648
CD3E.8069.85	CD3E	CD3E	P07766	IFNA1.18389.11	0.243624	0.0436715	0.376892
GALNT2.5764.4	GALT2	GALNT2	Q10471	IFNA1.18389.11	0.243003	0.0442276	0.380047
POLR1C.12939.1	RPAC1	POLR1C	O15160	IFNA1.18389.11	0.242748	0.0444583	0.380047
NLGN3.17427.26	NLGN3	NLGN3	Q9NZ94	IFNA1.18389.11	0.242638	0.0445574	0.380047
SEL1L2.9082.25	SE1L2	SEL1L2	Q5TEA6	IFNA1.18389.11	0.242601	0.0445905	0.380047
RORC.11827.7	RORG	RORC	P51449	IFNA1.18389.11	0.242273	0.0448893	0.381917
TGM4.18933.4	TGM4	TGM4	P49221	IFNA1.18389.11	0.241651	0.0454582	0.384437
NAALADL1.17505.125	NALDL	NAALADL1	Q9UQQ1	IFNA1.18389.11	0.241396	0.0456941	0.384437
GIMAP6.19302.7	GIMA6	GIMAP6	Q6P9H5	IFNA1.18389.11	0.241323	0.0457617	0.384437
C20orf173.7046.6	CT173	C20orf173	Q96LM9	IFNA1.18389.11	0.24125	0.0458294	0.384437
IDI2.17832.12	IDI2	IDI2	Q9BXS1	IFNA1.18389.11	0.240811	0.0462373	0.384437
ZAP70.4476.22	ZAP70	ZAP70	P43403	IFNA1.18389.11	0.240628	0.0464081	0.384437
CCL19.4922.13	MIP-3b	CCL19	Q99731	IFNA1.18389.11	0.240592	0.0464423	0.384437
PPIG.18449.33	PPIG	PPIG	Q13427	IFNA1.18389.11	0.240482	0.0465451	0.384437
CDH15.11215.6	CAD15	CDH15	P55291	IFNA1.18389.11	0.239715	0.0472699	0.388421
HERC5.12934.1	HERC5	HERC5	Q9UII4	IFNA1.18389.11	0.239605	0.0473742	0.388523
KL.15384.15	KLOTHO	KL	Q9UEF7	IFNA1.18389.11	0.239423	0.0475485	0.388717
GZMA.3440.7	granzyme A	GZMA	P12544	IFNA1.18389.11	0.238765	0.0481802	0.390295
IL10.2773.50	IL-10	IL10	P22301	IFNA1.18389.11	0.238327	0.0486051	0.390295
C14orf93.6439.59	CN093	C14orf93	Q9H972	IFNA1.18389.11	0.238034	0.0488901	0.390295
WISP3.5927.4	WISP-3	WISP3	O95389	IFNA1.18389.11	0.237998	0.0489258	0.390295
GULP1.19180.38	GULP1	GULP1	Q9UBP9	IFNA1.18389.11	0.237815	0.0491048	0.390295
C9.3060.43	C9	C9	P02748	IFNA1.18389.11	0.237742	0.0491765	0.390295
SPR.9287.6	SPRE	SPR	P35270	IFNA1.18389.11	0.237706	0.0492124	0.390295
ATF6.11277.23	ATF6A	ATF6	P18850	IFNA1.18389.11	0.237669	0.0492483	0.390295
PLBD1.6315.58	PLBL1	PLBD1	Q6P4A8	IFNA1.18389.11	0.237632	0.0492842	0.390295
CX3CL1.2827.23	Fractalkine/CX3CL-1	CX3CL1	P78423	IFNA1.18389.11	0.23734	0.0495725	0.390648
ARHGEF7.13932.45	COOL-1	ARHGEF7	Q14155	IFNA1.18389.11	0.236902	0.0500075	0.391508
DNAJC4.8016.19	DNJC4	DNAJC4	Q9NNZ3	IFNA1.18389.11	0.236902	0.0500075	0.391508
NEURL1.13604.27	NEUL1	NEURL1	O76050	IFNA1.18389.11	0.236902	0.0500075	0.391508
RNF114.9957.9	RN114	RNF114	Q9Y508	IFNA1.18389.11	0.23639	0.0505189	0.392952
THPO.8059.1	Tpo	THPO	P40225	IFNA1.18389.11	0.236134	0.0507762	0.393679
CHI3L2.9383.24	CH3L2	CHI3L2	Q15782	IFNA1.18389.11	0.235331	0.0515919	0.39744
KIR3DL3.8045.3	KI3L3	KIR3DL3	Q8N743	IFNA1.18389.11	0.235331	0.0515919	0.39744
MYL5.19286.30	MLR5	MYL5	Q02045	IFNA1.18389.11	0.235148	0.0517788	0.398241
GPR56.18893.26	GPR56	GPR56	Q9Y653	IFNA1.18389.11	0.234965	0.0519662	0.398408
NETO2.10562.42	NETO2	NETO2	Q8NC67	IFNA1.18389.11	0.23471	0.0522295	0.39973
RGS8.11666.72	RGS8	RGS8	P57771	IFNA1.18389.11	0.233942	0.0530261	0.401882
ADAM32.7827.20	ADA32	ADAM32	Q8TC27	IFNA1.18389.11	0.233906	0.0530642	0.401882
KLK6.3450.4	Kallikrein 6	KLK6	Q92876	IFNA1.18389.11	0.233906	0.0530642	0.401882
PRPF6.9581.4	PRP6	PRPF6	O94906	IFNA1.18389.11	0.233723	0.0532555	0.401882
SLCO5A1.11669.39	SO5A1	SLCO5A1	Q9H2Y9	IFNA1.18389.11	0.233723	0.0532555	0.401882
SPAG11B.5762.35	Sperm-associated antigen 11	SPAG11B	Q08648	IFNA1.18389.11	0.233723	0.0532555	0.401882
FIBCD1.9378.6	FBCD1	FIBCD1	Q8N539	IFNA1.18389.11	0.233321	0.0536781	0.403704
WARS.9870.17	SYWC	WARS	P23381	IFNA1.18389.11	0.233175	0.0538325	0.403704
TMEM154.11223.1	TM154	TMEM154	Q6P9G4	IFNA1.18389.11	0.233102	0.0539098	0.403704
NDUFB4.10677.9	NDUB4	NDUFB4	O95168	IFNA1.18389.11	0.232773	0.0542589	0.403704
ARRDC3.12352.70	ARRD3	ARRDC3	Q96B67	IFNA1.18389.11	0.2327	0.0543367	0.403704
PLCG1.4563.61	PLCG1	PLCG1	P19174	IFNA1.18389.11	0.232115	0.0549625	0.407095
EDA.14024.196	EDA	EDA	Q92838	IFNA1.18389.11	0.231896	0.0551987	0.40788
GRP.8400.74	Gastrin-releasing peptide	GRP	P07492	IFNA1.18389.11	0.23186	0.0552382	0.40788
ZWILCH.18302.204	ZWILC	ZWILCH	Q9H900	IFNA1.18389.11	0.231677	0.0554358	0.408711
AMN.4322.28	AMNLS	AMN	Q9BXJ7	IFNA1.18389.11	0.231494	0.0556339	0.408864
UTS2.6020.52	Urotensin-II	UTS2	O95399	IFNA1.18389.11	0.231348	0.0557929	0.408864
STAT1.10370.21	STAT1	STAT1	P42224	IFNA1.18389.11	0.230946	0.0562318	0.408864
CREBBP.13614.6	CREB-binding protein	CREBBP	Q92793	IFNA1.18389.11	0.23091	0.0562719	0.408864
BMPR1B.10550.37	BMP RIB	BMPR1B	O00238	IFNA1.18389.11	0.230837	0.0563521	0.408864
TMUB2.9226.6	TMUB2	TMUB2	Q71RG4	IFNA1.18389.11	0.230837	0.0563521	0.408864
IL21.7124.18	IL-21	IL21	Q9HBE4	IFNA1.18389.11	0.2308	0.0563922	0.408864
BOLA2.8404.102	BolA-like protein 2	BOLA2	Q9H3K6	IFNA1.18389.11	0.230325	0.0569158	0.40896
TMEM8B.12742.160	TMM8B	TMEM8B	A6NDV4	IFNA1.18389.11	0.230142	0.0571183	0.409802
CHAD.13460.4	CHAD	CHAD	O15335	IFNA1.18389.11	0.229375	0.0579749	0.412549
GAS6.15391.114	GAS-6	GAS6	Q14393	IFNA1.18389.11	0.229339	0.058016	0.412549
GUCA1A.10008.43	GUC1A	GUCA1A	P43080	IFNA1.18389.11	0.229046	0.0583453	0.413033
KCNE3.8067.21	KCNE3	KCNE3	Q9Y6H6	IFNA1.18389.11	0.22901	0.0583865	0.413033
PLSCR3.11407.57	PLS3	PLSCR3	Q9NRY6	IFNA1.18389.11	0.228973	0.0584278	0.413033
NPTXR.15511.37	NPTXR	NPTXR	O95502	IFNA1.18389.11	0.228791	0.0586346	0.413258
ACADS.17393.13	SCAD	ACADS	P16219	IFNA1.18389.11	0.228243	0.0592586	0.415242
DNASE1L2.6324.11	DNSL2	DNASE1L2	Q92874	IFNA1.18389.11	0.227256	0.0603953	0.421977
RETN.3046.31	resistin	RETN	Q9HD89	IFNA1.18389.11	0.227147	0.0605227	0.422234
CHST12.6626.81	CHSTC	CHST12	Q9NRB3	IFNA1.18389.11	0.226891	0.0608208	0.423069
ECM1.3366.51	ECM1	ECM1	Q16610	IFNA1.18389.11	0.226197	0.0616359	0.42507
FDX1L.11231.12	ADXL	FDX1L	Q6P4F2	IFNA1.18389.11	0.226014	0.0618518	0.425353
LCN8.5643.2	LCN8	LCN8	Q6JVE9	IFNA1.18389.11	0.225795	0.0621118	0.42591
PGM1.9173.21	PGM1	PGM1	P36871	IFNA1.18389.11	0.225722	0.0621986	0.42591
HSPA13.17515.6	STCH	HSPA13	P48723	IFNA1.18389.11	0.225466	0.0625034	0.427388
VLDLR.18938.3	VLDLR	VLDLR	P98155	IFNA1.18389.11	0.225174	0.0628531	0.428243
ANP32A.13073.14	AN32A	ANP32A	P39687	IFNA1.18389.11	0.224406	0.0637788	0.432109
PAXIP1.12894.3	PAXI1	PAXIP1	Q6ZW49	IFNA1.18389.11	0.22437	0.0638231	0.432109
KLHL13.12463.7	KLH13	KLHL13	Q9P2N7	IFNA1.18389.11	0.223749	0.0645809	0.433576
RPP30.17511.10	RPP30	RPP30	P78346	IFNA1.18389.11	0.223749	0.0645809	0.433576
ST6GALNAC2.7823.22	SIA7B	ST6GALNAC2	Q9UJ37	IFNA1.18389.11	0.223749	0.0645809	0.433576
GORAB.7247.1	GORAB	GORAB	Q5T7V8	IFNA1.18389.11	0.223237	0.0652104	0.43537
INA.11436.6	AINX	INA	Q16352	IFNA1.18389.11	0.223091	0.0653911	0.43597
IGFL3.6961.14	IGFL3	IGFL3	Q6UXB1	IFNA1.18389.11	0.222543	0.0660726	0.439296
CA5A.8791.151	Carbonic Anhydrase VA	CA5A	P35218	IFNA1.18389.11	0.221958	0.0668057	0.442945
CP.17453.34	Ceruloplasmin	CP	P00450	IFNA1.18389.11	0.221666	0.0671748	0.443558
MENT.5744.12	CA056	MENT	Q9BUN1	IFNA1.18389.11	0.221593	0.0672673	0.443558
BCL2L2.13097.11	Apoptosis regulator Bcl-W	BCL2L2	Q92843	IFNA1.18389.11	0.221374	0.0675454	0.443567
DNAJB9.11214.40	DNJB9	DNAJB9	Q9UBS3	IFNA1.18389.11	0.220278	0.0689501	0.449117
PDK2.12651.21	PDK2	PDK2	Q15119	IFNA1.18389.11	0.220241	0.0689973	0.449117
GNG11.18282.1	GBG11	GNG11	P61952	IFNA1.18389.11	0.220205	0.0690446	0.449117
KIAA1644.10432.3	K1644	KIAA1644	Q3SXP7	IFNA1.18389.11	0.220022	0.0692812	0.449151
NRCAM.5109.24	Nr-CAM	NRCAM	Q92823	IFNA1.18389.11	0.219985	0.0693286	0.449151
PCBD1.11313.100	PHS	PCBD1	P61457	IFNA1.18389.11	0.219328	0.0701864	0.453176
PCDHGB1.11872.9	PCDGD	PCDHGB1	Q9Y5G3	IFNA1.18389.11	0.219291	0.0702343	0.453176
C1QTNF5.7810.20	C1QTNF5	C1QTNF5	Q9BXJ0	IFNA1.18389.11	0.218816	0.0708594	0.45571
RAET1G.18927.14	RET1G	RAET1G	Q6H3X3	IFNA1.18389.11	0.218743	0.070956	0.45571
JUND.19602.36	jun-D	JUND	P17535	IFNA1.18389.11	0.217976	0.0719763	0.457365
CLU.4542.24	Clusterin	CLU	P10909	IFNA1.18389.11	0.217939	0.0720252	0.457365
ELMO1.12764.3	ELMO1	ELMO1	Q92556	IFNA1.18389.11	0.217757	0.0722699	0.457728
IGJ.15306.20	IgJ	IGJ	P01591	IFNA1.18389.11	0.217209	0.0730083	0.459061
CRH.19637.9	CRH	CRH	P06850	IFNA1.18389.11	0.216551	0.0739023	0.459061
RAB17.11118.107	RAB17	RAB17	Q9H0T7	IFNA1.18389.11	0.216368	0.0741522	0.459061
SERPINF2.3024.18	a2-Antiplasmin	SERPINF2	P08697	IFNA1.18389.11	0.216332	0.0742022	0.459061
MFAP5.6440.31	MFAP5	MFAP5	Q13361	IFNA1.18389.11	0.215966	0.0747043	0.460389
INHBA.19622.7	Activin A	INHBA	P08476	IFNA1.18389.11	0.215601	0.075209	0.461478
DSG1.2976.58	Desmoglein-1	DSG1	Q02413	IFNA1.18389.11	0.215491	0.075361	0.461478
CYP3A4.7879.12	Cytochrome P450 3A4	CYP3A4	P08684	IFNA1.18389.11	0.215272	0.0756656	0.462166
KISS1.6606.61	KISS1	KISS1	Q15726	IFNA1.18389.11	0.215272	0.0756656	0.462166
LILRA2.15614.168	LIRA2	LILRA2	Q8N149	IFNA1.18389.11	0.214797	0.0763291	0.463861
MFN1.11364.18	MFN1	MFN1	Q8IWA4	IFNA1.18389.11	0.214615	0.0765855	0.463971
KRTDAP.5739.75	KTDAP	KRTDAP	P60985	IFNA1.18389.11	0.214578	0.0766368	0.463971
TNFRSF10B.8529.1	TRAIL R2	TNFRSF10B	O14763	IFNA1.18389.11	0.214468	0.0767911	0.46432
ENO3.16616.137	ENOB	ENO3	P13929	IFNA1.18389.11	0.213993	0.0774623	0.465452
SLC4A8.12798.46	S4A8	SLC4A8	Q2Y0W8	IFNA1.18389.11	0.213884	0.0776179	0.465804
CTLA4.3022.4	CTLA-4	CTLA4	P16410	IFNA1.18389.11	0.213555	0.0780861	0.467178
SCG5.15358.28	7B2	SCG5	P05408	IFNA1.18389.11	0.21319	0.078609	0.468557
C2orf40.6362.6	AUGN	C2orf40	Q9H1Z8	IFNA1.18389.11	0.212422	0.0797161	0.471468
GPC4.18892.48	GPC4	GPC4	O75487	IFNA1.18389.11	0.21224	0.0799815	0.471468
RRM2.17750.8	RIR2	RRM2	P31350	IFNA1.18389.11	0.211911	0.080461	0.471468
C1QA.C1QB.C1QC.2753.2	C1q	C1QA C1QB C1QC	P02745 P02746 P02747	IFNA1.18389.11	0.211801	0.0806213	0.471468
WIF1.16070.7	WIF-1	WIF1	Q9Y5W5	IFNA1.18389.11	0.211801	0.0806213	0.471468
TNFSF14.5988.49	LIGHT	TNFSF14	O43557	IFNA1.18389.11	0.211545	0.0809964	0.471939
HSPA1A.6563.78	HSP 70	HSPA1A	P0DMV8	IFNA1.18389.11	0.211436	0.0811576	0.472047
MACROD1.13653.335	MACD1	MACROD1	Q9BQ69	IFNA1.18389.11	0.211144	0.0815887	0.472896
G0S2.8931.124	G0S2	G0S2	P27469	IFNA1.18389.11	0.211034	0.0817508	0.472896
SLC22A16.9969.8	S22AG	SLC22A16	Q86VW1	IFNA1.18389.11	0.210705	0.0822387	0.473426
UBE2D1.19247.1	UB2D1	UBE2D1	P51668	IFNA1.18389.11	0.210522	0.0825108	0.473426
HEXB.15470.11	Hexosaminidase B	HEXB	P07686	IFNA1.18389.11	0.210486	0.0825653	0.473426
SNPH.17343.6	SNPH	SNPH	O15079	IFNA1.18389.11	0.210376	0.0827289	0.473426
HLA.DRB3.6962.5	DRB3	HLA-DRB3	P79483	IFNA1.18389.11	0.210303	0.0828382	0.473488
OCIAD1.16802.31	OCAD1	OCIAD1	Q9NX40	IFNA1.18389.11	0.209426	0.084158	0.475735
PSMA5.18925.24	Proteasome subunit alpha type 5	PSMA5	P28066	IFNA1.18389.11	0.209134	0.0846017	0.475735
INSL3.5723.4	INSL3	INSL3	P51460	IFNA1.18389.11	0.208988	0.0848242	0.475735
FCER1A.9254.18	FCERA	FCER1A	P12319	IFNA1.18389.11	0.208769	0.0851588	0.475735
VARS.13083.18	SYVC	VARS	P26640	IFNA1.18389.11	0.208586	0.0854385	0.475735
POU2F1.11715.1	PO2F1	POU2F1	P14859	IFNA1.18389.11	0.208513	0.0855506	0.475735
ERLIN1.8776.10	ERLN1	ERLIN1	O75477	IFNA1.18389.11	0.208367	0.085775	0.476121
GCNT4.10842.7	GCNT4	GCNT4	Q9P109	IFNA1.18389.11	0.208221	0.086	0.476581
INHBC.6408.2	INHBC	INHBC	P55103	IFNA1.18389.11	0.208184	0.0860563	0.476581
LILRA4.8299.66	LIRA4	LILRA4	P59901	IFNA1.18389.11	0.207782	0.0866776	0.478835
SVEP1.11178.21	SVEP1	SVEP1	Q4LDE5	IFNA1.18389.11	0.207636	0.0869044	0.478835
UBE2M.19111.10	UBC12	UBE2M	P61081	IFNA1.18389.11	0.20738	0.0873025	0.479067
CD3E.18870.1	CD3E	CD3E	P07766	IFNA1.18389.11	0.207088	0.0877592	0.480949
PFDN5.4271.75	PFD5	PFDN5	Q99471	IFNA1.18389.11	0.206905	0.0880456	0.480949
UQCRB.12957.62	UCR6	UQCRB	P14927	IFNA1.18389.11	0.206905	0.0880456	0.480949
PRDM1.14197.2	PRDM1	PRDM1	O75626	IFNA1.18389.11	0.206832	0.0881603	0.481029
RELB.11464.9	RELB	RELB	Q01201	IFNA1.18389.11	0.206577	0.0885629	0.481833
INHBC.15686.49	INHBC	INHBC	P55103	IFNA1.18389.11	0.206394	0.0888513	0.481833
UBE2B.9865.40	UBE2B	UBE2B	P63146	IFNA1.18389.11	0.206394	0.0888513	0.481833
POTEM.7967.38	POTEM	POTEM	A6NI47	IFNA1.18389.11	0.205371	0.0904803	0.487053
CD96.9735.44	TACT	CD96	P40200	IFNA1.18389.11	0.204969	0.0911266	0.487801
IL1RAP.14048.7	IL-1 R AcP	IL1RAP	Q9NPH3	IFNA1.18389.11	0.204275	0.0922516	0.490369
BTG2.11325.8	BTG2	BTG2	P78543	IFNA1.18389.11	0.204202	0.0923706	0.490369
CFD.2946.52	Factor D	CFD	P00746	IFNA1.18389.11	0.204129	0.0924898	0.490369
ITGA2.15603.20	Integrin alpha-2	ITGA2	P17301	IFNA1.18389.11	0.204092	0.0925494	0.490369
ADGRE2.4546.27	EMR2	ADGRE2	Q9UHX3	IFNA1.18389.11	0.203982	0.0927285	0.490369
SECTM1.13093.6	SECTM1	SECTM1	Q8WVN6	IFNA1.18389.11	0.203727	0.0931474	0.490964
TMEM108.10583.1	TM108	TMEM108	Q6UXF1	IFNA1.18389.11	0.203325	0.0938086	0.492262
TYRO3.2611.72	Dtk	TYRO3	Q06418	IFNA1.18389.11	0.202959	0.0944129	0.493088
RGS19.12713.365	RGS19	RGS19	P49795	IFNA1.18389.11	0.202777	0.0947162	0.4936
ARMC10.9107.59	ARM10	ARMC10	Q8N2F6	IFNA1.18389.11	0.202484	0.0952031	0.495283
SCMH1.12604.16	SCMH1	SCMH1	Q96GD3	IFNA1.18389.11	0.202083	0.0958757	0.496415
ADI1.12457.10	MTND	ADI1	Q9BV57	IFNA1.18389.11	0.201827	0.0963057	0.497036
TLR1.16324.38	TLR1	TLR1	Q15399	IFNA1.18389.11	0.20179	0.0963672	0.497036
PRIM1.13591.31	PRI1	PRIM1	P49642	IFNA1.18389.11	0.201535	0.0967989	0.497765
APBB3.12784.10	APBB3	APBB3	O95704	IFNA1.18389.11	0.201388	0.0970463	0.497765
HK1.13131.5	HXK1	HK1	P19367	IFNA1.18389.11	0.201242	0.0972941	0.497765
IMPA2.12581.39	IMPA2	IMPA2	O14732	IFNA1.18389.11	0.201169	0.0974182	0.497765
AZU1.14713.46	Azurocidin	AZU1	P20160	IFNA1.18389.11	0.20106	0.0976046	0.497765
RNF43.14120.2	RNF43	RNF43	Q68DV7	IFNA1.18389.11	0.200986	0.097729	0.497765
MAN1B1.7071.23	MA1B1	MAN1B1	Q9UKM7	IFNA1.18389.11	0.200877	0.0979159	0.497765
RNPEP.12386.11	AMPB	RNPEP	Q9H4A4	IFNA1.18389.11	0.200877	0.0979159	0.497765
MMP14.5002.76	MMP-14	MMP14	P50281	IFNA1.18389.11	0.200731	0.0981655	0.497765
PCDHA4.7157.22	PCDA4	PCDHA4	Q9UN74	IFNA1.18389.11	0.200621	0.098353	0.498034
PPP2R3A.13665.35	PP2A, subunit B	PPP2R3A	Q06190	IFNA1.18389.11	0.200349	0.0988199	0.498034
HBD.6992.67	HBD	HBD	P02042	IFNA1.18389.11	0.200037	0.0993578	0.498034
CLEC4M.3030.3	DC-SIGNR	CLEC4M	Q9H2X3	IFNA1.18389.11	0.2	0.0994209	0.498034
CHIA.16591.71	CHIA	CHIA	Q9BZP6	IFNA1.18389.11	0.199963	0.099484	0.498034
DSCAM.9175.48	DSCAM	DSCAM	O60469	IFNA1.18389.11	0.199708	0.0999265	0.498034
DCUN1D1.17366.6	DCNL1	DCUN1D1	Q96GG9	IFNA1.18389.11	0.199525	0.100244	0.498034
MSMP.8080.24	PSMP	MSMP	Q1L6U9	IFNA1.18389.11	0.199488	0.100307	0.498034
CCNB2.18208.3	CCNB2	CCNB2	O95067	IFNA1.18389.11	0.199415	0.100434	0.498034
SQSTM1.15448.47	SQSTM	SQSTM1	Q13501	IFNA1.18389.11	0.199415	0.100434	0.498034
RARRES3.10961.15	TIG3	RARRES3	Q9UL19	IFNA1.18389.11	0.199379	0.100498	0.498034
FCRLB.15583.18	FCRLB	FCRLB	Q6BAA4	IFNA1.18389.11	0.199123	0.100944	0.499058
GPR64.10767.52	GPR64	GPR64	Q8IZP9	IFNA1.18389.11	0.199087	0.101008	0.499058
PTGR2.18943.4	PTGR2	PTGR2	Q8N8N7	IFNA1.18389.11	0.19905	0.101072	0.499058
A1BG.16561.9	Alpha-1B-glycoprotein	A1BG	P04217	IFNA1.18389.11	0.19894	0.101263	0.499058
GPR107.12963.1	GP107	GPR107	Q5VW38	IFNA1.18389.11	0.198502	0.102034	0.499381
SETD2.12647.52	SETD2	SETD2	Q9BYW2	IFNA1.18389.11	0.198429	0.102162	0.499381
MUC1.9176.3	MUC1	MUC1	P15941	IFNA1.18389.11	0.198356	0.102291	0.499381
GPC3.4842.62	Glypican 3	GPC3	P51654	IFNA1.18389.11	0.198319	0.102356	0.499381
SLC6A9.11653.69	SC6A9	SLC6A9	P48067	IFNA1.18389.11	0.198173	0.102614	0.499381
GKN1.15374.15	CA11 protein	GKN1	Q9NS71	IFNA1.18389.11	0.198137	0.102679	0.499381
NAPB.12655.30	SNAB	NAPB	Q9H115	IFNA1.18389.11	0.197917	0.103067	0.499945
CREG1.9357.4	CREG1	CREG1	O75629	IFNA1.18389.11	0.197552	0.103718	0.501581
TMEM70.8074.32	TMM70	TMEM70	Q9BUB7	IFNA1.18389.11	0.196894	0.104896	0.504178
IMPAD1.9231.23	IMPA3	IMPAD1	Q9NX62	IFNA1.18389.11	0.196383	0.10582	0.507157
SULT1C2.17811.78	ST1C2	SULT1C2	O00338	IFNA1.18389.11	0.195981	0.106551	0.508148
FURIN.6276.16	Furin	FURIN	P09958	IFNA1.18389.11	0.195871	0.10675	0.508148
CLPSL1.9526.3	COLL1	CLPSL1	A2RUU4	IFNA1.18389.11	0.195798	0.106884	0.508148
CISD1.7745.3	ZCD1	CISD1	Q9NZ45	IFNA1.18389.11	0.195616	0.107218	0.508281
KLK5.3201.49	kallikrein 5	KLK5	Q9Y337	IFNA1.18389.11	0.195469	0.107486	0.508865
SAA4.15516.12	SAA-4	SAA4	P35542	IFNA1.18389.11	0.19536	0.107687	0.508998
IL1RN.5353.89	IL-1Ra	IL1RN	P18510	IFNA1.18389.11	0.194921	0.108495	0.509075
MORF4L1.18193.165	MO4L1	MORF4L1	Q9UBU8	IFNA1.18389.11	0.194848	0.10863	0.509075
NELL1.6544.33	NELL1	NELL1	Q92832	IFNA1.18389.11	0.19452	0.109239	0.509075
KCNE5.8908.14	KCE1L	KCNE5	Q9UJ90	IFNA1.18389.11	0.194264	0.109715	0.509075
TMPO.8265.225	LAP2B	TMPO	P42167	IFNA1.18389.11	0.194227	0.109783	0.509075
IMPA1.17796.15	IMPA1	IMPA1	P29218	IFNA1.18389.11	0.194154	0.10992	0.509075
ALPPL2.6706.18	PPBN	ALPPL2	P10696	IFNA1.18389.11	0.194081	0.110056	0.509075
SVEP1.11109.56	SVEP1	SVEP1	Q4LDE5	IFNA1.18389.11	0.193972	0.110261	0.509075
DNAJC18.8033.1	DJC18	DNAJC18	Q9H819	IFNA1.18389.11	0.193935	0.110329	0.509075
COG8.9543.131	COG8	COG8	Q96MW5	IFNA1.18389.11	0.193862	0.110466	0.509075
CAPG.4968.50	CAPG	CAPG	P40121	IFNA1.18389.11	0.193716	0.11074	0.509075
SLC6A16.13056.18	S6A16	SLC6A16	Q9GZN6	IFNA1.18389.11	0.193606	0.110946	0.509075
TAC4.6468.37	TKN4	TAC4	Q86UU9	IFNA1.18389.11	0.192948	0.112188	0.509075
LSM4.16854.17	LSM4	LSM4	Q9Y4Z0	IFNA1.18389.11	0.19251	0.113021	0.510615
A1CF.12423.38	A1CF	A1CF	Q9NQ94	IFNA1.18389.11	0.191962	0.11407	0.51165
COL10A1.15653.9	COAA1	COL10A1	Q03692	IFNA1.18389.11	0.191962	0.11407	0.51165
BTN3A3.17692.2	BT3A3	BTN3A3	O00478	IFNA1.18389.11	0.191925	0.11414	0.51165
GAPDHS.8004.15	G3PT	GAPDHS	O14556	IFNA1.18389.11	0.191779	0.114422	0.51165
MREG.19145.4	MREG	MREG	Q8N565	IFNA1.18389.11	0.191414	0.115127	0.513686
BACH2.12756.3	BACH2	BACH2	Q9BYV9	IFNA1.18389.11	0.191195	0.115551	0.513985
AMIGO1.9979.13	AMGO1	AMIGO1	Q86WK6	IFNA1.18389.11	0.190902	0.116119	0.513985
AHSG.3581.53	a2-HS-Glycoprotein	AHSG	P02765	IFNA1.18389.11	0.190829	0.116261	0.513985
PLXNB2.9216.100	PLXB2	PLXNB2	O15031	IFNA1.18389.11	0.190647	0.116618	0.513985
NEU1.15426.5	NEUR1	NEU1	Q99519	IFNA1.18389.11	0.19061	0.116689	0.513985
PNOC.15434.5	PNOC	PNOC	Q13519	IFNA1.18389.11	0.190537	0.116832	0.513985
RARRES2.3079.62	TIG2	RARRES2	Q99969	IFNA1.18389.11	0.190537	0.116832	0.513985
FOXRED1.8017.23	FXRD1	FOXRED1	Q96CU9	IFNA1.18389.11	0.190464	0.116975	0.513985
LGALS1.8046.9	Galectin-1	LGALS1	P09382	IFNA1.18389.11	0.190026	0.117836	0.515882
ROBLD3.15329.167	MAPIP	ROBLD3	Q9Y2Q5	IFNA1.18389.11	0.189551	0.118774	0.517734
TSPEAR.10546.2	TSEAR	TSPEAR	Q8WU66	IFNA1.18389.11	0.189222	0.119427	0.517734
CD300C.5066.134	CLM6	CD300C	Q08708	IFNA1.18389.11	0.189112	0.119645	0.517734
PDE9A.5201.50	PDE9A	PDE9A	O76083	IFNA1.18389.11	0.189003	0.119864	0.517734
THPO.5947.90	Tpo	THPO	P40225	IFNA1.18389.11	0.188893	0.120082	0.517734
MILR1.11173.29	MILR1	MILR1	Q7Z6M3	IFNA1.18389.11	0.188783	0.120302	0.517734
LAT2.5613.75	NTAL	LAT2	Q9GZY6	IFNA1.18389.11	0.188749	0.120371	0.517734
C6.4127.75	C6	C6	P13671	IFNA1.18389.11	0.188747	0.120375	0.517734
YIPF6.9984.12	YIPF6	YIPF6	Q96EC8	IFNA1.18389.11	0.188674	0.120521	0.517734
MYB.11618.83	MYB	MYB	P10242	IFNA1.18389.11	0.188564	0.120741	0.517753
LILRB3.15615.8	LIRB3	LILRB3	O75022	IFNA1.18389.11	0.188235	0.121402	0.519073
PLAU.4158.54	uPA	PLAU	P00749	IFNA1.18389.11	0.188089	0.121696	0.519073
SPEF1.12876.39	SPEF1	SPEF1	Q9Y4P9	IFNA1.18389.11	0.187906	0.122066	0.51963
PTH.19640.2	Parathyroid Hormone1-34	PTH	P01270	IFNA1.18389.11	0.187833	0.122213	0.51963
DUSP15.12838.28	DUS15	DUSP15	Q9H1R2	IFNA1.18389.11	0.187687	0.12251	0.51963
PLOD3.10612.18	PLOD3	PLOD3	O60568	IFNA1.18389.11	0.187651	0.122584	0.51963
PRSS57.8351.17	PRS57	PRSS57	Q6UWY2	IFNA1.18389.11	0.187578	0.122732	0.519801
INHBA.13738.8	Inhibin bA chain	INHBA	P08476	IFNA1.18389.11	0.187285	0.123327	0.521401
CDKN2C.12521.3	CDN2C	CDKN2C	P42773	IFNA1.18389.11	0.186153	0.125653	0.527379
GLIPR1.9265.10	GLIP1	GLIPR1	P48060	IFNA1.18389.11	0.186116	0.125728	0.527379
EPHB3.9220.7	EPHB3	EPHB3	P54753	IFNA1.18389.11	0.185934	0.126107	0.527794
PTP4A1.17812.2	TP4A1	PTP4A1	Q93096	IFNA1.18389.11	0.185751	0.126486	0.527794
HIST1H1C.2987.37	Histone H1.2	HIST1H1C	P16403	IFNA1.18389.11	0.185495	0.127019	0.52945
CBX5.4540.11	CBX5	CBX5	P45973	IFNA1.18389.11	0.184874	0.128319	0.531273
PSMB3.18339.207	PSB3	PSMB3	P49720	IFNA1.18389.11	0.184582	0.128934	0.531273
FAM209B.7066.199	F209B	FAM209B	Q5JX69	IFNA1.18389.11	0.184545	0.129011	0.531273
CARD9.11405.150	CARD9	CARD9	Q9H257	IFNA1.18389.11	0.184509	0.129088	0.531273
LMAN2.7638.30	Lectin, mannose-binding 2	LMAN2	Q12907	IFNA1.18389.11	0.184326	0.129474	0.531678
APCS.2474.54	SAP	APCS	P02743	IFNA1.18389.11	0.183595	0.131027	0.535904
NLGN3.8941.4	NLGN3	NLGN3	Q9NZ94	IFNA1.18389.11	0.183412	0.131418	0.536725
CRTAM.7968.15	CRTAM	CRTAM	O95727	IFNA1.18389.11	0.18312	0.132044	0.538369
MYOM3.13966.30	MYOM3	MYOM3	Q5VTT5	IFNA1.18389.11	0.18312	0.132044	0.538369
CRP.4337.49	CRP	CRP	P02741	IFNA1.18389.11	0.182645	0.133067	0.54089
IFI16.12893.159	IP16	IFI16	Q16666	IFNA1.18389.11	0.182316	0.133779	0.541175
ATP13A1.13659.36	AT131	ATP13A1	Q9HD20	IFNA1.18389.11	0.181841	0.134812	0.542573
NFKBIA.19209.6	IKB-alpha	NFKBIA	P25963	IFNA1.18389.11	0.181586	0.135371	0.542573
HSPA1A.10721.76	HSP 70	HSPA1A	P0DMV8	IFNA1.18389.11	0.181513	0.135531	0.542573
PLA2G2D.16298.84	sPLA(2)-IID	PLA2G2D	Q9UNK4	IFNA1.18389.11	0.181184	0.136253	0.542573
EXTL2.6528.95	EXTL2	EXTL2	Q9UBQ6	IFNA1.18389.11	0.181038	0.136574	0.542573
MTMR1.11167.6	MTMR1	MTMR1	Q13613	IFNA1.18389.11	0.181038	0.136574	0.542573
STIM1.9271.101	STIM1	STIM1	Q13586	IFNA1.18389.11	0.180563	0.137624	0.544943
FOLR3.15495.9	FOLR3	FOLR3	P41439	IFNA1.18389.11	0.18049	0.137786	0.544943
SOSTDC1.8237.56	SOSD1	SOSTDC1	Q6X4U4	IFNA1.18389.11	0.180197	0.138435	0.545457
DCBLD1.9402.18	DCBD1	DCBLD1	Q8N8Z6	IFNA1.18389.11	0.179868	0.139168	0.545661
PVRL3.13557.3	Nectin 3	PVRL3	Q9NQS3	IFNA1.18389.11	0.179832	0.13925	0.545661
LRTM2.8906.60	LRTM2	LRTM2	Q8N967	IFNA1.18389.11	0.179649	0.139659	0.545661
IGFBP4.2950.57	IGFBP-4	IGFBP4	P22692	IFNA1.18389.11	0.179613	0.139741	0.545661
GABBR2.9930.48	GABR2	GABBR2	O75899	IFNA1.18389.11	0.179467	0.140069	0.545661
VAMP4.7732.45	VAMP4	VAMP4	O75379	IFNA1.18389.11	0.179393	0.140233	0.545661
IGLL1.6485.59	IGLL1	IGLL1	P15814	IFNA1.18389.11	0.179247	0.140561	0.545661
PTPRH.11988.24	PTPRH	PTPRH	Q9HD43	IFNA1.18389.11	0.179247	0.140561	0.545661
PCSK2.6117.4	NEC2	PCSK2	P16519	IFNA1.18389.11	0.178699	0.141799	0.549136
RACGAP1.13587.10	RGAP1	RACGAP1	Q9H0H5	IFNA1.18389.11	0.178699	0.141799	0.549136
SNAP25.13105.7	SNP25	SNAP25	P60880	IFNA1.18389.11	0.178663	0.141882	0.549136
CLEC3B.5701.81	Tetranectin	CLEC3B	P05452	IFNA1.18389.11	0.178444	0.14238	0.549613
AOC2.6434.18	Amine oxidase	AOC2	O75106	IFNA1.18389.11	0.178407	0.142463	0.549613
ZNF23.11565.58	ZNF23	ZNF23	P17027	IFNA1.18389.11	0.178005	0.143379	0.551019
SYNGR3.13375.48	SNG3	SYNGR3	O43761	IFNA1.18389.11	0.177311	0.144972	0.553518
F5.4906.35	Coagulation Factor V	F5	P12259	IFNA1.18389.11	0.177201	0.145224	0.553603
FCRL6.6617.12	FCRL6	FCRL6	Q6DN72	IFNA1.18389.11	0.177128	0.145393	0.553807
SEMA3C.6448.36	Sema E	SEMA3C	Q99985	IFNA1.18389.11	0.176982	0.145731	0.553955
DES.12030.82	Desmin	DES	P17661	IFNA1.18389.11	0.176872	0.145984	0.553955
TMEM9.9249.17	TMEM9	TMEM9	Q9P0T7	IFNA1.18389.11	0.176872	0.145984	0.553955
FANK1.15581.16	FANK1	FANK1	Q8TC84	IFNA1.18389.11	0.176251	0.147428	0.556798
ANTXR2.15559.5	ANTR2	ANTXR2	P58335	IFNA1.18389.11	0.176178	0.147599	0.556798
DNAI1.11396.39	DNAI1	DNAI1	Q9UI46	IFNA1.18389.11	0.175996	0.148026	0.557192
MYL3.18376.19	Myosin light chain 1	MYL3	P08590	IFNA1.18389.11	0.175849	0.148368	0.557192
SEMG1.7115.5	Semenogelin	SEMG1	P04279	IFNA1.18389.11	0.175521	0.149141	0.558766
PLA2G12B.9380.2	sPLA(2)-XIII	PLA2G12B	Q9BX93	IFNA1.18389.11	0.175484	0.149227	0.558766
PTPN9.12633.3	PTN9	PTPN9	P43378	IFNA1.18389.11	0.175448	0.149313	0.558766
GSTA4.14645.253	GSTA4	GSTA4	O15217	IFNA1.18389.11	0.175265	0.149743	0.558962
HTRA1.15594.47	HTRA1	HTRA1	Q92743	IFNA1.18389.11	0.175155	0.150002	0.558962
NXPH1.4562.1	NXPH1	NXPH1	P58417	IFNA1.18389.11	0.175155	0.150002	0.558962
CRLF1.CLCF1.2607.54	CLF-1/CLC Complex	CRLF1 CLCF1	O75462 Q9UBD9	IFNA1.18389.11	0.1749	0.150608	0.560007
OSTM1.19353.25	OSTM1	OSTM1	Q86WC4	IFNA1.18389.11	0.174753	0.150954	0.560007
PSG11.7846.44	PSG11	PSG11	Q9UQ72	IFNA1.18389.11	0.174717	0.151041	0.560007
PSG2.6405.74	PSG2	PSG2	P11465	IFNA1.18389.11	0.174571	0.151389	0.560219
ARF5.18409.61	ARF5	ARF5	P84085	IFNA1.18389.11	0.174096	0.152522	0.560425
CLEC12A.11187.11	CL12A	CLEC12A	Q5QGZ9	IFNA1.18389.11	0.174023	0.152697	0.560425
TFRC.8795.48	TR	TFRC	P02786	IFNA1.18389.11	0.173986	0.152785	0.560425
KAAG1.19492.5	KAAG1	KAAG1	Q9UBP8	IFNA1.18389.11	0.173803	0.153223	0.560961
MICA.2730.58	MICA	MICA	Q29983	IFNA1.18389.11	0.173694	0.153486	0.561497
HMGA1.16536.3	HMGA1	HMGA1	P17096	IFNA1.18389.11	0.173402	0.15419	0.561913
KIAA1467.9981.18	K1467	KIAA1467	A2RU67	IFNA1.18389.11	0.173402	0.15419	0.561913
SATB2.10081.17	SATB2	SATB2	Q9UPW6	IFNA1.18389.11	0.173402	0.15419	0.561913
DUSP4.10035.6	DUS4	DUSP4	Q13115	IFNA1.18389.11	0.173146	0.154808	0.561913
ERBB3.2617.56	ERBB3	ERBB3	P21860	IFNA1.18389.11	0.173146	0.154808	0.561913
TMEM167A.11112.18	KISHA	TMEM167A	Q8TBQ9	IFNA1.18389.11	0.173109	0.154896	0.561913
CHST5.7020.13	CHST5	CHST5	Q9GZS9	IFNA1.18389.11	0.17289	0.155428	0.561913
PIK3C2A.14028.22	P3C2A	PIK3C2A	O00443	IFNA1.18389.11	0.17278	0.155694	0.561913
CASC4.8838.10	CASC4	CASC4	Q6P4E1	IFNA1.18389.11	0.172598	0.156138	0.561913
DUSP16.14631.22	DUS16	DUSP16	Q9BY84	IFNA1.18389.11	0.172525	0.156316	0.561913
H6PD.7161.25	G6PE	H6PD	O95479	IFNA1.18389.11	0.172269	0.15694	0.562994
NCOA2.14045.12	NCOA2	NCOA2	Q15596	IFNA1.18389.11	0.171867	0.157925	0.563929
TLR4.11101.18	TLR4	TLR4	O00206	IFNA1.18389.11	0.171757	0.158194	0.563929
BHMT2.14226.120	BHMT2	BHMT2	Q9H2M3	IFNA1.18389.11	0.171429	0.159004	0.565559
NCAN.15573.110	CSPG3	NCAN	O14594	IFNA1.18389.11	0.171392	0.159094	0.565559
CPT1B.11709.29	CPT1B	CPT1B	Q92523	IFNA1.18389.11	0.171355	0.159185	0.565559
IL17C.9255.5	IL-17C	IL17C	Q9P0M4	IFNA1.18389.11	0.17099	0.160089	0.56646
GBP6.7818.101	GBP6	GBP6	Q6ZN66	IFNA1.18389.11	0.170881	0.160361	0.56646
CEACAM7.7184.13	CEAM7	CEACAM7	Q14002	IFNA1.18389.11	0.170807	0.160543	0.56646
KIF3A.13961.18	KIF3A	KIF3A	Q9Y496	IFNA1.18389.11	0.170771	0.160634	0.56646
WISP1.3057.55	WISP-1	WISP1	O95388	IFNA1.18389.11	0.170771	0.160634	0.56646
MET.2837.3	Met	MET	P08581	IFNA1.18389.11	0.170625	0.160997	0.56646
ABO.9253.52	BGAT	ABO	P16442	IFNA1.18389.11	0.170406	0.161544	0.567045
CAMK4.18904.23	KCC4	CAMK4	Q16566	IFNA1.18389.11	0.170186	0.162092	0.567406
ACADL.17857.6	ACADL	ACADL	P28330	IFNA1.18389.11	0.169821	0.163009	0.568496
CRABP1.11967.23	RABP1	CRABP1	P29762	IFNA1.18389.11	0.169748	0.163192	0.568496
DDX23.13946.8	DDX23	DDX23	Q9BUQ8	IFNA1.18389.11	0.169236	0.164483	0.568496
ATP5B.4965.27	ATP synthase beta chain	ATP5B	P06576	IFNA1.18389.11	0.169163	0.164668	0.568496
KCNIP3.10513.13	CSEN	KCNIP3	Q9Y2W7	IFNA1.18389.11	0.169163	0.164668	0.568496
LRRTM4.8646.61	LRRT4	LRRTM4	Q86VH4	IFNA1.18389.11	0.16909	0.164853	0.568496
IL18.5661.15	IL-18	IL18	Q14116	IFNA1.18389.11	0.169017	0.165038	0.568496
AKR1C1.12618.50	Aldo-keto reductase 1C1	AKR1C1	Q04828	IFNA1.18389.11	0.168944	0.165224	0.568496
NMNAT1.18932.84	NMNA1	NMNAT1	Q9HAN9	IFNA1.18389.11	0.168213	0.167087	0.569147
CXCL9.9188.119	MIG	CXCL9	Q07325	IFNA1.18389.11	0.168177	0.16718	0.569147
IGFBP3.2571.12	IGFBP-3	IGFBP3	P17936	IFNA1.18389.11	0.167885	0.16793	0.569963
SAP30.12888.18	SAP30	SAP30	O75446	IFNA1.18389.11	0.167629	0.168588	0.569963
NAALAD2.7986.98	NALD2	NAALAD2	Q9Y3Q0	IFNA1.18389.11	0.16741	0.169154	0.569963
ZNF382.14616.16	ZN382	ZNF382	Q96SR6	IFNA1.18389.11	0.167373	0.169248	0.569963
RS1.6497.10	XLRS1	RS1	O15537	IFNA1.18389.11	0.167044	0.170099	0.569963
TXNIP.11682.7	TXNIP	TXNIP	Q9H3M7	IFNA1.18389.11	0.167008	0.170194	0.569963
CKMT2.18197.97	KCRS	CKMT2	P17540	IFNA1.18389.11	0.166971	0.170289	0.569963
NATD1.18261.34	NATD1	NATD1	Q8N6N6	IFNA1.18389.11	0.166825	0.170669	0.569963
SCN4B.7911.29	SCN4B	SCN4B	Q8IWT1	IFNA1.18389.11	0.166788	0.170764	0.569963
GNPDA1.8909.77	GNPI1	GNPDA1	P46926	IFNA1.18389.11	0.166752	0.170859	0.569963
NT5C3L.19135.5	Cytosolic 5'-nucleotidase III-like protein	NT5C3L	Q969T7	IFNA1.18389.11	0.165583	0.173921	0.575279
RHOD.12442.4	RHOD	RHOD	O00212	IFNA1.18389.11	0.16551	0.174113	0.575279
CDK2AP2.18227.3	CDKA2	CDK2AP2	O75956	IFNA1.18389.11	0.165217	0.174886	0.575279
STAT5B.16551.14	STA5B	STAT5B	P51692	IFNA1.18389.11	0.165181	0.174983	0.575279
CD300A.5630.48	CM35H	CD300A	Q9UGN4	IFNA1.18389.11	0.165071	0.175273	0.575279
LCP1.17231.1	L-plastin	LCP1	P13796	IFNA1.18389.11	0.165035	0.17537	0.575279
CRCP.17771.35	RPC9	CRCP	O75575	IFNA1.18389.11	0.164815	0.175952	0.575855
SCG3.7957.2	SCG3	SCG3	Q8WXD2	IFNA1.18389.11	0.16456	0.176633	0.575855
SGTB.18837.9	SGTB	SGTB	Q96EQ0	IFNA1.18389.11	0.16445	0.176925	0.575855
NRBP1.12616.45	NRBP	NRBP1	Q9UHY1	IFNA1.18389.11	0.164231	0.177511	0.575855
COLEC11.4430.44	Collectin Kidney 1	COLEC11	Q9BWP8	IFNA1.18389.11	0.164048	0.178	0.575855
KIAA1161.8068.43	K1161	KIAA1161	Q6NSJ0	IFNA1.18389.11	0.163902	0.178393	0.575855
TLR1.11149.3	TLR1	TLR1	Q15399	IFNA1.18389.11	0.163792	0.178687	0.575855
B3GAT3.6897.38	B3GA3	B3GAT3	O94766	IFNA1.18389.11	0.163719	0.178884	0.575855
LRP1.10699.52	LRP1	LRP1	Q07954	IFNA1.18389.11	0.163464	0.179573	0.575855
PAPL.8011.96	PAPL	PAPL	Q6ZNF0	IFNA1.18389.11	0.163318	0.179967	0.576351
PVRL4.5734.13	nectin-4	PVRL4	Q96NY8	IFNA1.18389.11	0.163098	0.18056	0.577097
ADH1A.17396.23	ADH1A	ADH1A	P07327	IFNA1.18389.11	0.162843	0.181254	0.577645
IL18BP.3073.51	IL-18 BPa	IL18BP	O95998	IFNA1.18389.11	0.162404	0.182448	0.579333
TMEM234.8107.12	TM234	TMEM234	Q8WY98	IFNA1.18389.11	0.162368	0.182548	0.579333
AMH.4923.79	MIS	AMH	P03971	IFNA1.18389.11	0.162331	0.182648	0.579333
RARRES1.8398.277	RAR-responsive protein TIG1	RARRES1	P49788	IFNA1.18389.11	0.162258	0.182847	0.579333
CXCL6.3495.15	GCP-2	CXCL6	P80162	IFNA1.18389.11	0.162221	0.182947	0.579333
TMEM132B.8890.9	T132B	TMEM132B	Q14DG7	IFNA1.18389.11	0.162221	0.182947	0.579333
DKK3.3607.71	DKK3	DKK3	Q9UBP4	IFNA1.18389.11	0.161783	0.184149	0.580082
VSIG10.10825.12	VSI10	VSIG10	Q8N0Z9	IFNA1.18389.11	0.1616	0.184652	0.580524
TIMELESS.17699.43	TIMELESS	TIMELESS	Q9UNS1	IFNA1.18389.11	0.161418	0.185155	0.580525
VBP1.19193.18	PFD3	VBP1	P61758	IFNA1.18389.11	0.161381	0.185256	0.580525
HS3ST3B1.6986.17	HS3SB	HS3ST3B1	Q9Y662	IFNA1.18389.11	0.160687	0.187179	0.582467
RPRD1A.13515.8	RPR1A	RPRD1A	Q96P16	IFNA1.18389.11	0.160577	0.187484	0.582467
TMEM132C.11128.29	T132C	TMEM132C	Q8N3T6	IFNA1.18389.11	0.160541	0.187586	0.582467
GPT.16015.19	ALT	GPT	P24298	IFNA1.18389.11	0.160504	0.187688	0.582467
BCL6.13111.79	BCL6	BCL6	P41182	IFNA1.18389.11	0.160212	0.188503	0.582723
ENOX2.13422.66	ENOX2	ENOX2	Q16206	IFNA1.18389.11	0.159956	0.189219	0.584125
DVL2.13575.40	DVL2	DVL2	O14641	IFNA1.18389.11	0.15992	0.189321	0.584125
CD74.8748.45	HG2A	CD74	P04233	IFNA1.18389.11	0.159372	0.190862	0.585756
SIRPB1.6247.9	SIRB1	SIRPB1	O00241	IFNA1.18389.11	0.159225	0.191275	0.586015
FAM20A.6433.57	FA20A	FAM20A	Q96MK3	IFNA1.18389.11	0.159116	0.191584	0.586419
PILRA.8825.4	PILRA	PILRA	Q9UKJ1	IFNA1.18389.11	0.159043	0.191791	0.586419
FGF1.3486.58	b-ECGF	FGF1	P05230	IFNA1.18389.11	0.158897	0.192205	0.586863
PAIP1.12430.78	PAIP1	PAIP1	Q9H074	IFNA1.18389.11	0.158787	0.192516	0.586863
CDH7.7959.34	CADH7	CDH7	Q9ULB5	IFNA1.18389.11	0.15875	0.192619	0.586863
JUN.10356.21	c-Jun	JUN	P05412	IFNA1.18389.11	0.158714	0.192723	0.586863
IL17RD.3376.49	IL-17 RD	IL17RD	Q8NFM7	IFNA1.18389.11	0.158604	0.193035	0.586863
CYTIP.13612.7	CYTIP	CYTIP	O60759	IFNA1.18389.11	0.158275	0.193971	0.588648
WFDC11.7969.163	WFD11	WFDC11	Q8NEX6	IFNA1.18389.11	0.158166	0.194284	0.589159
IL3RA.13744.37	IL-3 Ra	IL3RA	P26951	IFNA1.18389.11	0.157983	0.194806	0.589159
SAT2.12524.18	SAT2	SAT2	Q96F10	IFNA1.18389.11	0.157618	0.195854	0.589741
SFRP4.17447.52	SFRP4	SFRP4	Q6FHJ7	IFNA1.18389.11	0.157545	0.196064	0.589741
THTPA.13595.20	THTPA	THTPA	Q9BU02	IFNA1.18389.11	0.157545	0.196064	0.589741
A2M.3708.62	a2-Macroglobulin	A2M	P01023	IFNA1.18389.11	0.157326	0.196695	0.589741
SIGLEC12.8352.26	SIG12	SIGLEC12	Q96PQ1	IFNA1.18389.11	0.157216	0.197011	0.589741
TLL1.6383.90	TLL1	TLL1	O43897	IFNA1.18389.11	0.157179	0.197116	0.589741
CCL3L1.2783.18	LD78-beta	CCL3L1	P16619	IFNA1.18389.11	0.157143	0.197221	0.589741
CENPV.8817.29	CENPV	CENPV	Q7Z7K6	IFNA1.18389.11	0.15707	0.197433	0.589741
A4GALT.8759.29	a1,4-Galactosyltransferase	A4GALT	Q9NPC4	IFNA1.18389.11	0.157033	0.197538	0.589741
SCP2D1.14175.78	SCP2D	SCP2D1	Q9UJQ7	IFNA1.18389.11	0.156522	0.19902	0.59123
MAP3K3.12990.39	MAP3K3	MAP3K3	Q99759	IFNA1.18389.11	0.156485	0.199127	0.59123
LAMTOR3.12490.92	LTOR3	LAMTOR3	Q9UHA4	IFNA1.18389.11	0.156047	0.200404	0.593142
PGLYRP3.10561.5	PGRP-I-alpha	PGLYRP3	Q96LB9	IFNA1.18389.11	0.15601	0.200511	0.593142
LAT.10551.7	LAT	LAT	O43561	IFNA1.18389.11	0.155901	0.200831	0.59331
NQO2.9754.33	Quinone reductase 2	NQO2	P16083	IFNA1.18389.11	0.155754	0.201259	0.593844
LRP1.8601.167	sLRP1	LRP1	Q07954	IFNA1.18389.11	0.155608	0.201687	0.59395
INHBA.INHBC.18814.21	Activin AC	INHBA INHBC	P08476 P55103	IFNA1.18389.11	0.155462	0.202116	0.59395
FHL1.16814.13	SLIM 1	FHL1	Q13642	IFNA1.18389.11	0.155426	0.202224	0.59395
HPGDS.12549.33	PTGD2	HPGDS	O60760	IFNA1.18389.11	0.155243	0.202761	0.59395
QKI.7253.6	QKI	QKI	Q96PU8	IFNA1.18389.11	0.155243	0.202761	0.59395
ITIH5.8233.2	ITIH5	ITIH5	Q86UX2	IFNA1.18389.11	0.154841	0.203947	0.594486
SAA1.15515.2	SAA	SAA1	P0DJI8	IFNA1.18389.11	0.154585	0.204704	0.594486
SPINK2.13405.61	ISK2	SPINK2	P20155	IFNA1.18389.11	0.154549	0.204812	0.594486
BCHE.15514.26	Pseudocholinesterase	BCHE	P06276	IFNA1.18389.11	0.154512	0.204921	0.594486
POLH.10022.207	POLH	POLH	Q9Y253	IFNA1.18389.11	0.154366	0.205355	0.594486
LGALS8.4909.68	Galectin-8	LGALS8	O00214	IFNA1.18389.11	0.154147	0.206007	0.594486
CD300LB.10713.151	CLM7	CD300LB	A8K4G0	IFNA1.18389.11	0.153928	0.20666	0.594486
LAP3.13959.7	LAP	LAP3	P28838	IFNA1.18389.11	0.153891	0.20677	0.594486
SOX2.18294.26	SOX2	SOX2	P48431	IFNA1.18389.11	0.153782	0.207097	0.594486
PRC1.11591.43	PRC1	PRC1	O43663	IFNA1.18389.11	0.153672	0.207425	0.594486
CD209.3029.52	DC-SIGN	CD209	Q9NNX6	IFNA1.18389.11	0.153599	0.207644	0.594486
BMP6.8459.10	BMP-6	BMP6	P22004	IFNA1.18389.11	0.153307	0.20852	0.59483
ANXA10.13605.16	ANX10	ANXA10	Q9UJ72	IFNA1.18389.11	0.153124	0.209069	0.59483
CLEC4A.8853.2	CLC4A	CLEC4A	Q9UMR7	IFNA1.18389.11	0.153087	0.209179	0.59483
CFP.2960.66	Properdin	CFP	P27918	IFNA1.18389.11	0.152758	0.210171	0.595966
CD1A.10814.7	CD1A	CD1A	P06126	IFNA1.18389.11	0.152028	0.212386	0.599496
ANP32B.4194.26	AN32B	ANP32B	Q92688	IFNA1.18389.11	0.151662	0.2135	0.601228
VDR.10023.32	VDR	VDR	P11473	IFNA1.18389.11	0.151224	0.214842	0.602425
RAB7B.12409.90	RAB7B	RAB7B	Q96AH8	IFNA1.18389.11	0.150932	0.21574	0.603609
KITLG.9377.25	SCF	KITLG	P21583	IFNA1.18389.11	0.150749	0.216303	0.603814
CDH11.7763.25	Cadherin-11	CDH11	P55287	IFNA1.18389.11	0.150493	0.217092	0.604964
SPINT3.7926.13	SPIT3	SPINT3	P49223	IFNA1.18389.11	0.150384	0.217431	0.605171
HLA.G.19636.23	HLA-G	HLA-G	P17693	IFNA1.18389.11	0.150347	0.217544	0.605171
LILRB2.5091.28	ILT-4	LILRB2	Q8N423	IFNA1.18389.11	0.150347	0.217544	0.605171
ZNF174.11486.26	ZN174	ZNF174	Q15697	IFNA1.18389.11	0.149653	0.2197	0.606953
MAD1L1.13618.15	MD1L1	MAD1L1	Q9Y6D9	IFNA1.18389.11	0.14947	0.22027	0.608125
CKMT1A.15542.19	KCRU	CKMT1A	P12532	IFNA1.18389.11	0.149361	0.220612	0.608125
CASC4.10613.33	CASC4	CASC4	Q6P4E1	IFNA1.18389.11	0.149068	0.221527	0.608125
TGM1.11242.33	TGM1	TGM1	P22735	IFNA1.18389.11	0.149068	0.221527	0.608125
RSPO3.8427.118	RSPO3	RSPO3	Q9BXY4	IFNA1.18389.11	0.148593	0.22302	0.608125
IGF1.2952.75	IGF-I	IGF1	P05019	IFNA1.18389.11	0.148484	0.223365	0.608125
NRG1.15446.25	SMDF	NRG1	Q02297	IFNA1.18389.11	0.148447	0.22348	0.608125
CALB2.16803.4	CALB2	CALB2	P22676	IFNA1.18389.11	0.148301	0.223941	0.608125
SCT.3728.52	Secretin	SCT	P09683	IFNA1.18389.11	0.148156	0.224399	0.608125
PIEZO1.11838.130	FA38A	PIEZO1	Q92508	IFNA1.18389.11	0.148082	0.224635	0.608125
IBSP.3415.61	BSP	IBSP	P21815	IFNA1.18389.11	0.148045	0.22475	0.608125
U2AF2.13577.25	U2AF2	U2AF2	P26368	IFNA1.18389.11	0.147972	0.224982	0.608125
IGFLR1.7244.16	TM149	IGFLR1	Q9H665	IFNA1.18389.11	0.147899	0.225213	0.608125
AIF1.2849.49	AIF1	AIF1	P55008	IFNA1.18389.11	0.147716	0.225793	0.608125
LRFN1.7910.41	LRFN1	LRFN1	Q9P244	IFNA1.18389.11	0.147497	0.22649	0.608125
ERO1L.7060.2	ERO1A	ERO1L	Q96HE7	IFNA1.18389.11	0.147461	0.226607	0.608125
IL2RA.3151.6	IL-2 sRa	IL2RA	P01589	IFNA1.18389.11	0.147388	0.226839	0.608125
MAGOHB.16875.13	MGN2	MAGOHB	Q96A72	IFNA1.18389.11	0.147132	0.227655	0.608226
RAB27B.13596.3	RB27B	RAB27B	O00194	IFNA1.18389.11	0.147132	0.227655	0.608226
RBM19.11468.15	RBM19	RBM19	Q9Y4C8	IFNA1.18389.11	0.147022	0.228006	0.608226
NOTCH2.11297.54	NOTC2	NOTCH2	Q04721	IFNA1.18389.11	0.146218	0.230587	0.610968
CPE.5343.74	CBPE	CPE	P16870	IFNA1.18389.11	0.146036	0.231176	0.611256
KIAA1324.10637.50	K1324	KIAA1324	Q6UXG2	IFNA1.18389.11	0.145926	0.23153	0.611832
SYNCRIP.4224.7	HNRPQ	SYNCRIP	O60506	IFNA1.18389.11	0.145707	0.23224	0.61272
CD80.13726.4	B7	CD80	P33681	IFNA1.18389.11	0.145597	0.232595	0.613321
CA6.3352.80	Carbonic anhydrase 6	CA6	P23280	IFNA1.18389.11	0.145451	0.233069	0.613898
HSPA6.13672.3	HSP76	HSPA6	P17066	IFNA1.18389.11	0.145195	0.233901	0.615077
MAN1A2.9077.10	MA1A2	MAN1A2	O60476	IFNA1.18389.11	0.14483	0.235092	0.617104
CUZD1.7943.16	CUZD1	CUZD1	Q86UP6	IFNA1.18389.11	0.144465	0.236288	0.618287
ITM2B.8086.49	ITM2B	ITM2B	Q9Y287	IFNA1.18389.11	0.144319	0.236767	0.61851
MARCO.9003.99	MARCO	MARCO	Q9UEW3	IFNA1.18389.11	0.144282	0.236887	0.61851
PLXDC1.9235.3	PXDC1	PLXDC1	Q8IUK5	IFNA1.18389.11	0.144136	0.237368	0.618756
ADCYAP1.8285.64	PACA	ADCYAP1	P18509	IFNA1.18389.11	0.143844	0.23833	0.620592
MIOX.13498.1	MIOX	MIOX	Q9UGB7	IFNA1.18389.11	0.143697	0.238813	0.621153
NOTCH3.5108.72	Notch-3	NOTCH3	Q9UM47	IFNA1.18389.11	0.143478	0.239537	0.621672
CETN3.17410.5	CETN3	CETN3	O15182	IFNA1.18389.11	0.143442	0.239658	0.621672
CCL22.3508.78	MDC	CCL22	O00626	IFNA1.18389.11	0.143113	0.240749	0.622486
ATP2A3.13510.7	AT2A3	ATP2A3	Q93084	IFNA1.18389.11	0.14304	0.240991	0.622486
APBB1.14206.28	APBB1	APBB1	O00213	IFNA1.18389.11	0.14293	0.241356	0.623092
MDM2.13228.75	MDM2	MDM2	Q00987	IFNA1.18389.11	0.142784	0.241842	0.624013
WISP1.13692.154	WISP-1	WISP1	O95388	IFNA1.18389.11	0.142528	0.242696	0.624627
PILRA.10816.150	PILRA isoform FDF03-M14	PILRA	Q9UKJ1	IFNA1.18389.11	0.142492	0.242818	0.624627
EFHA2.6912.6	EFHA2	EFHA2	Q86XE3	IFNA1.18389.11	0.142455	0.24294	0.624627
APOA2.7127.3	Apo A-II	APOA2	P02652	IFNA1.18389.11	0.142236	0.243673	0.624627
ESM1.3805.16	Endocan	ESM1	Q9NQ30	IFNA1.18389.11	0.141798	0.245144	0.624627
CARD18.18190.15	ICBR	CARD18	P57730	IFNA1.18389.11	0.141688	0.245513	0.624627
SRSF7.12987.12	SRSF7	SRSF7	Q16629	IFNA1.18389.11	0.141651	0.245636	0.624627
SPAST.8388.24	Spastin	SPAST	Q9UBP0	IFNA1.18389.11	0.141615	0.245759	0.624627
ASIP.5676.54	ASIP	ASIP	P42127	IFNA1.18389.11	0.141542	0.246005	0.624627
CUTC.15315.64	CUTC	CUTC	Q9NTM9	IFNA1.18389.11	0.141505	0.246128	0.624627
CNGA2.12872.35	CNGA2	CNGA2	Q16280	IFNA1.18389.11	0.141396	0.246498	0.624627
RNF149.9773.15	RN149	RNF149	Q8NC42	IFNA1.18389.11	0.141103	0.247486	0.625279
APMAP.10605.22	APMAP	APMAP	Q9HDC9	IFNA1.18389.11	0.140811	0.248477	0.625279
GCSH.10956.82	GCSH	GCSH	P23434	IFNA1.18389.11	0.140701	0.248849	0.625279
PUF60.10575.31	PUF60	PUF60	Q9UHX1	IFNA1.18389.11	0.140701	0.248849	0.625279
IL27RA.5132.71	TCCR	IL27RA	Q6UWB1	IFNA1.18389.11	0.140665	0.248973	0.625279
TNFRSF18.11837.7	GITR	TNFRSF18	Q9Y5U5	IFNA1.18389.11	0.140628	0.249097	0.625279
CD74.6974.6	HG2A	CD74	P04233	IFNA1.18389.11	0.140409	0.249843	0.626825
LILRA5.8766.29	LIRA5	LILRA5	A6NI73	IFNA1.18389.11	0.139788	0.251965	0.630787
LYPD3.13107.9	LYPD3	LYPD3	O95274	IFNA1.18389.11	0.139569	0.252717	0.631071
PRPF6.9012.1	PRP6	PRPF6	O94906	IFNA1.18389.11	0.13935	0.25347	0.63114
ADAMTS13.3175.51	ATS13	ADAMTS13	Q76LX8	IFNA1.18389.11	0.139313	0.253596	0.63114
TCN1.19614.8	Holo-TC I	TCN1	P20061	IFNA1.18389.11	0.13924	0.253848	0.63114
ALDH2.18381.16	ALDH-E2	ALDH2	P05091	IFNA1.18389.11	0.13913	0.254225	0.63114
ETS2.12350.86	ETS2	ETS2	P15036	IFNA1.18389.11	0.139094	0.254351	0.63114
CPZ.6493.9	CBPZ	CPZ	Q66K79	IFNA1.18389.11	0.138692	0.25574	0.631679
THSD7A.11174.8	THS7A	THSD7A	Q9UPZ6	IFNA1.18389.11	0.138436	0.256626	0.632292
CTNNB1.8424.269	b-Catenin	CTNNB1	P35222	IFNA1.18389.11	0.138327	0.257006	0.632847
PCOLCE2.6081.52	PCOC2	PCOLCE2	Q9UKZ9	IFNA1.18389.11	0.13818	0.257514	0.632847
FRZB.13740.51	sFRP-3	FRZB	Q92765	IFNA1.18389.11	0.138071	0.257896	0.633148
CXCL13.3487.32	BLC	CXCL13	O43927	IFNA1.18389.11	0.137961	0.258277	0.633417
DPYSL2.13567.1	DPYL2	DPYSL2	Q16555	IFNA1.18389.11	0.137961	0.258277	0.633417
IL16.2774.10	IL-16	IL16	Q14005	IFNA1.18389.11	0.137742	0.259042	0.633562
AES.18396.10	AES	AES	Q08117	IFNA1.18389.11	0.137632	0.259425	0.633562
GNLY.3195.50	Granulysin	GNLY	P22749	IFNA1.18389.11	0.137559	0.25968	0.633562
PIAS4.10342.55	PIAS4	PIAS4	Q8N2W9	IFNA1.18389.11	0.137486	0.259936	0.633562
SPINK9.8042.88	ISK9	SPINK9	Q5DT21	IFNA1.18389.11	0.137413	0.260192	0.633562
SHISA2.10449.31	TMM46	SHISA2	Q6UWI4	IFNA1.18389.11	0.137304	0.260576	0.633562
MTCP1.19374.72	MTCP1	MTCP1	P56278	IFNA1.18389.11	0.137231	0.260832	0.633562
LAMA4.6577.64	LAMA4	LAMA4	Q16363	IFNA1.18389.11	0.137011	0.261602	0.63415
MECP2.19108.50	MECP2	MECP2	P51608	IFNA1.18389.11	0.136865	0.262116	0.634265
SYT5.9099.19	SYT5	SYT5	O00445	IFNA1.18389.11	0.136865	0.262116	0.634265
COL6A2.16753.46	CO6A2	COL6A2	P12110	IFNA1.18389.11	0.136792	0.262373	0.634265
IL17B.3499.77	IL-17B	IL17B	Q9UHF5	IFNA1.18389.11	0.136756	0.262502	0.634265
SST.5957.30	Somatostatin-28	SST	P61278	IFNA1.18389.11	0.136609	0.263017	0.634265
PCK1.18182.24	PCKGC	PCK1	P35558	IFNA1.18389.11	0.136573	0.263146	0.634265
TNFRSF14.5352.11	HVEM	TNFRSF14	Q92956	IFNA1.18389.11	0.136536	0.263275	0.634265
EWSR1.12988.49	EWS	EWSR1	Q01844	IFNA1.18389.11	0.1365	0.263404	0.634265
GAA.9385.4	GAA	GAA	P10253	IFNA1.18389.11	0.13639	0.263791	0.634265
TIGIT.16299.13	TIGIT	TIGIT	Q495A1	IFNA1.18389.11	0.136281	0.264178	0.634265
ERCC1.12585.39	ERCC1	ERCC1	P07992	IFNA1.18389.11	0.136244	0.264308	0.634265
RPLP2.10949.59	RLA2	RPLP2	P05387	IFNA1.18389.11	0.136244	0.264308	0.634265
PDCD1.15623.1	PD-1	PDCD1	Q15116	IFNA1.18389.11	0.136208	0.264437	0.634265
PDCD1LG2.3004.67	PD-L2	PDCD1LG2	Q9BQ51	IFNA1.18389.11	0.136171	0.264566	0.634265
AURKB.3346.72	AURKB	AURKB	Q96GD4	IFNA1.18389.11	0.136025	0.265084	0.634265
GSN.16607.78	Gelsolin	GSN	P06396	IFNA1.18389.11	0.135988	0.265214	0.634265
WFDC5.6969.14	WFDC5	WFDC5	Q8TCV5	IFNA1.18389.11	0.135952	0.265343	0.634265
PENK.9076.25	PENK	PENK	P01210	IFNA1.18389.11	0.135806	0.265862	0.634553
GXYLT1.8229.1	GXLT1	GXYLT1	Q4G148	IFNA1.18389.11	0.135477	0.267033	0.635768
MDM4.13229.20	MDM4	MDM4	O15151	IFNA1.18389.11	0.135221	0.267945	0.63633
INS.4883.56	Insulin	INS	P01308	IFNA1.18389.11	0.135185	0.268075	0.63633
TNNI2.5440.26	Troponin I, skeletal, fast twitch	TNNI2	P48788	IFNA1.18389.11	0.135185	0.268075	0.63633
PDCD4.17202.37	PDCD4	PDCD4	Q53EL6	IFNA1.18389.11	0.135148	0.268206	0.63633
TBX3.13978.122	Tbx3	TBX3	O15119	IFNA1.18389.11	0.135075	0.268467	0.63633
COL20A1.8804.39	COKA1	COL20A1	Q9P218	IFNA1.18389.11	0.134965	0.26886	0.63633
TMEM230.11542.11	TM230	TMEM230	Q96A57	IFNA1.18389.11	0.134892	0.269121	0.63633
AGAP3.13960.15	AGAP3	AGAP3	Q96P47	IFNA1.18389.11	0.134856	0.269252	0.63633
FGF2.3025.50	bFGF	FGF2	P09038	IFNA1.18389.11	0.134746	0.269645	0.636945
UNC93B1.13487.24	UN93B	UNC93B1	Q9H1C4	IFNA1.18389.11	0.134454	0.270695	0.638168
HSPH1.17704.74	HS105	HSPH1	Q92598	IFNA1.18389.11	0.134198	0.271616	0.638463
HAMP.3504.58	LEAP-1	HAMP	P81172	IFNA1.18389.11	0.134052	0.272143	0.639077
LBP.3074.6	LBP	LBP	P18428	IFNA1.18389.11	0.133942	0.272539	0.639692
RHPN2.11439.88	RHPN2	RHPN2	Q8IUC4	IFNA1.18389.11	0.133723	0.273331	0.639983
C1orf185.10667.78	CA185	C1orf185	Q5T7R7	IFNA1.18389.11	0.133687	0.273464	0.639983
CD320.16320.139	CD320	CD320	Q9NPF0	IFNA1.18389.11	0.133431	0.274391	0.640287
EXOSC3.12605.1	Exosome component 3	EXOSC3	Q9NQT5	IFNA1.18389.11	0.133358	0.274656	0.640287
RNASET2.16913.8	RNT2	RNASET2	O00584	IFNA1.18389.11	0.132992	0.275985	0.641517
TFPI2.9233.71	TFPI -2	TFPI2	P48307	IFNA1.18389.11	0.132992	0.275985	0.641517
GPR142.12766.33	GP142	GPR142	Q7Z601	IFNA1.18389.11	0.132737	0.276918	0.641824
NMI.17512.2	NMI	NMI	Q13287	IFNA1.18389.11	0.1327	0.277051	0.641824
CD300E.10798.4	CLM2	CD300E	Q496F6	IFNA1.18389.11	0.132408	0.27812	0.642443
GSTA1.17138.8	GST A1-1	GSTA1	P08263	IFNA1.18389.11	0.132371	0.278254	0.642443
GHRH.9487.60	Growth hormone-releasing factor	GHRH	P01286	IFNA1.18389.11	0.132042	0.27946	0.643066
GLRX.18386.36	GLRX1	GLRX	P35754	IFNA1.18389.11	0.131969	0.279729	0.643069
SCAMP5.13509.5	SCAM5	SCAMP5	Q8TAC9	IFNA1.18389.11	0.13164	0.280939	0.644311
CTSD.5508.62	Cathepsin D	CTSD	P07339	IFNA1.18389.11	0.131567	0.281209	0.644621
ITIH1.7955.195	ITI heavy chain H1	ITIH1	P19827	IFNA1.18389.11	0.131458	0.281613	0.644933
FAM151A.7856.51	F151A	FAM151A	Q8WW52	IFNA1.18389.11	0.131239	0.282424	0.645252
MAP2K2.3628.3	MP2K2	MAP2K2	P36507	IFNA1.18389.11	0.131166	0.282694	0.645256
TNFSF9.2599.51	4-1BB ligand	TNFSF9	P41273	IFNA1.18389.11	0.131019	0.283235	0.645266
HLA.DQA2.7757.5	DQA2	HLA-DQA2	P01906	IFNA1.18389.11	0.130873	0.283777	0.645278
IL4R.3055.54	IL-4 sR	IL4R	P24394	IFNA1.18389.11	0.130691	0.284456	0.645904
KERA.10758.2	KERA	KERA	O60938	IFNA1.18389.11	0.130654	0.284592	0.645907
CD38.11513.92	CD38	CD38	P28907	IFNA1.18389.11	0.130544	0.284999	0.64623
FSHB.8036.75	FSHB	FSHB	P01225	IFNA1.18389.11	0.130527	0.285063	0.64623
PLOD2.6923.1	PLOD2	PLOD2	O00469	IFNA1.18389.11	0.130435	0.285408	0.646234
ANXA13.17835.28	ANX13	ANXA13	P27216	IFNA1.18389.11	0.130398	0.285544	0.646237
CTSH.8465.52	Cathepsin H	CTSH	P09668	IFNA1.18389.11	0.129923	0.287317	0.648724
FGL2.19635.69	FGL2	FGL2	Q14314	IFNA1.18389.11	0.129704	0.288138	0.649667
PSG7.5651.50	PSG7	PSG7	Q13046	IFNA1.18389.11	0.129668	0.288275	0.649667
ROBO4.16297.14	ROBO4	ROBO4	Q8WZ75	IFNA1.18389.11	0.129485	0.288961	0.650301
PILRA.6402.8	PILRA isoform FDF03-deltaTM	PILRA	Q9UKJ1	IFNA1.18389.11	0.129302	0.289647	0.650415
PTK2.4986.59	FAK1	PTK2	Q05397	IFNA1.18389.11	0.129302	0.289647	0.650415
TDGF1.5810.25	Cripto	TDGF1	P13385	IFNA1.18389.11	0.129046	0.290611	0.650415
MDK.2911.27	Midkine	MDK	P21741	IFNA1.18389.11	0.128827	0.291438	0.650415
LDLRAD4.9004.24	CR001	LDLRAD4	O15165	IFNA1.18389.11	0.128535	0.292543	0.651044
GRID1.13493.5	GRID1	GRID1	Q9ULK0	IFNA1.18389.11	0.128352	0.293235	0.651981
MYOM2.13534.20	MYOM2	MYOM2	P54296	IFNA1.18389.11	0.128023	0.294484	0.653246
OMG.16908.5	OMGP	OMG	P23515	IFNA1.18389.11	0.127695	0.295736	0.653912
GJA8.12711.19	CXA8	GJA8	P48165	IFNA1.18389.11	0.127548	0.296294	0.654543
CCDC25.18264.12	CCD25	CCDC25	Q86WR0	IFNA1.18389.11	0.127402	0.296852	0.654873
CGREF1.6257.56	CGRE1	CGREF1	Q99674	IFNA1.18389.11	0.127402	0.296852	0.654873
HMGB2.6913.189	HMG-2	HMGB2	P26583	IFNA1.18389.11	0.127256	0.297411	0.655805
CD79B.6351.55	CD79B	CD79B	P40259	IFNA1.18389.11	0.127037	0.298251	0.656152
SHANK1.13240.170	SHAN1	SHANK1	Q9Y566	IFNA1.18389.11	0.127	0.298391	0.65616
HS6ST1.5465.32	H6ST1	HS6ST1	O60243	IFNA1.18389.11	0.126964	0.298531	0.656168
OMP.18240.6	OMP	OMP	P47874	IFNA1.18389.11	0.126708	0.299514	0.656826
CST2.4324.33	CYTT	CST2	P09228	IFNA1.18389.11	0.126562	0.300076	0.657459
FGFRL1.6237.11	FGRL1	FGFRL1	Q8N441	IFNA1.18389.11	0.126416	0.300639	0.657904
APTX.17736.105	APTX	APTX	Q7Z2E3	IFNA1.18389.11	0.126343	0.300921	0.657904
SHBG.4929.55	SHBG	SHBG	P04278	IFNA1.18389.11	0.12627	0.301203	0.657904
ADSSL1.13998.26	PURA1	ADSSL1	Q8N142	IFNA1.18389.11	0.126197	0.301485	0.657904
KMT2C.11402.17	KMT2C	KMT2C	Q8NEZ4	IFNA1.18389.11	0.12616	0.301626	0.657904
IGFALS.6605.17	IGFALS	IGFALS	P35858	IFNA1.18389.11	0.126123	0.301767	0.657904
JARID2.12623.84	JARD2	JARID2	Q92833	IFNA1.18389.11	0.126014	0.302191	0.657904
VSTM2L.6549.60	VTM2L	VSTM2L	Q96N03	IFNA1.18389.11	0.125977	0.302332	0.657904
HTN3.10603.1	HIS3	HTN3	P15516	IFNA1.18389.11	0.125649	0.303606	0.659184
BMP4.15667.39	BMP-4	BMP4	P12644	IFNA1.18389.11	0.125466	0.304315	0.65985
ITGB7.11205.10	Integrin beta-7	ITGB7	P26010	IFNA1.18389.11	0.125393	0.304599	0.65985
CCL25.2705.5	TECK	CCL25	O15444	IFNA1.18389.11	0.125064	0.305879	0.660254
CST1.5459.33	CYTN	CST1	P01037	IFNA1.18389.11	0.125027	0.306022	0.660254
MDGA2.19372.7	MDGA2	MDGA2	Q7Z553	IFNA1.18389.11	0.125027	0.306022	0.660254
CEACAM19.7048.4	CEA19	CEACAM19	Q7Z692	IFNA1.18389.11	0.124881	0.306592	0.660595
NADK.13624.17	NADK	NADK	O95544	IFNA1.18389.11	0.124735	0.307163	0.66064
FBXO3.14628.72	FBX3	FBXO3	Q9UK99	IFNA1.18389.11	0.124333	0.308736	0.662247
RNF150.9774.59	RN150	RNF150	Q9ULK6	IFNA1.18389.11	0.124224	0.309166	0.662282
TOPBP1.9947.22	TOPB1	TOPBP1	Q92547	IFNA1.18389.11	0.124077	0.30974	0.662344
CDKN3.14178.18	CDKN3	CDKN3	Q16667	IFNA1.18389.11	0.123968	0.310171	0.662369
NID1.3213.65	Nidogen	NID1	P14543	IFNA1.18389.11	0.123383	0.312476	0.664634
RNPC3.12814.17	RBM40	RNPC3	Q96LT9	IFNA1.18389.11	0.12331	0.312765	0.66466
COL8A1.4807.13	CO8A1	COL8A1	P27658	IFNA1.18389.11	0.122981	0.314067	0.665102
HTATIP2.10630.5	HTAI2	HTATIP2	Q9BUP3	IFNA1.18389.11	0.122908	0.314357	0.665102
NGF.5801.72	b-NGF	NGF	P01138	IFNA1.18389.11	0.122653	0.315372	0.666693
ROS1.9032.30	ROS1	ROS1	P08922	IFNA1.18389.11	0.122579	0.315663	0.666693
HAT1.19327.31	Hat1	HAT1	O14929	IFNA1.18389.11	0.122287	0.316827	0.666837
HPD.17509.6	HPPD	HPD	P32754	IFNA1.18389.11	0.122251	0.316973	0.666837
ANPEP.15457.14	Aminopeptidase N	ANPEP	P15144	IFNA1.18389.11	0.122214	0.317119	0.666837
EFNA2.14124.6	Ephrin-A2	EFNA2	O43921	IFNA1.18389.11	0.122104	0.317556	0.667173
LRIT2.11716.28	LRIT2	LRIT2	A6NDA9	IFNA1.18389.11	0.122031	0.317848	0.667495
ADAM10.8405.108	ADAM 10	ADAM10	O14672	IFNA1.18389.11	0.121958	0.31814	0.667728
FDCSP.17346.61	FDSCP	FDCSP	Q8NFU4	IFNA1.18389.11	0.121922	0.318286	0.667728
YY1.17337.1	TYY1	YY1	P25490	IFNA1.18389.11	0.121885	0.318432	0.667728
STAB2.3399.31	STAB2	STAB2	Q8WWQ8	IFNA1.18389.11	0.12163	0.319456	0.667728
PGR.15693.9	PgR	PGR	P06401	IFNA1.18389.11	0.121483	0.320043	0.667728
CCK.6918.183	CCKN	CCK	P06307	IFNA1.18389.11	0.121301	0.320776	0.668388
FLT1.8231.122	VEGF sR1	FLT1	P17948	IFNA1.18389.11	0.121081	0.321658	0.668606
NR1H2.9016.12	NR1H2	NR1H2	P55055	IFNA1.18389.11	0.120972	0.3221	0.668606
SPINT1.2828.82	HAI-1	SPINT1	O43278	IFNA1.18389.11	0.120972	0.3221	0.668606
C3orf18.6994.19	CC018	C3orf18	Q9UK00	IFNA1.18389.11	0.120935	0.322247	0.668606
HRC.6584.1	SRCH	HRC	P23327	IFNA1.18389.11	0.120826	0.322689	0.668606
MYOC.16558.2	MYOC	MYOC	Q99972	IFNA1.18389.11	0.120789	0.322836	0.668623
AGR3.17342.13	AGR3	AGR3	Q8TD06	IFNA1.18389.11	0.12057	0.323722	0.669304
ZNF415.12811.55	ZN415	ZNF415	Q09FC8	IFNA1.18389.11	0.120497	0.324017	0.669626
C1orf186.8102.239	CA186	C1orf186	Q6ZWK4	IFNA1.18389.11	0.120205	0.325201	0.671513
ENTPD1.7999.23	CD39	ENTPD1	P49961	IFNA1.18389.11	0.120095	0.325646	0.671836
C3.4900.8	C3a	C3	P01024	IFNA1.18389.11	0.119985	0.326091	0.671889
CTSK.9443.137	cathepsin K	CTSK	P43235	IFNA1.18389.11	0.119985	0.326091	0.671889
ZNF774.12760.34	ZN774	ZNF774	Q6NX45	IFNA1.18389.11	0.119839	0.326684	0.672824
CRTAC1.5632.6	CRAC1	CRTAC1	Q9NQ79	IFNA1.18389.11	0.11973	0.32713	0.673454
IL13RA1.2633.52	IL-13 Ra1	IL13RA1	P78552	IFNA1.18389.11	0.119109	0.329664	0.674913
LDLR.13129.40	LDLR	LDLR	P01130	IFNA1.18389.11	0.119072	0.329814	0.674932
LECT2.16763.11	LECT2	LECT2	O14960	IFNA1.18389.11	0.11867	0.33146	0.675999
ADM.7922.5	Adrenomedullin	ADM	P35318	IFNA1.18389.11	0.118634	0.33161	0.676018
EVA1B.8062.15	F176B	EVA1B	Q9NVM1	IFNA1.18389.11	0.118451	0.332361	0.676401
ZNF34.18265.18	ZNF34	ZNF34	Q8IZ26	IFNA1.18389.11	0.118085	0.333865	0.676942
SEMA6C.7202.107	SEMA6C	SEMA6C	Q9H3T2	IFNA1.18389.11	0.118049	0.334015	0.676942
NEFH.9900.36	NFH	NEFH	P12036	IFNA1.18389.11	0.117976	0.334317	0.676942
CPA4.9267.2	CBPA4	CPA4	Q9UI42	IFNA1.18389.11	0.11772	0.335373	0.67784
DGCR2.8055.33	IDD	DGCR2	P98153	IFNA1.18389.11	0.117574	0.335978	0.67784
NDUFS4.10584.7	NDUS4	NDUFS4	O43181	IFNA1.18389.11	0.117428	0.336583	0.67784
IL22RA2.5087.5	IL-22BP	IL22RA2	Q969J5	IFNA1.18389.11	0.117391	0.336734	0.67784
LTA.LTB.3505.6	Lymphotoxin a1/b2	LTA LTB	P01374, Q06643	IFNA1.18389.11	0.116916	0.338707	0.678684
TLR4.LY96.3647.49	TLR4:MD-2 complex	TLR4 LY96	O00206 Q9Y6Y9	IFNA1.18389.11	0.116807	0.339163	0.679032
B4GALT5.10425.3	B4GT5	B4GALT5	O43286	IFNA1.18389.11	0.116697	0.339619	0.67938
SF3B4.13449.25	SF3B4	SF3B4	Q15427	IFNA1.18389.11	0.116588	0.340076	0.679728
BMP3.16748.1	BMP-3	BMP3	P12645	IFNA1.18389.11	0.116441	0.340686	0.680381
VAMP1.17711.13	VAMP1	VAMP1	P23763	IFNA1.18389.11	0.116405	0.340839	0.680403
HEPACAM.8810.26	HEPACAM	HEPACAM	Q14CZ8	IFNA1.18389.11	0.116113	0.342061	0.681711
TCEAL8.19109.32	TCAL8	TCEAL8	Q8IYN2	IFNA1.18389.11	0.115564	0.344359	0.682986
TRA2B.12373.73	TRA2B	TRA2B	P62995	IFNA1.18389.11	0.115564	0.344359	0.682986
PFDN1.19242.21	PFD1	PFDN1	O60925	IFNA1.18389.11	0.115528	0.344513	0.682986
CANT1.6480.1	CANT1	CANT1	Q8WVQ1	IFNA1.18389.11	0.115455	0.34482	0.682986
SLC35G2.13501.10	S35G2	SLC35G2	Q8TBE7	IFNA1.18389.11	0.115418	0.344974	0.682986
JPH4.9111.40	JPH4	JPH4	Q96JJ6	IFNA1.18389.11	0.115382	0.345128	0.683009
MZF1.14662.6	MZF1	MZF1	P28698	IFNA1.18389.11	0.114943	0.346976	0.685303
CECR1.6077.63	CECR1	CECR1	Q9NZK5	IFNA1.18389.11	0.11487	0.347285	0.685303
TRAPPC3.14337.1	TPPC3	TRAPPC3	O43617	IFNA1.18389.11	0.11487	0.347285	0.685303
DLK1.8380.244	DLK1	DLK1	P80370	IFNA1.18389.11	0.114761	0.347748	0.685374
IRF2.12801.33	IRF2	IRF2	P14316	IFNA1.18389.11	0.114688	0.348057	0.685702
CNDP1.5456.59	CNDP1	CNDP1	Q96KN2	IFNA1.18389.11	0.114615	0.348367	0.68603
ITM2C.10560.1	ITM2C	ITM2C	Q9NQX7	IFNA1.18389.11	0.114505	0.348831	0.686125
LTA.LTB.3506.49	Lymphotoxin a2/b1	LTA LTB	P01374, Q06643	IFNA1.18389.11	0.113993	0.351002	0.688119
KLRB1.10809.14	KLRB1	KLRB1	Q12918	IFNA1.18389.11	0.113738	0.352091	0.689276
SPINK5.8028.22	SPINK5	SPINK5	Q9NQ38	IFNA1.18389.11	0.113555	0.35287	0.689276
DHX9.10527.22	DHX9	DHX9	Q08211	IFNA1.18389.11	0.113518	0.353026	0.689276
LEAP2.5708.1	LEAP2	LEAP2	Q969E1	IFNA1.18389.11	0.113518	0.353026	0.689276
OSM.14063.17	OSM	OSM	P13725	IFNA1.18389.11	0.113409	0.353494	0.68963
HNF4A.10041.3	HNF4A	HNF4A	P41235	IFNA1.18389.11	0.113263	0.354119	0.690067
PCDHB2.10748.216	PCDB2	PCDHB2	Q9Y5E7	IFNA1.18389.11	0.11319	0.354432	0.690067
PELO.12431.13	PELO	PELO	Q9BRX2	IFNA1.18389.11	0.113043	0.355057	0.690067
BST1.4535.50	BST1	BST1	Q10588	IFNA1.18389.11	0.113007	0.355214	0.690067
EVL.11656.110	EVL	EVL	Q9UI08	IFNA1.18389.11	0.112861	0.355841	0.690067
CSF2RB.11137.43	IL3RB	CSF2RB	P32927	IFNA1.18389.11	0.112569	0.357096	0.690067
DDX25.13984.23	DDX25	DDX25	Q9UHL0	IFNA1.18389.11	0.112386	0.357882	0.690067
JUP.16768.3	PLAK	JUP	P14923	IFNA1.18389.11	0.112386	0.357882	0.690067
C4BPB.7155.46	C4b-binding protein beta chain	C4BPB	P20851	IFNA1.18389.11	0.111984	0.359614	0.691466
TPST1.7928.183	TPST1	TPST1	O60507	IFNA1.18389.11	0.111619	0.361194	0.693421
PLEKHA1.12459.13	PKHA1	PLEKHA1	Q9HB21	IFNA1.18389.11	0.111582	0.361352	0.693421
EHBP1.12813.18	EHBP1	EHBP1	Q8NDI1	IFNA1.18389.11	0.111399	0.362144	0.693556
EBI3.10851.77	IL27B	EBI3	Q14213	IFNA1.18389.11	0.111144	0.363254	0.695127
ECE1.8767.44	Endothelin-converting enzyme 1	ECE1	P42892	IFNA1.18389.11	0.110924	0.364207	0.69612
OLFML3.8660.5	OLFL3	OLFML3	Q9NRN5	IFNA1.18389.11	0.110815	0.364684	0.696755
HSPA1B.18901.26	HS71B	HSPA1B	P0DMV9	IFNA1.18389.11	0.110705	0.365161	0.69739
CPA2.9276.7	CBPA2	CPA2	P48052	IFNA1.18389.11	0.110559	0.365799	0.697499
MAPKAPK5.8382.47	MAPK5	MAPKAPK5	Q8IW41	IFNA1.18389.11	0.110559	0.365799	0.697499
KRT16.18905.5	Keratin-16	KRT16	P08779	IFNA1.18389.11	0.11034	0.366756	0.698216
C8G.14708.59	CO8G	C8G	P07360	IFNA1.18389.11	0.109974	0.368354	0.698825
AS3MT.18417.3	AS3MT	AS3MT	Q9HBK9	IFNA1.18389.11	0.109901	0.368675	0.698825
CNRIP1.18218.48	CB032	CNRIP1	Q96F85	IFNA1.18389.11	0.109646	0.369797	0.699629
THBS4.3340.53	TSP4	THBS4	P35443	IFNA1.18389.11	0.109646	0.369797	0.699629
FEN1.12577.100	FLAP endonuclease-1	FEN1	P39748	IFNA1.18389.11	0.109609	0.369957	0.699629
SNRPF.5494.52	RUXF	SNRPF	P62306	IFNA1.18389.11	0.109244	0.371565	0.700306
APAF1.13583.19	Apaf-1	APAF1	O14727	IFNA1.18389.11	0.109171	0.371886	0.700306
ZNRF3.10390.21	ZNRF3	ZNRF3	Q9ULT6	IFNA1.18389.11	0.109061	0.37237	0.700306
NFATC1.14286.2	NF-ATc1	NFATC1	O95644	IFNA1.18389.11	0.108915	0.373015	0.70105
PLAUR.2652.15	suPAR	PLAUR	Q03405	IFNA1.18389.11	0.10855	0.37463	0.70105
ASF1A.18172.71	ASF1A	ASF1A	Q9Y294	IFNA1.18389.11	0.108513	0.374791	0.70105
FAM213A.13423.94	CJ058	FAM213A	Q9BRX8	IFNA1.18389.11	0.108075	0.376736	0.702743
HERPUD2.9779.63	HERP2	HERPUD2	Q9BSE4	IFNA1.18389.11	0.107563	0.379012	0.704045
DRGX.8034.6	DRGX	DRGX	A6NNA5	IFNA1.18389.11	0.107526	0.379175	0.704045
ACVR2A.19208.8	Activin RIIA	ACVR2A	P27037	IFNA1.18389.11	0.10749	0.379338	0.704045
PRND.18231.147	PRND	PRND	Q9UKY0	IFNA1.18389.11	0.10749	0.379338	0.704045
TMPRSS6.11239.49	TMPS6	TMPRSS6	Q8IU80	IFNA1.18389.11	0.107307	0.380153	0.704741
FCGR3B.3311.27	FCG3B	FCGR3B	O75015	IFNA1.18389.11	0.106905	0.38195	0.706385
POMK.10582.36	SG196	POMK	Q9H5K3	IFNA1.18389.11	0.106869	0.382114	0.706385
RAP2A.9885.41	RAP2A	RAP2A	P10114	IFNA1.18389.11	0.106869	0.382114	0.706385
VEGFA.2597.8	VEGF	VEGFA	P15692	IFNA1.18389.11	0.106759	0.382605	0.706385
NCAM2.6507.16	NCAM2	NCAM2	O15394	IFNA1.18389.11	0.106686	0.382933	0.706385
USP25.9215.117	UBP25	USP25	Q9UHP3	IFNA1.18389.11	0.106503	0.383752	0.706781
CRYGS.19311.15	CRBS	CRYGS	P22914	IFNA1.18389.11	0.106175	0.385231	0.708418
RLN2.6621.10	REL2	RLN2	P04090	IFNA1.18389.11	0.105809	0.386878	0.710359
KIR2DL3.17153.46	KI2L3	KIR2DL3	P43628	IFNA1.18389.11	0.105736	0.387207	0.710422
ETFA.17435.43	ETFA	ETFA	P13804	IFNA1.18389.11	0.10559	0.387868	0.710708
REPIN1.13554.78	REPI1	REPIN1	Q9BWE0	IFNA1.18389.11	0.10548	0.388363	0.710708
TMEM167B.13421.17	KISHB	TMEM167B	Q9NRX6	IFNA1.18389.11	0.10548	0.388363	0.710708
NOTCH1.5107.7	Notch 1	NOTCH1	P46531	IFNA1.18389.11	0.105444	0.388529	0.710708
DUSP6.12341.8	DUS6	DUSP6	Q16828	IFNA1.18389.11	0.105407	0.388694	0.710708
MBL2.3000.66	MBL	MBL2	P11226	IFNA1.18389.11	0.105188	0.389687	0.711711
FCN1.15582.25	FCN1	FCN1	O00602	IFNA1.18389.11	0.105042	0.390349	0.71184
TCN2.15560.52	Apo-TC II	TCN2	P20062	IFNA1.18389.11	0.104969	0.390681	0.711904
ERO1LB.7994.41	ERO1B	ERO1LB	Q86YB8	IFNA1.18389.11	0.104859	0.391179	0.712002
LY9.3324.51	LY9	LY9	Q9HBG7	IFNA1.18389.11	0.104823	0.391345	0.712034
YWHAG.4179.57	14-3-3 protein gamma	YWHAG	P61981	IFNA1.18389.11	0.104604	0.392341	0.712769
KDSR.19483.16	KDSR	KDSR	Q06136	IFNA1.18389.11	0.104567	0.392508	0.712801
IL22.2778.10	IL-22	IL22	Q9GZX6	IFNA1.18389.11	0.104531	0.392674	0.712834
BCL2L1.4423.77	BCL2-like 1 protein	BCL2L1	Q07817	IFNA1.18389.11	0.104129	0.394506	0.713968
SRP19.18257.64	SRP19	SRP19	P09132	IFNA1.18389.11	0.103909	0.395508	0.713968
HNRNPR.13512.28	HNRPR	HNRNPR	O43390	IFNA1.18389.11	0.103873	0.395675	0.713968
RBM22.12980.31	RBM22	RBM22	Q9NW64	IFNA1.18389.11	0.103727	0.396344	0.71437
KRT72.11566.48	Keratin 72	KRT72	Q14CN4	IFNA1.18389.11	0.103581	0.397013	0.714505
GABARAP.17735.130	GBRAP	GABARAP	O95166	IFNA1.18389.11	0.103398	0.397851	0.715744
NGFR.8374.5	NGF R	NGFR	P08138	IFNA1.18389.11	0.103325	0.398186	0.71608
MXRA8.10521.10	MXRA8	MXRA8	Q9BRK3	IFNA1.18389.11	0.103288	0.398354	0.716113
RUFY1.11425.31	RUFY1	RUFY1	Q96T51	IFNA1.18389.11	0.103142	0.399025	0.717052
C4A.C4B.18821.9	C4a	C4A C4B	P0C0L4 P0C0L5	IFNA1.18389.11	0.102923	0.400034	0.717392
HN1.19335.2	HN1	HN1	Q9UK76	IFNA1.18389.11	0.102923	0.400034	0.717392
MPZ.10615.18	MYP0	MPZ	P25189	IFNA1.18389.11	0.102886	0.400202	0.717392
CHST3.7189.55	CHST3	CHST3	Q7LGC8	IFNA1.18389.11	0.10285	0.40037	0.717392
LILRA5.7787.25	LIRA5	LILRA5	A6NI73	IFNA1.18389.11	0.102777	0.400707	0.717392
PIR.13634.209	PIR	PIR	O00625	IFNA1.18389.11	0.102484	0.402055	0.717934
PTPRR.6361.49	PTPRR	PTPRR	Q15256	IFNA1.18389.11	0.102411	0.402392	0.718003
ST8SIA3.6929.10	SIA8C	ST8SIA3	O43173	IFNA1.18389.11	0.102411	0.402392	0.718003
LCTL.10890.135	LCTL	LCTL	Q6UWM7	IFNA1.18389.11	0.102338	0.40273	0.718072
WDR5.17760.128	WDR5	WDR5	P61964	IFNA1.18389.11	0.102229	0.403236	0.718709
HDGFRP3.18899.82	HDGR3	HDGFRP3	Q9Y3E1	IFNA1.18389.11	0.102119	0.403744	0.718813
GDF11.14587.16	GDF-11	GDF11	O95390	IFNA1.18389.11	0.101827	0.405098	0.720423
PTPRJ.8250.2	PTPRJ	PTPRJ	Q12913	IFNA1.18389.11	0.101681	0.405776	0.721235
ISLR2.13124.20	ISLR2	ISLR2	Q6UXK2	IFNA1.18389.11	0.101608	0.406115	0.721235
CRNN.17738.7	CRNN	CRNN	Q9UBG3	IFNA1.18389.11	0.101571	0.406285	0.721235
ADM.14115.34	Adrenomedullin	ADM	P35318	IFNA1.18389.11	0.101535	0.406454	0.721235
AXIN2.8429.16	AXIN2	AXIN2	Q9Y2T1	IFNA1.18389.11	0.101352	0.407304	0.721943
DUSP26.8967.6	DUS26	DUSP26	Q9BV47	IFNA1.18389.11	0.101242	0.407814	0.722048
GRP.5897.58	Gastrin-releasing peptide	GRP	P07492	IFNA1.18389.11	0.10095	0.409176	0.722862
LRRC4B.11911.13	LRC4B	LRRC4B	Q9NT99	IFNA1.18389.11	0.100621	0.410711	0.72317
LRRTM2.6904.14	LRRT2	LRRTM2	O43300	IFNA1.18389.11	0.100585	0.410882	0.72317
XG.8044.90	XG	XG	P55808	IFNA1.18389.11	0.100512	0.411224	0.72317
FCN3.5462.62	Ficolin-3	FCN3	O75636	IFNA1.18389.11	0.100475	0.411394	0.72317
HMOX1.17398.55	HO-1	HMOX1	P09601	IFNA1.18389.11	0.100438	0.411565	0.72317
ARPP21.12860.7	cAMP-regulated phosphoprotein 21	ARPP21	Q9UBL0	IFNA1.18389.11	0.100402	0.411736	0.72317
BCL2L11.17451.13	BIM	BCL2L11	O43521	IFNA1.18389.11	0.100402	0.411736	0.72317
UMOD.9451.20	Uromodulin	UMOD	P07911	IFNA1.18389.11	0.0999269	0.413963	0.724662
FGF19.13724.27	FGF-19	FGF19	O95750	IFNA1.18389.11	0.0998904	0.414135	0.724699
ING4.17671.58	ING4	ING4	Q9UNL4	IFNA1.18389.11	0.0997808	0.41465	0.725072
TYMP.11361.73	TP	TYMP	P19971	IFNA1.18389.11	0.0994885	0.416025	0.725892
ENG.4908.6	Endoglin	ENG	P17813	IFNA1.18389.11	0.099452	0.416197	0.725929
APOC2.6350.43	Apo C-II	APOC2	P02655	IFNA1.18389.11	0.0992327	0.417231	0.727204
BACH1.12451.62	BACH1	BACH1	O14867	IFNA1.18389.11	0.0991231	0.417748	0.727577
DEFB113.13374.4	DB113	DEFB113	Q30KQ7	IFNA1.18389.11	0.098977	0.418438	0.727725
FRRS1L.7976.19	FRS1L	FRRS1L	Q9P0K9	IFNA1.18389.11	0.0989404	0.418611	0.727762
ENTPD2.18887.7	ENTP2	ENTPD2	Q9Y5L3	IFNA1.18389.11	0.0985751	0.420339	0.729448
CT55.9363.11	CX048	CT55	Q8WUE5	IFNA1.18389.11	0.0984289	0.421032	0.729597
LHCGR.14634.13	LSHR	LHCGR	P22888	IFNA1.18389.11	0.098027	0.42294	0.731396
IL17RA.2992.59	IL-17 sR	IL17RA	Q96F46	IFNA1.18389.11	0.0978809	0.423635	0.731471
NRXN1.5110.84	NRX1B	NRXN1	P58400	IFNA1.18389.11	0.0977713	0.424157	0.731621
ENTPD6.8932.1	ENTP6	ENTPD6	O75354	IFNA1.18389.11	0.0977347	0.424331	0.731621
PRG2.7258.5	EMBP	PRG2	P13727	IFNA1.18389.11	0.0974425	0.425725	0.731738
CCL2.2578.67	MCP-1	CCL2	P13500	IFNA1.18389.11	0.0973694	0.426074	0.731738
CAV3.8690.25	CAV3	CAV3	P56539	IFNA1.18389.11	0.0971502	0.427121	0.732752
EMC4.13516.46	TMM85	EMC4	Q5J8M3	IFNA1.18389.11	0.0970771	0.42747	0.732828
ODC1.13689.2	Ornithine decarboxylase	ODC1	P11926	IFNA1.18389.11	0.097004	0.42782	0.732905
CLEC4D.7752.31	CLC4D	CLEC4D	Q8WXI8	IFNA1.18389.11	0.0968213	0.428695	0.733619
SORD.15447.45	Sorbitol dehydrogenase	SORD	Q00796	IFNA1.18389.11	0.0968213	0.428695	0.733619
IGFBP7.3320.49	IGFBP-7	IGFBP7	Q16270	IFNA1.18389.11	0.0967483	0.429045	0.733696
SMC3.14324.52	CSPG6	SMC3	Q9UQE7	IFNA1.18389.11	0.0966387	0.42957	0.733744
NCR3.3003.29	NKp30	NCR3	O14931	IFNA1.18389.11	0.0963829	0.430798	0.733861
TNFSF14.5355.69	LIGHT	TNFSF14	O43557	IFNA1.18389.11	0.0963464	0.430974	0.733861
DUSP13.6525.17	DUSP13	DUSP13	Q6B8I1	IFNA1.18389.11	0.0962002	0.431676	0.734537
CHRD.13438.115	CHRD	CHRD	Q9H2X0	IFNA1.18389.11	0.0960541	0.432379	0.735473
KLRG2.10693.43	KLRG2	KLRG2	A4D1S0	IFNA1.18389.11	0.0959445	0.432907	0.73559
TMEM52B.9778.45	TM52B	TMEM52B	Q4KMG9	IFNA1.18389.11	0.0958714	0.433259	0.735929
C7orf73.8927.6	CG073	C7orf73	E0CX11	IFNA1.18389.11	0.0957983	0.433612	0.736007
SEMA6B.5121.3	SEM6B	SEMA6B	Q9H3T3	IFNA1.18389.11	0.0956887	0.43414	0.736384
MYZAP.9055.81	MYZAP	MYZAP	P0CAP1	IFNA1.18389.11	0.095506	0.435022	0.7371
LTBP4.13133.73	LTBP4	LTBP4	Q8N2S1	IFNA1.18389.11	0.095433	0.435375	0.737179
C1orf115.8366.19	CA115	C1orf115	Q9H7X2	IFNA1.18389.11	0.0953599	0.435729	0.737257
TBPL1.18434.141	TBPL1	TBPL1	P62380	IFNA1.18389.11	0.0953599	0.435729	0.737257
IL1RL1.4234.8	IL-1 R4	IL1RL1	Q01638	IFNA1.18389.11	0.0950676	0.437143	0.738871
MADCAM1.11258.41	MAdCAM-1	MADCAM1	Q13477	IFNA1.18389.11	0.094958	0.437674	0.738989
KCNG4.13525.17	KCNG4	KCNG4	Q8TDN1	IFNA1.18389.11	0.0947753	0.43856	0.739485
MFGE8.4455.89	MFGM	MFGE8	Q08431	IFNA1.18389.11	0.0947396	0.438734	0.739485
SPINK4.19213.1	ISK4	SPINK4	O60575	IFNA1.18389.11	0.0946657	0.439093	0.739565
GABARAPL1.12661.44	GBRL1	GABARAPL1	Q9H0R8	IFNA1.18389.11	0.0945926	0.439448	0.739644
UBE2D2.18842.24	UB2D2	UBE2D2	P62837	IFNA1.18389.11	0.094483	0.43998	0.739764
GALNT1.7090.17	GALT1	GALNT1	Q10472	IFNA1.18389.11	0.0942273	0.441225	0.740561
TREX2.17829.2	TREX2	TREX2	Q9BQ50	IFNA1.18389.11	0.0940446	0.442115	0.740842
EHMT2.5843.60	NG36	EHMT2	Q96KQ7	IFNA1.18389.11	0.0939715	0.442471	0.740842
SDSL.17777.31	SDSL	SDSL	Q96GA7	IFNA1.18389.11	0.0939715	0.442471	0.740842
SCARA3.11292.13	SCAR3	SCARA3	Q6AZY7	IFNA1.18389.11	0.0938984	0.442827	0.740923
MCEMP1.6283.60	MCEM1	MCEMP1	Q8IX19	IFNA1.18389.11	0.0936427	0.444076	0.741979
EMILIN3.8773.172	EMIL3	EMILIN3	Q9NT22	IFNA1.18389.11	0.0936061	0.444255	0.74202
LINGO3.10827.67	LIGO3	LINGO3	P0C6S8	IFNA1.18389.11	0.09346	0.44497	0.742697
TEK.3773.15	sTie-2	TEK	Q02763	IFNA1.18389.11	0.0932042	0.446222	0.743497
FOXL2.11375.49	FOXL2	FOXL2	P58012	IFNA1.18389.11	0.0931312	0.44658	0.743578
NRXN2.8876.51	NRX2B	NRXN2	P58401	IFNA1.18389.11	0.0927293	0.448553	0.745816
GIP.5755.29	GIP	GIP	P09681	IFNA1.18389.11	0.0925831	0.449271	0.745816
ARL2BP.18407.36	AR2BP	ARL2BP	Q9Y2Y0	IFNA1.18389.11	0.09251	0.449631	0.745816
CBX1.18817.50	CBX1	CBX1	P83916	IFNA1.18389.11	0.09251	0.449631	0.745816
TBP.2875.15	TBP	TBP	P20226	IFNA1.18389.11	0.0923639	0.45035	0.746535
NISCH.12738.43	NISCH	NISCH	Q9Y2I1	IFNA1.18389.11	0.0921081	0.451611	0.747553
PSMA3.18926.7	PSA3	PSMA3	P25788	IFNA1.18389.11	0.0918159	0.453054	0.74891
SERPINB5.15417.3	Maspin	SERPINB5	P36952	IFNA1.18389.11	0.0913774	0.455223	0.750853
EMC1.11989.35	EMC1	EMC1	Q8N766	IFNA1.18389.11	0.0913409	0.455404	0.750853
HSPA1A.10803.22	HSP 70	HSPA1A	P0DMV8	IFNA1.18389.11	0.0913409	0.455404	0.750853
SMIM10.9379.248	CX069	SMIM10	Q96HG1	IFNA1.18389.11	0.0912678	0.455767	0.750853
INHBB.13676.46	Inhibin bB chain	INHBB	P09529	IFNA1.18389.11	0.0910121	0.457036	0.75217
RCN3.16858.384	RCN3	RCN3	Q96D15	IFNA1.18389.11	0.0909024	0.45758	0.752202
ADPRHL2.17332.3	ARHL2	ADPRHL2	Q9NX46	IFNA1.18389.11	0.0908659	0.457761	0.752202
CDH6.16312.45	Cadherin-6	CDH6	P55285	IFNA1.18389.11	0.0907198	0.458488	0.752202
NAGPA.11208.15	NAGPA	NAGPA	Q9UK23	IFNA1.18389.11	0.0906467	0.458852	0.752285
RBM24.11380.84	RBM24	RBM24	Q9BX46	IFNA1.18389.11	0.0900256	0.461948	0.755044
SELL.4831.4	sL-Selectin	SELL	P14151	IFNA1.18389.11	0.0898794	0.462678	0.755467
LETMD1.5751.14	HCCR-1	LETMD1	Q6P1Q0	IFNA1.18389.11	0.0898429	0.462861	0.755509
PCDHGC3.7859.21	PCDGK	PCDHGC3	Q9UN70	IFNA1.18389.11	0.0897698	0.463227	0.755592
PRRG4.9579.59	TMG4	PRRG4	Q9BZD6	IFNA1.18389.11	0.0896237	0.463958	0.756272
ATF6B.11387.3	ATF6B	ATF6B	Q99941	IFNA1.18389.11	0.0895506	0.464324	0.756355
C6orf89.10885.36	CF089	C6orf89	Q6UWU4	IFNA1.18389.11	0.0894775	0.46469	0.756695
CNTF.3489.9	CNTF	CNTF	P26441	IFNA1.18389.11	0.089441	0.464873	0.756737
RGS7.12538.19	RGS7	RGS7	P49802	IFNA1.18389.11	0.0892948	0.465606	0.757417
KIAA1161.8093.13	K1161	KIAA1161	Q6NSJ0	IFNA1.18389.11	0.0891487	0.466339	0.757584
OIT3.6296.36	OIT3	OIT3	Q8WWZ8	IFNA1.18389.11	0.0891487	0.466339	0.757584
CDKN2B.9874.28	p15-INK4b	CDKN2B	P42772	IFNA1.18389.11	0.0890391	0.46689	0.758222
MAGEB10.11456.2	MAGBA	MAGEB10	Q96LZ2	IFNA1.18389.11	0.0888564	0.467808	0.759457
KIN.13476.16	KIN17	KIN	O60870	IFNA1.18389.11	0.0887842	0.468171	0.75979
IL2.3070.1	IL-2	IL2	P60568	IFNA1.18389.11	0.0886737	0.468727	0.760133
C1QL4.7132.55	C1QL4	C1QL4	Q86Z23	IFNA1.18389.11	0.0886007	0.469095	0.760133
NTRK2.4866.59	TrkB	NTRK2	Q16620	IFNA1.18389.11	0.088491	0.469647	0.760133
OAF.6414.8	OAF	OAF	Q86UD1	IFNA1.18389.11	0.0883814	0.4702	0.760515
ZWINT.18286.3	ZWINT	ZWINT	O95229	IFNA1.18389.11	0.0883084	0.470568	0.760599
NRG1.9178.30	NEUREGULIN-1	NRG1	Q02297	IFNA1.18389.11	0.0882718	0.470753	0.760641
SIGLEC6.2741.22	Siglec-6	SIGLEC6	O43699	IFNA1.18389.11	0.0881257	0.47149	0.761577
EGFR.2677.1	ERBB1	EGFR	P00533	IFNA1.18389.11	0.0880891	0.471675	0.761619
PYCR1.18170.46	P5CR1	PYCR1	P32322	IFNA1.18389.11	0.087943	0.472413	0.762044
GPX1.15591.28	Glutathione peroxidase	GPX1	P07203	IFNA1.18389.11	0.0877603	0.473337	0.763023
GUSB.15562.24	BGLR	GUSB	P08236	IFNA1.18389.11	0.0877603	0.473337	0.763023
IGHG2.13230.174	IgG2, Kappa	IGHG2	P01859	IFNA1.18389.11	0.0875411	0.474448	0.764043
TMEM132D.13416.8	T132D	TMEM132D	Q14C87	IFNA1.18389.11	0.0875046	0.474633	0.764086
PMS2.11312.40	PMS2	PMS2	P54278	IFNA1.18389.11	0.087395	0.475188	0.764212
MCL1.10396.6	Mcl-1	MCL1	Q07820	IFNA1.18389.11	0.0872123	0.476115	0.76468
AGER.4125.52	sRAGE	AGER	Q15109	IFNA1.18389.11	0.0869565	0.477415	0.765743
PDGFC.13658.31	PDGF-CC	PDGFC	Q9NRA1	IFNA1.18389.11	0.0867738	0.478344	0.765958
ARHGEF10.9061.3	ARHGA	ARHGEF10	O15013	IFNA1.18389.11	0.0866642	0.478902	0.765958
C18orf32.8236.8	CR032	C18orf32	Q8TCD1	IFNA1.18389.11	0.0866642	0.478902	0.765958
DNAJC27.12799.65	DJC27	DNAJC27	Q9NZQ0	IFNA1.18389.11	0.0866642	0.478902	0.765958
SPOCK2.5491.12	Testican-2	SPOCK2	Q92563	IFNA1.18389.11	0.0865546	0.47946	0.765958
LEFTY2.15503.15	Lefty-A	LEFTY2	O00292	IFNA1.18389.11	0.0864815	0.479833	0.766298
MAPK11.5004.69	MK11	MAPK11	Q15759	IFNA1.18389.11	0.0862623	0.480951	0.767107
TNFRSF12A.5138.50	TWEAKR	TNFRSF12A	Q9NP84	IFNA1.18389.11	0.0862258	0.481138	0.767107
WNT11.6624.94	WNT11	WNT11	O96014	IFNA1.18389.11	0.0862258	0.481138	0.767107
CA2.4970.55	carbonic anhydrase II	CA2	P00918	IFNA1.18389.11	0.0858239	0.483192	0.769107
PVR.8064.125	Poliovirus receptor	PVR	P15151	IFNA1.18389.11	0.0858239	0.483192	0.769107
BMP1.3348.49	BMP-1	BMP1	P13497	IFNA1.18389.11	0.0857508	0.483566	0.769448
B3GALT2.11638.42	B3GT2	B3GALT2	O43825	IFNA1.18389.11	0.0857143	0.483753	0.76949
POFUT1.5634.39	OFUT1	POFUT1	Q9H488	IFNA1.18389.11	0.0855681	0.484501	0.769917
XXYLT1.6375.75	XXLT1	XXYLT1	Q8NBI6	IFNA1.18389.11	0.0855316	0.484689	0.76996
PRG3.9015.1	PRG3	PRG3	Q9Y2Y8	IFNA1.18389.11	0.0854585	0.485063	0.7703
FH.13384.110	FUMH	FH	P07954	IFNA1.18389.11	0.0853124	0.485813	0.770727
INHBA.INHBB.8467.9	Activin AB	INHBA INHBB	P08476 P09529	IFNA1.18389.11	0.0852393	0.486188	0.770813
CCNH.9848.22	Cyclin H	CCNH	P51946	IFNA1.18389.11	0.0851662	0.486563	0.770871
PDE4A.18918.86	PDE4A	PDE4A	P27815	IFNA1.18389.11	0.0850566	0.487126	0.770871
ENTPD1.3182.38	CD39	ENTPD1	P49961	IFNA1.18389.11	0.0849105	0.487878	0.770871
SURF1.8009.121	SURF1	SURF1	Q15526	IFNA1.18389.11	0.0848739	0.488066	0.770871
PTH.5954.62	PTH	PTH	P01270	IFNA1.18389.11	0.0845817	0.48957	0.771089
TMEM59L.9959.60	TM59L	TMEM59L	Q9UK28	IFNA1.18389.11	0.084472	0.490135	0.771221
ANXA2.13700.10	annexin II	ANXA2	P07355	IFNA1.18389.11	0.0842894	0.491078	0.77199
PSMB9.18942.11	PSB9	PSMB9	P28065	IFNA1.18389.11	0.0842528	0.491266	0.77199
FIGF.13098.93	VEGF-D	FIGF	O43915	IFNA1.18389.11	0.0842163	0.491455	0.772034
CA3.3799.11	Carbonic anhydrase III	CA3	P07451	IFNA1.18389.11	0.0840336	0.492398	0.772254
APOA1.2750.3	Apo A-I	APOA1	P02647	IFNA1.18389.11	0.0839605	0.492776	0.772313
TRABD.11262.39	TRABD	TRABD	Q9H4I3	IFNA1.18389.11	0.0839605	0.492776	0.772313
FARS2.13941.82	SYFM	FARS2	O95363	IFNA1.18389.11	0.0837779	0.493721	0.772313
NR3C2.12931.16	MCR	NR3C2	P08235	IFNA1.18389.11	0.0834856	0.495235	0.773556
IQCF1.7991.54	IQCF1	IQCF1	Q8N6M8	IFNA1.18389.11	0.083376	0.495803	0.773556
POMC.9204.33	Corticotropin-lipotropin	POMC	P01189	IFNA1.18389.11	0.0833394	0.495993	0.773601
CA8.11390.24	Carbonic Anhydrase VIII	CA8	P35219	IFNA1.18389.11	0.0832664	0.496372	0.77369
PTPRD.9296.15	PTPRD	PTPRD	P23468	IFNA1.18389.11	0.0829741	0.49789	0.775051
HPRT1.19290.5	HPRT	HPRT1	P00492	IFNA1.18389.11	0.0826818	0.499411	0.775134
DEFB112.5689.1	DB112	DEFB112	Q30KQ8	IFNA1.18389.11	0.0826452	0.499601	0.775134
PF4V1.5663.18	PF4V	PF4V1	P10720	IFNA1.18389.11	0.0826087	0.499791	0.775134
SIGLEC9.3007.7	Siglec-9	SIGLEC9	Q9Y336	IFNA1.18389.11	0.0826087	0.499791	0.775134
ACTN2.9844.138	ACTN2	ACTN2	P35609	IFNA1.18389.11	0.0825722	0.499982	0.775134
CCL4L1.2781.63	LAG-1	CCL4L1	Q8NHW4	IFNA1.18389.11	0.0825722	0.499982	0.775134
PGAM1.3896.5	Phosphoglycerate mutase 1	PGAM1	P18669	IFNA1.18389.11	0.0823164	0.501315	0.77636
CEACAM4.10910.6	CEAM4	CEACAM4	O75871	IFNA1.18389.11	0.0822068	0.501887	0.776995
CST4.14076.74	Cystatin-S	CST4	P01036	IFNA1.18389.11	0.0821703	0.502078	0.77704
YBX1.9751.72	NSEP1	YBX1	P67809	IFNA1.18389.11	0.081951	0.503223	0.777811
CDCP1.8589.13	CDCP1	CDCP1	Q9H5V8	IFNA1.18389.11	0.081878	0.503605	0.777901
CXCL8.3447.64	IL-8	CXCL8	P10145	IFNA1.18389.11	0.0818049	0.503987	0.778241
NLGN2.9772.153	NLGN2	NLGN2	Q8NFZ4	IFNA1.18389.11	0.0815857	0.505134	0.778432
HIF1A.13089.6	HIF-1a	HIF1A	Q16665	IFNA1.18389.11	0.0814761	0.505709	0.778432
ALB.18380.78	Albumin	ALB	P02768	IFNA1.18389.11	0.081403	0.506092	0.778432
LAMP1.16902.17	LAMP1	LAMP1	P11279	IFNA1.18389.11	0.081403	0.506092	0.778432
OCRL.10011.65	OCRL	OCRL	Q01968	IFNA1.18389.11	0.081403	0.506092	0.778432
C5orf63.13378.80	YD286	C5orf63	A6NC05	IFNA1.18389.11	0.0813299	0.506475	0.778432
CDC25B.12427.8	MPIP2	CDC25B	P30305	IFNA1.18389.11	0.0812934	0.506666	0.778432
MANEA.8014.359	MANEA	MANEA	Q5SRI9	IFNA1.18389.11	0.0811838	0.507241	0.778432
SERPINA1.3580.25	a1-Antitrypsin	SERPINA1	P01009	IFNA1.18389.11	0.0810011	0.508201	0.778432
ARID1A.9898.161	ARI1A	ARID1A	O14497	IFNA1.18389.11	0.0809646	0.508393	0.778432
HGFAC.3617.80	HGFA	HGFAC	Q04756	IFNA1.18389.11	0.080928	0.508585	0.778432
PITPNB.12484.67	PIPNB	PITPNB	P48739	IFNA1.18389.11	0.0808915	0.508777	0.778432
ADAM22.7933.75	ADA22	ADAM22	Q9P0K1	IFNA1.18389.11	0.080855	0.508969	0.778432
ITIH4.4811.33	ITI heavy chain H4	ITIH4	Q14624	IFNA1.18389.11	0.0808184	0.509161	0.778478
DEFB135.6411.58	DB135	DEFB135	Q30KP9	IFNA1.18389.11	0.0807453	0.509545	0.778571
PSMD5.10716.35	PSMD5	PSMD5	Q16401	IFNA1.18389.11	0.0805992	0.510314	0.778756
UBE2S.17729.20	UBE2S	UBE2S	Q16763	IFNA1.18389.11	0.0805261	0.510699	0.778848
SIGLEC8.7864.3	SIGL8	SIGLEC8	Q9NYZ4	IFNA1.18389.11	0.0803434	0.511662	0.779574
APLP1.7210.25	Amyloid-like protein 1	APLP1	P51693	IFNA1.18389.11	0.0801242	0.512818	0.7801
NAGLU.15509.2	NAG	NAGLU	P54802	IFNA1.18389.11	0.0801242	0.512818	0.7801
SMYD2.12636.113	SMYD2	SMYD2	Q9NRG4	IFNA1.18389.11	0.0797589	0.514748	0.781305
S100A4.14116.129	S100A4	S100A4	P26447	IFNA1.18389.11	0.0795031	0.516101	0.782418
SVIP.18285.6	SVIP	SVIP	Q8NHG7	IFNA1.18389.11	0.0794666	0.516295	0.782418
ADH4.8325.37	ADH4	ADH4	P08319	IFNA1.18389.11	0.07943	0.516488	0.782464
UBE2L6.19190.4	UB2L6	UBE2L6	O14933	IFNA1.18389.11	0.0792474	0.517456	0.783684
KLHL7.12625.138	KLHL7	KLHL7	Q8IXQ5	IFNA1.18389.11	0.0791012	0.518232	0.784364
CARD17.18267.74	CAR17	CARD17	Q5XLA6	IFNA1.18389.11	0.0789551	0.519007	0.785291
LNX1.9936.27	LNX1	LNX1	Q8TBB1	IFNA1.18389.11	0.0785166	0.521338	0.786589
PGAM2.15524.30	PGAM2	PGAM2	P15259	IFNA1.18389.11	0.0785166	0.521338	0.786589
CARHSP1.12808.103	CHSP1	CARHSP1	Q9Y2V2	IFNA1.18389.11	0.0784436	0.521727	0.786929
HNRNPA2B1.5351.52	hnRNP A2/B1	HNRNPA2B1	P22626	IFNA1.18389.11	0.0783705	0.522116	0.787269
LINGO1.6620.82	LIGO1	LINGO1	Q96FE5	IFNA1.18389.11	0.0782974	0.522505	0.787535
SENP7.12626.6	SENP7	SENP7	Q9BQF6	IFNA1.18389.11	0.0780782	0.523674	0.787535
STX10.12842.43	STX10	STX10	O60499	IFNA1.18389.11	0.0780782	0.523674	0.787535
RAPGEF5.9059.14	RPGF5	RAPGEF5	Q92565	IFNA1.18389.11	0.0779686	0.524259	0.787535
BIRC3.4973.18	cIAP-2	BIRC3	Q13489	IFNA1.18389.11	0.0778224	0.525039	0.787969
UMODL1.9114.84	UROL1	UMODL1	Q5DID0	IFNA1.18389.11	0.0776032	0.526211	0.789234
FAM150B.6284.7	F150B	FAM150B	Q6UX46	IFNA1.18389.11	0.0773109	0.527775	0.789645
SUMF2.6069.71	SUMF2	SUMF2	Q8NBJ7	IFNA1.18389.11	0.0773109	0.527775	0.789645
FUT9.6991.24	FUT9	FUT9	Q9Y231	IFNA1.18389.11	0.0772013	0.528362	0.789645
GALNT16.8923.94	GLTL1	GALNT16	Q8N428	IFNA1.18389.11	0.0772013	0.528362	0.789645
FAM3D.13102.1	FAM3D	FAM3D	Q96BQ1	IFNA1.18389.11	0.0771282	0.528753	0.789645
ENGASE.16781.2	ENASE	ENGASE	Q8NFI3	IFNA1.18389.11	0.0770917	0.528949	0.789645
SCIMP.10510.62	SCIMP	SCIMP	Q6UWF3	IFNA1.18389.11	0.0770917	0.528949	0.789645
IL21R.9366.54	IL-21 sR	IL21R	Q9HBE5	IFNA1.18389.11	0.0769821	0.529537	0.789826
CACNA2D3.8885.6	CA2D3	CACNA2D3	Q8IZS8	IFNA1.18389.11	0.0769456	0.529733	0.789826
RNF128.8633.18	RN128	RNF128	Q8TEB7	IFNA1.18389.11	0.0768725	0.530125	0.789826
IGHM.IGJ.IGK.IGL.3069.52	IgM	IGHM IGJ IGK@ IGL@	P01871	IFNA1.18389.11	0.0767994	0.530517	0.789826
SYT8.7932.23	SYT8	SYT8	Q8NBV8	IFNA1.18389.11	0.0767629	0.530713	0.789826
STX1A.19553.14	STX1a	STX1A	Q16623	IFNA1.18389.11	0.0766898	0.531106	0.789921
RPS7.3864.5	RS7	RPS7	P62081	IFNA1.18389.11	0.0763244	0.53307	0.791421
GCK.12960.9	HXK4	GCK	P35557	IFNA1.18389.11	0.0762879	0.533267	0.791421
HP.7905.30	HPT	HP	P00738	IFNA1.18389.11	0.0762879	0.533267	0.791421
SERPINB1.10737.96	Serpin B1	SERPINB1	P30740	IFNA1.18389.11	0.0762879	0.533267	0.791421
RPS6KB1.8962.48	KS6B1	RPS6KB1	P23443	IFNA1.18389.11	0.0761418	0.534054	0.792344
CLEC11A.4500.50	SCGF-alpha	CLEC11A	Q9Y240	IFNA1.18389.11	0.0760322	0.534644	0.792487
IGFBP1.2771.35	IGFBP-1	IGFBP1	P08833	IFNA1.18389.11	0.0760322	0.534644	0.792487
F7.3184.25	Coagulation Factor VII	F7	P08709	IFNA1.18389.11	0.0758129	0.535826	0.793505
SULT1E1.16932.5	SULT 1E	SULT1E1	P49888	IFNA1.18389.11	0.0758129	0.535826	0.793505
C2orf66.5677.15	CB066	C2orf66	Q6UXQ4	IFNA1.18389.11	0.0757764	0.536023	0.793552
BMP7.2972.57	BMP-7	BMP7	P18075	IFNA1.18389.11	0.0756303	0.536812	0.794231
STX6.10945.11	Syntaxin-6	STX6	O43752	IFNA1.18389.11	0.0755206	0.537404	0.794618
VOPP1.14618.26	ECOP	VOPP1	Q96AW1	IFNA1.18389.11	0.0755206	0.537404	0.794618
CSDC2.12754.14	CSDC2	CSDC2	Q9Y534	IFNA1.18389.11	0.0754841	0.537602	0.794665
NCF1.17766.5	NCF-1	NCF1	P14598	IFNA1.18389.11	0.0751918	0.539182	0.796267
STC2.6231.46	STC2	STC2	O76061	IFNA1.18389.11	0.0751553	0.53938	0.796315
CNTNAP2.6965.19	CNTP2	CNTNAP2	Q9UHC6	IFNA1.18389.11	0.0750091	0.540171	0.796694
ERAP2.8960.3	LRAP	ERAP2	Q6P179	IFNA1.18389.11	0.0749726	0.540369	0.796694
COL3A1.18880.81	Collagen Type III	COL3A1	P02461	IFNA1.18389.11	0.074863	0.540963	0.796694
DCAF5.11283.13	DCAF5	DCAF5	Q96JK2	IFNA1.18389.11	0.0745342	0.542747	0.797367
CASK.16754.40	CSKP	CASK	O14936	IFNA1.18389.11	0.0744611	0.543144	0.797463
MGAT2.6909.40	MGAT2	MGAT2	Q10469	IFNA1.18389.11	0.0744611	0.543144	0.797463
NFKBIB.17387.27	IKB-beta	NFKBIB	Q15653	IFNA1.18389.11	0.0739496	0.545925	0.800027
HTR6.13561.5	5HT6R	HTR6	P50406	IFNA1.18389.11	0.073913	0.546124	0.800027
NAE1.18177.49	ULA1	NAE1	Q13564	IFNA1.18389.11	0.07384	0.546522	0.800027
SIRPG.9241.40	SIRPG	SIRPG	Q9P1W8	IFNA1.18389.11	0.07384	0.546522	0.800027
PTN.3045.72	PTN	PTN	P21246	IFNA1.18389.11	0.0738034	0.546721	0.800027
CABP7.7104.71	CABP7	CABP7	Q86V35	IFNA1.18389.11	0.0736938	0.547319	0.800414
SORCS3.15637.38	SORC3	SORCS3	Q9UPU3	IFNA1.18389.11	0.0732919	0.549512	0.801913
CLSTN3.6291.55	Alcadein-beta	CLSTN3	Q9BQT9	IFNA1.18389.11	0.0732189	0.549911	0.802009
FSTL4.9350.3	FSTL4	FSTL4	Q6MZW2	IFNA1.18389.11	0.0732189	0.549911	0.802009
CD5.5596.75	CD5	CD5	P06127	IFNA1.18389.11	0.0731458	0.55031	0.802105
VAMP2.17335.18	VAMP2	VAMP2	P63027	IFNA1.18389.11	0.0729266	0.551509	0.802635
FIGF.14705.1	VEGF-D	FIGF	O43915	IFNA1.18389.11	0.0726708	0.552909	0.804186
WFDC10A.13429.3	WF10A	WFDC10A	Q9H1F0	IFNA1.18389.11	0.0725247	0.55371	0.80462
LRRC32.7551.33	LRC32	LRRC32	Q14392	IFNA1.18389.11	0.0723054	0.554912	0.80563
FGF18.2761.49	FGF-18	FGF18	O76093	IFNA1.18389.11	0.0721593	0.555715	0.80563
PQBP1.11432.11	PQBP1	PQBP1	O60828	IFNA1.18389.11	0.0720132	0.556517	0.80563
FBL.13994.1	FBRL	FBL	P22087	IFNA1.18389.11	0.0719766	0.556718	0.80563
SFRP1.3221.54	SARP-2	SFRP1	Q8N474	IFNA1.18389.11	0.0719766	0.556718	0.80563
GDF11.MSTN.2765.4	GDF-11/8	GDF11 MSTN	O95390 O14793	IFNA1.18389.11	0.0719401	0.556919	0.80563
LECT1.9928.125	LECT1	LECT1	O75829	IFNA1.18389.11	0.0719401	0.556919	0.80563
METTL24.9470.15	MET24	METTL24	Q5JXM2	IFNA1.18389.11	0.0719401	0.556919	0.80563
NLGN4X.5357.60	NLGNX	NLGN4X	Q8N0W4	IFNA1.18389.11	0.0719401	0.556919	0.80563
MAFG.19281.86	MAFG	MAFG	O15525	IFNA1.18389.11	0.0716843	0.558326	0.806694
UNC5A.7975.97	UNC5A	UNC5A	Q6ZN44	IFNA1.18389.11	0.0715382	0.55913	0.807129
MYSM1.11536.9	MYSM1	MYSM1	Q5VVJ2	IFNA1.18389.11	0.071392	0.559935	0.807321
PARVA.13434.172	PARVA	PARVA	Q9NVD7	IFNA1.18389.11	0.0712459	0.560741	0.807514
DNAJB14.8053.16	DJB14	DNAJB14	Q8TBM8	IFNA1.18389.11	0.0710632	0.561749	0.808723
SEC22A.13713.164	SC22A	SEC22A	Q96IW7	IFNA1.18389.11	0.0710267	0.561951	0.808771
NTM.10907.116	NTRI	NTM	Q9P121	IFNA1.18389.11	0.0708805	0.562758	0.808964
COX4I2.7850.1	COX42	COX4I2	Q96KJ9	IFNA1.18389.11	0.0707344	0.563565	0.809399
CAT.3488.64	Catalase	CAT	P04040	IFNA1.18389.11	0.0706613	0.563969	0.809496
PNMT.17204.17	PNMT	PNMT	P11086	IFNA1.18389.11	0.0704786	0.56498	0.809979
SERPINB13.18841.1	SPB13	SERPINB13	Q9UIV8	IFNA1.18389.11	0.070369	0.565587	0.810365
LRMP.10704.91	LRMP	LRMP	Q12912	IFNA1.18389.11	0.0701863	0.566599	0.811331
XRCC4.9886.28	XRCC4	XRCC4	Q13426	IFNA1.18389.11	0.0701498	0.566801	0.81138
CTSC.3178.5	CATC	CTSC	P53634	IFNA1.18389.11	0.0700402	0.567409	0.811718
CDH12.19388.2	Cadherin-12	CDH12	P55289	IFNA1.18389.11	0.0699671	0.567814	0.811718
RSPO3.13094.75	RSPO3	RSPO3	Q9BXY4	IFNA1.18389.11	0.0699306	0.568017	0.811718
AKR1B1.16606.85	Aldose reductase	AKR1B1	P15121	IFNA1.18389.11	0.069894	0.56822	0.811718
RAMP1.15436.40	RAMP1	RAMP1	O60894	IFNA1.18389.11	0.0697114	0.569234	0.81225
ERH.11614.29	ERH	ERH	P84090	IFNA1.18389.11	0.0696748	0.569437	0.81225
FAM171B.8786.6	F171B	FAM171B	Q6P995	IFNA1.18389.11	0.0693825	0.571061	0.814084
TOR1AIP2.10553.8	TOIP2	TOR1AIP2	Q8NFQ8	IFNA1.18389.11	0.069346	0.571265	0.814133
OSBPL9.16899.59	OSBL9	OSBPL9	Q96SU4	IFNA1.18389.11	0.0691999	0.572078	0.81505
FAM19A3.7839.99	F19A3	FAM19A3	Q7Z5A8	IFNA1.18389.11	0.0691633	0.572281	0.815051
CSF2RB.10512.13	IL3RB	CSF2RB	P32927	IFNA1.18389.11	0.0691268	0.572485	0.815051
NFKBID.19123.6	IKBD	NFKBID	Q8NI38	IFNA1.18389.11	0.0689441	0.573502	0.815051
TEAD3.12854.3	TEAD3	TEAD3	Q99594	IFNA1.18389.11	0.068798	0.574317	0.8151
RRM2B.8925.25	RIR2B	RRM2B	Q7LG56	IFNA1.18389.11	0.0685787	0.57554	0.815632
NHLRC3.9087.8	NHLC3	NHLRC3	Q5JS37	IFNA1.18389.11	0.0682499	0.577377	0.817031
MFAP4.5636.10	MFAP4	MFAP4	P55083	IFNA1.18389.11	0.0679576	0.579013	0.8179
GABBR2.13948.50	GABR2	GABBR2	O75899	IFNA1.18389.11	0.0678115	0.579831	0.818815
CDC25A.11548.84	MPIP1	CDC25A	P30304	IFNA1.18389.11	0.0677384	0.58024	0.818866
DSC1.10882.12	Desmocollin-1	DSC1	Q08554	IFNA1.18389.11	0.0677384	0.58024	0.818866
TSSK1B.11179.7	TSSK1	TSSK1B	Q9BXA7	IFNA1.18389.11	0.0675923	0.581059	0.818866
GKN2.6416.8	GKN2	GKN2	Q86XP6	IFNA1.18389.11	0.0674826	0.581674	0.81912
GCA.12594.5	GRAN	GCA	P28676	IFNA1.18389.11	0.0674096	0.582084	0.81912
MYC.10362.35	c-Myc	MYC	P01106	IFNA1.18389.11	0.067373	0.582289	0.81912
TTN.11352.42	TITIN	TTN	Q8WZ42	IFNA1.18389.11	0.0671538	0.58352	0.81912
TIGAR.12476.50	TIGAR	TIGAR	Q9NQ88	IFNA1.18389.11	0.0671173	0.583725	0.81912
CILP.5717.2	CILP	CILP	O75339	IFNA1.18389.11	0.0670807	0.583931	0.81912
KIRREL2.16609.106	KIRR2	KIRREL2	Q6UWL6	IFNA1.18389.11	0.0669711	0.584547	0.819456
FAM210A.14593.152	F210A	FAM210A	Q96ND0	IFNA1.18389.11	0.0668981	0.584958	0.819554
CLEC11A.2966.65	SCGF-beta	CLEC11A	Q9Y240	IFNA1.18389.11	0.0667519	0.58578	0.820228
RRAS.17742.2	RRAS	RRAS	P10301	IFNA1.18389.11	0.0667154	0.585985	0.820277
PARK7.19545.145	Oxidized PARK7	PARK7	Q99497	IFNA1.18389.11	0.0665698	0.586805	0.821185
UROD.19289.29	DCUP	UROD	P06132	IFNA1.18389.11	0.0663135	0.58825	0.822108
COL13A1.6570.1	CODA1	COL13A1	Q5TAT6	IFNA1.18389.11	0.0662769	0.588456	0.822108
CAMK1D.3418.12	CAMK1D	CAMK1D	Q8IU85	IFNA1.18389.11	0.0661673	0.589074	0.822206
RSPO1.16614.27	RSPO1	RSPO1	Q2MKA7	IFNA1.18389.11	0.0660943	0.589486	0.822409
SULT2A1.9829.91	SULT 2A1	SULT2A1	Q06520	IFNA1.18389.11	0.0660212	0.589899	0.822409
CENPW.8864.59	CENPW	CENPW	Q5EE01	IFNA1.18389.11	0.0658385	0.59093	0.822409
DDIT4.17817.22	DDIT4	DDIT4	Q9NX09	IFNA1.18389.11	0.0658385	0.59093	0.822409
LRRC15.6557.50	LRC15	LRRC15	Q8TF66	IFNA1.18389.11	0.0658385	0.59093	0.822409
SMNDC1.17805.35	SPF30	SMNDC1	O75940	IFNA1.18389.11	0.0656924	0.591756	0.822844
SERPING1.4479.14	C1-Esterase Inhibitor	SERPING1	P05155	IFNA1.18389.11	0.0656193	0.592169	0.822992
ZPBP2.10710.23	ZPBP2	ZPBP2	Q6X784	IFNA1.18389.11	0.0655828	0.592376	0.822992
ENTHD2.7947.19	AP4AT	ENTHD2	Q96N21	IFNA1.18389.11	0.0648155	0.596723	0.826404
RNASE13.6424.2	RNS13	RNASE13	Q5GAN3	IFNA1.18389.11	0.0644136	0.599006	0.82861
CD244.5063.12	CD244	CD244	Q9BZW8	IFNA1.18389.11	0.0643771	0.599213	0.828659
DDX39B.9742.59	BAT1	DDX39B	Q13838	IFNA1.18389.11	0.0641944	0.600252	0.829156
STARD5.17383.4	STAR5	STARD5	Q9NSY2	IFNA1.18389.11	0.0641578	0.60046	0.829156
SPINK1.8243.55	TATI	SPINK1	P00995	IFNA1.18389.11	0.0641213	0.600668	0.829156
C4A.C4B.2182.54	C4b	C4A C4B	P0C0L4 P0C0L5	IFNA1.18389.11	0.0640482	0.601084	0.829156
EFNA5.2615.60	Ephrin-A5	EFNA5	P52803	IFNA1.18389.11	0.0639752	0.6015	0.829156
CDCP1.16818.200	CDCP1	CDCP1	Q9H5V8	IFNA1.18389.11	0.0639386	0.601708	0.829156
JPH1.6940.18	JPH1	JPH1	Q9HDC5	IFNA1.18389.11	0.0639021	0.601916	0.829156
TCTN2.11433.11	TECT2	TCTN2	Q96GX1	IFNA1.18389.11	0.0639021	0.601916	0.829156
S100Z.18928.10	S100Z	S100Z	Q8WXG8	IFNA1.18389.11	0.0638655	0.602124	0.829156
FAM163B.10880.38	F163B	FAM163B	P0C2L3	IFNA1.18389.11	0.063829	0.602333	0.829156
DTX3L.11643.73	DTX3L	DTX3L	Q8TDB6	IFNA1.18389.11	0.0637194	0.602957	0.829778
KPNA1.19587.12	IMA5	KPNA1	P52294	IFNA1.18389.11	0.0636098	0.603582	0.830163
BNIP3.7045.4	BNIP3	BNIP3	Q12983	IFNA1.18389.11	0.0635733	0.603791	0.830212
GADD45GIP1.9302.90	G45IP	GADD45GIP1	Q8TAE8	IFNA1.18389.11	0.0635367	0.603999	0.830261
PPP1R1A.17706.4	PPR1A	PPP1R1A	Q13522	IFNA1.18389.11	0.0632444	0.605668	0.832317
MPP7.12732.13	MPP7	MPP7	Q5T2T1	IFNA1.18389.11	0.0631714	0.606085	0.832422
BRAT1.10876.300	BRAT1	BRAT1	Q6PJG6	IFNA1.18389.11	0.0630617	0.606711	0.832422
PAM.5620.13	AMD	PAM	P19021	IFNA1.18389.11	0.0630252	0.60692	0.832422
FBP2.9867.23	F16P2	FBP2	O00757	IFNA1.18389.11	0.0629887	0.607129	0.832422
RASA1.5481.16	RASA1	RASA1	P20936	IFNA1.18389.11	0.0629887	0.607129	0.832422
SFRP2.7751.121	SARP-1	SFRP2	Q96HF1	IFNA1.18389.11	0.0628425	0.607965	0.83243
CRYBB2.10000.28	CRBB2	CRYBB2	P43320	IFNA1.18389.11	0.0626598	0.609011	0.832439
C1D.7821.6	C1D	C1D	Q13901	IFNA1.18389.11	0.0626233	0.60922	0.832439
ITLN1.18830.1	Omentin	ITLN1	Q8WWA0	IFNA1.18389.11	0.0626233	0.60922	0.832439
LY86.3623.84	LY86	LY86	O95711	IFNA1.18389.11	0.0626233	0.60922	0.832439
GRB7.11281.6	GRB7	GRB7	Q14451	IFNA1.18389.11	0.0624772	0.610057	0.833346
ALPI.17441.4	Alkaline phosphatase, intestine	ALPI	P09923	IFNA1.18389.11	0.0623676	0.610685	0.833494
TNNT2.5315.22	Troponin T	TNNT2	P45379	IFNA1.18389.11	0.0622579	0.611314	0.833998
ADAM23.7049.2	ADAM 23	ADAM23	O75077	IFNA1.18389.11	0.0620022	0.612781	0.833998
PSME2.17694.32	PSME2	PSME2	Q9UL46	IFNA1.18389.11	0.0620022	0.612781	0.833998
LRP10.16610.13	LRP10	LRP10	Q7Z4F1	IFNA1.18389.11	0.0619657	0.612991	0.833998
CALB1.9918.23	Calbindin D28	CALB1	P05937	IFNA1.18389.11	0.061856	0.613621	0.833998
DCXR.17758.79	DCXR	DCXR	Q7Z4W1	IFNA1.18389.11	0.0618195	0.613831	0.833998
NTF3.4145.58	Neurotrophin-3	NTF3	P20783	IFNA1.18389.11	0.0618195	0.613831	0.833998
GALNT13.10908.2	GLT13	GALNT13	Q8IUC8	IFNA1.18389.11	0.0613445	0.616562	0.835348
MAP2K6.17175.5	MP2K6	MAP2K6	P52564	IFNA1.18389.11	0.0611619	0.617614	0.836537
KDR.3651.50	VEGF sR2	KDR	P35968	IFNA1.18389.11	0.0611253	0.617824	0.836586
ACRV1.10507.166	sperm protein 10	ACRV1	P26436	IFNA1.18389.11	0.0610157	0.618456	0.836735
CKAP4.7221.56	CKAP4	CKAP4	Q07065	IFNA1.18389.11	0.0607965	0.61972	0.837502
DPY30.13943.38	DPY30	DPY30	Q9C005	IFNA1.18389.11	0.0607965	0.61972	0.837502
TENM2.11164.7	TEN2	TENM2	Q9NT68	IFNA1.18389.11	0.0606138	0.620774	0.837984
SEC13.14689.3	SEC13	SEC13	P55735	IFNA1.18389.11	0.0605773	0.620985	0.838034
PZP.6580.29	Pregnancy zone protein	PZP	P20742	IFNA1.18389.11	0.0603946	0.62204	0.838751
STAU1.12471.47	STAU1	STAU1	O95793	IFNA1.18389.11	0.060285	0.622674	0.839283
HCN1.12774.12	HCN1	HCN1	O60741	IFNA1.18389.11	0.0602119	0.623096	0.839283
DAO.19120.33	OXDA	DAO	P14920	IFNA1.18389.11	0.0601754	0.623308	0.839283
SORCS2.4569.52	SORC2	SORCS2	Q96PQ0	IFNA1.18389.11	0.0599562	0.624576	0.840049
STK16.3471.49	STK16	STK16	O75716	IFNA1.18389.11	0.0599562	0.624576	0.840049
HSD17B1.4708.3	17-beta-HSD 1	HSD17B1	P14061	IFNA1.18389.11	0.05981	0.625422	0.84021
EEA1.14043.12	EEA1	EEA1	Q15075	IFNA1.18389.11	0.0597735	0.625634	0.84021
IL1RL2.2994.71	IL-1Rrp2	IL1RL2	Q9HB29	IFNA1.18389.11	0.0597369	0.625845	0.84021
PROK1.2247.20	EG-VEGF	PROK1	P58294	IFNA1.18389.11	0.0596639	0.626269	0.84021
EDN3.15383.200	Endothelin 3	EDN3	P14138	IFNA1.18389.11	0.0594446	0.62754	0.841211
HMGB3.12775.6	HMGB3	HMGB3	O15347	IFNA1.18389.11	0.059335	0.628175	0.841594
CNDP2.3192.3	Glutamate carboxypeptidase	CNDP2	Q96KP4	IFNA1.18389.11	0.0592985	0.628387	0.841643
PRKCG.5476.66	PKC-G	PRKCG	P05129	IFNA1.18389.11	0.059262	0.628599	0.841693
TST.12663.1	THTR	TST	Q16762	IFNA1.18389.11	0.0591158	0.629448	0.84236
BTNL3.10848.137	BTNL3	BTNL3	Q6UXE8	IFNA1.18389.11	0.0589331	0.630509	0.843076
BARD1.13977.28	BARD1	BARD1	Q99728	IFNA1.18389.11	0.0588601	0.630934	0.843088
LIPN.8097.77	LIPN	LIPN	Q5VXI9	IFNA1.18389.11	0.0587505	0.631571	0.843088
SEPHS1.14083.25	SPS1	SEPHS1	P49903	IFNA1.18389.11	0.0587505	0.631571	0.843088
PRSS27.15535.3	Marapsin	PRSS27	Q9BQR3	IFNA1.18389.11	0.0584947	0.633059	0.844236
PNLIPRP2.15471.29	LIPR2	PNLIPRP2	P54317	IFNA1.18389.11	0.0584582	0.633272	0.844236
BATF3.8858.21	BATF3	BATF3	Q9NR55	IFNA1.18389.11	0.0581659	0.634974	0.845078
CEBPA.18874.66	CEBPA	CEBPA	P49715	IFNA1.18389.11	0.0581293	0.635187	0.845078
SPN.12873.11	LEUK	SPN	P16150	IFNA1.18389.11	0.0579467	0.636252	0.845078
CSRP2.12968.2	CSRP2	CSRP2	Q16527	IFNA1.18389.11	0.057764	0.637318	0.845128
YWHAE.14157.21	14-3-3E	YWHAE	P62258	IFNA1.18389.11	0.0575082	0.638812	0.846079
EID3.8079.39	EID3	EID3	Q8N140	IFNA1.18389.11	0.057289	0.640093	0.846938
RBP7.14208.3	RET7	RBP7	Q96R05	IFNA1.18389.11	0.0572525	0.640307	0.846988
YBX2.6372.7	YBOX2	YBX2	Q9Y2T7	IFNA1.18389.11	0.0571794	0.640734	0.847087
CASP8.18158.45	Caspase-8	CASP8	Q14790	IFNA1.18389.11	0.0569967	0.641803	0.847484
PSMA4.14099.20	PSA4	PSMA4	P25789	IFNA1.18389.11	0.0569236	0.642231	0.847484
SH2D1B.18840.205	SH21B	SH2D1B	O14796	IFNA1.18389.11	0.056814	0.642873	0.847683
SLAMF6.5128.53	SLAF6	SLAMF6	Q96DU3	IFNA1.18389.11	0.0566679	0.643729	0.848015
ASH1L.12622.96	ASH1L	ASH1L	Q9NR48	IFNA1.18389.11	0.0564487	0.645014	0.84901
HDGFL1.18898.36	HDGL1	HDGFL1	Q5TGJ6	IFNA1.18389.11	0.0560102	0.647588	0.851
EBAG9.19323.1	RCAS1	EBAG9	O00559	IFNA1.18389.11	0.0559372	0.648017	0.851148
SLITRK1.15539.15	SLIK1	SLITRK1	Q96PX8	IFNA1.18389.11	0.0558275	0.648662	0.851247
NDRG4.7934.11	NDRG4	NDRG4	Q9ULP0	IFNA1.18389.11	0.0556814	0.649521	0.851445
MVD.18422.41	ERG19	MVD	P53602	IFNA1.18389.11	0.0556449	0.649736	0.851494
SMOC1.13118.5	SMOC1	SMOC1	Q9H4F8	IFNA1.18389.11	0.0552795	0.651887	0.851776
HSPA1A.10749.18	HSP 70	HSPA1A	P0DMV8	IFNA1.18389.11	0.055243	0.652102	0.851776
SSB.13526.5	LA	SSB	P05455	IFNA1.18389.11	0.0552064	0.652317	0.851776
TMEM119.11110.4	TM119	TMEM119	Q4V9L6	IFNA1.18389.11	0.0551699	0.652533	0.851776
DPEP2.8327.26	DPEP2	DPEP2	Q9H4A9	IFNA1.18389.11	0.0550968	0.652963	0.851776
KLK3.8468.19	PSA	KLK3	P07288	IFNA1.18389.11	0.0550968	0.652963	0.851776
FAAH2.8396.42	FAAH2	FAAH2	Q6GMR7	IFNA1.18389.11	0.0548776	0.654256	0.852214
ZNF526.14619.8	ZN526	ZNF526	Q8TF50	IFNA1.18389.11	0.0548776	0.654256	0.852214
MAGEA3.12576.21	MAGE-3	MAGEA3	P43357	IFNA1.18389.11	0.0547137	0.655223	0.852214
CLEC2B.7786.83	CLC2B	CLEC2B	Q92478	IFNA1.18389.11	0.0546218	0.655765	0.852214
INTS3.11934.9	INT3	INTS3	Q68E01	IFNA1.18389.11	0.0546218	0.655765	0.852214
MFAP3L.8837.8	MFA3L	MFAP3L	O75121	IFNA1.18389.11	0.0545853	0.655981	0.852214
PACSIN3.14674.63	PACN3	PACSIN3	Q9UKS6	IFNA1.18389.11	0.0545488	0.656197	0.852214
PPM1D.11315.148	PPM1D	PPM1D	O15297	IFNA1.18389.11	0.0544757	0.656629	0.852214
AMBP.15453.3	a1-Microglobulin	AMBP	P02760	IFNA1.18389.11	0.0544392	0.656844	0.852214
KLK5.14039.33	kallikrein 5	KLK5	Q9Y337	IFNA1.18389.11	0.0544392	0.656844	0.852214
STATH.17172.19	STAT	STATH	P02808	IFNA1.18389.11	0.0540738	0.659005	0.853864
TP53.6123.69	p53	TP53	P04637	IFNA1.18389.11	0.0540373	0.659221	0.853914
ANKRD54.18404.22	ANR54	ANKRD54	Q6NXT1	IFNA1.18389.11	0.0537815	0.660735	0.855003
ASB9.19601.15	ASB9	ASB9	Q96DX5	IFNA1.18389.11	0.053745	0.660951	0.855003
CCDC126.6388.21	CC126	CCDC126	Q96EE4	IFNA1.18389.11	0.0536354	0.6616	0.855153
PSME1.5918.5	PSME1	PSME1	Q06323	IFNA1.18389.11	0.0536354	0.6616	0.855153
ADSS.12644.63	PURA2	ADSS	P30520	IFNA1.18389.11	0.0534527	0.662683	0.855862
VNN2.15480.2	VNN2	VNN2	O95498	IFNA1.18389.11	0.0531969	0.6642	0.85667
TARBP2.12781.2	TRBP2	TARBP2	Q15633	IFNA1.18389.11	0.0531604	0.664417	0.85672
UBE2G2.9199.6	UB2G2	UBE2G2	P60604	IFNA1.18389.11	0.0527585	0.666804	0.859337
MAZ.13436.54	MAZ	MAZ	P56270	IFNA1.18389.11	0.0526123	0.667673	0.859765
CRMP1.18323.39	DRP-1	CRMP1	Q14194	IFNA1.18389.11	0.0524662	0.668542	0.860111
CAMK1.3592.4	CAMK1	CAMK1	Q14012	IFNA1.18389.11	0.0523566	0.669194	0.860111
CEBPG.19572.10	CEBPG	CEBPG	P53567	IFNA1.18389.11	0.0523566	0.669194	0.860111
CD63.9190.7	CD63	CD63	P08962	IFNA1.18389.11	0.052247	0.669846	0.860489
SPHK2.4468.21	SPHK2	SPHK2	Q9NRA0	IFNA1.18389.11	0.0519547	0.671587	0.862035
CXCL14.5730.60	BRAK	CXCL14	O95715	IFNA1.18389.11	0.0518816	0.672023	0.862134
PCSK7.4459.68	PCSK7	PCSK7	Q16549	IFNA1.18389.11	0.0518816	0.672023	0.862134
NOTUM.8252.2	NOTUM	NOTUM	Q6P988	IFNA1.18389.11	0.051772	0.672676	0.862281
CLIC5.12475.48	CLIC5	CLIC5	Q9NZA1	IFNA1.18389.11	0.0516259	0.673548	0.862709
SEMA3E.5363.51	Semaphorin 3E	SEMA3E	O15041	IFNA1.18389.11	0.0515163	0.674202	0.863087
ANGPT2.2602.2	Angiopoietin-2	ANGPT2	O15123	IFNA1.18389.11	0.051297	0.675511	0.863432
KIRREL3.4557.61	KIRR3	KIRREL3	Q8IZU9	IFNA1.18389.11	0.0512605	0.675729	0.863432
PSMB5.12580.7	PSB5	PSMB5	P28074	IFNA1.18389.11	0.0512605	0.675729	0.863432
ARF3.12578.13	ARF3	ARF3	P61204	IFNA1.18389.11	0.0511144	0.676602	0.863859
SPINK14.8587.21	ISK52	SPINK14	Q6IE38	IFNA1.18389.11	0.0503106	0.681413	0.867974
NMS.9503.1	NMS	NMS	Q5H8A3	IFNA1.18389.11	0.050274	0.681632	0.867974
NLGN2.9027.10	NLGN2	NLGN2	Q8NFZ4	IFNA1.18389.11	0.0500913	0.682727	0.868678
IL31.10455.196	IL-31	IL31	Q6EBC2	IFNA1.18389.11	0.0497991	0.68448	0.870183
CTRL.9229.9	CTRL	CTRL	P40313	IFNA1.18389.11	0.0495433	0.686016	0.870559
FLT3.3437.80	Flt-3	FLT3	P36888	IFNA1.18389.11	0.0495433	0.686016	0.870559
EMID1.9547.29	EMID1	EMID1	Q96A84	IFNA1.18389.11	0.0495068	0.686235	0.870608
RBL2.13565.2	p130	RBL2	Q08999	IFNA1.18389.11	0.0493241	0.687333	0.871081
CCDC167.7797.11	CC167	CCDC167	Q9P0B6	IFNA1.18389.11	0.0488856	0.689971	0.873321
FGF17.3494.71	FGF-17	FGF17	O60258	IFNA1.18389.11	0.0488678	0.690078	0.873321
CD207.3361.26	CLC4K	CD207	Q9UJ71	IFNA1.18389.11	0.0488126	0.690411	0.87337
PSAPL1.8814.33	SAPL1	PSAPL1	Q6NUJ1	IFNA1.18389.11	0.0485934	0.691731	0.874084
DLX3.11422.2	DLX3	DLX3	O60479	IFNA1.18389.11	0.0484472	0.692612	0.874084
MTPAP.9028.5	PAPD1	MTPAP	Q9NVV4	IFNA1.18389.11	0.0484472	0.692612	0.874084
GPI.4272.46	PHI	GPI	P06744	IFNA1.18389.11	0.0483741	0.693052	0.87441
HS3ST4.19370.30	HS3S4	HS3ST4	Q9Y661	IFNA1.18389.11	0.0481915	0.694154	0.875341
LIPK.6413.79	LIPK	LIPK	Q5VXJ0	IFNA1.18389.11	0.0481184	0.694595	0.875438
TFIP11.9043.7	TFP11	TFIP11	Q9UBB9	IFNA1.18389.11	0.0480453	0.695036	0.875764
ATP5J.7788.1	CF6	ATP5J	P18859	IFNA1.18389.11	0.0478626	0.696139	0.876428
IL17RC.5468.67	IL-17 RC	IL17RC	Q8NAC3	IFNA1.18389.11	0.0478626	0.696139	0.876428
KLRC1.5629.58	NKG2A	KLRC1	P26715	IFNA1.18389.11	0.0477896	0.69658	0.876428
TGFBR2.5133.17	TGF-b R II	TGFBR2	P37173	IFNA1.18389.11	0.047753	0.696801	0.876428
BPHL.17813.21	BPHL	BPHL	Q86WA6	IFNA1.18389.11	0.0477165	0.697022	0.876428
LOXL2.6504.65	Lysyl oxidase-like protein 2	LOXL2	Q9Y4K0	IFNA1.18389.11	0.0476434	0.697464	0.876754
CD7.12008.3	CD7	CD7	P09564	IFNA1.18389.11	0.0475703	0.697905	0.876851
SUV420H2.12452.32	SV422	SUV420H2	Q86Y97	IFNA1.18389.11	0.0473877	0.69901	0.877321
S100A11.14011.17	S100A11	S100A11	P31949	IFNA1.18389.11	0.047205	0.700115	0.878479
IGLON5.6478.2	IGLO5	IGLON5	A6NGN9	IFNA1.18389.11	0.0470588	0.701	0.878491
ADAMTS4.2809.25	ADAMTS-4	ADAMTS4	O75173	IFNA1.18389.11	0.0470223	0.701221	0.878491
C21orf33.5981.6	ES1	C21orf33	P30042	IFNA1.18389.11	0.0459262	0.707869	0.883556
GFRA1.3314.74	GFRa-1	GFRA1	P56159	IFNA1.18389.11	0.0458531	0.708313	0.883556
SNAP29.12357.41	SNP29	SNAP29	O95721	IFNA1.18389.11	0.045707	0.709201	0.883795
EHF.13387.55	EHF	EHF	Q9NZC4	IFNA1.18389.11	0.0455974	0.709867	0.883795
PITPNA.9934.29	PIPNA	PITPNA	Q00169	IFNA1.18389.11	0.0455974	0.709867	0.883795
NXPH2.9511.61	NXPH2	NXPH2	O95156	IFNA1.18389.11	0.0453416	0.711423	0.884283
BMP15.11129.66	BMP15	BMP15	O95972	IFNA1.18389.11	0.0453051	0.711646	0.884283
ADAM11.6586.19	ADA11	ADAM11	O75078	IFNA1.18389.11	0.0451224	0.712758	0.884283
ANXA2.4961.17	annexin II	ANXA2	P07355	IFNA1.18389.11	0.0451224	0.712758	0.884283
PSTPIP1.19168.71	PPIP1	PSTPIP1	O43586	IFNA1.18389.11	0.0451224	0.712758	0.884283
CAST.3026.5	Calpastatin	CAST	P20810	IFNA1.18389.11	0.0450493	0.713203	0.884283
MXI1.9035.2	MXI1	MXI1	P50539	IFNA1.18389.11	0.0450493	0.713203	0.884283
PCNA.19364.163	PCNA	PCNA	P12004	IFNA1.18389.11	0.0450493	0.713203	0.884283
C5orf38.6378.2	CEI	C5orf38	Q86SI9	IFNA1.18389.11	0.0446474	0.715652	0.886368
KCTD5.12473.48	KCTD5	KCTD5	Q9NXV2	IFNA1.18389.11	0.0446474	0.715652	0.886368
DCP1A.14008.22	DCP1A	DCP1A	Q9NPI6	IFNA1.18389.11	0.0446109	0.715875	0.886368
CD79A.7796.10	CD79A	CD79A	P11912	IFNA1.18389.11	0.0445744	0.716098	0.886368
ADH1C.15525.294	ADH1G	ADH1C	P00326	IFNA1.18389.11	0.0445378	0.716321	0.886368
PYCR2.18328.36	P5CR2	PYCR2	Q96C36	IFNA1.18389.11	0.0445013	0.716544	0.886368
IL27.EBI3.2829.19	IL-27	IL27 EBI3	Q8NEV9 Q14213	IFNA1.18389.11	0.0443917	0.717212	0.886511
GPC2.3315.15	GPC2	GPC2	Q8N158	IFNA1.18389.11	0.0442821	0.717881	0.886855
ITCH.12551.3	ITCH	ITCH	Q96J02	IFNA1.18389.11	0.044209	0.718327	0.886855
C1QTNF9.16605.2	C1T9A	C1QTNF9	P0C862	IFNA1.18389.11	0.0441725	0.718551	0.886855
CPQ.9394.19	Aminopeptidase	CPQ	Q9Y646	IFNA1.18389.11	0.0440263	0.719443	0.886855
NXT1.9942.2	NXT1	NXT1	Q9UKK6	IFNA1.18389.11	0.0439898	0.719666	0.886855
HSPA8.5903.91	HSP70 protein 8	HSPA8	P11142	IFNA1.18389.11	0.0439532	0.71989	0.886855
SYTL1.12892.10	SYTL1	SYTL1	Q8IYJ3	IFNA1.18389.11	0.0439532	0.71989	0.886855
KLK14.15544.25	kallikrein 14	KLK14	Q9P0G3	IFNA1.18389.11	0.0436244	0.7219	0.888421
THSD1.5621.64	THSD1	THSD1	Q9NS62	IFNA1.18389.11	0.043259	0.724136	0.890261
VHL.17362.5	VHL	VHL	P40337	IFNA1.18389.11	0.0426745	0.727717	0.891927
KYNU.4559.64	KYNU	KYNU	Q16719	IFNA1.18389.11	0.0424187	0.729286	0.893622
ELANE.13671.40	Elastase	ELANE	P08246	IFNA1.18389.11	0.042236	0.730408	0.89454
RNF13.8087.250	RNF13	RNF13	O43567	IFNA1.18389.11	0.042236	0.730408	0.89454
PMP2.15422.12	MYP2	PMP2	P02689	IFNA1.18389.11	0.0420533	0.73153	0.89523
POSTN.3457.57	Periostin	POSTN	Q15063	IFNA1.18389.11	0.0418341	0.732877	0.89533
NLRP10.12821.6	NAL10	NLRP10	Q86W26	IFNA1.18389.11	0.0417976	0.733101	0.89533
HOPX.19196.73	HOP	HOPX	Q9BPY8	IFNA1.18389.11	0.0413592	0.735798	0.897757
CD68.18922.27	CD68	CD68	P34810	IFNA1.18389.11	0.0413226	0.736023	0.897757
UBE2E1.14326.4	UB2E1	UBE2E1	P51965	IFNA1.18389.11	0.0413226	0.736023	0.897757
SERPINB4.15444.45	SCCA2	SERPINB4	P48594	IFNA1.18389.11	0.0412861	0.736248	0.897804
CBR1.12381.26	CBR1	CBR1	P16152	IFNA1.18389.11	0.0409573	0.738273	0.899407
HNRNPH1.14309.8	HNRH1	HNRNPH1	P31943	IFNA1.18389.11	0.0409573	0.738273	0.899407
TSSK2.7873.32	TSSK2	TSSK2	Q96PF2	IFNA1.18389.11	0.0409207	0.738498	0.899407
ABLIM3.13578.98	ABLM3	ABLIM3	O94929	IFNA1.18389.11	0.0408476	0.738948	0.899728
ETHE1.3847.56	ETHE1	ETHE1	O95571	IFNA1.18389.11	0.040665	0.740074	0.900646
ALKBH2.18400.52	ALKB2	ALKBH2	Q6NS38	IFNA1.18389.11	0.0405919	0.740525	0.900646
SULT1B1.12671.35	ST1B1	SULT1B1	O43704	IFNA1.18389.11	0.0405554	0.74075	0.900646
MLF1.17820.170	MLF1	MLF1	P58340	IFNA1.18389.11	0.0404823	0.741201	0.900646
LYSMD3.10563.13	LYSM3	LYSMD3	Q7Z3D4	IFNA1.18389.11	0.0402996	0.742328	0.901559
WBP1L.9532.5	WBP1L	WBP1L	Q9NX94	IFNA1.18389.11	0.0402631	0.742554	0.901605
ACVRL1.16318.12	ALK-1	ACVRL1	P37023	IFNA1.18389.11	0.0400804	0.743682	0.902337
ALDH1A1.11265.8	Retinal dehydrogenase 1	ALDH1A1	P00352	IFNA1.18389.11	0.0400438	0.743907	0.902337
PSMA1.7880.9	PSA1	PSMA1	P25786	IFNA1.18389.11	0.0398612	0.745036	0.903022
HTRA2.3317.33	HTRA2	HTRA2	O43464	IFNA1.18389.11	0.0397881	0.745487	0.903114
HINT1.5900.11	HINT1	HINT1	P49773	IFNA1.18389.11	0.0395323	0.747068	0.904118
DSC3.4981.6	DSC3	DSC3	Q14574	IFNA1.18389.11	0.0394593	0.74752	0.904438
DHFR.9823.2	DYR	DHFR	P00374	IFNA1.18389.11	0.0393862	0.747972	0.904757
TMEM237.12856.14	TM237	TMEM237	Q96Q45	IFNA1.18389.11	0.0389112	0.750913	0.907172
TTC9B.9386.42	TTC9B	TTC9B	Q8N6N2	IFNA1.18389.11	0.0386189	0.752724	0.907444
CNEP1R1.13532.25	NEPR1	CNEP1R1	Q8N9A8	IFNA1.18389.11	0.0385459	0.753177	0.907444
SPACA3.8076.4	SACA3	SPACA3	Q8IXA5	IFNA1.18389.11	0.0384728	0.75363	0.90749
PKLR.15607.56	KPYR	PKLR	P30613	IFNA1.18389.11	0.0383632	0.75431	0.907626
RFK.13059.33	RIFK	RFK	Q969G6	IFNA1.18389.11	0.0383266	0.754536	0.907672
BAIAP2.19331.18	BAIP2	BAIAP2	Q9UQB8	IFNA1.18389.11	0.0381805	0.755443	0.907763
IL19.3035.80	IL-19	IL19	Q9UHD0	IFNA1.18389.11	0.038144	0.75567	0.907763
KRT7.11383.41	Keratin 7	KRT7	P08729	IFNA1.18389.11	0.0381074	0.755896	0.907763
CXCL12.3516.60	SDF-1	CXCL12	P48061	IFNA1.18389.11	0.0378151	0.757711	0.908309
FCRL1.5728.60	FCRL1	FCRL1	Q96LA6	IFNA1.18389.11	0.0377786	0.757938	0.908354
MDH1.3853.56	MDHC	MDH1	P40925	IFNA1.18389.11	0.0374863	0.759754	0.909671
S100A9.5339.49	calgranulin B	S100A9	P06702	IFNA1.18389.11	0.0373767	0.760436	0.909671
SH3GLB2.18222.34	SHLB2	SH3GLB2	Q9NR46	IFNA1.18389.11	0.037194	0.761572	0.909671
TNNT3.16807.35	TNNT3	TNNT3	P45378	IFNA1.18389.11	0.037194	0.761572	0.909671
CBS.10086.39	CBS	CBS	P35520	IFNA1.18389.11	0.0371209	0.762026	0.909671
FBXL4.11416.23	FBXL4	FBXL4	Q9UKA2	IFNA1.18389.11	0.0370844	0.762254	0.909671
HIF1AN.17199.43	HIF1N	HIF1AN	Q9NWT6	IFNA1.18389.11	0.0367921	0.764073	0.910667
ST8SIA4.7038.45	SIA8D	ST8SIA4	Q92187	IFNA1.18389.11	0.036719	0.764528	0.910667
CR2.15570.99	Complement receptor type 2	CR2	P20023	IFNA1.18389.11	0.036646	0.764983	0.910667
IFNGR2.8818.13	INGR2	IFNGR2	P38484	IFNA1.18389.11	0.036646	0.764983	0.910667
XRCC6.2835.1	Ku70	XRCC6	P12956	IFNA1.18389.11	0.0365364	0.765666	0.910894
EPHB1.17680.12	EPHB1	EPHB1	P54762	IFNA1.18389.11	0.0364998	0.765894	0.910894
EDA.2826.53	EDA	EDA	Q92838	IFNA1.18389.11	0.0364633	0.766121	0.910894
SERPINE1.2925.9	PAI-1	SERPINE1	P05121	IFNA1.18389.11	0.0364633	0.766121	0.910894
HEBP1.18225.13	HEBP1	HEBP1	Q9NRV9	IFNA1.18389.11	0.0362441	0.767488	0.912067
APOF.12370.30	Apo F	APOF	Q13790	IFNA1.18389.11	0.0361345	0.768171	0.912474
CSF2.4697.59	GM-CSF	CSF2	P04141	IFNA1.18389.11	0.0360979	0.768399	0.912474
ACAN.3280.49	Aggrecan	ACAN	P16112	IFNA1.18389.11	0.0359152	0.769538	0.913421
NPL.19496.1	NPL	NPL	Q9BXD5	IFNA1.18389.11	0.0358787	0.769766	0.913421
MBD1.14294.61	MBD1	MBD1	Q9UIS9	IFNA1.18389.11	0.0357691	0.77045	0.913421
EQTN.11162.37	EQTN	EQTN	Q9NQ60	IFNA1.18389.11	0.0357326	0.770679	0.913421
PSMD9.13931.22	PSMD9	PSMD9	O00233	IFNA1.18389.11	0.0357326	0.770679	0.913421
ENDOU.5656.53	PP11	ENDOU	P21128	IFNA1.18389.11	0.0356229	0.771363	0.913601
UCHL1.5019.16	PGP9.5	UCHL1	P09936	IFNA1.18389.11	0.0355864	0.771591	0.913601
PELI2.12702.13	PELI2	PELI2	Q9HAT8	IFNA1.18389.11	0.0355499	0.771819	0.913601
WFDC6.13412.5	WFDC6	WFDC6	Q9BQY6	IFNA1.18389.11	0.0353672	0.77296	0.914321
TIMM50.7743.5	TIM50	TIMM50	Q3ZCQ8	IFNA1.18389.11	0.0353307	0.773188	0.914321
HS6ST2.13524.25	H6ST2	HS6ST2	Q96MM7	IFNA1.18389.11	0.035221	0.773873	0.914906
CLTA.19257.11	CLCA	CLTA	P09496	IFNA1.18389.11	0.0351845	0.774102	0.914951
ERBB4.2618.10	ERBB4	ERBB4	Q15303	IFNA1.18389.11	0.0350018	0.775244	0.916076
MPDZ.14036.116	MPDZ	MPDZ	O75970	IFNA1.18389.11	0.0349288	0.775701	0.91639
SLAMF1.7953.20	SLAF1	SLAMF1	Q13291	IFNA1.18389.11	0.0348557	0.776158	0.916705
MATN3.19361.78	MATN3	MATN3	O15232	IFNA1.18389.11	0.0348191	0.776386	0.91675
S100A7.7916.10	S100A7	S100A7	P31151	IFNA1.18389.11	0.0347461	0.776843	0.917064
RPN1.10490.3	RPN1	RPN1	P04843	IFNA1.18389.11	0.0347095	0.777072	0.917109
TPST2.8024.64	TPST2	TPST2	O60704	IFNA1.18389.11	0.0345634	0.777986	0.917287
USH1C.17725.37	USH1C	USH1C	Q9Y6N9	IFNA1.18389.11	0.0345634	0.777986	0.917287
HBZ.6919.3	HBAZ	HBZ	P02008	IFNA1.18389.11	0.0344172	0.778901	0.918141
ALAD.15523.9	HEM2	ALAD	P13716	IFNA1.18389.11	0.0340884	0.780961	0.918766
HTN1.10608.9	HIS1	HTN1	P15515	IFNA1.18389.11	0.0339423	0.781876	0.918944
CACNB4.11130.158	CACB4	CACNB4	O00305	IFNA1.18389.11	0.0337961	0.782792	0.919121
CRABP2.11696.7	RABP2	CRABP2	P29373	IFNA1.18389.11	0.03365	0.783709	0.919748
MAN2B2.9251.28	MA2B2	MAN2B2	Q9Y2E5	IFNA1.18389.11	0.0335404	0.784396	0.919926
PDE4D.5255.22	PDE4D	PDE4D	Q08499	IFNA1.18389.11	0.0335038	0.784626	0.919926
SEMA6C.14597.5	SEM6C	SEMA6C	Q9H3T2	IFNA1.18389.11	0.0335038	0.784626	0.919926
DCK.9836.20	DCK	DCK	P27707	IFNA1.18389.11	0.0333942	0.785313	0.920283
ARTN.2939.10	Artemin	ARTN	Q5T4W7	IFNA1.18389.11	0.0332846	0.786001	0.920729
SIRPA.5430.66	SHPS1	SIRPA	P78324	IFNA1.18389.11	0.0332115	0.78646	0.920729
SPOCK3.9906.21	TICN3	SPOCK3	Q9BQ16	IFNA1.18389.11	0.0332115	0.78646	0.920729
TNFRSF1B.3152.57	TNF sR-II	TNFRSF1B	P20333	IFNA1.18389.11	0.0331385	0.786919	0.921041
DCTPP1.4314.12	XTP3A	DCTPP1	Q9H773	IFNA1.18389.11	0.0327731	0.789213	0.923053
CCL21.2516.57	6Ckine	CCL21	O00585	IFNA1.18389.11	0.0327	0.789673	0.923224
A2ML1.15482.12	A2ML1	A2ML1	A8K2U0	IFNA1.18389.11	0.032627	0.790132	0.923224
AGRP.2813.11	ART	AGRP	O00253	IFNA1.18389.11	0.0325539	0.790591	0.923224
JPH3.9089.77	JPH3	JPH3	Q8WXH2	IFNA1.18389.11	0.0324808	0.79105	0.923224
MINPP1.5586.66	MINP1	MINPP1	Q9UNW1	IFNA1.18389.11	0.0324443	0.79128	0.923224
COL1A1.11140.56	CO1A1	COL1A1	P02452	IFNA1.18389.11	0.0323347	0.791969	0.92358
KLK11.2831.29	Kallikrein 11	KLK11	Q9UBX7	IFNA1.18389.11	0.0318597	0.794958	0.925794
HCK.3374.49	HCK	HCK	P08631	IFNA1.18389.11	0.0318232	0.795188	0.925794
PTS.12014.19	PTPS	PTS	Q03393	IFNA1.18389.11	0.0317136	0.795878	0.925794
FTL.15324.58	Ferritin light chain	FTL	P02792	IFNA1.18389.11	0.031677	0.796108	0.925794
RFESD.13603.7	RFESD	RFESD	Q8TAC1	IFNA1.18389.11	0.031677	0.796108	0.925794
HDGF.8953.47	HDGF	HDGF	P51858	IFNA1.18389.11	0.0316405	0.796338	0.925794
GRAP2.16074.12	GRB2-related adapter protein 2	GRAP2	O75791	IFNA1.18389.11	0.0316039	0.796569	0.925794
HSF2BP.19139.3	HSF2B	HSF2BP	O75031	IFNA1.18389.11	0.0315674	0.796799	0.925794
CRYGD.12366.16	CRGD	CRYGD	P07320	IFNA1.18389.11	0.0314943	0.797259	0.925794
ITPRIPL1.9221.6	IPIL1	ITPRIPL1	Q6GPH6	IFNA1.18389.11	0.0314578	0.797489	0.925794
UCN3.10756.34	UCN3	UCN3	Q969E3	IFNA1.18389.11	0.0314578	0.797489	0.925794
BRD2.10074.128	BRD2	BRD2	P25440	IFNA1.18389.11	0.0314213	0.797719	0.925794
PET117.19303.64	PT117	PET117	Q6UWS5	IFNA1.18389.11	0.0314213	0.797719	0.925794
KLRC3.11571.75	NKG2E	KLRC3	Q07444	IFNA1.18389.11	0.0313482	0.79818	0.926105
PCDHGA2.7175.4	PCDG2	PCDHGA2	Q9Y5H1	IFNA1.18389.11	0.0310194	0.800253	0.927167
FAM177A1.8039.41	F177A	FAM177A1	Q8N128	IFNA1.18389.11	0.0309463	0.800714	0.927254
NCL.13655.34	Nucleolin	NCL	P19338	IFNA1.18389.11	0.0309098	0.800944	0.927297
CAV2.9457.3	CAV2	CAV2	P51636	IFNA1.18389.11	0.0308001	0.801636	0.927645
S100A8.S100A9.17145.1	S100A8/S100A9	S100A8 S100A9	P05109, P06702	IFNA1.18389.11	0.0306905	0.802327	0.927645
MAGEA10.13610.9	MAGE-10	MAGEA10	P43363	IFNA1.18389.11	0.0306175	0.802788	0.927645
PPME1.17852.5	PPME1	PPME1	Q9Y570	IFNA1.18389.11	0.0305809	0.803019	0.927689
HEPACAM2.9116.28	HECA2	HEPACAM2	A8MVW5	IFNA1.18389.11	0.0303252	0.804634	0.928928
GH1.8462.18	HGH	GH1	P01241	IFNA1.18389.11	0.0302886	0.804864	0.928928
AKR1B10.16081.38	Aldose reductase-like	AKR1B10	O60218	IFNA1.18389.11	0.0301425	0.805788	0.929101
FLT3LG.14093.10	Flt3 ligand	FLT3LG	P49771	IFNA1.18389.11	0.0300329	0.80648	0.929453
HNRNPA1.12466.7	ROA1	HNRNPA1	P09651	IFNA1.18389.11	0.0299598	0.806942	0.92954
SLC5A5.12826.5	SC5A5	SLC5A5	Q92911	IFNA1.18389.11	0.0299233	0.807173	0.929583
DNMT3L.19142.39	DNM3L	DNMT3L	Q9UJW3	IFNA1.18389.11	0.0298502	0.807635	0.929669
PYGL.11441.11	PYGL	PYGL	P06737	IFNA1.18389.11	0.0295579	0.809483	0.930447
TDO2.9880.33	T23O	TDO2	P48775	IFNA1.18389.11	0.0294848	0.809945	0.930447
SERPINB8.19130.81	SPB8	SERPINB8	P50452	IFNA1.18389.11	0.0294483	0.810176	0.930447
DGKB.12895.28	DGKB	DGKB	Q9Y6T7	IFNA1.18389.11	0.0294118	0.810407	0.930447
CD5L.3293.2	CD5L	CD5L	O43866	IFNA1.18389.11	0.0293752	0.810638	0.930447
CLMP.9585.80	ACAM	CLMP	Q9H6B4	IFNA1.18389.11	0.0292291	0.811563	0.930447
MCTS1.12488.9	MCTS1	MCTS1	Q9ULC4	IFNA1.18389.11	0.0292291	0.811563	0.930447
PAFAH1B3.12374.8	PA1B3	PAFAH1B3	Q15102	IFNA1.18389.11	0.0291925	0.811794	0.930447
CNTN1.2974.61	contactin-1	CNTN1	Q12860	IFNA1.18389.11	0.029156	0.812025	0.93049
CFHR3.16836.1	FHR3	CFHR3	Q02985	IFNA1.18389.11	0.0290464	0.812719	0.93062
SPINK13.10624.45	ISK13	SPINK13	Q1W4C9	IFNA1.18389.11	0.0289733	0.813182	0.930928
LEMD1.8040.9	LEMD1	LEMD1	Q68G75	IFNA1.18389.11	0.0289368	0.813413	0.930971
LRRC37A2.8897.3	L37A2	LRRC37A2	A6NM11	IFNA1.18389.11	0.0288637	0.813876	0.931057
FBXL5.12846.3	FBXL5	FBXL5	Q9UKA1	IFNA1.18389.11	0.0287906	0.814339	0.931365
ARPC3.13573.5	p21-ARC	ARPC3	O15145	IFNA1.18389.11	0.028681	0.815033	0.931488
S100A3.15297.3	S100A3	S100A3	P33764	IFNA1.18389.11	0.0285714	0.815727	0.931488
PAPPA.4148.49	PAPP-A	PAPPA	Q13219	IFNA1.18389.11	0.0284618	0.816422	0.931531
CPLX1.18332.17	CPLX1	CPLX1	O14810	IFNA1.18389.11	0.0283887	0.816885	0.931617
ASPA.18187.16	ACY2	ASPA	P45381	IFNA1.18389.11	0.0283522	0.817117	0.93166
CDC34.12532.28	UB2R1	CDC34	P49427	IFNA1.18389.11	0.0282061	0.818043	0.932096
PFDN2.19243.2	PFD2	PFDN2	Q9UHV9	IFNA1.18389.11	0.0278407	0.820361	0.932833
NDUFV2.7748.11	NDUV2	NDUFV2	P19404	IFNA1.18389.11	0.0277311	0.821056	0.932833
TNFRSF1B.8368.102	TNF sR-II	TNFRSF1B	P20333	IFNA1.18389.11	0.027658	0.82152	0.933139
FUT10.7156.2	FUT10	FUT10	Q6P4F1	IFNA1.18389.11	0.0274023	0.823143	0.933966
TGFB3.3520.58	TGF-b3	TGFB3	P10600	IFNA1.18389.11	0.0272561	0.824071	0.934051
ARSB.3172.28	ARSB	ARSB	P15848	IFNA1.18389.11	0.0270369	0.825464	0.934791
DLK1.6496.60	DLK1	DLK1	P80370	IFNA1.18389.11	0.0270369	0.825464	0.934791
BGLAP.11067.13	Osteocalcin	BGLAP	P02818	IFNA1.18389.11	0.0270004	0.825696	0.934791
GLYAT.19506.6	GLYAT	GLYAT	Q6IB77	IFNA1.18389.11	0.0270004	0.825696	0.934791
PPT1.9244.27	PPT1	PPT1	P50897	IFNA1.18389.11	0.0268908	0.826393	0.935139
HPCAL1.17791.25	HPCL1	HPCAL1	P37235	IFNA1.18389.11	0.0268542	0.826625	0.935182
LY75.16620.26	LY75	LY75	O60449	IFNA1.18389.11	0.0267446	0.827322	0.935529
B3GNT8.9297.12	B3GN8	B3GNT8	Q7Z7M8	IFNA1.18389.11	0.026635	0.828019	0.936097
GAN.10054.3	GAN	GAN	Q9H2C0	IFNA1.18389.11	0.02616	0.83104	0.9379
FTH1.FTL.5934.1	Ferritin	FTH1 FTL	P02794 P02792	IFNA1.18389.11	0.0259408	0.832435	0.9379
GPN1.16599.38	GPN1	GPN1	Q9HCN4	IFNA1.18389.11	0.0259043	0.832668	0.9379
PAPOLG.8343.224	PAPOG	PAPOLG	Q9BWT3	IFNA1.18389.11	0.0259043	0.832668	0.9379
RAB2A.16857.2	RAB2A	RAB2A	P61019	IFNA1.18389.11	0.0257216	0.833831	0.9379
PDXK.11098.1	PDXK	PDXK	O00764	IFNA1.18389.11	0.0256485	0.834296	0.9379
GSTT1.19230.12	GSTT1	GSTT1	P30711	IFNA1.18389.11	0.0252832	0.836624	0.939419
STX3.7186.111	STX3	STX3	Q13277	IFNA1.18389.11	0.025137	0.837555	0.939806
SMOC2.15635.4	SMOC2	SMOC2	Q9H3U7	IFNA1.18389.11	0.0248082	0.839652	0.94128
B3GALT6.7981.230	B3GT6	B3GALT6	Q96L58	IFNA1.18389.11	0.0247351	0.840118	0.941363
GLP1R.13085.18	GLP1R	GLP1R	P43220	IFNA1.18389.11	0.0245159	0.841517	0.942562
DOT1L.12692.56	DOT1L	DOT1L	Q8TEK3	IFNA1.18389.11	0.0244794	0.84175	0.942562
LYZ.4920.10	Lysozyme	LYZ	P61626	IFNA1.18389.11	0.0244428	0.841983	0.942562
CLMP.10440.26	ACAM	CLMP	Q9H6B4	IFNA1.18389.11	0.0243332	0.842682	0.942562
NHEJ1.11351.233	NHEJ1	NHEJ1	Q9H9Q4	IFNA1.18389.11	0.0242967	0.842916	0.942562
RBBP6.9887.40	RBBP6	RBBP6	Q7Z6E9	IFNA1.18389.11	0.0242967	0.842916	0.942562
LGMN.3622.33	LGMN	LGMN	Q99538	IFNA1.18389.11	0.0242236	0.843382	0.942603
CTSZ.4971.1	CATZ	CTSZ	Q9UBR2	IFNA1.18389.11	0.0241871	0.843615	0.942645
DEFB125.9486.13	DB125	DEFB125	Q8N687	IFNA1.18389.11	0.0234929	0.848049	0.944909
ASPRV1.10902.53	APRV1	ASPRV1	Q53RT3	IFNA1.18389.11	0.0234198	0.848516	0.944909
APEX1.9849.13	APEX1	APEX1	P27695	IFNA1.18389.11	0.0233833	0.84875	0.944909
BAMBI.8811.24	BAMBI	BAMBI	Q13145	IFNA1.18389.11	0.0233833	0.84875	0.944909
DLK1.6373.54	DLK1	DLK1	P80370	IFNA1.18389.11	0.0233467	0.848984	0.944909
BRPF1.11671.19	BRPF1	BRPF1	P55201	IFNA1.18389.11	0.0228352	0.852255	0.947494
SULF2.8305.18	SULF2	SULF2	Q8IWU5	IFNA1.18389.11	0.0226525	0.853423	0.948095
MYL6B.14227.21	MYL6B	MYL6B	P14649	IFNA1.18389.11	0.0225429	0.854125	0.948436
HSPA1A.4124.24	HSP 70	HSPA1A	P0DMV8	IFNA1.18389.11	0.0225064	0.854359	0.948476
KIR2DL5A.8000.17	KI2LA	KIR2DL5A	Q8N109	IFNA1.18389.11	0.0223237	0.855528	0.949117
TOX3.12717.65	TOX3	TOX3	O15405	IFNA1.18389.11	0.0222506	0.855996	0.949417
F11.2190.55	Coagulation Factor XI	F11	P03951	IFNA1.18389.11	0.0222141	0.85623	0.949448
CRLF1.14747.9	CRLF1	CRLF1	O75462	IFNA1.18389.11	0.0221045	0.856932	0.949448
RNASEH1.8470.213	RNase H1	RNASEH1	O60930	IFNA1.18389.11	0.0220314	0.8574	0.949448
FAM49B.19176.27	FA49B	FAM49B	Q9NUQ9	IFNA1.18389.11	0.0219583	0.857868	0.949448
ICT1.6380.23	ICT1	ICT1	Q14197	IFNA1.18389.11	0.0219218	0.858102	0.949448
CDH17.16613.3	CAD17	CDH17	Q12864	IFNA1.18389.11	0.0218853	0.858336	0.949448
LEP.8484.24	Leptin	LEP	P41159	IFNA1.18389.11	0.0218853	0.858336	0.949448
SERPINA10.13119.26	protein Z inhibitor	SERPINA10	Q9UK55	IFNA1.18389.11	0.0218487	0.85857	0.949448
SUB1.19236.24	TCP4	SUB1	P53999	IFNA1.18389.11	0.0217757	0.859038	0.949448
AMICA1.5094.62	JAML1	AMICA1	Q86YT9	IFNA1.18389.11	0.0217391	0.859272	0.949448
CGA.TSHB.3521.16	TSH	CGA TSHB	P01215 P01222	IFNA1.18389.11	0.0216295	0.859975	0.949448
ANTXR1.10464.6	ANTR1	ANTXR1	Q9H6X2	IFNA1.18389.11	0.0214834	0.860911	0.949828
GHDC.9730.22	GHDC	GHDC	Q8N2G8	IFNA1.18389.11	0.0212276	0.862551	0.949862
TIMP1.2211.9	TIMP-1	TIMP1	P01033	IFNA1.18389.11	0.0210815	0.863488	0.949862
FAM173A.7148.42	F173A	FAM173A	Q9BQD7	IFNA1.18389.11	0.0210449	0.863722	0.949862
GNAI3.12650.43	GNAI3	GNAI3	P08754	IFNA1.18389.11	0.0210449	0.863722	0.949862
OLFM3.11143.32	NOE3	OLFM3	Q96PB7	IFNA1.18389.11	0.0209719	0.864191	0.949862
NAAA.3173.49	ASAHL	NAAA	Q02083	IFNA1.18389.11	0.0208988	0.86466	0.949862
INSIG1.10663.42	INSI1	INSIG1	O15503	IFNA1.18389.11	0.0208623	0.864894	0.949862
HBEGF.14094.29	HB-EGF	HBEGF	Q99075	IFNA1.18389.11	0.0208257	0.865129	0.949902
TRIO.11126.102	TRIO	TRIO	O75962	IFNA1.18389.11	0.0207892	0.865363	0.949943
NAT1.12632.14	ARY1	NAT1	P18440	IFNA1.18389.11	0.0207526	0.865597	0.949983
SNRPD3.17774.38	SMD3	SNRPD3	P62318	IFNA1.18389.11	0.02057	0.86677	0.950619
OPCML.15622.13	OBCAM	OPCML	Q14982	IFNA1.18389.11	0.0203873	0.867942	0.951294
HAAO.5861.78	3HAO	HAAO	P46952	IFNA1.18389.11	0.0203507	0.868177	0.951294
HS3ST5.10731.10	HS3S5	HS3ST5	Q8IZT8	IFNA1.18389.11	0.020095	0.869819	0.952442
MAP4K1.8954.30	M4K1	MAP4K1	Q92918	IFNA1.18389.11	0.0199854	0.870523	0.952562
RGMB.3331.8	RGMB	RGMB	Q6NW40	IFNA1.18389.11	0.0199488	0.870757	0.952602
G6B.8659.68	G6B	G6B	O95866	IFNA1.18389.11	0.0197296	0.872166	0.953274
ZNF843.8321.27	ZN843	ZNF843	Q8N446	IFNA1.18389.11	0.0197296	0.872166	0.953274
ANKRD27.12445.50	ANR27	ANKRD27	Q96NW4	IFNA1.18389.11	0.01962	0.87287	0.953473
CFH.4159.130	Factor H	CFH	P08603	IFNA1.18389.11	0.0195835	0.873105	0.953473
NEGR1.13109.82	NEGR1	NEGR1	Q7Z3B1	IFNA1.18389.11	0.0195469	0.87334	0.953473
ADAM10.8654.13	ADAM 10	ADAM10	O14672	IFNA1.18389.11	0.019145	0.875923	0.954815
AKR1A1.4192.10	AK1A1	AKR1A1	P14550	IFNA1.18389.11	0.019145	0.875923	0.954815
ATP1B2.7218.87	AT1B2	ATP1B2	P14415	IFNA1.18389.11	0.019145	0.875923	0.954815
MANSC4.9578.263	MANS4	MANSC4	A6NHS7	IFNA1.18389.11	0.0191085	0.876158	0.954815
CD109.3290.50	CD109	CD109	Q6YHK3	IFNA1.18389.11	0.0189624	0.877098	0.95519
CXADR.11204.80	CXAR	CXADR	P78310	IFNA1.18389.11	0.0188893	0.877568	0.955269
PSD2.9118.7	PSD2	PSD2	Q9BQI7	IFNA1.18389.11	0.0181951	0.882034	0.958611
ILF3.12759.47	DRBP76	ILF3	Q12906	IFNA1.18389.11	0.018122	0.882505	0.958906
CD300LF.5623.11	CLM1	CD300LF	Q8TDQ1	IFNA1.18389.11	0.0180855	0.88274	0.958945
EIF4EBP1.17372.5	4EBP1	EIF4EBP1	Q13541	IFNA1.18389.11	0.0179759	0.883446	0.959061
HMBS.11530.37	HEM3	HMBS	P08397	IFNA1.18389.11	0.0179759	0.883446	0.959061
GPR26.13540.1	GPR26	GPR26	Q8NDV2	IFNA1.18389.11	0.0177201	0.885092	0.959843
DEFB108B.5611.56	D108B	DEFB108B	Q8NET1	IFNA1.18389.11	0.0176836	0.885328	0.959843
PRPS1.11381.56	PRPS1	PRPS1	P60891	IFNA1.18389.11	0.0176471	0.885563	0.959843
GLT8D1.8955.60	GL8D1	GLT8D1	Q68CQ7	IFNA1.18389.11	0.0174278	0.886975	0.959897
APOL1.11510.31	Apo L1	APOL1	O14791	IFNA1.18389.11	0.0173913	0.887211	0.959897
FBXL4.9951.36	FBXL4	FBXL4	Q9UKA2	IFNA1.18389.11	0.0173913	0.887211	0.959897
TCEAL3.19112.2	TCAL3	TCEAL3	Q969E4	IFNA1.18389.11	0.0173913	0.887211	0.959897
GHR.2948.58	Growth hormone receptor	GHR	P10912	IFNA1.18389.11	0.0173182	0.887682	0.96019
COL11A2.11278.4	COL11A2	COL11A2	P13942	IFNA1.18389.11	0.0172817	0.887917	0.960229
ANXA9.13588.11	ANXA9	ANXA9	O76027	IFNA1.18389.11	0.0170625	0.88933	0.960676
AURKA.3091.70	Aurora kinase A	AURKA	O14965	IFNA1.18389.11	0.0169529	0.890036	0.960868
CD59.11514.196	CD59	CD59	P13987	IFNA1.18389.11	0.0168798	0.890507	0.960868
ZHX1.12751.26	ZHX1	ZHX1	Q9UKY1	IFNA1.18389.11	0.0168798	0.890507	0.960868
VIMP.11286.78	SELS	VIMP	Q9BQE4	IFNA1.18389.11	0.0167702	0.891214	0.961199
TIGIT.9638.2	TIGIT	TIGIT	Q495A1	IFNA1.18389.11	0.016624	0.892156	0.961784
MST1R.2640.3	MSP R	MST1R	Q04912	IFNA1.18389.11	0.0163318	0.894041	0.962344
CYB561D1.13377.3	C56D1	CYB561D1	Q8N8Q1	IFNA1.18389.11	0.0162952	0.894277	0.962344
ITGAV.ITGB5.4917.62	Integrin aVb5	ITGAV ITGB5	P06756, P18084	IFNA1.18389.11	0.016076	0.895691	0.963194
H1FX.12709.63	H1X	H1FX	Q92522	IFNA1.18389.11	0.0160029	0.896163	0.963194
GAD1.11280.6	DCE1	GAD1	Q99259	IFNA1.18389.11	0.0159299	0.896634	0.963194
SSRP1.5032.64	SSRP1	SSRP1	Q08945	IFNA1.18389.11	0.0158933	0.89687	0.963194
WWOX.17724.3	WWOX	WWOX	Q9NZC7	IFNA1.18389.11	0.0158933	0.89687	0.963194
CUL1.17797.1	CUL1	CUL1	Q13616	IFNA1.18389.11	0.0157837	0.897578	0.963738
SLITRK6.16916.19	SLIK6	SLITRK6	Q9H5Y7	IFNA1.18389.11	0.015528	0.899228	0.964649
KIR2DS2.10428.1	KI2S2	KIR2DS2	P43631	IFNA1.18389.11	0.0152357	0.901116	0.965999
VWC2.15308.108	VWC2	VWC2	Q2TAL6	IFNA1.18389.11	0.0151261	0.901824	0.965999
HSD17B14.13972.4	DHB14	HSD17B14	Q9BPX1	IFNA1.18389.11	0.0150895	0.90206	0.965999
KIT.2475.1	SCF sR	KIT	P10721	IFNA1.18389.11	0.0148338	0.903712	0.966691
CD81.19612.3	CD81	CD81	P60033	IFNA1.18389.11	0.0147972	0.903948	0.966691
MIA.2687.2	MIA	MIA	Q16674	IFNA1.18389.11	0.0147972	0.903948	0.966691
WFIKKN2.3235.50	WFKN2	WFIKKN2	Q8TEU8	IFNA1.18389.11	0.0147972	0.903948	0.966691
SEPW1.18310.26	SELW	SEPW1	P63302	IFNA1.18389.11	0.0146876	0.904656	0.967018
BPGM.12020.39	PMGE	BPGM	P07738	IFNA1.18389.11	0.0145049	0.905836	0.967568
SAYSD1.6594.64	SMDC1	SAYSD1	Q9NPB0	IFNA1.18389.11	0.0141761	0.907962	0.968184
ROBO2.5116.62	ROBO2	ROBO2	Q9HCK4	IFNA1.18389.11	0.014103	0.908434	0.968472
CPN1.7142.5	CBPN	CPN1	P15169	IFNA1.18389.11	0.01403	0.908906	0.968546
RB1.5024.67	Rb	RB1	P06400	IFNA1.18389.11	0.0139934	0.909143	0.968583
UBB.6641.60	PolyUbiquitin K48	UBB	P0CG47	IFNA1.18389.11	0.0138838	0.909851	0.969124
LYZL2.6377.54	LYZL2	LYZL2	Q7Z4W2	IFNA1.18389.11	0.0137377	0.910796	0.969774
ARHGAP36.6289.78	RHG36	ARHGAP36	Q6ZRI8	IFNA1.18389.11	0.0135185	0.912214	0.97035
MUSK.11547.84	MUSK	MUSK	O15146	IFNA1.18389.11	0.0132992	0.913632	0.970785
ADGRF1.11243.90	GPR110	ADGRF1	Q5T601	IFNA1.18389.11	0.0131531	0.914578	0.971182
TNFSF12.5939.42	TWEAK	TNFSF12	O43508	IFNA1.18389.11	0.0131166	0.914814	0.971182
COL2A1.18875.125	Chondrocalcin	COL2A1	P02458	IFNA1.18389.11	0.01308	0.91505	0.971218
IGHG1.IGHG2.IGHG3.IGHG4.IGK.IGL.2744.57	IgG	IGHG1 IGHG2 IGHG3 IGHG4 IGK@ IGL@	P01857	IFNA1.18389.11	0.0129339	0.915996	0.971364
CYR61.6264.9	CYR61	CYR61	O00622	IFNA1.18389.11	0.0128608	0.916469	0.971437
DSCAML1.18886.28	DSCL1	DSCAML1	Q8TD84	IFNA1.18389.11	0.0126781	0.917651	0.971514
EDAR.2977.7	EDAR	EDAR	Q9UNE0	IFNA1.18389.11	0.0126781	0.917651	0.971514
RAET1L.10589.7	RET1L	RAET1L	Q5VY80	IFNA1.18389.11	0.0126781	0.917651	0.971514
IGHD.IGK.IGL.4916.2	IgD	IGHD IGK@ IGL@	P01880	IFNA1.18389.11	0.012605	0.918124	0.971514
RHOB.18166.4	RHOB	RHOB	P62745	IFNA1.18389.11	0.0125685	0.918361	0.971514
ZNF41.10003.15	ZNF41	ZNF41	P51814	IFNA1.18389.11	0.0125685	0.918361	0.971514
SUOX.18324.61	SUOX	SUOX	P51687	IFNA1.18389.11	0.0122762	0.920253	0.972591
ASPH.6998.106	HAAH	ASPH	Q12797	IFNA1.18389.11	0.0120935	0.921436	0.972627
KLRK1.14095.1	NKG2D	KLRK1	P26718	IFNA1.18389.11	0.0119839	0.922146	0.972775
MGAT4C.7208.60	MGT4C	MGAT4C	Q9UBM8	IFNA1.18389.11	0.0117647	0.923566	0.972775
DIABLO.3122.6	SMAC	DIABLO	Q9NR28	IFNA1.18389.11	0.0117282	0.923803	0.972775
MAGEA8.18326.50	MAGA8	MAGEA8	P43361	IFNA1.18389.11	0.0117282	0.923803	0.972775
IK.7207.4	RED	IK	Q13123	IFNA1.18389.11	0.0113628	0.92617	0.973775
SFN.4829.43	STRATIFIN	SFN	P31947	IFNA1.18389.11	0.0111801	0.927353	0.973954
ANXA1.4960.72	annexin I	ANXA1	P04083	IFNA1.18389.11	0.011034	0.9283	0.974453
SPARCL1.4467.49	SPARCL1	SPARCL1	Q14515	IFNA1.18389.11	0.0109244	0.929011	0.974453
CHCHD10.11270.17	CHC10	CHCHD10	Q8WYQ3	IFNA1.18389.11	0.0108878	0.929248	0.974453
CSRP3.9171.11	CSRP3	CSRP3	P50461	IFNA1.18389.11	0.0108878	0.929248	0.974453
GEM.12817.1	GEM	GEM	P55040	IFNA1.18389.11	0.0108148	0.929721	0.974737
CLPSL2.7767.1	CF126	CLPSL2	Q6UWE3	IFNA1.18389.11	0.0107052	0.930432	0.975057
FAM134B.8556.5	F134B	FAM134B	Q9H6L5	IFNA1.18389.11	0.0106321	0.930905	0.975235
DHX38.13645.14	PRP16	DHX38	Q92620	IFNA1.18389.11	0.010559	0.931379	0.975235
CARS.14098.28	SYCC	CARS	P49589	IFNA1.18389.11	0.0105225	0.931616	0.975235
TEX29.10557.6	TEX29	TEX29	Q8N6K0	IFNA1.18389.11	0.0105225	0.931616	0.975235
LAMC2.9580.5	Laminin gamma-2	LAMC2	Q13753	IFNA1.18389.11	0.0104494	0.93209	0.975518
KIR2DL1.17200.50	KI2L1	KIR2DL1	P43626	IFNA1.18389.11	0.0103398	0.932801	0.97566
NPPB.16751.15	BNP	NPPB	P16860	IFNA1.18389.11	0.0103033	0.933037	0.97566
RBL1.12879.5	p107	RBL1	P28749	IFNA1.18389.11	0.0103033	0.933037	0.97566
SUDS3.10703.203	SDS3	SUDS3	Q9H7L9	IFNA1.18389.11	0.0103033	0.933037	0.97566
APOM.10445.20	ApoM	APOM	O95445	IFNA1.18389.11	0.0101936	0.933748	0.975838
PTK6.3832.51	PTK6	PTK6	Q13882	IFNA1.18389.11	0.0101572	0.933985	0.975838
PARP16.7881.244	PAR16	PARP16	Q8N5Y8	IFNA1.18389.11	0.00997442	0.93517	0.976191
SNRPA.12678.66	SNRPA	SNRPA	P09012	IFNA1.18389.11	0.00986482	0.935881	0.976615
MICB.5102.55	MICB	MICB	Q29980	IFNA1.18389.11	0.00982828	0.936118	0.976615
CLN5.8874.53	CLN5	CLN5	O75503	IFNA1.18389.11	0.00979174	0.936355	0.976615
RTF1.7741.111	RTF1	RTF1	Q92541	IFNA1.18389.11	0.00975521	0.936592	0.976615
ARL11.12433.8	ARL11	ARL11	Q969Q4	IFNA1.18389.11	0.00953599	0.938014	0.977284
CXCL1.2985.35	Gro-a	CXCL1	P09341	IFNA1.18389.11	0.00935331	0.939199	0.977284
FGF9.19584.33	FGF9	FGF9	P31371	IFNA1.18389.11	0.00935331	0.939199	0.977284
PRSS35.9983.97	PRS35	PRSS35	Q8N3Z0	IFNA1.18389.11	0.00931677	0.939436	0.977284
TMEM38B.9509.4	TM38B	TMEM38B	Q9NVV0	IFNA1.18389.11	0.00928023	0.939673	0.977284
CD177.13116.25	CD177	CD177	Q8N6Q3	IFNA1.18389.11	0.00920716	0.940147	0.977284
PTHLH.2962.50	PTHrP	PTHLH	P12272	IFNA1.18389.11	0.00917062	0.940384	0.977284
FABP2.15385.116	FABP2	FABP2	P12104	IFNA1.18389.11	0.00909755	0.940859	0.977284
SPINK6.5731.1	ISK6	SPINK6	Q6UWN8	IFNA1.18389.11	0.0088418	0.942518	0.97855
HNRNPF.9764.79	HNRPF	HNRNPF	P52597	IFNA1.18389.11	0.00880526	0.942755	0.978585
RORB.12483.62	RORB	RORB	Q92753	IFNA1.18389.11	0.00865912	0.943704	0.978652
NOTCH2.5106.52	NOTC2	NOTCH2	Q04721	IFNA1.18389.11	0.00854951	0.944415	0.978652
ST6GALNAC5.7927.16	SIA7E	ST6GALNAC5	Q9BVH7	IFNA1.18389.11	0.00854951	0.944415	0.978652
UNC5D.16307.22	UNC5H4	UNC5D	Q6UXZ4	IFNA1.18389.11	0.00851297	0.944653	0.978652
WNT7A.4889.82	WNT7A	WNT7A	O00755	IFNA1.18389.11	0.00851297	0.944653	0.978652
CD69.16618.7	CD69	CD69	Q07108	IFNA1.18389.11	0.00822068	0.94655	0.979351
PEA15.18833.76	PEA15	PEA15	Q15121	IFNA1.18389.11	0.00807453	0.947499	0.979735
PLD3.10948.14	PLD3	PLD3	Q8IV08	IFNA1.18389.11	0.00800146	0.947973	0.97977
COMP.8043.153	COMP	COMP	P49747	IFNA1.18389.11	0.00796493	0.948211	0.979804
S100P.9926.4	S100P	S100P	P25815	IFNA1.18389.11	0.00734381	0.952244	0.981651
BMPER.15368.3	BMPER	BMPER	Q8N8U9	IFNA1.18389.11	0.00712459	0.953668	0.982297
RXFP1.14135.3	RXFP1	RXFP1	Q9HBX9	IFNA1.18389.11	0.00708805	0.953906	0.982297
SCIN.12684.5	ADSV	SCIN	Q9Y6U3	IFNA1.18389.11	0.00705152	0.954143	0.982297
SLC26A11.13502.2	S2611	SLC26A11	Q86WA9	IFNA1.18389.11	0.00705152	0.954143	0.982297
RPL30.12478.15	RL30	RPL30	P62888	IFNA1.18389.11	0.00679576	0.955805	0.982297
SNX1.8807.13	SNX1	SNX1	Q13596	IFNA1.18389.11	0.00679576	0.955805	0.982297
STMN3.8019.73	STMN3	STMN3	Q9NZ72	IFNA1.18389.11	0.00668615	0.956517	0.982297
SPA17.18242.8	Sperm protein 17	SPA17	Q15506	IFNA1.18389.11	0.00646693	0.957941	0.983306
SDC3.16612.28	SDC3	SDC3	O75056	IFNA1.18389.11	0.00632079	0.958891	0.984071
LTB4R.13477.65	LT4R1	LTB4R	Q15722	IFNA1.18389.11	0.00628425	0.959128	0.984104
PMEL.6472.40	GP100	PMEL	P40967	IFNA1.18389.11	0.00613811	0.960078	0.984448
CTSV.3364.76	Cathepsin V	CTSV	O60911	IFNA1.18389.11	0.00591889	0.961503	0.985699
MSR1.15533.97	Macrophage scavenger receptor	MSR1	P21757	IFNA1.18389.11	0.00569967	0.962927	0.986108
SDF2L1.6990.44	SDF2L	SDF2L1	Q9HCN8	IFNA1.18389.11	0.00548045	0.964352	0.987357
CD58.10938.13	sLFA-3	CD58	P19256	IFNA1.18389.11	0.00544392	0.96459	0.98739
QPCT.7849.3	Glutaminyl cyclase	QPCT	Q16769	IFNA1.18389.11	0.00540738	0.964827	0.987423
ROBO1.5740.17	ROBO1	ROBO1	Q9Y6N7	IFNA1.18389.11	0.0052247	0.966015	0.988217
ERN1.11229.16	ERN1	ERN1	O75460	IFNA1.18389.11	0.00518816	0.966252	0.98825
CCL11.5301.7	Eotaxin	CCL11	P51671	IFNA1.18389.11	0.00504202	0.967202	0.988478
SYT2.9577.26	SYT2	SYT2	Q8N9I0	IFNA1.18389.11	0.00496894	0.967677	0.988478
BPIFA1.6473.55	PLUNC	BPIFA1	Q9NP55	IFNA1.18389.11	0.00493241	0.967915	0.988478
ITIH3.7145.1	ITIH3	ITIH3	Q06033	IFNA1.18389.11	0.00485934	0.96839	0.988543
RNASE1.7211.2	RNase 1	RNASE1	P07998	IFNA1.18389.11	0.00467665	0.969578	0.989078
RNF215.7758.217	RN215	RNF215	Q9Y6U7	IFNA1.18389.11	0.00456704	0.970291	0.989078
TFR2.11537.12	TFR2	TFR2	Q9UP52	IFNA1.18389.11	0.00449397	0.970766	0.989078
CDK2AP1.9450.18	CDKA1	CDK2AP1	O14519	IFNA1.18389.11	0.00438436	0.971478	0.989272
CRADD.15322.35	CRADD	CRADD	P78560	IFNA1.18389.11	0.00427475	0.972191	0.989272
OSTN.7265.32	OSTN	OSTN	P61366	IFNA1.18389.11	0.00427475	0.972191	0.989272
SRGN.19251.56	Platelet proteoglycan	SRGN	P10124	IFNA1.18389.11	0.00409207	0.973379	0.989643
HSF1.11616.9	HSF1	HSF1	Q00613	IFNA1.18389.11	0.00390939	0.974567	0.990432
NDRG1.19215.7	NDRG1	NDRG1	Q92597	IFNA1.18389.11	0.00365364	0.976231	0.991476
SEMA5A.13132.14	SEM5A	SEMA5A	Q13591	IFNA1.18389.11	0.00350749	0.977181	0.991476
EYS.9365.91	EYS	EYS	Q5T1H1	IFNA1.18389.11	0.00343445	0.977656	0.991476
FABP12.18888.37	FBP12	FABP12	A6NFH5	IFNA1.18389.11	0.00328827	0.978607	0.992021
TRAF1.17747.45	TRAF1	TRAF1	Q13077	IFNA1.18389.11	0.00314213	0.979557	0.992566
BCAN.3461.58	PGCB	BCAN	Q96GW7	IFNA1.18389.11	0.00310559	0.979795	0.992598
SPDEF.10012.5	SPDEF	SPDEF	O95238	IFNA1.18389.11	0.00303252	0.98027	0.992724
GMPR2.19446.1	GMPR2	GMPR2	Q9P2T1	IFNA1.18389.11	0.00299598	0.980508	0.992724
TRH.5659.11	TRH	TRH	P20396	IFNA1.18389.11	0.00295944	0.980746	0.992724
TTC17.8800.14	TTC17	TTC17	Q96AE7	IFNA1.18389.11	0.00295944	0.980746	0.992724
GPR68.12503.5	SPR1	GPR68	Q15743	IFNA1.18389.11	0.00274023	0.982172	0.99354
LTA4H.3204.2	LKHA4	LTA4H	P09960	IFNA1.18389.11	0.00252101	0.983598	0.993936
SDF2.15333.11	SDF2	SDF2	Q99470	IFNA1.18389.11	0.00248447	0.983836	0.993967
AKAP7.18399.1	AKA7A	AKAP7	O43687	IFNA1.18389.11	0.00244794	0.984073	0.993999
NTF4.4146.58	Neurotrophin-5	NTF4	P34130	IFNA1.18389.11	0.00230179	0.985024	0.994049
TNF.5936.53	TNF-a	TNF	P01375	IFNA1.18389.11	0.00226525	0.985262	0.994049
COTL1.4905.63	Coactosin-like protein	COTL1	Q14019	IFNA1.18389.11	0.00222872	0.985499	0.994049
ID2.15403.53	ID2	ID2	Q02363	IFNA1.18389.11	0.00204604	0.986688	0.994049
LAIR1.11284.24	LAIR1	LAIR1	Q6GTX8	IFNA1.18389.11	0.0020095	0.986925	0.994049
CHKB.7761.125	CHKB	CHKB	Q9Y259	IFNA1.18389.11	0.00197296	0.987163	0.994049
PDLIM4.12387.7	PDLI4	PDLIM4	P50479	IFNA1.18389.11	0.00197296	0.987163	0.994049
S100A12.5852.6	S100A12	S100A12	P80511	IFNA1.18389.11	0.00197296	0.987163	0.994049
UBE2T.12400.25	UBE2T	UBE2T	Q9NPD8	IFNA1.18389.11	0.00193643	0.987401	0.994049
CUL3.10045.47	CUL3	CUL3	Q13618	IFNA1.18389.11	0.00189989	0.987639	0.994049
LYSMD4.9106.87	LYSM4	LYSMD4	Q5XG99	IFNA1.18389.11	0.00189989	0.987639	0.994049
MB.3042.7	Myoglobin	MB	P02144	IFNA1.18389.11	0.00189989	0.987639	0.994049
GPNMB.8606.39	GPNMB	GPNMB	Q14956	IFNA1.18389.11	0.00182682	0.988114	0.994111
SPATA20.11117.2	SPT20	SPATA20	Q8TB22	IFNA1.18389.11	0.00182682	0.988114	0.994111
ATP5J2.11539.4	ATPK	ATP5J2	P56134	IFNA1.18389.11	0.00175374	0.988589	0.994173
DPEP1.8794.13	DPEP1	DPEP1	P16444	IFNA1.18389.11	0.00153453	0.990016	0.994775
ATOX1.19233.75	ATOX1	ATOX1	O00244	IFNA1.18389.11	0.00138838	0.990966	0.995261
MSN.5009.11	Moesin	MSN	P26038	IFNA1.18389.11	0.00138838	0.990966	0.995261
EFNB3.7785.1	Ephrin-B3	EFNB3	Q15768	IFNA1.18389.11	0.00131531	0.991442	0.995261
HSPB6.19127.1	HSPB6	HSPB6	O14558	IFNA1.18389.11	0.00131531	0.991442	0.995261
LRRC4C.9369.174	NGL1	LRRC4C	Q9HCJ2	IFNA1.18389.11	0.0012057	0.992155	0.995261
KRT5.11177.16	K2C5	KRT5	P13647	IFNA1.18389.11	0.00113263	0.992631	0.99553
MMP8.9172.69	MMP-8	MMP8	P22894	IFNA1.18389.11	0.000767263	0.995008	0.996874
PCMT1.18160.2	PIMT	PCMT1	P22061	IFNA1.18389.11	0.000621118	0.995959	0.997619
SRA1.18220.141	SRA1	SRA1	Q9HD15	IFNA1.18389.11	0.000548045	0.996434	0.997679
[truncated: 2,809 more rows]

## Sheet: IFNA10
Spearman correlations between indicated IFN ligand and SOMAscan proteomics
Aptamer Name	Protein(s)	GeneSymbol(s)	UniProt ID(s)	IFN ligand	rho	p-value	FDR q-value (BH)
TRIL.6527.1	TRIL	TRIL	Q7L0X0	IFNA10.14128.121	0.648739	1.66e-09	7.97964e-06
GORAB.7247.1	GORAB	GORAB	Q5T7V8	IFNA10.14128.121	0.613409	2.09905e-08	2.52254e-05
PPAPDC1A.13548.53	PPC1A	PPAPDC1A	Q5VZY2	IFNA10.14128.121	0.59536	6.82761e-08	5.47005e-05
TNFSF13B.3059.50	BAFF	TNFSF13B	Q9Y275	IFNA10.14128.121	0.589989	9.56515e-08	6.56852e-05
CTSO.9264.11	CATO	CTSO	P43234	IFNA10.14128.121	0.583376	1.43671e-07	8.63285e-05
TSR3.7018.10	TSR3	TSR3	Q9UJK0	IFNA10.14128.121	0.578078	1.97746e-07	9.61435e-05
CARD18.18190.15	ICBR	CARD18	P57730	IFNA10.14128.121	0.57753	2.04324e-07	9.61435e-05
PRDM1.14197.2	PRDM1	PRDM1	O75626	IFNA10.14128.121	0.562404	4.9268e-07	0.000139313
ENOX1.12933.17	ENOX1	ENOX1	Q8TC92	IFNA10.14128.121	0.554987	7.46721e-07	0.000189687
BCAP29.11570.94	BAP29	BCAP29	Q9UHQ4	IFNA10.14128.121	0.554914	7.49749e-07	0.000189687
FABP9.18194.18	FABP9	FABP9	Q0Z7S8	IFNA10.14128.121	0.549653	1.00085e-06	0.000215079
CD86.5337.64	B7-2	CD86	P42081	IFNA10.14128.121	0.548191	1.08353e-06	0.000217021
COPE.19310.81	COPE	COPE	O14579	IFNA10.14128.121	0.545853	1.22929e-06	0.000227362
CD97.18881.7	CD97	CD97	P48960	IFNA10.14128.121	0.544465	1.32435e-06	0.000227362
CSGALNACT2.10772.21	CGAT2	CSGALNACT2	Q8N6G5	IFNA10.14128.121	0.543296	1.40972e-06	0.000228094
LTA.LTB.3505.6	Lymphotoxin a1/b2	LTA LTB	P01374, Q06643	IFNA10.14128.121	0.540957	1.59619e-06	0.000239778
PLIN3.14687.6	M6PBP	PLIN3	O60664	IFNA10.14128.121	0.533175	2.39748e-06	0.00028109
KCNIP1.13650.11	KCIP1	KCNIP1	Q9NZI2	IFNA10.14128.121	0.53164	2.59462e-06	0.000284133
CENPV.8817.29	CENPV	CENPV	Q7Z7K6	IFNA10.14128.121	0.530142	2.80165e-06	0.000284133
MPZL2.9372.157	MPZL2	MPZL2	O60487	IFNA10.14128.121	0.528718	3.01287e-06	0.000284133
SLC30A3.9081.39	ZNT3	SLC30A3	Q99726	IFNA10.14128.121	0.528279	3.0808e-06	0.000284133
DKKL1.16309.30	Soggy-1	DKKL1	Q9UK85	IFNA10.14128.121	0.52806	3.1153e-06	0.000284133
VOPP1.14618.26	ECOP	VOPP1	Q96AW1	IFNA10.14128.121	0.52806	3.1153e-06	0.000284133
TNNI3.5441.67	Troponin I	TNNI3	P19429	IFNA10.14128.121	0.527768	3.16187e-06	0.000284133
RNF149.9773.15	RN149	RNF149	Q8NC42	IFNA10.14128.121	0.527658	3.1795e-06	0.000284133
CLEC4C.9094.5	CLC4C	CLEC4C	Q8WTT0	IFNA10.14128.121	0.527329	3.23294e-06	0.000284133
DEFB106A.5664.57	D106A	DEFB106A	Q8N104	IFNA10.14128.121	0.524881	3.65809e-06	0.000305239
BMP8B.15668.19	BMP-8	BMP8B	P34820	IFNA10.14128.121	0.524406	3.74643e-06	0.000305239
ERVV1.12531.5	ERVV1	ERVV-1	B6SEH8	IFNA10.14128.121	0.522835	4.05305e-06	0.000314816
MATN4.7083.74	MATN4	MATN4	O95460	IFNA10.14128.121	0.521337	4.36716e-06	0.000322969
TNFRSF18.5526.53	GITR	TNFRSF18	Q9Y5U5	IFNA10.14128.121	0.520643	4.52033e-06	0.000329231
KIAA1467.9981.18	K1467	KIAA1467	A2RU67	IFNA10.14128.121	0.519072	4.88572e-06	0.000344073
BTLA.16308.14	BTLA	BTLA	Q7Z6A9	IFNA10.14128.121	0.518853	4.93885e-06	0.000344073
CX3CL1.2827.23	Fractalkine/CX3CL-1	CX3CL1	P78423	IFNA10.14128.121	0.517903	5.17539e-06	0.000351985
UPK3BL.6633.43	UPK3L	UPK3BL	B0FP48	IFNA10.14128.121	0.517757	5.2127e-06	0.000351985
GPR56.18893.26	GPR56	GPR56	Q9Y653	IFNA10.14128.121	0.517355	5.31663e-06	0.000351985
MID2.14249.68	TRIM1	MID2	Q9UJV3	IFNA10.14128.121	0.516939	5.42609e-06	0.000352476
LARGE.7935.26	LARGE	LARGE	O95461	IFNA10.14128.121	0.515126	5.92899e-06	0.000374113
RCVRN.14334.3	RECO	RCVRN	P35243	IFNA10.14128.121	0.514907	5.99266e-06	0.000374113
KRTAP24.14615.46	KRA24	KRTAP2-4	Q9BYR9	IFNA10.14128.121	0.514359	6.15464e-06	0.000375831
PRPF6.9581.4	PRP6	PRPF6	O94906	IFNA10.14128.121	0.514286	6.17654e-06	0.000375831
ZAP70.3837.6	ZAP70	ZAP70	P43403	IFNA10.14128.121	0.513226	6.50246e-06	0.000390716
CEACAM4.10910.6	CEAM4	CEACAM4	O75871	IFNA10.14128.121	0.512934	6.59515e-06	0.000391394
CA5B.17673.34	Carbonic Anhydrase VB	CA5B	Q9Y2D0	IFNA10.14128.121	0.509463	7.79458e-06	0.000420995
DPYSL5.12683.156	DPYL5	DPYSL5	Q9BPU6	IFNA10.14128.121	0.507344	8.62398e-06	0.000450603
CXCL17.9495.10	VCC1	CXCL17	Q6UXB2	IFNA10.14128.121	0.505736	9.30739e-06	0.000471699
C4BPB.7155.46	C4b-binding protein beta chain	C4BPB	P20851	IFNA10.14128.121	0.505079	9.60127e-06	0.000471699
KCNE3.8067.21	KCNE3	KCNE3	Q9Y6H6	IFNA10.14128.121	0.504457	9.88676e-06	0.000471699
SIRT3.17495.141	SIR3	SIRT3	Q9NTG7	IFNA10.14128.121	0.504421	9.9038e-06	0.000471699
IL17RD.3376.49	IL-17 RD	IL17RD	Q8NFM7	IFNA10.14128.121	0.504056	1.00757e-05	0.000471699
AHSG.3581.53	a2-HS-Glycoprotein	AHSG	P02765	IFNA10.14128.121	0.503982	1.01104e-05	0.000471699
GULP1.19180.38	GULP1	GULP1	Q9UBP9	IFNA10.14128.121	0.503544	1.0321e-05	0.000471699
IL3RA.13744.37	IL-3 Ra	IL3RA	P26951	IFNA10.14128.121	0.503507	1.03387e-05	0.000471699
MOCS3.14229.5	MOCS3	MOCS3	O95396	IFNA10.14128.121	0.503215	1.04817e-05	0.000471699
GAA.9385.4	GAA	GAA	P10253	IFNA10.14128.121	0.503179	1.04996e-05	0.000471699
LCN10.13007.66	LCN10	LCN10	Q6JVE6	IFNA10.14128.121	0.502156	1.10153e-05	0.000485784
CD8A.15462.28	CD8A	CD8A	P01732	IFNA10.14128.121	0.501754	1.12242e-05	0.0004905
IDI2.17832.12	IDI2	IDI2	Q9BXS1	IFNA10.14128.121	0.499415	1.25152e-05	0.000523837
C1QL2.15670.15	C1QL2	C1QL2	Q7Z5L3	IFNA10.14128.121	0.499342	1.25577e-05	0.000523837
TLL1.6383.90	TLL1	TLL1	O43897	IFNA10.14128.121	0.49905	1.2729e-05	0.000523837
IL27RA.5132.71	TCCR	IL27RA	Q6UWB1	IFNA10.14128.121	0.498831	1.28589e-05	0.000523837
ITM2C.10560.1	ITM2C	ITM2C	Q9NQX7	IFNA10.14128.121	0.496346	1.44202e-05	0.000563559
TYRO3.2611.72	Dtk	TYRO3	Q06418	IFNA10.14128.121	0.496054	1.4615e-05	0.000566568
TIGIT.16299.13	TIGIT	TIGIT	Q495A1	IFNA10.14128.121	0.495506	1.4987e-05	0.000571766
DES.12030.82	Desmin	DES	P17661	IFNA10.14128.121	0.494921	1.53935e-05	0.000580034
TAF10.18270.10	TAF10	TAF10	Q12962	IFNA10.14128.121	0.494483	1.57051e-05	0.000585228
FOXRED1.8017.23	FXRD1	FOXRED1	Q96CU9	IFNA10.14128.121	0.492218	1.74107e-05	0.000629274
EDN3.15383.200	Endothelin 3	EDN3	P14138	IFNA10.14128.121	0.491962	1.76138e-05	0.000631862
EFNA2.14124.6	Ephrin-A2	EFNA2	O43921	IFNA10.14128.121	0.491195	1.82362e-05	0.000642214
PTGES3.17154.2	TEBP	PTGES3	Q15185	IFNA10.14128.121	0.491012	1.83874e-05	0.000642214
TNR.11302.237	TENR	TNR	Q92752	IFNA10.14128.121	0.490939	1.84482e-05	0.000642214
ADGRE2.4546.27	EMR2	ADGRE2	Q9UHX3	IFNA10.14128.121	0.488455	2.06303e-05	0.000689808
AXIN2.12925.105	AXIN2	AXIN2	Q9Y2T1	IFNA10.14128.121	0.487358	2.16673e-05	0.000709364
NEFH.9900.36	NFH	NEFH	P12036	IFNA10.14128.121	0.48608	2.29384e-05	0.000733802
CD59.11514.196	CD59	CD59	P13987	IFNA10.14128.121	0.48597	2.30506e-05	0.000733802
GIF.17672.184	Gastric intrinsic factor	GIF	P27352	IFNA10.14128.121	0.484874	2.42001e-05	0.000765328
LRFN5.6587.6	LRFN5	LRFN5	Q96NI6	IFNA10.14128.121	0.48418	2.49555e-05	0.000778967
ENG.4908.6	Endoglin	ENG	P17813	IFNA10.14128.121	0.483851	2.53209e-05	0.000785274
LYPD3.13107.9	LYPD3	LYPD3	O95274	IFNA10.14128.121	0.482791	2.65324e-05	0.000812364
TOM1L2.19356.20	TM1L2	TOM1L2	Q6ZVM7	IFNA10.14128.121	0.481184	2.84738e-05	0.000844897
TLR4.LY96.3647.49	TLR4:MD-2 complex	TLR4 LY96	O00206 Q9Y6Y9	IFNA10.14128.121	0.480709	2.90721e-05	0.00085166
ROBO1.5740.17	ROBO1	ROBO1	Q9Y6N7	IFNA10.14128.121	0.480526	2.93053e-05	0.00085166
PDCD1LG2.3004.67	PD-L2	PDCD1LG2	Q9BQ51	IFNA10.14128.121	0.480343	2.95403e-05	0.00085166
SCMH1.12604.16	SCMH1	SCMH1	Q96GD3	IFNA10.14128.121	0.480307	2.95875e-05	0.00085166
NHLRC3.9087.8	NHLC3	NHLRC3	Q5JS37	IFNA10.14128.121	0.479576	3.05464e-05	0.000859157
PIK3C2A.14028.22	P3C2A	PIK3C2A	O00443	IFNA10.14128.121	0.47943	3.07416e-05	0.000859157
EFNA5.2615.60	Ephrin-A5	EFNA5	P52803	IFNA10.14128.121	0.479211	3.10366e-05	0.000862076
PTPRU.8337.65	PTPRU	PTPRU	Q92729	IFNA10.14128.121	0.478955	3.13841e-05	0.000862076
MYOM3.13966.30	MYOM3	MYOM3	Q5VTT5	IFNA10.14128.121	0.477421	3.35459e-05	0.000905928
EDDM3A.9536.16	EP3A	EDDM3A	Q14507	IFNA10.14128.121	0.476617	3.47327e-05	0.000925347
NTM.10907.116	NTRI	NTM	Q9P121	IFNA10.14128.121	0.475667	3.61854e-05	0.000927575
GPR107.12963.1	GP107	GPR107	Q5VW38	IFNA10.14128.121	0.47563	3.62424e-05	0.000927575
LRRC4C.9369.174	NGL1	LRRC4C	Q9HCJ2	IFNA10.14128.121	0.475557	3.63566e-05	0.000927575
IL1F5.18375.28	IL-1F5	IL1F5	Q9UBH0	IFNA10.14128.121	0.475155	3.69908e-05	0.000927575
A4GALT.8759.29	a1,4-Galactosyltransferase	A4GALT	Q9NPC4	IFNA10.14128.121	0.475119	3.7049e-05	0.000927575
XXYLT1.6375.75	XXLT1	XXYLT1	Q8NBI6	IFNA10.14128.121	0.474936	3.73411e-05	0.000930044
SEMA7A.7019.13	Semaphorin-7A	SEMA7A	O75326	IFNA10.14128.121	0.47479	3.75762e-05	0.000931077
JARID2.12623.84	JARD2	JARID2	Q92833	IFNA10.14128.121	0.473986	3.88946e-05	0.0009569
ARID1A.9898.161	ARI1A	ARID1A	O14497	IFNA10.14128.121	0.473913	3.90165e-05	0.0009569
PRND.18231.147	PRND	PRND	Q9UKY0	IFNA10.14128.121	0.472086	4.2183e-05	0.00102411
PPP3R2.18866.8	CANB2	PPP3R2	Q96LZ3	IFNA10.14128.121	0.471538	4.31785e-05	0.00103941
MAN1B1.7071.23	MA1B1	MAN1B1	Q9UKM7	IFNA10.14128.121	0.471502	4.32456e-05	0.00103941
IL34.4556.10	IL-34	IL34	Q6ZMJ4	IFNA10.14128.121	0.470771	4.46087e-05	0.00105796
MGAT4A.9392.43	MGT4A	MGAT4A	Q9UM21	IFNA10.14128.121	0.470332	4.54455e-05	0.00107087
TPM2.4472.5	Tropomyosin 2	TPM2	P07951	IFNA10.14128.121	0.470004	4.60826e-05	0.00108058
CLEC2A.10953.14	CLC2A	CLEC2A	Q6UVW9	IFNA10.14128.121	0.469602	4.68726e-05	0.00109377
GAL3ST1.8696.15	G3ST1	GAL3ST1	Q99999	IFNA10.14128.121	0.468104	4.9929e-05	0.0011426
MICALL2.12891.1	MILK2	MICALL2	Q8IY33	IFNA10.14128.121	0.467519	5.1171e-05	0.00114943
DLL1.5349.69	DLL1	DLL1	O00548	IFNA10.14128.121	0.466167	5.41535e-05	0.0011978
PGRMC2.8681.93	PGRC2	PGRMC2	O15173	IFNA10.14128.121	0.466167	5.41535e-05	0.0011978
BMP4.15667.39	BMP-4	BMP4	P12644	IFNA10.14128.121	0.465948	5.46521e-05	0.0011978
IL2RB.9343.16	IL-2 sRb	IL2RB	P14784	IFNA10.14128.121	0.465875	5.48192e-05	0.0011978
ORAOV1.18195.3	ORAV1	ORAOV1	Q8WV07	IFNA10.14128.121	0.465875	5.48192e-05	0.0011978
AKR1B10.16081.38	Aldose reductase-like	AKR1B10	O60218	IFNA10.14128.121	0.46551	5.56619e-05	0.00121071
SNX7.14245.195	SNX7	SNX7	Q9UNH6	IFNA10.14128.121	0.464925	5.70353e-05	0.00123499
NT5E.15452.5	5'-Nucleotidase	NT5E	P21589	IFNA10.14128.121	0.464487	5.80858e-05	0.00124113
TP53.6168.11	p53 R175H	TP53	P04637	IFNA10.14128.121	0.464267	5.86178e-05	0.0012413
CILP2.8841.65	CILP2	CILP2	Q8IUL8	IFNA10.14128.121	0.463975	5.93341e-05	0.0012455
WFDC5.6969.14	WFDC5	WFDC5	Q8TCV5	IFNA10.14128.121	0.463025	6.17184e-05	0.00128297
SPINT1.2828.82	HAI-1	SPINT1	O43278	IFNA10.14128.121	0.462879	6.20929e-05	0.00128297
NTRK2.4866.59	TrkB	NTRK2	Q16620	IFNA10.14128.121	0.46266	6.26587e-05	0.00128718
ARL2.12587.65	ARL2	ARL2	P36404	IFNA10.14128.121	0.462368	6.34206e-05	0.00129179
CTLA4.3022.4	CTLA-4	CTLA4	P16410	IFNA10.14128.121	0.461673	6.52644e-05	0.00131266
GPT.16015.19	ALT	GPT	P24298	IFNA10.14128.121	0.460322	6.89981e-05	0.00137467
CD1A.10814.7	CD1A	CD1A	P06126	IFNA10.14128.121	0.459993	6.99357e-05	0.00138042
CLMP.10440.26	ACAM	CLMP	Q9H6B4	IFNA10.14128.121	0.45992	7.01456e-05	0.00138042
IL12B.13733.5	IL-12 p40	IL12B	P29460	IFNA10.14128.121	0.459299	7.19538e-05	0.00139468
C4orf32.9490.3	CD032	C4orf32	Q8N8J7	IFNA10.14128.121	0.459079	7.26022e-05	0.0014016
IL12B.IL23A.10365.132	IL-23	IL12B IL23A	P29460, Q9NPF7	IFNA10.14128.121	0.458641	7.39152e-05	0.00141558
CP.17453.34	Ceruloplasmin	CP	P00450	IFNA10.14128.121	0.458275	7.50261e-05	0.0014265
IL13RA1.2633.52	IL-13 Ra1	IL13RA1	P78552	IFNA10.14128.121	0.458202	7.52501e-05	0.0014265
ARHGEF7.13932.45	COOL-1	ARHGEF7	Q14155	IFNA10.14128.121	0.458129	7.54748e-05	0.0014265
CSF2RB.11137.43	IL3RB	CSF2RB	P32927	IFNA10.14128.121	0.457947	7.60391e-05	0.0014265
ADH7.11377.19	ADH7	ADH7	P40394	IFNA10.14128.121	0.457874	7.62659e-05	0.0014265
TIGIT.9638.2	TIGIT	TIGIT	Q495A1	IFNA10.14128.121	0.457508	7.74094e-05	0.00143486
DEFB132.9022.49	DB132	DEFB132	Q7Z7B7	IFNA10.14128.121	0.457106	7.86856e-05	0.00143486
CCL1.2770.51	I-309	CCL1	P22362	IFNA10.14128.121	0.45707	7.88025e-05	0.00143486
CD3E.18870.1	CD3E	CD3E	P07766	IFNA10.14128.121	0.45707	7.88025e-05	0.00143486
NFATC1.14286.2	NF-ATc1	NFATC1	O95644	IFNA10.14128.121	0.45696	7.91544e-05	0.00143583
CPT1B.11709.29	CPT1B	CPT1B	Q92523	IFNA10.14128.121	0.456777	7.97441e-05	0.00144109
KPNA2.2860.19	Karyopherin-a2	KPNA2	P52292	IFNA10.14128.121	0.456558	8.04571e-05	0.00144527
SPIN1.18210.12	SPIN1	SPIN1	Q9Y657	IFNA10.14128.121	0.456047	8.21436e-05	0.00145601
WFDC10A.13429.3	WF10A	WFDC10A	Q9H1F0	IFNA10.14128.121	0.455754	8.3122e-05	0.00145828
NETO2.10562.42	NETO2	NETO2	Q8NC67	IFNA10.14128.121	0.455353	8.44848e-05	0.00147264
PGLYRP3.10561.5	PGRP-I-alpha	PGLYRP3	Q96LB9	IFNA10.14128.121	0.455243	8.48601e-05	0.00147264
LILRA5.8766.29	LIRA5	LILRA5	A6NI73	IFNA10.14128.121	0.454001	8.92217e-05	0.00152088
CFP.2960.66	Properdin	CFP	P27918	IFNA10.14128.121	0.453526	9.09434e-05	0.00153931
ATP2A3.13510.7	AT2A3	ATP2A3	Q93084	IFNA10.14128.121	0.452722	9.39271e-05	0.00158424
IDO1.9759.13	INDO	IDO1	P14902	IFNA10.14128.121	0.452064	9.64351e-05	0.0016152
SBSN.5724.58	SBSN	SBSN	Q6UWP8	IFNA10.14128.121	0.451553	9.84284e-05	0.00163939
PENK.9076.25	PENK	PENK	P01210	IFNA10.14128.121	0.451297	9.94392e-05	0.00163939
LTBR.2636.10	Lymphotoxin b R	LTBR	P36941	IFNA10.14128.121	0.449836	0.000105401	0.00171751
RAD51.2871.73	RAD51	RAD51	Q06609	IFNA10.14128.121	0.449616	0.000106324	0.00172668
VPS28.17155.1	VPS28 protein homolog	VPS28	Q9UK41	IFNA10.14128.121	0.44947	0.000106943	0.00173089
CDKN2B.9874.28	p15-INK4b	CDKN2B	P42772	IFNA10.14128.121	0.449288	0.000107721	0.00173182
PSD.13055.53	PSD1	PSD	A5PKW4	IFNA10.14128.121	0.448995	0.000108977	0.00173391
TEK.3773.15	sTie-2	TEK	Q02763	IFNA10.14128.121	0.448411	0.00011153	0.00175205
IGFL3.6961.14	IGFL3	IGFL3	Q6UXB1	IFNA10.14128.121	0.447826	0.000114139	0.00178138
INA.11436.6	AINX	INA	Q16352	IFNA10.14128.121	0.447168	0.00011714	0.00180478
CDK5.CDK5R1.3358.51	CDK5/p35	CDK5 CDK5R1	Q00535 Q15078	IFNA10.14128.121	0.446255	0.000121429	0.00184665
CELA3B.6357.83	ELA3B	CELA3B	P08861	IFNA10.14128.121	0.446182	0.000121778	0.00184665
ADPGK.6221.1	ADPGK	ADPGK	Q9BRR6	IFNA10.14128.121	0.445707	0.000124072	0.00187551
DHX9.10527.22	DHX9	DHX9	Q08211	IFNA10.14128.121	0.445561	0.000124785	0.00188038
IL10RA.10344.334	IL-10 Ra	IL10RA	Q13651	IFNA10.14128.121	0.443917	0.000133077	0.00199284
SIGLEC1.4464.10	Sialoadhesin	SIGLEC1	Q9BZZ2	IFNA10.14128.121	0.443551	0.000134988	0.0020118
CRTAM.7968.15	CRTAM	CRTAM	O95727	IFNA10.14128.121	0.442601	0.000140073	0.00206453
PLAU.4158.54	uPA	PLAU	P00749	IFNA10.14128.121	0.442455	0.000140871	0.00206453
VARS.13083.18	SYVC	VARS	P26640	IFNA10.14128.121	0.442017	0.00014329	0.0020936
ANGPT2.2602.2	Angiopoietin-2	ANGPT2	O15123	IFNA10.14128.121	0.441761	0.000144718	0.00210131
CD48.3292.75	CD48	CD48	P09326	IFNA10.14128.121	0.441725	0.000144923	0.00210131
KLRC3.11571.75	NKG2E	KLRC3	Q07444	IFNA10.14128.121	0.441688	0.000145129	0.00210131
CCL19.4922.13	MIP-3b	CCL19	Q99731	IFNA10.14128.121	0.441176	0.000148033	0.00213692
NIPAL4.12864.9	NIPA4	NIPAL4	Q0D2K0	IFNA10.14128.121	0.44008	0.000154436	0.00221605
CLEC10A.10955.4	CLC10	CLEC10A	Q8IUN9	IFNA10.14128.121	0.439496	0.000157955	0.00225979
DDX46.14216.35	DDX46	DDX46	Q7L014	IFNA10.14128.121	0.438802	0.000162229	0.0023101
VSTM2L.6549.60	VTM2L	VSTM2L	Q96N03	IFNA10.14128.121	0.438692	0.000162913	0.0023101
ADAM22.7933.75	ADA22	ADAM22	Q9P0K1	IFNA10.14128.121	0.438071	0.000166843	0.00235886
FOLR2.15587.20	FOLR2	FOLR2	P14207	IFNA10.14128.121	0.437267	0.000172057	0.00241835
SATB2.10081.17	SATB2	SATB2	Q9UPW6	IFNA10.14128.121	0.437048	0.000173504	0.00243159
DCP1A.14008.22	DCP1A	DCP1A	Q9NPI6	IFNA10.14128.121	0.436756	0.000175452	0.00244463
ZWILCH.18302.204	ZWILC	ZWILCH	Q9H900	IFNA10.14128.121	0.436134	0.000179658	0.00248881
SEMA3G.5628.21	SEM3G	SEMA3G	Q9NS98	IFNA10.14128.121	0.435294	0.000185496	0.002551
KL.15384.15	KLOTHO	KL	Q9UEF7	IFNA10.14128.121	0.435258	0.000185754	0.002551
INHBA.19622.7	Activin A	INHBA	P08476	IFNA10.14128.121	0.434783	0.000189134	0.00258286
TJP1.12001.7	ZO1	TJP1	Q07157	IFNA10.14128.121	0.434088	0.000194177	0.00262932
AK5.13613.23	Adenylate kinase isoenzyme 5	AK5	Q9Y6K8	IFNA10.14128.121	0.433979	0.000194984	0.00263283
PCDH9.10558.26	PCDH9	PCDH9	Q9HC56	IFNA10.14128.121	0.433796	0.000196337	0.00264367
MDGA2.19372.7	MDGA2	MDGA2	Q7Z553	IFNA10.14128.121	0.43354	0.000198245	0.0026619
PTGFRN.12727.7	FPRP	PTGFRN	Q9P2B2	IFNA10.14128.121	0.433394	0.000199342	0.00266919
PRR27.9607.39	CD040	PRR27	Q6MZM9	IFNA10.14128.121	0.432992	0.000202391	0.00270243
PSAP.6207.10	prosaposin	PSAP	P07602	IFNA10.14128.121	0.431823	0.000211502	0.00279312
FAM171A1.5610.32	CJ038	FAM171A1	Q5VUB5	IFNA10.14128.121	0.431787	0.000211793	0.00279312
NFKBIA.19209.6	IKB-alpha	NFKBIA	P25963	IFNA10.14128.121	0.431056	0.000217685	0.00285126
DNAJC4.8653.132	DNJC4	DNAJC4	Q9NNZ3	IFNA10.14128.121	0.430727	0.000220385	0.00287878
DUSP16.14631.22	DUS16	DUSP16	Q9BY84	IFNA10.14128.121	0.430435	0.000222811	0.00290258
CDKN2C.12521.3	CDN2C	CDKN2C	P42773	IFNA10.14128.121	0.430179	0.000224954	0.00291482
DIABLO.3122.6	SMAC	DIABLO	Q9NR28	IFNA10.14128.121	0.430106	0.00022557	0.00291482
LRRC3.6917.49	LRRC3	LRRC3	Q9BY71	IFNA10.14128.121	0.430106	0.00022557	0.00291482
IL18BP.3073.51	IL-18 BPa	IL18BP	O95998	IFNA10.14128.121	0.429119	0.000234034	0.00298815
C8A.C8B.C8G.2429.27	C8	C8A C8B C8G	P07357,P07358,P07360	IFNA10.14128.121	0.429083	0.000234353	0.00298815
BCL2L2.13097.11	Apoptosis regulator Bcl-W	BCL2L2	Q92843	IFNA10.14128.121	0.428827	0.000236597	0.00299295
RAB7B.12409.90	RAB7B	RAB7B	Q96AH8	IFNA10.14128.121	0.428827	0.000236597	0.00299295
CADM1.3326.58	Nectin-like protein 2	CADM1	Q9BY67	IFNA10.14128.121	0.428681	0.000237888	0.00300139
DGCR6.9444.70	DGCR6	DGCR6	Q14129	IFNA10.14128.121	0.428425	0.000240163	0.00302216
POMK.10582.36	SG196	POMK	Q9H5K3	IFNA10.14128.121	0.42722	0.000251161	0.00311167
GPD1L.12420.10	GPD1L	GPD1L	Q8N335	IFNA10.14128.121	0.426891	0.000254239	0.00314172
UNC5B.7776.20	UNC5B	UNC5B	Q8IZJ1	IFNA10.14128.121	0.426745	0.000255618	0.0031426
SVIP.18285.6	SVIP	SVIP	Q8NHG7	IFNA10.14128.121	0.425064	0.00027198	0.00330989
FIBCD1.9378.6	FBCD1	FIBCD1	Q8N539	IFNA10.14128.121	0.424954	0.000273079	0.00331488
TOPBP1.9947.22	TOPB1	TOPBP1	Q92547	IFNA10.14128.121	0.424626	0.000276403	0.00333
PCSK7.4459.68	PCSK7	PCSK7	Q16549	IFNA10.14128.121	0.424224	0.000280515	0.00335049
LRTM2.8906.60	LRTM2	LRTM2	Q8N967	IFNA10.14128.121	0.424187	0.000280892	0.00335049
PSG2.6405.74	PSG2	PSG2	P11465	IFNA10.14128.121	0.423858	0.000284302	0.00336611
IL18R1.14079.14	IL-18 Ra	IL18R1	Q13478	IFNA10.14128.121	0.423529	0.00028775	0.00338195
INSR.3448.13	IR	INSR	P06213	IFNA10.14128.121	0.423456	0.000288522	0.00338274
KRT17.12923.51	Keratin 17	KRT17	Q04695	IFNA10.14128.121	0.422141	0.000302736	0.00353216
IMPAD1.9231.23	IMPA3	IMPAD1	Q9NX62	IFNA10.14128.121	0.421374	0.00031132	0.00360606
BMPR1B.10550.37	BMP RIB	BMPR1B	O00238	IFNA10.14128.121	0.421155	0.000313814	0.00362232
OSM.2693.20	OSM	OSM	P13725	IFNA10.14128.121	0.420789	0.00031801	0.0036397
ROS1.9032.30	ROS1	ROS1	P08922	IFNA10.14128.121	0.420607	0.000320127	0.00365523
CNTNAP5.9044.1	CNTP5	CNTNAP5	Q8WYK1	IFNA10.14128.121	0.42046	0.00032183	0.0036573
RGS8.11666.72	RGS8	RGS8	P57771	IFNA10.14128.121	0.419876	0.000328726	0.00370935
AK4.17432.25	KAD4	AK4	P27144	IFNA10.14128.121	0.419364	0.00033487	0.00375226
LRP10.16610.13	LRP10	LRP10	Q7Z4F1	IFNA10.14128.121	0.418524	0.000345192	0.00384106
CD14.16914.104	sCD14	CD14	P08571	IFNA10.14128.121	0.418012	0.000351617	0.00387666
STAT5B.16551.14	STA5B	STAT5B	P51692	IFNA10.14128.121	0.418012	0.000351617	0.00387666
RAB26.6997.32	RAB26	RAB26	Q9ULW5	IFNA10.14128.121	0.417611	0.000356741	0.0039152
CFD.2946.52	Factor D	CFD	P00746	IFNA10.14128.121	0.417245	0.000361459	0.00392513
GALNT16.8923.94	GLTL1	GALNT16	Q8N428	IFNA10.14128.121	0.417136	0.000362885	0.00392513
NAGPA.11208.15	NAGPA	NAGPA	Q9UK23	IFNA10.14128.121	0.417026	0.000364317	0.00392662
IFIT2.9853.3	IFIT2	IFIT2	P09913	IFNA10.14128.121	0.416953	0.000365274	0.00392813
ZFP91.13651.54	ZFP91	ZFP91	Q96JP5	IFNA10.14128.121	0.416734	0.00036816	0.00394952
LY9.3324.51	LY9	LY9	Q9HBG7	IFNA10.14128.121	0.416551	0.00037058	0.00394952
TAC4.6468.37	TKN4	TAC4	Q86UU9	IFNA10.14128.121	0.416368	0.000373015	0.00394952
SELPLG.11266.8	SELPL	SELPLG	Q14242	IFNA10.14128.121	0.416149	0.000375956	0.00397192
BECN1.13032.1	BECN1	BECN1	Q14457	IFNA10.14128.121	0.416039	0.000377435	0.00397528
AS3MT.18417.3	AS3MT	AS3MT	Q9HBK9	IFNA10.14128.121	0.415418	0.000385914	0.00405041
DOT1L.12692.56	DOT1L	DOT1L	Q8TEK3	IFNA10.14128.121	0.415163	0.000389456	0.00407868
CTSS.3181.50	Cathepsin S	CTSS	P25774	IFNA10.14128.121	0.414541	0.000398181	0.00415197
SEL1L2.9082.25	SE1L2	SEL1L2	Q5TEA6	IFNA10.14128.121	0.414541	0.000398181	0.00415197
TLR1.16324.38	TLR1	TLR1	Q15399	IFNA10.14128.121	0.414359	0.000400781	0.00416288
CD79B.6351.55	CD79B	CD79B	P40259	IFNA10.14128.121	0.413592	0.000411871	0.00423048
DSCAM.9175.48	DSCAM	DSCAM	O60469	IFNA10.14128.121	0.413372	0.000415091	0.0042384
HSCB.19316.2	HSC20	HSCB	Q8IWL3	IFNA10.14128.121	0.413299	0.000416169	0.0042384
KLK12.3199.54	kallikrein 12	KLK12	Q9UKR0	IFNA10.14128.121	0.41319	0.000417792	0.00423903
NDUFB4.10677.9	NDUB4	NDUFB4	O95168	IFNA10.14128.121	0.413153	0.000418334	0.00423903
RAET1G.18927.14	RET1G	RAET1G	Q6H3X3	IFNA10.14128.121	0.412532	0.000427647	0.00430834
CST2.4324.33	CYTT	CST2	P09228	IFNA10.14128.121	0.412167	0.000433214	0.00433845
UTS2.6020.52	Urotensin-II	UTS2	O95399	IFNA10.14128.121	0.411911	0.000437149	0.00435068
GCNT4.10842.7	GCNT4	GCNT4	Q9P109	IFNA10.14128.121	0.411582	0.000442258	0.00439242
SEPT10.12690.33	SEP10	SEPT10	Q9P0V9	IFNA10.14128.121	0.411363	0.000445693	0.00440833
NPTN.7194.36	NPTN	NPTN	Q9Y639	IFNA10.14128.121	0.411144	0.000449153	0.00443343
ADAM23.7049.2	ADAM 23	ADAM23	O75077	IFNA10.14128.121	0.410047	0.000466823	0.00457031
UNC5B.15394.79	UNC5B	UNC5B	Q8IZJ1	IFNA10.14128.121	0.408988	0.000484505	0.00469559
PPIG.18449.33	PPIG	PPIG	Q13427	IFNA10.14128.121	0.408878	0.000486368	0.00470417
SIRPB1.6247.9	SIRB1	SIRPB1	O00241	IFNA10.14128.121	0.408732	0.000488863	0.00471799
TREM2.16300.4	TREM2	TREM2	Q9NZC2	IFNA10.14128.121	0.408659	0.000490115	0.00471799
ISLR2.13124.20	ISLR2	ISLR2	Q6UXK2	IFNA10.14128.121	0.408075	0.000500235	0.00477109
PVR.8064.125	Poliovirus receptor	PVR	P15151	IFNA10.14128.121	0.407965	0.000502153	0.0047799
IL36G.9117.4	IL-1F9	IL36G	Q9NZH8	IFNA10.14128.121	0.407709	0.000506656	0.00481323
LRRC32.7551.33	LRC32	LRRC32	Q14392	IFNA10.14128.121	0.407271	0.000514461	0.00487774
DIRAS3.12406.119	ARHI	DIRAS3	O95661	IFNA10.14128.121	0.406613	0.000526373	0.00496081
XG.8044.90	XG	XG	P55808	IFNA10.14128.121	0.405846	0.000540588	0.00504584
KLK10.6227.1	kallikrein 10	KLK10	O43240	IFNA10.14128.121	0.405554	0.000546094	0.00508736
TGM4.18933.4	TGM4	TGM4	P49221	IFNA10.14128.121	0.405298	0.000550954	0.0051227
SCG5.15358.28	7B2	SCG5	P05408	IFNA10.14128.121	0.405042	0.000555854	0.00515828
ZAP70.4476.22	ZAP70	ZAP70	P43403	IFNA10.14128.121	0.403581	0.000584619	0.0053631
DGKB.12895.28	DGKB	DGKB	Q9Y6T7	IFNA10.14128.121	0.403507	0.000586092	0.00536637
NCOA2.14045.12	NCOA2	NCOA2	Q15596	IFNA10.14128.121	0.402813	0.000600257	0.00546136
CRABP2.11696.7	RABP2	CRABP2	P29373	IFNA10.14128.121	0.402777	0.000601011	0.00546136
CHIA.16591.71	CHIA	CHIA	Q9BZP6	IFNA10.14128.121	0.402484	0.000607074	0.00549223
SFRP4.17447.52	SFRP4	SFRP4	Q6FHJ7	IFNA10.14128.121	0.402448	0.000607836	0.00549223
CD8B.9310.2	CD8B	CD8B	P10966	IFNA10.14128.121	0.401096	0.000636643	0.00569896
PBK.17475.18	TOPK	PBK	Q96KB5	IFNA10.14128.121	0.400548	0.000648671	0.00578508
UGT1A1.17702.53	UGT 1A1	UGT1A1	P22309	IFNA10.14128.121	0.400329	0.00065354	0.00579624
CD74.8748.45	HG2A	CD74	P04233	IFNA10.14128.121	0.400073	0.000659262	0.00583623
UBE2D1.19247.1	UB2D1	UBE2D1	P51668	IFNA10.14128.121	0.399854	0.000664202	0.00585839
CRTAC1.5632.6	CRAC1	CRTAC1	Q9NQ79	IFNA10.14128.121	0.399452	0.000673348	0.00592818
COL13A1.6570.1	CODA1	COL13A1	Q5TAT6	IFNA10.14128.121	0.399233	0.000678385	0.0059616
LINGO1.6620.82	LIGO1	LINGO1	Q96FE5	IFNA10.14128.121	0.399123	0.000680916	0.00597293
RGS19.12713.365	RGS19	RGS19	P49795	IFNA10.14128.121	0.398539	0.000694561	0.00605944
PTCHD3.13517.3	PTHD3	PTCHD3	Q3KNS1	IFNA10.14128.121	0.398356	0.000698876	0.00608604
NQO1.9837.60	NAD(P)H dehydrogenase	NQO1	P15559	IFNA10.14128.121	0.397333	0.000723491	0.00626634
COL11A2.11278.4	COL11A2	COL11A2	P13942	IFNA10.14128.121	0.396821	0.000736091	0.0063412
DSG1.2976.58	Desmoglein-1	DSG1	Q02413	IFNA10.14128.121	0.396821	0.000736091	0.0063412
TMEM8B.12742.160	TMM8B	TMEM8B	A6NDV4	IFNA10.14128.121	0.396456	0.000745213	0.0064083
SPINK4.19213.1	ISK4	SPINK4	O60575	IFNA10.14128.121	0.395981	0.000757225	0.00645386
ST6GALNAC2.7823.22	SIA7B	ST6GALNAC2	Q9UJ37	IFNA10.14128.121	0.394958	0.000783695	0.00663243
IL37.2723.9	IL-1F7	IL37	Q9NZH6	IFNA10.14128.121	0.394702	0.000790442	0.00666606
UST.8364.74	UST	UST	Q9Y2C2	IFNA10.14128.121	0.393862	0.000812985	0.0068322
PDCD1.15623.1	PD-1	PDCD1	Q15116	IFNA10.14128.121	0.393643	0.000818961	0.00687041
NEU1.15426.5	NEUR1	NEU1	Q99519	IFNA10.14128.121	0.39357	0.000820962	0.0068752
LAG3.9950.229	LAG-3	LAG3	P18627	IFNA10.14128.121	0.393387	0.000825983	0.00690522
RAB17.11118.107	RAB17	RAB17	Q9H0T7	IFNA10.14128.121	0.392948	0.000838148	0.00698263
ADI1.12457.10	MTND	ADI1	Q9BV57	IFNA10.14128.121	0.392839	0.000841214	0.00699605
ROBO2.5116.62	ROBO2	ROBO2	Q9HCK4	IFNA10.14128.121	0.392656	0.000846348	0.00702659
RCAN1.13465.5	CCP1	RCAN1	P53805	IFNA10.14128.121	0.391743	0.000872443	0.0072059
NRSN1.11654.77	NRSN1	NRSN1	Q8IZ57	IFNA10.14128.121	0.391633	0.000875623	0.00721255
SEMA3C.6448.36	Sema E	SEMA3C	Q99985	IFNA10.14128.121	0.391487	0.00087988	0.00721772
ANTXR2.15559.5	ANTR2	ANTXR2	P58335	IFNA10.14128.121	0.391268	0.000886299	0.00725799
CD14.8969.49	CD14	CD14	P08571	IFNA10.14128.121	0.390866	0.000898179	0.00734276
EMILIN3.8773.172	EMIL3	EMILIN3	Q9NT22	IFNA10.14128.121	0.39072	0.000902534	0.00736584
LY75.16620.26	LY75	LY75	O60449	IFNA10.14128.121	0.39061	0.000905813	0.00738008
RNF24.9583.17	RNF24	RNF24	Q9Y225	IFNA10.14128.121	0.390135	0.000920148	0.00744481
C1QC.14100.63	C1QC	C1QC	P02747	IFNA10.14128.121	0.390099	0.000921259	0.00744481
CDH6.16312.45	Cadherin-6	CDH6	P55285	IFNA10.14128.121	0.389879	0.000927951	0.0074593
TCP11.8334.65	TCP11	TCP11	Q8WWU5	IFNA10.14128.121	0.389624	0.000935815	0.00749744
CLEC4A.8853.2	CLC4A	CLEC4A	Q9UMR7	IFNA10.14128.121	0.389368	0.000943738	0.0075358
IMPA2.12581.39	IMPA2	IMPA2	O14732	IFNA10.14128.121	0.388893	0.000958615	0.00764189
B4GALT6.10832.24	B4GT6	B4GALT6	Q9UBX8	IFNA10.14128.121	0.38871	0.000964393	0.00767523
CD300A.5630.48	CM35H	CD300A	Q9UGN4	IFNA10.14128.121	0.387322	0.00100935	0.00795999
CRELD1.7628.40	CREL1	CRELD1	Q96HD1	IFNA10.14128.121	0.387249	0.00101176	0.00795999
ANTXR1.10464.6	ANTR1	ANTXR1	Q9H6X2	IFNA10.14128.121	0.38681	0.00102638	0.00801901
RBM46.13958.5	RBM46	RBM46	Q8TBY0	IFNA10.14128.121	0.386774	0.00102761	0.00801901
ACPL2.6079.59	ACPL2	ACPL2	Q8TE99	IFNA10.14128.121	0.386664	0.00103129	0.00802174
RYK.5583.62	RYK	RYK	P34925	IFNA10.14128.121	0.386372	0.00104119	0.00806582
DLK1.6373.54	DLK1	DLK1	P80370	IFNA10.14128.121	0.386153	0.00104866	0.00808473
CLK2.11327.56	CLK2	CLK2	P49760	IFNA10.14128.121	0.38608	0.00105117	0.00808473
EPHB2.8225.86	EPHB2	EPHB2	P29323	IFNA10.14128.121	0.38608	0.00105117	0.00808473
ZDHHC14.11677.17	ZDH14	ZDHHC14	Q8IZN3	IFNA10.14128.121	0.386007	0.00105367	0.00809107
CBLN4.5688.65	CBLN4	CBLN4	Q9NTU7	IFNA10.14128.121	0.385897	0.00105745	0.00810709
DUSP13.6525.17	DUSP13	DUSP13	Q6B8I1	IFNA10.14128.121	0.385641	0.0010663	0.00816192
MYB.11618.83	MYB	MYB	P10242	IFNA10.14128.121	0.385349	0.00107649	0.00822686
POLR1C.12939.1	RPAC1	POLR1C	O15160	IFNA10.14128.121	0.384509	0.0011063	0.00839791
ROBLD3.15329.167	MAPIP	ROBLD3	Q9Y2Q5	IFNA10.14128.121	0.384399	0.00111024	0.00840459
LGR5.16296.43	LGR5	LGR5	O75473	IFNA10.14128.121	0.384034	0.00112347	0.00847805
CD96.9735.44	TACT	CD96	P40200	IFNA10.14128.121	0.383339	0.001149	0.00863702
C2orf40.6362.6	AUGN	C2orf40	Q9H1Z8	IFNA10.14128.121	0.383266	0.00115172	0.00863702
TMEM132D.13416.8	T132D	TMEM132D	Q14C87	IFNA10.14128.121	0.383157	0.00115581	0.00865418
MFN1.11364.18	MFN1	MFN1	Q8IWA4	IFNA10.14128.121	0.382938	0.00116403	0.00868862
ANXA10.13605.16	ANX10	ANXA10	Q9UJ72	IFNA10.14128.121	0.382353	0.00118619	0.0088338
ITGA2.15603.20	Integrin alpha-2	ITGA2	P17301	IFNA10.14128.121	0.382134	0.0011946	0.00886181
CCL3L1.2783.18	LD78-beta	CCL3L1	P16619	IFNA10.14128.121	0.382024	0.00119883	0.00887945
RAB35.13514.121	Rab-1C	RAB35	Q15286	IFNA10.14128.121	0.381805	0.00120732	0.00890119
TNFAIP6.5036.50	TSG-6	TNFAIP6	P98066	IFNA10.14128.121	0.381001	0.00123892	0.00905836
COL6A2.16753.46	CO6A2	COL6A2	P12110	IFNA10.14128.121	0.380965	0.00124037	0.00905836
FCER1A.9254.18	FCERA	FCER1A	P12319	IFNA10.14128.121	0.380928	0.00124183	0.00905836
ARL4D.18413.24	ARL4D	ARL4D	P49703	IFNA10.14128.121	0.380636	0.00125353	0.00912985
SPR.9287.6	SPRE	SPR	P35270	IFNA10.14128.121	0.379978	0.00128021	0.00928203
PRG3.9015.1	PRG3	PRG3	Q9Y2Y8	IFNA10.14128.121	0.379832	0.00128621	0.00931149
MAD1L1.13618.15	MD1L1	MAD1L1	Q9Y6D9	IFNA10.14128.121	0.379759	0.00128922	0.00931924
HCAR2.13495.48	HCAR2	HCAR2	Q8TDS4	IFNA10.14128.121	0.379065	0.00131813	0.00951389
ACADS.17393.13	SCAD	ACADS	P16219	IFNA10.14128.121	0.378626	0.00133669	0.00955554
BST1.4535.50	BST1	BST1	Q10588	IFNA10.14128.121	0.378553	0.0013398	0.00955554
LSM4.16854.17	LSM4	LSM4	Q9Y4Z0	IFNA10.14128.121	0.377932	0.00136655	0.00970831
KIAA1161.8068.43	K1161	KIAA1161	Q6NSJ0	IFNA10.14128.121	0.377859	0.00136973	0.00970831
CISD1.7745.3	ZCD1	CISD1	Q9NZ45	IFNA10.14128.121	0.377822	0.00137132	0.00970831
MAP2K2.3628.3	MP2K2	MAP2K2	P36507	IFNA10.14128.121	0.377822	0.00137132	0.00970831
ADM.7922.5	Adrenomedullin	ADM	P35318	IFNA10.14128.121	0.37753	0.00138412	0.00978447
RCN3.16858.384	RCN3	RCN3	Q96D15	IFNA10.14128.121	0.377165	0.00140026	0.00985511
RNF43.14120.2	RNF43	RNF43	Q68DV7	IFNA10.14128.121	0.377055	0.00140513	0.00987497
ENTPD1.7999.23	CD39	ENTPD1	P49961	IFNA10.14128.121	0.376982	0.00140839	0.0098775
CSRP2.12968.2	CSRP2	CSRP2	Q16527	IFNA10.14128.121	0.376726	0.00141985	0.0099204
MMP12.4496.60	MMP-12	MMP12	P39900	IFNA10.14128.121	0.376142	0.00144637	0.0100763
JAG1.5092.51	JAG1	JAG1	P78504	IFNA10.14128.121	0.375521	0.00147502	0.0102463
WIF1.16070.7	WIF-1	WIF1	Q9Y5W5	IFNA10.14128.121	0.375374	0.00148184	0.0102699
CD38.11513.92	CD38	CD38	P28907	IFNA10.14128.121	0.375338	0.00148355	0.0102699
CD37.18202.22	CD37	CD37	P11049	IFNA10.14128.121	0.375301	0.00148526	0.0102699
SLITRK5.4568.17	SLIK5	SLITRK5	O94991	IFNA10.14128.121	0.375265	0.00148697	0.0102699
TNFRSF10B.8529.1	TRAIL R2	TNFRSF10B	O14763	IFNA10.14128.121	0.37479	0.00150939	0.01038
KLK6.3450.4	Kallikrein 6	KLK6	Q92876	IFNA10.14128.121	0.374461	0.00152509	0.0104432
MXRA8.10521.10	MXRA8	MXRA8	Q9BRK3	IFNA10.14128.121	0.374461	0.00152509	0.0104432
CADM2.16907.3	Nectin-like protein 3	CADM2	Q8N3J6	IFNA10.14128.121	0.374242	0.00153564	0.0105004
HNRNPC.11429.80	hnRNP C1/C2	HNRNPC	P07910	IFNA10.14128.121	0.374169	0.00153917	0.0105096
CEACAM20.10453.7	CEA20	CEACAM20	Q6UY09	IFNA10.14128.121	0.373694	0.00156229	0.0106344
SLC6A9.11653.69	SC6A9	SLC6A9	P48067	IFNA10.14128.121	0.373402	0.00157668	0.0106898
CDH11.7763.25	Cadherin-11	CDH11	P55287	IFNA10.14128.121	0.373	0.00159665	0.0108072
DNER.9769.48	DNER	DNER	Q8NFT8	IFNA10.14128.121	0.372963	0.00159848	0.0108072
BTN3A3.17692.2	BT3A3	BTN3A3	O00478	IFNA10.14128.121	0.372634	0.00161501	0.0108855
JTB.9038.12	JTB	JTB	O76095	IFNA10.14128.121	0.371209	0.00168843	0.0112726
LILRA2.15614.168	LIRA2	LILRA2	Q8N149	IFNA10.14128.121	0.37099	0.00169999	0.0113256
KIR2DL2.7773.20	KI2L2	KIR2DL2	P43627	IFNA10.14128.121	0.370917	0.00170386	0.0113256
CD7.12008.3	CD7	CD7	P09564	IFNA10.14128.121	0.370588	0.00172137	0.0113975
ACE.10714.7	ACE	ACE	P12821	IFNA10.14128.121	0.370332	0.00173509	0.0114726
PET117.19303.64	PT117	PET117	Q6UWS5	IFNA10.14128.121	0.370077	0.00174892	0.0115008
CD320.16320.139	CD320	CD320	Q9NPF0	IFNA10.14128.121	0.368981	0.0018093	0.0118654
EEF2K.12332.7	EF2K	EEF2K	O00418	IFNA10.14128.121	0.368798	0.00181954	0.0119001
BMP7.2972.57	BMP-7	BMP7	P18075	IFNA10.14128.121	0.368652	0.00182778	0.0119188
SYNCRIP.4224.7	HNRPQ	SYNCRIP	O60506	IFNA10.14128.121	0.36814	0.00185685	0.012062
PLAUR.2652.15	suPAR	PLAUR	Q03405	IFNA10.14128.121	0.367921	0.00186944	0.0121111
ITIH5.8233.2	ITIH5	ITIH5	Q86UX2	IFNA10.14128.121	0.367738	0.00187999	0.0121115
SERPINA7.2706.69	Thyroxine-Binding Globulin	SERPINA7	P05543	IFNA10.14128.121	0.367702	0.00188211	0.0121115
SNAP25.13105.7	SNP25	SNAP25	P60880	IFNA10.14128.121	0.367702	0.00188211	0.0121115
CD63.9190.7	CD63	CD63	P08962	IFNA10.14128.121	0.367556	0.00189059	0.0121336
PTPRD.9296.15	PTPRD	PTPRD	P23468	IFNA10.14128.121	0.367556	0.00189059	0.0121336
GABBR2.13948.50	GABR2	GABBR2	O75899	IFNA10.14128.121	0.367227	0.00190981	0.0122243
KERA.10758.2	KERA	KERA	O60938	IFNA10.14128.121	0.367117	0.00191626	0.0122493
MICA.2730.58	MICA	MICA	Q29983	IFNA10.14128.121	0.366935	0.00192704	0.0122693
CHI3L2.9383.24	CH3L2	CHI3L2	Q15782	IFNA10.14128.121	0.366862	0.00193137	0.0122806
TNFRSF1A.2654.19	TNF sR-I	TNFRSF1A	P19438	IFNA10.14128.121	0.36646	0.00195534	0.0124116
SAMHD1.11303.7	SAMH1	SAMHD1	Q9Y3Z3	IFNA10.14128.121	0.366423	0.00195753	0.0124116
NAGLU.15509.2	NAG	NAGLU	P54802	IFNA10.14128.121	0.366387	0.00195973	0.0124116
CD58.10938.13	sLFA-3	CD58	P19256	IFNA10.14128.121	0.365948	0.00198623	0.012544
SEMA6B.5121.3	SEM6B	SEMA6B	Q9H3T3	IFNA10.14128.121	0.365729	0.0019996	0.0125906
ERBB3.2617.56	ERBB3	ERBB3	P21860	IFNA10.14128.121	0.365619	0.00200632	0.0125906
BCL6.13111.79	BCL6	BCL6	P41182	IFNA10.14128.121	0.365217	0.00203112	0.0126965
SCN4B.7911.29	SCN4B	SCN4B	Q8IWT1	IFNA10.14128.121	0.36445	0.00207923	0.0129133
IL17C.9255.5	IL-17C	IL17C	Q9P0M4	IFNA10.14128.121	0.364194	0.00209549	0.0129975
STIM1.9271.101	STIM1	STIM1	Q13586	IFNA10.14128.121	0.363646	0.00213073	0.0131145
CYP3A4.7879.12	Cytochrome P450 3A4	CYP3A4	P08684	IFNA10.14128.121	0.363537	0.00213784	0.0131392
MANBA.6382.17	MANBA	MANBA	O00462	IFNA10.14128.121	0.363244	0.0021569	0.0132248
OSTM1.19353.25	OSTM1	OSTM1	Q86WC4	IFNA10.14128.121	0.363062	0.00216889	0.0132814
C6orf89.10885.36	CF089	C6orf89	Q6UWU4	IFNA10.14128.121	0.362952	0.00217612	0.0133086
OPCML.15622.13	OBCAM	OPCML	Q14982	IFNA10.14128.121	0.362221	0.00222483	0.0135548
DLK1.6496.60	DLK1	DLK1	P80370	IFNA10.14128.121	0.361966	0.00224211	0.0136255
COX6A2.10535.25	CX6A2	COX6A2	Q02221	IFNA10.14128.121	0.361893	0.00224707	0.0136384
IARS.12815.9	SYIC	IARS	P41252	IFNA10.14128.121	0.361491	0.00227451	0.0137876
CR2.15570.99	Complement receptor type 2	CR2	P20023	IFNA10.14128.121	0.361381	0.00228205	0.0138159
CPOX.18241.18	HEM6	CPOX	P36551	IFNA10.14128.121	0.360248	0.00236127	0.0141883
KIR2DL3.17153.46	KI2L3	KIR2DL3	P43628	IFNA10.14128.121	0.359993	0.00237949	0.0142799
STX2.7738.299	STX2	STX2	P32856	IFNA10.14128.121	0.359883	0.00238734	0.0143091
SPN.12873.11	LEUK	SPN	P16150	IFNA10.14128.121	0.359627	0.00240574	0.0143815
CALB2.16803.4	CALB2	CALB2	P22676	IFNA10.14128.121	0.359591	0.00240838	0.0143815
FAM171B.8786.6	F171B	FAM171B	Q6P995	IFNA10.14128.121	0.358458	0.0024915	0.0147677
PLXNA1.9005.16	PLXA1	PLXNA1	Q9UIW2	IFNA10.14128.121	0.357947	0.00252987	0.0149399
FUT10.7156.2	FUT10	FUT10	Q6P4F1	IFNA10.14128.121	0.357764	0.0025437	0.0150031
TMEM9.9249.17	TMEM9	TMEM9	Q9P0T7	IFNA10.14128.121	0.357618	0.00255481	0.0150318
DNAJC4.8016.19	DNJC4	DNAJC4	Q9NNZ3	IFNA10.14128.121	0.357508	0.00256318	0.0150606
BRF1.19596.18	BRF-1	BRF1	Q92994	IFNA10.14128.121	0.357472	0.00256597	0.0150606
CDH12.19388.2	Cadherin-12	CDH12	P55289	IFNA10.14128.121	0.357289	0.00257998	0.0151243
B3GNT4.16585.16	B3GN4	B3GNT4	Q9C0J1	IFNA10.14128.121	0.356777	0.00261956	0.0153377
GSTA4.14645.253	GSTA4	GSTA4	O15217	IFNA10.14128.121	0.356668	0.00262812	0.015369
SECTM1.13093.6	SECTM1	SECTM1	Q8WVN6	IFNA10.14128.121	0.355864	0.0026916	0.0156055
FLRT2.13122.19	FLRT2	FLRT2	O43155	IFNA10.14128.121	0.355828	0.00269452	0.0156055
PAK3.3387.1	PAK3	PAK3	O75914	IFNA10.14128.121	0.355754	0.00270036	0.0156205
GAS6.15391.114	GAS-6	GAS6	Q14393	IFNA10.14128.121	0.355608	0.00271209	0.0156507
LGALS9.9197.4	LEG9	LGALS9	O00182	IFNA10.14128.121	0.355389	0.00272976	0.0157337
LIPN.8097.77	LIPN	LIPN	Q5VXI9	IFNA10.14128.121	0.35506	0.00275645	0.0158496
MTMR1.11167.6	MTMR1	MTMR1	Q13613	IFNA10.14128.121	0.35506	0.00275645	0.0158496
ARMC10.9107.59	ARM10	ARMC10	Q8N2F6	IFNA10.14128.121	0.354914	0.00276839	0.0158803
EFNB2.14131.37	EFNB2	EFNB2	P52799	IFNA10.14128.121	0.354914	0.00276839	0.0158803
SCARA3.11292.13	SCAR3	SCARA3	Q6AZY7	IFNA10.14128.121	0.35338	0.00289658	0.0164762
CNTN4.3298.52	Contactin-4	CNTN4	Q8IWV2	IFNA10.14128.121	0.351662	0.00304628	0.0171269
CD300E.10798.4	CLM2	CD300E	Q496F6	IFNA10.14128.121	0.351224	0.00308559	0.0173074
LEFTY2.15503.15	Lefty-A	LEFTY2	O00292	IFNA10.14128.121	0.350493	0.00315211	0.0175984
MGAT1.10571.14	MGAT1	MGAT1	P26572	IFNA10.14128.121	0.350384	0.0031622	0.0176342
PLSCR3.11407.57	PLS3	PLSCR3	Q9NRY6	IFNA10.14128.121	0.349616	0.00323363	0.0179492
TMEM108.10583.1	TM108	TMEM108	Q6UXF1	IFNA10.14128.121	0.349397	0.00325429	0.0179666
MEGF10.11168.3	MEG10	MEGF10	Q96KG7	IFNA10.14128.121	0.349361	0.00325775	0.0179666
CCBL1.17365.7	KAT1	CCBL1	Q16773	IFNA10.14128.121	0.349288	0.00326467	0.0179763
GNG11.18282.1	GBG11	GNG11	P61952	IFNA10.14128.121	0.349068	0.00328552	0.0180703
NCAM2.6507.16	NCAM2	NCAM2	O15394	IFNA10.14128.121	0.348374	0.00335231	0.0183537
PDE9A.5201.50	PDE9A	PDE9A	O76083	IFNA10.14128.121	0.348265	0.00336297	0.0183897
KIAA1324.10637.50	K1324	KIAA1324	Q6UXG2	IFNA10.14128.121	0.347095	0.00347852	0.0189369
RORC.11827.7	RORG	RORC	P51449	IFNA10.14128.121	0.346438	0.00354506	0.0192555
C20orf173.7046.6	CT173	C20orf173	Q96LM9	IFNA10.14128.121	0.345963	0.00359382	0.0194325
PCDHB2.10748.216	PCDB2	PCDHB2	Q9Y5E7	IFNA10.14128.121	0.345159	0.00367769	0.0197527
SERPINB13.18841.1	SPB13	SERPINB13	Q9UIV8	IFNA10.14128.121	0.345086	0.0036854	0.019772
SDSL.17777.31	SDSL	SDSL	Q96GA7	IFNA10.14128.121	0.343953	0.00380677	0.0203324
TPSAB1.9409.11	TRYB1	TPSAB1	Q15661	IFNA10.14128.121	0.343734	0.00383066	0.0204146
HSPA13.17515.6	STCH	HSPA13	P48723	IFNA10.14128.121	0.343551	0.00385068	0.0204959
SFTA2.10580.14	SFTA2	SFTA2	Q6UW10	IFNA10.14128.121	0.34304	0.00390721	0.0207078
IGSF3.9715.15	IGSF3	IGSF3	O75054	IFNA10.14128.121	0.342638	0.00395215	0.0208998
SULT2B1.17209.27	ST2B1	SULT2B1	O00204	IFNA10.14128.121	0.342309	0.00398925	0.0210729
TPPP2.12800.5	TPPP2	TPPP2	P59282	IFNA10.14128.121	0.342017	0.00402249	0.0211774
GRN.4992.49	GRN	GRN	P28799	IFNA10.14128.121	0.341907	0.00403502	0.0211982
VLDLR.18938.3	VLDLR	VLDLR	P98155	IFNA10.14128.121	0.341798	0.00404759	0.021241
TMEM185A.14633.26	T185A	TMEM185A	Q8NFB2	IFNA10.14128.121	0.341578	0.00407282	0.0213445
MTCP1.19374.72	MTCP1	MTCP1	P56278	IFNA10.14128.121	0.341505	0.00408126	0.0213445
PSG11.7846.44	PSG11	PSG11	Q9UQ72	IFNA10.14128.121	0.341469	0.00408549	0.0213445
HMGA1.16536.3	HMGA1	HMGA1	P17096	IFNA10.14128.121	0.341432	0.00408972	0.0213445
MEOX2.18259.15	MEOX2	MEOX2	P50222	IFNA10.14128.121	0.341396	0.00409395	0.0213445
FANK1.15581.16	FANK1	FANK1	Q8TC84	IFNA10.14128.121	0.340957	0.00414507	0.0215642
INSL3.5723.4	INSL3	INSL3	P51460	IFNA10.14128.121	0.340775	0.00416653	0.0216291
ING4.17671.58	ING4	ING4	Q9UNL4	IFNA10.14128.121	0.340555	0.00419242	0.02174
LGALS1.8046.9	Galectin-1	LGALS1	P09382	IFNA10.14128.121	0.340227	0.00423152	0.0219191
SPAG11A.5726.49	SG11A	SPAG11A	Q6PDA7	IFNA10.14128.121	0.339788	0.00428415	0.0221192
BCAM.2816.50	BCAM	BCAM	P50895	IFNA10.14128.121	0.339752	0.00428856	0.0221192
GABBR2.9930.48	GABR2	GABBR2	O75899	IFNA10.14128.121	0.339678	0.0042974	0.0221411
RPSA.19623.26	40S ribosomal protein SA	RPSA	P08865	IFNA10.14128.121	0.338984	0.00438216	0.0225054
MENT.5744.12	CA056	MENT	Q9BUN1	IFNA10.14128.121	0.338802	0.00440471	0.022597
IL16.2774.10	IL-16	IL16	Q14005	IFNA10.14128.121	0.338619	0.00442736	0.0226649
RACGAP1.13587.10	RGAP1	RACGAP1	Q9H0H5	IFNA10.14128.121	0.338436	0.00445011	0.022708
LAT.10551.7	LAT	LAT	O43561	IFNA10.14128.121	0.3384	0.00445467	0.022708
RND1.13574.50	RND1	RND1	Q92730	IFNA10.14128.121	0.338217	0.00447755	0.0227522
DUSP6.12341.8	DUS6	DUSP6	Q16828	IFNA10.14128.121	0.338107	0.00449133	0.0227981
LTBP4.13133.73	LTBP4	LTBP4	Q8N2S1	IFNA10.14128.121	0.337961	0.00450976	0.0228434
UNC5C.5139.32	UNC5H3	UNC5C	O95185	IFNA10.14128.121	0.337961	0.00450976	0.0228434
USH1C.17725.37	USH1C	USH1C	Q9Y6N9	IFNA10.14128.121	0.337852	0.00452362	0.0228655
ZWINT.18286.3	ZWINT	ZWINT	O95229	IFNA10.14128.121	0.337632	0.00455147	0.0229814
NMB.9321.400	NMB	NMB	P08949	IFNA10.14128.121	0.337231	0.00460291	0.0231924
BACH2.12756.3	BACH2	BACH2	Q9BYV9	IFNA10.14128.121	0.336975	0.00463591	0.0233105
TGIF2.9847.21	TGIF2	TGIF2	Q9GZN2	IFNA10.14128.121	0.336829	0.00465486	0.0233813
CCDC25.18264.12	CCD25	CCDC25	Q86WR0	IFNA10.14128.121	0.336536	0.00469297	0.0234991
EPHB3.9220.7	EPHB3	EPHB3	P54753	IFNA10.14128.121	0.336281	0.00472654	0.0235935
PLXNC1.4564.2	PLXC1	PLXNC1	O60486	IFNA10.14128.121	0.335586	0.00481874	0.0240038
RFFL.14186.13	RFFL	RFFL	Q8WZ73	IFNA10.14128.121	0.335331	0.00485311	0.0241495
UMOD.9451.20	Uromodulin	UMOD	P07911	IFNA10.14128.121	0.335075	0.00488769	0.0242718
AMIGO2.14134.49	AMGO2	AMIGO2	Q86SJ2	IFNA10.14128.121	0.334965	0.00490258	0.0243206
AOC2.6434.18	Amine oxidase	AOC2	O75106	IFNA10.14128.121	0.334856	0.00491751	0.0243695
CST1.5459.33	CYTN	CST1	P01037	IFNA10.14128.121	0.33471	0.00493747	0.0244178
FETUB.3367.8	FETUB	FETUB	Q9UGM5	IFNA10.14128.121	0.33471	0.00493747	0.0244178
ALPPL2.6706.18	PPBN	ALPPL2	P10696	IFNA10.14128.121	0.334344	0.0049877	0.02454
TMEM132C.11128.29	T132C	TMEM132C	Q8N3T6	IFNA10.14128.121	0.334235	0.00500286	0.0245646
SIGLEC7.2742.68	Siglec-7	SIGLEC7	Q9Y286	IFNA10.14128.121	0.334161	0.00501299	0.0245888
GPX5.9475.22	GPX5	GPX5	O75715	IFNA10.14128.121	0.334015	0.0050333	0.0246135
ATP1B2.7218.87	AT1B2	ATP1B2	P14415	IFNA10.14128.121	0.333613	0.00508952	0.0248379
EPHB1.17680.12	EPHB1	EPHB1	P54762	IFNA10.14128.121	0.333212	0.0051463	0.0250641
PRPF6.9012.1	PRP6	PRPF6	O94906	IFNA10.14128.121	0.332883	0.00519317	0.0252666
TMUB2.9226.6	TMUB2	TMUB2	Q71RG4	IFNA10.14128.121	0.332627	0.00522988	0.025394
IGLL1.6485.59	IGLL1	IGLL1	P15814	IFNA10.14128.121	0.332517	0.00524569	0.0254194
NEGR1.13109.82	NEGR1	NEGR1	Q7Z3B1	IFNA10.14128.121	0.332517	0.00524569	0.0254194
ART4.6576.1	ART4	ART4	Q93070	IFNA10.14128.121	0.332335	0.00527212	0.0254961
IL21.7124.18	IL-21	IL21	Q9HBE4	IFNA10.14128.121	0.331677	0.00536827	0.0258053
GPNMB.8606.39	GPNMB	GPNMB	Q14956	IFNA10.14128.121	0.33164	0.00537365	0.0258054
IGFLR1.7244.16	TM149	IGFLR1	Q9H665	IFNA10.14128.121	0.331458	0.00540066	0.0258833
ENTPD1.3182.38	CD39	ENTPD1	P49961	IFNA10.14128.121	0.331312	0.00542235	0.0259614
CD5.14065.11	CD5	CD5	P06127	IFNA10.14128.121	0.331239	0.00543322	0.0259617
ADAMTSL1.16890.37	ATL1	ADAMTSL1	Q8N6G6	IFNA10.14128.121	0.331129	0.00544957	0.026014
MMP10.8479.4	MMP-10	MMP10	P09238	IFNA10.14128.121	0.330983	0.00547143	0.0260924
THBS4.3340.53	TSP4	THBS4	P35443	IFNA10.14128.121	0.330142	0.00559864	0.0266199
OCRL.10011.65	OCRL	OCRL	Q01968	IFNA10.14128.121	0.329923	0.00563226	0.0267268
SPAG11B.5762.35	Sperm-associated antigen 11	SPAG11B	Q08648	IFNA10.14128.121	0.329594	0.00568301	0.026941
ROBO4.16297.14	ROBO4	ROBO4	Q8WZ75	IFNA10.14128.121	0.32901	0.00577423	0.0272659
TMEM154.11223.1	TM154	TMEM154	Q6P9G4	IFNA10.14128.121	0.328827	0.005803	0.0272945
OTOR.15432.1	Otoraplin	OTOR	Q9NRC9	IFNA10.14128.121	0.328645	0.0058319	0.0273769
KDSR.19483.16	KDSR	KDSR	Q06136	IFNA10.14128.121	0.328498	0.00585511	0.0274323
C1QTNF5.7810.20	C1QTNF5	C1QTNF5	Q9BXJ0	IFNA10.14128.121	0.328352	0.00587839	0.0274878
FMOD.6367.66	fibromodulin	FMOD	Q06828	IFNA10.14128.121	0.328352	0.00587839	0.0274878
LAMTOR3.12490.92	LTOR3	LAMTOR3	Q9UHA4	IFNA10.14128.121	0.328279	0.00589007	0.0274889
CPA2.9276.7	CBPA2	CPA2	P48052	IFNA10.14128.121	0.327877	0.00595465	0.0277096
SPINK5.8028.22	SPINK5	SPINK5	Q9NQ38	IFNA10.14128.121	0.327585	0.00600201	0.027903
HIBADH.4693.72	3HIDH	HIBADH	P31937	IFNA10.14128.121	0.327548	0.00600795	0.0279036
HTN3.10603.1	HIS3	HTN3	P15516	IFNA10.14128.121	0.327256	0.00605568	0.028044
RNASE3.15576.158	ECP	RNASE3	P12724	IFNA10.14128.121	0.32711	0.00607968	0.028074
EHMT2.5843.60	NG36	EHMT2	Q96KQ7	IFNA10.14128.121	0.327037	0.0060917	0.0281025
OCIAD1.16802.31	OCAD1	OCIAD1	Q9NX40	IFNA10.14128.121	0.326745	0.00614002	0.0282711
SNRPF.5494.52	RUXF	SNRPF	P62306	IFNA10.14128.121	0.326598	0.0061643	0.0283016
IGFBP7.3320.49	IGFBP-7	IGFBP7	Q16270	IFNA10.14128.121	0.326525	0.00617648	0.0283035
KRTDAP.5739.75	KTDAP	KRTDAP	P60985	IFNA10.14128.121	0.326343	0.006207	0.0284163
SMURF2.13985.12	SMUF2	SMURF2	Q9HAU4	IFNA10.14128.121	0.326197	0.00623152	0.0284472
SLC41A2.12511.83	S41A2	SLC41A2	Q96JW4	IFNA10.14128.121	0.325941	0.00627463	0.0286169
ASPA.18187.16	ACY2	ASPA	P45381	IFNA10.14128.121	0.325795	0.00629939	0.0287025
APOL3.16823.75	APOL3	APOL3	O95236	IFNA10.14128.121	0.325575	0.00633667	0.0287905
INHBB.13676.46	Inhibin bB chain	INHBB	P09529	IFNA10.14128.121	0.3251	0.00641814	0.0290782
EPHB4.15530.33	EphB4	EPHB4	P54760	IFNA10.14128.121	0.325027	0.00643075	0.0290805
HSPB6.19127.1	HSPB6	HSPB6	O14558	IFNA10.14128.121	0.324589	0.00650689	0.029342
NPDC1.10424.31	NPDC1	NPDC1	Q9NQX5	IFNA10.14128.121	0.324589	0.00650689	0.029342
PILRA.10816.150	PILRA isoform FDF03-M14	PILRA	Q9UKJ1	IFNA10.14128.121	0.324552	0.00651327	0.0293433
CDH5.2819.23	Cadherin-5	CDH5	P33151	IFNA10.14128.121	0.324479	0.00652605	0.0293733
FASLG.3052.8	Fas ligand, soluble	FASLG	P48023	IFNA10.14128.121	0.324333	0.00655167	0.0294335
UQCRB.12957.62	UCR6	UQCRB	P14927	IFNA10.14128.121	0.32426	0.00656452	0.0294376
TDGF1.5810.25	Cripto	TDGF1	P13385	IFNA10.14128.121	0.324224	0.00657095	0.0294376
PPP2R3A.13665.35	PP2A, subunit B	PPP2R3A	Q06190	IFNA10.14128.121	0.324135	0.00658652	0.0294692
YWHAG.4179.57	14-3-3 protein gamma	YWHAG	P61981	IFNA10.14128.121	0.324114	0.00659027	0.0294692
ADAM10.8405.108	ADAM 10	ADAM10	O14672	IFNA10.14128.121	0.324041	0.00660318	0.0294721
ASGR1.5452.71	ASGR1	ASGR1	P07306	IFNA10.14128.121	0.323858	0.00663555	0.0295617
TNFRSF14.5352.11	HVEM	TNFRSF14	Q92956	IFNA10.14128.121	0.323712	0.00666155	0.0295985
IFNGR1.5825.49	IFN-g R1	IFNGR1	P15260	IFNA10.14128.121	0.323639	0.00667459	0.0295985
CUL9.12991.49	CUL9	CUL9	Q8IWT3	IFNA10.14128.121	0.32342	0.00671382	0.0296903
IMPA1.17796.15	IMPA1	IMPA1	P29218	IFNA10.14128.121	0.32342	0.00671382	0.0296903
LILRA4.8299.66	LIRA4	LILRA4	P59901	IFNA10.14128.121	0.323164	0.00675985	0.0298664
PARK2.13013.41	PRKN2	PARK2	O60260	IFNA10.14128.121	0.322872	0.00681279	0.030045
LRRTM2.6904.14	LRRT2	LRRTM2	O43300	IFNA10.14128.121	0.322835	0.00681944	0.0300468
BHMT2.14226.120	BHMT2	BHMT2	Q9H2M3	IFNA10.14128.121	0.322726	0.0068394	0.0301072
MDM4.13229.20	MDM4	MDM4	O15151	IFNA10.14128.121	0.322616	0.00685942	0.0301676
CD5.5596.75	CD5	CD5	P06127	IFNA10.14128.121	0.322543	0.00687279	0.0301712
SYT5.9099.19	SYT5	SYT5	O00445	IFNA10.14128.121	0.322251	0.00692651	0.0303516
HK1.13131.5	HXK1	HK1	P19367	IFNA10.14128.121	0.322141	0.00694675	0.0304126
POTEM.7967.38	POTEM	POTEM	A6NI47	IFNA10.14128.121	0.32152	0.00706243	0.0308087
RLN2.6621.10	REL2	RLN2	P04090	IFNA10.14128.121	0.321483	0.00706928	0.0308087
SLCO5A1.11669.39	SO5A1	SLCO5A1	Q9H2Y9	IFNA10.14128.121	0.321483	0.00706928	0.0308087
ENOX2.13422.66	ENOX2	ENOX2	Q16206	IFNA10.14128.121	0.321374	0.00708989	0.0308706
GJA8.12711.19	CXA8	GJA8	P48165	IFNA10.14128.121	0.320716	0.00721463	0.0313853
MPZ.10615.18	MYP0	MPZ	P25189	IFNA10.14128.121	0.320387	0.00727772	0.0316025
GBP6.7818.101	GBP6	GBP6	Q6ZN66	IFNA10.14128.121	0.319035	0.0075422	0.0324869
MAN2B2.9251.28	MA2B2	MAN2B2	Q9Y2E5	IFNA10.14128.121	0.318816	0.00758587	0.0326457
NRBP1.12616.45	NRBP	NRBP1	Q9UHY1	IFNA10.14128.121	0.318743	0.00760048	0.0326501
ADAM19.8948.13	ADA19	ADAM19	Q9H013	IFNA10.14128.121	0.318524	0.00764445	0.0328097
NFKBID.19123.6	IKBD	NFKBID	Q8NI38	IFNA10.14128.121	0.318268	0.00769603	0.0330016
ANP32A.13073.14	AN32A	ANP32A	P39687	IFNA10.14128.121	0.318085	0.00773306	0.0331308
AXIN2.8429.16	AXIN2	AXIN2	Q9Y2T1	IFNA10.14128.121	0.317136	0.00792813	0.0339061
PILRA.6402.8	PILRA isoform FDF03-deltaTM	PILRA	Q9UKJ1	IFNA10.14128.121	0.317099	0.00793571	0.0339084
JUN.10356.21	c-Jun	JUN	P05412	IFNA10.14128.121	0.317026	0.00795091	0.0339131
HS3ST3B1.6986.17	HS3SB	HS3ST3B1	Q9Y662	IFNA10.14128.121	0.316953	0.00796613	0.0339479
IL22RA2.5087.5	IL-22BP	IL22RA2	Q969J5	IFNA10.14128.121	0.316588	0.00804262	0.0341226
TMEM59L.9959.60	TM59L	TMEM59L	Q9UK28	IFNA10.14128.121	0.316514	0.00805799	0.0341275
PAXIP1.12894.3	PAXI1	PAXIP1	Q6ZW49	IFNA10.14128.121	0.316003	0.00816633	0.0345255
CA10.13666.222	Carbonic Anhydrase X	CA10	Q9NS85	IFNA10.14128.121	0.315893	0.00818971	0.034594
ECM1.3366.51	ECM1	ECM1	Q16610	IFNA10.14128.121	0.315857	0.00819752	0.0345965
GMNN.17703.40	GEMI	GMNN	O75496	IFNA10.14128.121	0.315309	0.0083154	0.0349434
SLC6A14.13053.6	S6A14	SLC6A14	Q9UN76	IFNA10.14128.121	0.315272	0.00832331	0.0349434
SEMA4C.7923.41	SEM4C	SEMA4C	Q9C0C4	IFNA10.14128.121	0.314907	0.00840278	0.0351848
ANGPTL1.9092.33	ANGL1	ANGPTL1	O95841	IFNA10.14128.121	0.314578	0.00847488	0.0354558
TMEM52B.9778.45	TM52B	TMEM52B	Q4KMG9	IFNA10.14128.121	0.314103	0.00857997	0.035709
PTH.5954.62	PTH	PTH	P01270	IFNA10.14128.121	0.31403	0.00859624	0.0357458
LRRC15.6557.50	LRC15	LRRC15	Q8TF66	IFNA10.14128.121	0.313518	0.00871087	0.0361599
RBP5.19241.31	RBP-III	RBP5	P82980	IFNA10.14128.121	0.31297	0.00883517	0.0365496
ST3GAL1.5657.28	SIA4A	ST3GAL1	Q11201	IFNA10.14128.121	0.312897	0.00885186	0.0365558
CCDC167.7797.11	CC167	CCDC167	Q9P0B6	IFNA10.14128.121	0.312678	0.0089021	0.0366719
TOR1AIP2.10553.8	TOIP2	TOR1AIP2	Q8NFQ8	IFNA10.14128.121	0.312642	0.00891049	0.0366719
FSHB.8036.75	FSHB	FSHB	P01225	IFNA10.14128.121	0.312517	0.00893928	0.0367589
NPTXR.15511.37	NPTXR	NPTXR	O95502	IFNA10.14128.121	0.312422	0.00896102	0.0367886
LCN8.5643.2	LCN8	LCN8	Q6JVE9	IFNA10.14128.121	0.312094	0.00903728	0.0370036
PTPRR.6361.49	PTPRR	PTPRR	Q15256	IFNA10.14128.121	0.312057	0.00904579	0.0370069
GPC3.4842.62	Glypican 3	GPC3	P51654	IFNA10.14128.121	0.311911	0.00907989	0.0371148
KCNIP3.10513.13	CSEN	KCNIP3	Q9Y2W7	IFNA10.14128.121	0.310705	0.00936553	0.0380559
IL10RA.8104.21	IL-10 Ra	IL10RA	Q13651	IFNA10.14128.121	0.310559	0.00940068	0.0381342
ATP5B.4965.27	ATP synthase beta chain	ATP5B	P06576	IFNA10.14128.121	0.310303	0.00946247	0.0382236
LAMP1.16902.17	LAMP1	LAMP1	P11279	IFNA10.14128.121	0.310267	0.00947133	0.0382273
SCGN.15305.7	Secretagogin	SCGN	O76038	IFNA10.14128.121	0.310011	0.00953352	0.0384138
MSR1.11207.3	Macrophage scavenger receptor	MSR1	P21757	IFNA10.14128.121	0.309682	0.00961401	0.0386732
RELB.11464.9	RELB	RELB	Q01201	IFNA10.14128.121	0.309682	0.00961401	0.0386732
MAGEB10.11456.2	MAGBA	MAGEB10	Q96LZ2	IFNA10.14128.121	0.30939	0.00968605	0.0388655
CYCS.2942.50	Cytochrome c	CYCS	P99999	IFNA10.14128.121	0.309098	0.00975856	0.0390912
LTA.LTB.3506.49	Lymphotoxin a2/b1	LTA LTB	P01374, Q06643	IFNA10.14128.121	0.308476	0.00991421	0.0395827
DNAJB12.8006.12	DJB12	DNAJB12	Q9NXW2	IFNA10.14128.121	0.307892	0.0100627	0.0399763
PLA2G2D.16298.84	sPLA(2)-IID	PLA2G2D	Q9UNK4	IFNA10.14128.121	0.307526	0.0101565	0.0402822
RHOD.12442.4	RHOD	RHOD	O00212	IFNA10.14128.121	0.307417	0.0101847	0.0403611
A1CF.12423.38	A1CF	A1CF	Q9NQ94	IFNA10.14128.121	0.307015	0.010289	0.040607
FABP2.15385.116	FABP2	FABP2	P12104	IFNA10.14128.121	0.307015	0.010289	0.040607
ATAD2.13043.157	ATAD2	ATAD2	Q6PL18	IFNA10.14128.121	0.306905	0.0103176	0.0406531
DNAI1.11396.39	DNAI1	DNAI1	Q9UI46	IFNA10.14128.121	0.306138	0.0105198	0.0413479
DDR2.15381.45	Discoidin domain receptor 2	DDR2	Q16832	IFNA10.14128.121	0.305663	0.0106466	0.0418123
C1orf162.6896.3	CA162	C1orf162	Q8NEQ5	IFNA10.14128.121	0.305261	0.010755	0.0421347
MUCL1.10975.59	MUCL1	MUCL1	Q96DR8	IFNA10.14128.121	0.305261	0.010755	0.0421347
GKN2.6416.8	GKN2	GKN2	Q86XP6	IFNA10.14128.121	0.305079	0.0108046	0.0422645
STX6.10945.11	Syntaxin-6	STX6	O43752	IFNA10.14128.121	0.305042	0.0108145	0.0422645
LRRC3B.18947.3	LRC3B	LRRC3B	Q96PB8	IFNA10.14128.121	0.30475	0.0108943	0.0425072
HPGDS.12549.33	PTGD2	HPGDS	O60760	IFNA10.14128.121	0.304677	0.0109143	0.0425509
RELL2.6600.70	RELL2	RELL2	Q8NC24	IFNA10.14128.121	0.30464	0.0109244	0.0425554
KLRB1.10809.14	KLRB1	KLRB1	Q12918	IFNA10.14128.121	0.304421	0.0109847	0.0427558
TSPEAR.10546.2	TSEAR	TSPEAR	Q8WU66	IFNA10.14128.121	0.304238	0.0110352	0.0428577
RBBP6.9887.40	RBBP6	RBBP6	Q7Z6E9	IFNA10.14128.121	0.304165	0.0110554	0.0428577
KCNG4.13525.17	KCNG4	KCNG4	Q8TDN1	IFNA10.14128.121	0.303763	0.0111674	0.0432221
RRAS.17742.2	RRAS	RRAS	P10301	IFNA10.14128.121	0.303654	0.0111981	0.0433061
NAE1.18177.49	ULA1	NAE1	Q13564	IFNA10.14128.121	0.303581	0.0112186	0.0433157
BCL2L1.4423.77	BCL2-like 1 protein	BCL2L1	Q07817	IFNA10.14128.121	0.303325	0.0112907	0.0434543
THTPA.13595.20	THTPA	THTPA	Q9BU02	IFNA10.14128.121	0.303142	0.0113424	0.0435835
IL1RN.5353.89	IL-1Ra	IL1RN	P18510	IFNA10.14128.121	0.30285	0.0114256	0.0437632
CD79A.7796.10	CD79A	CD79A	P11912	IFNA10.14128.121	0.302521	0.0115198	0.0440188
NGRN.7153.66	NGRN	NGRN	Q9NPE2	IFNA10.14128.121	0.302521	0.0115198	0.0440188
EVL.11656.110	EVL	EVL	Q9UI08	IFNA10.14128.121	0.302448	0.0115408	0.0440641
MMP20.15419.15	MMP20	MMP20	O60882	IFNA10.14128.121	0.302083	0.0116464	0.0443265
FJX1.7921.65	FJX1	FJX1	Q86VR8	IFNA10.14128.121	0.301973	0.0116783	0.0443424
SLC26A11.13502.2	S2611	SLC26A11	Q86WA9	IFNA10.14128.121	0.301973	0.0116783	0.0443424
EPHA2.4834.61	Epithelial cell kinase	EPHA2	P29317	IFNA10.14128.121	0.301388	0.0118494	0.0448152
PCSK1N.9391.60	PCSK1	PCSK1N	Q9UHG2	IFNA10.14128.121	0.301388	0.0118494	0.0448152
CCNB2.18208.3	CCNB2	CCNB2	O95067	IFNA10.14128.121	0.301023	0.0119575	0.0451884
FCRL1.5728.60	FCRL1	FCRL1	Q96LA6	IFNA10.14128.121	0.300877	0.012001	0.0452161
ACVRL1.16318.12	ALK-1	ACVRL1	P37023	IFNA10.14128.121	0.30084	0.0120118	0.0452161
PIAS4.10342.55	PIAS4	PIAS4	Q8N2W9	IFNA10.14128.121	0.300767	0.0120336	0.0452627
NCR1.8360.169	NKp46	NCR1	O76036	IFNA10.14128.121	0.300694	0.0120555	0.045274
SUOX.18324.61	SUOX	SUOX	P51687	IFNA10.14128.121	0.300694	0.0120555	0.045274
CSF1R.13682.47	M-CSF R	CSF1R	P07333	IFNA10.14128.121	0.300658	0.0120664	0.0452796
IL17RC.5468.67	IL-17 RC	IL17RC	Q8NAC3	IFNA10.14128.121	0.300475	0.0121212	0.0454497
CD3E.8069.85	CD3E	CD3E	P07766	IFNA10.14128.121	0.300438	0.0121322	0.0454554
ADAM15.15455.40	ADA15	ADAM15	Q13444	IFNA10.14128.121	0.299927	0.0122868	0.0458918
GBP2.18891.98	GBP2	GBP2	P32456	IFNA10.14128.121	0.299269	0.0124882	0.0464633
GPR64.10767.52	GPR64	GPR64	Q8IZP9	IFNA10.14128.121	0.298758	0.0126467	0.0469443
ALPI.17441.4	Alkaline phosphatase, intestine	ALPI	P09923	IFNA10.14128.121	0.298685	0.0126695	0.0469926
CFAP45.6553.68	CCD19	CFAP45	Q9UL16	IFNA10.14128.121	0.298064	0.0128647	0.0474602
SYT2.9577.26	SYT2	SYT2	Q8N9I0	IFNA10.14128.121	0.297662	0.0129924	0.0478212
IGLON5.6478.2	IGLO5	IGLON5	A6NGN9	IFNA10.14128.121	0.297552	0.0130274	0.0479134
SCIN.12684.5	ADSV	SCIN	Q9Y6U3	IFNA10.14128.121	0.297516	0.0130391	0.0479197
TNFRSF12A.5138.50	TWEAKR	TNFRSF12A	Q9NP84	IFNA10.14128.121	0.297369	0.0130859	0.0480184
LEP.8484.24	Leptin	LEP	P41159	IFNA10.14128.121	0.296785	0.0132748	0.0484157
GRP.8400.74	Gastrin-releasing peptide	GRP	P07492	IFNA10.14128.121	0.296419	0.013394	0.0486359
CCK.6918.183	CCKN	CCK	P06307	IFNA10.14128.121	0.296383	0.013406	0.0486359
UBE2B.9865.40	UBE2B	UBE2B	P63146	IFNA10.14128.121	0.296383	0.013406	0.0486359
PLCG1.4563.61	PLCG1	PLCG1	P19174	IFNA10.14128.121	0.29631	0.0134299	0.0486861
APBB1.14206.28	APBB1	APBB1	O00213	IFNA10.14128.121	0.296237	0.013454	0.0487364
S100A3.15297.3	S100A3	S100A3	P33764	IFNA10.14128.121	0.296018	0.0135262	0.0489244
RPP30.17511.10	RPP30	RPP30	P78346	IFNA10.14128.121	0.295433	0.0137205	0.0494783
GADD45GIP1.9302.90	G45IP	GADD45GIP1	Q8TAE8	IFNA10.14128.121	0.29525	0.0137817	0.0496246
GZMA.3440.7	granzyme A	GZMA	P12544	IFNA10.14128.121	0.294775	0.013942	0.050089
BAIAP2.19331.18	BAIP2	BAIAP2	Q9UQB8	IFNA10.14128.121	0.294081	0.0141791	0.0506382
GOLM1.17456.53	GOLM1	GOLM1	Q8NBJ4	IFNA10.14128.121	0.293716	0.0143053	0.0509374
NEURL1.13604.27	NEUL1	NEURL1	O76050	IFNA10.14128.121	0.293606	0.0143433	0.0510351
KLHL13.12463.7	KLH13	KLHL13	Q9P2N7	IFNA10.14128.121	0.293314	0.0144452	0.0513596
PLBD1.6315.58	PLBL1	PLBD1	Q6P4A8	IFNA10.14128.121	0.292948	0.0145734	0.0517008
MAGEA6.18205.123	MAGE-6	MAGEA6	P43360	IFNA10.14128.121	0.292839	0.0146121	0.0517997
VSIG10.10825.12	VSI10	VSIG10	Q8N0Z9	IFNA10.14128.121	0.292802	0.014625	0.0518072
CHAD.13460.4	CHAD	CHAD	O15335	IFNA10.14128.121	0.291268	0.015176	0.0534049
POMGNT2.6359.50	AGO61	POMGNT2	Q8NAT1	IFNA10.14128.121	0.291012	0.0152695	0.0535772
CXCL10.4141.79	IP-10	CXCL10	P02778	IFNA10.14128.121	0.290866	0.0153232	0.0537263
NRXN3.16323.8	NRX3A	NRXN3	Q9Y4C0	IFNA10.14128.121	0.290793	0.0153501	0.0537814
COG8.9543.131	COG8	COG8	Q96MW5	IFNA10.14128.121	0.290537	0.0154446	0.0540336
CASK.16754.40	CSKP	CASK	O14936	IFNA10.14128.121	0.28966	0.0157723	0.054821
SERPINA9.7266.4	SPA9	SERPINA9	Q86WD7	IFNA10.14128.121	0.289587	0.0157999	0.0548772
CD163.5028.59	sCD163	CD163	Q86VB7	IFNA10.14128.121	0.289222	0.0159384	0.0551987
L1CAM.4246.40	NCAM-L1	L1CAM	P32004	IFNA10.14128.121	0.287797	0.0164886	0.05694
SPINK2.13405.61	ISK2	SPINK2	P20155	IFNA10.14128.121	0.287578	0.0165746	0.0571962
MAPK11.5004.69	MK11	MAPK11	Q15759	IFNA10.14128.121	0.287066	0.016777	0.0576049
RPS6KB1.8962.48	KS6B1	RPS6KB1	P23443	IFNA10.14128.121	0.286555	0.0169814	0.0581823
MUC1.9176.3	MUC1	MUC1	P15941	IFNA10.14128.121	0.286445	0.0170255	0.0582918
GUCA1A.10008.43	GUC1A	GUCA1A	P43080	IFNA10.14128.121	0.286226	0.017114	0.058553
GLRX5.16597.11	GLRX5	GLRX5	Q86SX6	IFNA10.14128.121	0.286189	0.0171288	0.0585619
MECP2.19108.50	MECP2	MECP2	P51608	IFNA10.14128.121	0.286116	0.0171584	0.0585797
MSR1.15533.97	Macrophage scavenger receptor	MSR1	P21757	IFNA10.14128.121	0.285787	0.0172921	0.0589108
GC.15589.1	Gc-Globulin, Mixed Type	GC	P02774	IFNA10.14128.121	0.285641	0.0173518	0.0590306
YWHAE.14157.21	14-3-3E	YWHAE	P62258	IFNA10.14128.121	0.283961	0.0180515	0.0611944
THSD1.5621.64	THSD1	THSD1	Q9NS62	IFNA10.14128.121	0.283924	0.018067	0.0612037
EQTN.11162.37	EQTN	EQTN	Q9NQ60	IFNA10.14128.121	0.283778	0.018129	0.0613705
GXYLT1.8229.1	GXLT1	GXYLT1	Q4G148	IFNA10.14128.121	0.283668	0.0181756	0.0614851
DNAJB9.11214.40	DNJB9	DNAJB9	Q9UBS3	IFNA10.14128.121	0.283339	0.0183161	0.0618733
KIAA1161.8093.13	K1161	KIAA1161	Q6NSJ0	IFNA10.14128.121	0.283303	0.0183318	0.0618827
NOTCH3.5108.72	Notch-3	NOTCH3	Q9UM47	IFNA10.14128.121	0.282243	0.0187912	0.0630791
INHBA.13738.8	Inhibin bA chain	INHBA	P08476	IFNA10.14128.121	0.282207	0.0188072	0.0630889
MACROD1.13653.335	MACD1	MACROD1	Q9BQ69	IFNA10.14128.121	0.281659	0.0190489	0.0637216
DUSP26.8967.6	DUS26	DUSP26	Q9BV47	IFNA10.14128.121	0.281403	0.0191625	0.0639239
FABP4.15386.7	FABPA	FABP4	P15090	IFNA10.14128.121	0.281403	0.0191625	0.0639239
TRIAP1.18277.28	TRIA1	TRIAP1	O43715	IFNA10.14128.121	0.281366	0.0191788	0.0639338
C1orf186.8102.239	CA186	C1orf186	Q6ZWK4	IFNA10.14128.121	0.28133	0.0191951	0.0639438
PSD2.9118.7	PSD2	PSD2	Q9BQI7	IFNA10.14128.121	0.281111	0.0192931	0.0640927
CHGA.8476.11	CgA	CHGA	P10645	IFNA10.14128.121	0.280709	0.019474	0.0645596
CDNF.4962.52	ARMEL	CDNF	Q49AH0	IFNA10.14128.121	0.280599	0.0195236	0.0646793
CCL8.13748.4	MCP-2	CCL8	P80075	IFNA10.14128.121	0.280526	0.0195567	0.0647444
CA6.3352.80	Carbonic anhydrase 6	CA6	P23280	IFNA10.14128.121	0.280453	0.0195898	0.0647856
TIMELESS.17699.43	TIMELESS	TIMELESS	Q9UNS1	IFNA10.14128.121	0.28038	0.019623	0.0647856
PLA2G12B.9380.2	sPLA(2)-XIII	PLA2G12B	Q9BX93	IFNA10.14128.121	0.280051	0.019773	0.0650574
RNASET2.16913.8	RNT2	RNASET2	O00584	IFNA10.14128.121	0.280051	0.019773	0.0650574
FIGF.13098.93	VEGF-D	FIGF	O43915	IFNA10.14128.121	0.279795	0.0198904	0.06532
MIOX.13498.1	MIOX	MIOX	Q9UGB7	IFNA10.14128.121	0.279759	0.0199072	0.06532
HBD.6992.67	HBD	HBD	P02042	IFNA10.14128.121	0.279393	0.020076	0.0657392
GRID2.12758.47	GRID2	GRID2	O43424	IFNA10.14128.121	0.27932	0.0201099	0.0657606
GHRH.16293.1	Growth hormone-releasing factor	GHRH	P01286	IFNA10.14128.121	0.279211	0.0201608	0.0658824
TCEAL8.19109.32	TCAL8	TCEAL8	Q8IYN2	IFNA10.14128.121	0.278699	0.0204	0.0664834
CD72.7009.8	CD72	CD72	P21854	IFNA10.14128.121	0.277969	0.020746	0.0672571
CCL22.3508.78	MDC	CCL22	O00626	IFNA10.14128.121	0.277932	0.0207634	0.0672571
CES1.15487.164	carboxylesterase, liver	CES1	P23141	IFNA10.14128.121	0.277238	0.0210969	0.0680622
JUND.19602.36	jun-D	JUND	P17535	IFNA10.14128.121	0.277165	0.0211322	0.0681306
GPC1.8697.38	Glypican 1	GPC1	P35052	IFNA10.14128.121	0.276836	0.021292	0.0685997
VDR.10023.32	VDR	VDR	P11473	IFNA10.14128.121	0.276434	0.0214887	0.0690944
HSPA1L.12041.33	HS71L	HSPA1L	P34931	IFNA10.14128.121	0.276324	0.0215426	0.0692215
DLK2.9359.9	EGFL9	DLK2	Q6UY11	IFNA10.14128.121	0.275265	0.0220697	0.0704442
GHR.2948.58	Growth hormone receptor	GHR	P10912	IFNA10.14128.121	0.275265	0.0220697	0.0704442
ATRN.15499.11	Attractin	ATRN	O75882	IFNA10.14128.121	0.274826	0.022291	0.0710561
CUZD1.7943.16	CUZD1	CUZD1	Q86UP6	IFNA10.14128.121	0.274571	0.0224209	0.0713757
POU2F1.11715.1	PO2F1	POU2F1	P14859	IFNA10.14128.121	0.274534	0.0224395	0.0713877
TLR4.11101.18	TLR4	TLR4	O00206	IFNA10.14128.121	0.274242	0.0225889	0.071626
VWA2.7128.9	VWA2	VWA2	Q5GFL6	IFNA10.14128.121	0.274096	0.022664	0.0718165
SMYD2.12636.113	SMYD2	SMYD2	Q9NRG4	IFNA10.14128.121	0.273877	0.0227769	0.0720564
TMED10.6506.54	TMEDA	TMED10	P49755	IFNA10.14128.121	0.273803	0.0228146	0.0720564
BTG2.11325.8	BTG2	BTG2	P78543	IFNA10.14128.121	0.273621	0.0229092	0.0723077
REG4.11102.22	REG4	REG4	Q9BYZ8	IFNA10.14128.121	0.27278	0.0233487	0.07355
NAALAD2.7986.98	NALD2	NAALAD2	Q9Y3Q0	IFNA10.14128.121	0.271246	0.0241697	0.0757885
EDA.2826.53	EDA	EDA	Q92838	IFNA10.14128.121	0.271209	0.0241895	0.0758012
ERMAP.8631.13	ERMAP	ERMAP	Q96PL5	IFNA10.14128.121	0.270844	0.0243887	0.0762762
IL1RAP.14048.7	IL-1 R AcP	IL1RAP	Q9NPH3	IFNA10.14128.121	0.270844	0.0243887	0.0762762
EGFR.19567.1	EGFRvIII	EGFR	P00533	IFNA10.14128.121	0.270588	0.024529	0.0765654
CPE.5343.74	CBPE	CPE	P16870	IFNA10.14128.121	0.270515	0.0245692	0.0765914
KIAA1644.10432.3	K1644	KIAA1644	Q3SXP7	IFNA10.14128.121	0.270442	0.0246094	0.0766671
PPP1R1A.17706.4	PPR1A	PPP1R1A	Q13522	IFNA10.14128.121	0.270369	0.0246497	0.076743
APBB3.12784.10	APBB3	APBB3	O95704	IFNA10.14128.121	0.270259	0.0247103	0.0768818
KIT.2475.1	SCF sR	KIT	P10721	IFNA10.14128.121	0.270077	0.0248115	0.0770969
NRXN2.8876.51	NRX2B	NRXN2	P58401	IFNA10.14128.121	0.269967	0.0248724	0.0772362
COMP.8043.153	COMP	COMP	P49747	IFNA10.14128.121	0.269602	0.0250763	0.0778192
ADAM32.7827.20	ADA32	ADAM32	Q8TC27	IFNA10.14128.121	0.269419	0.0251788	0.0779862
PTGR2.18943.4	PTGR2	PTGR2	Q8N8N7	IFNA10.14128.121	0.2692	0.0253023	0.0782677
FOLR3.15495.9	FOLR3	FOLR3	P41439	IFNA10.14128.121	0.269163	0.0253229	0.0782812
C3.2754.50	C3	C3	P01024	IFNA10.14128.121	0.269054	0.0253849	0.0784223
S100P.9926.4	S100P	S100P	P25815	IFNA10.14128.121	0.268652	0.0256132	0.079026
CA4.14069.61	Carbonic Anhydrase IV	CA4	P22748	IFNA10.14128.121	0.268396	0.0257593	0.0792228
OSBPL9.16899.59	OSBL9	OSBPL9	Q96SU4	IFNA10.14128.121	0.268396	0.0257593	0.0792228
ANGPTL1.11142.11	ANGL1	ANGPTL1	O95841	IFNA10.14128.121	0.268213	0.0258642	0.0794204
ODC1.13689.2	Ornithine decarboxylase	ODC1	P11926	IFNA10.14128.121	0.26814	0.0259062	0.0794204
SEMA5A.13132.14	SEM5A	SEMA5A	Q13591	IFNA10.14128.121	0.26814	0.0259062	0.0794204
CNTN1.2974.61	contactin-1	CNTN1	Q12860	IFNA10.14128.121	0.268067	0.0259483	0.0794482
IL17RA.2992.59	IL-17 sR	IL17RA	Q96F46	IFNA10.14128.121	0.267885	0.0260538	0.0796836
ACAN.3280.49	Aggrecan	ACAN	P16112	IFNA10.14128.121	0.267848	0.026075	0.0796836
ASB9.19601.15	ASB9	ASB9	Q96DX5	IFNA10.14128.121	0.266825	0.0266729	0.0810471
BGN.3284.75	BGN	BGN	P21810	IFNA10.14128.121	0.266679	0.0267592	0.0812581
ENPP2.16892.23	ENPP2	ENPP2	Q13822	IFNA10.14128.121	0.266277	0.0269979	0.0819312
VSNL1.13522.20	VISL1	VSNL1	P62760	IFNA10.14128.121	0.265729	0.0273263	0.0826147
SPINK7.10974.20	ISK7	SPINK7	P58062	IFNA10.14128.121	0.265583	0.0274144	0.0827771
HERPUD2.9779.63	HERP2	HERPUD2	Q9BSE4	IFNA10.14128.121	0.265546	0.0274365	0.0827917
AMN.4322.28	AMNLS	AMN	Q9BXJ7	IFNA10.14128.121	0.265181	0.027658	0.0832287
THPO.5947.90	Tpo	THPO	P40225	IFNA10.14128.121	0.265144	0.0276803	0.0832287
SLC6A16.13056.18	S6A16	SLC6A16	Q9GZN6	IFNA10.14128.121	0.265108	0.0277025	0.0832287
PIANP.9599.6	PIANP	PIANP	Q8IYJ0	IFNA10.14128.121	0.264341	0.0281733	0.0844847
KLRC3.7795.14	NKG2E	KLRC3	Q07444	IFNA10.14128.121	0.264304	0.0281959	0.0844997
C1QTNF1.6304.8	C1QT1	C1QTNF1	Q9BXJ1	IFNA10.14128.121	0.264194	0.0282637	0.0845975
DCLK1.17156.72	DCAK1	DCLK1	O15075	IFNA10.14128.121	0.264194	0.0282637	0.0845975
CBFB.10048.7	PEBB	CBFB	Q13951	IFNA10.14128.121	0.264085	0.0283317	0.0847482
TIE1.2844.53	sTie-1	TIE1	P35590	IFNA10.14128.121	0.26361	0.0286279	0.0854746
ZNF174.11486.26	ZN174	ZNF174	Q15697	IFNA10.14128.121	0.26361	0.0286279	0.0854746
PNOC.15434.5	PNOC	PNOC	Q13519	IFNA10.14128.121	0.263354	0.0287884	0.0859006
MAGEA3.12576.21	MAGE-3	MAGEA3	P43357	IFNA10.14128.121	0.263229	0.0288675	0.0860831
FAM3D.13102.1	FAM3D	FAM3D	Q96BQ1	IFNA10.14128.121	0.262404	0.0293914	0.0874286
WBP1L.9532.5	WBP1L	WBP1L	Q9NX94	IFNA10.14128.121	0.262368	0.0294148	0.0874441
CRNN.17738.7	CRNN	CRNN	Q9UBG3	IFNA10.14128.121	0.262185	0.0295321	0.0876457
SHISA2.10449.31	TMM46	SHISA2	Q6UWI4	IFNA10.14128.121	0.262148	0.0295556	0.0876457
SLIT2.18930.28	SLIT2	SLIT2	O94813	IFNA10.14128.121	0.262148	0.0295556	0.0876457
TNC.6042.52	Tenascin	TNC	P24821	IFNA10.14128.121	0.2616	0.0299099	0.0886418
MXRA7.8005.1	MXRA7	MXRA7	P84157	IFNA10.14128.121	0.261308	0.0301004	0.0890964
CTSD.5508.62	Cathepsin D	CTSD	P07339	IFNA10.14128.121	0.261235	0.0301481	0.089128
CD80.13726.4	B7	CD80	P33681	IFNA10.14128.121	0.261162	0.030196	0.0892146
FAM3B.9177.6	FAM3B	FAM3B	P58499	IFNA10.14128.121	0.261125	0.0302199	0.0892304
EMC1.11989.35	EMC1	EMC1	Q8N766	IFNA10.14128.121	0.261016	0.0302918	0.089333
LYVE1.3206.4	LYVE1	LYVE1	Q9Y5Y7	IFNA10.14128.121	0.26065	0.0305326	0.0899327
KIRREL2.16609.106	KIRR2	KIRREL2	Q6UWL6	IFNA10.14128.121	0.259883	0.0310434	0.0912138
TBX5.11202.70	TBX5	TBX5	Q99593	IFNA10.14128.121	0.259591	0.0312399	0.091735
CPA4.9267.2	CBPA4	CPA4	Q9UI42	IFNA10.14128.121	0.259554	0.0312645	0.0917513
AGRP.2813.11	ART	AGRP	O00253	IFNA10.14128.121	0.259445	0.0313385	0.0919124
PCDHGA10.6321.65	PCDGA	PCDHGA10	Q9Y5H3	IFNA10.14128.121	0.259262	0.0314622	0.0921626
PPY.4588.1	PH	PPY	P01298	IFNA10.14128.121	0.259116	0.0315614	0.0923969
INHBC.6408.2	INHBC	INHBC	P55103	IFNA10.14128.121	0.258166	0.0322127	0.0941317
NPIPB3.9954.2	NPPL3	NPIPB3	Q92617	IFNA10.14128.121	0.258093	0.0322633	0.0942222
HEPHL1.6354.13	HPHL1	HEPHL1	Q6MZM0	IFNA10.14128.121	0.257837	0.0324408	0.0946256
PLEKHA4.10939.16	PKHA4	PLEKHA4	Q9H4M7	IFNA10.14128.121	0.257764	0.0324917	0.0947165
LMAN1.15688.30	Mannose-binding lectin	LMAN1	P49257	IFNA10.14128.121	0.257618	0.0325936	0.094956
TNFSF14.5988.49	LIGHT	TNFSF14	O43557	IFNA10.14128.121	0.257326	0.0327983	0.0953212
NRXN3.5111.15	NRX3B	NRXN3	Q9HDB5	IFNA10.14128.121	0.257143	0.0329267	0.0955213
CDCP1.16818.200	CDCP1	CDCP1	Q9H5V8	IFNA10.14128.121	0.25707	0.0329782	0.095613
NTRK3.2658.27	TrkC	NTRK3	Q16288	IFNA10.14128.121	0.256047	0.0337063	0.0971381
CPQ.9394.19	Aminopeptidase	CPQ	Q9Y646	IFNA10.14128.121	0.255974	0.0337589	0.0972312
ST8SIA4.7038.45	SIA8D	ST8SIA4	Q92187	IFNA10.14128.121	0.255937	0.0337852	0.0972486
DSCAML1.18886.28	DSCL1	DSCAML1	Q8TD84	IFNA10.14128.121	0.255754	0.0339168	0.0975109
CRH.19637.9	CRH	CRH	P06850	IFNA10.14128.121	0.255608	0.0340225	0.0976395
FHL1.16814.13	SLIM 1	FHL1	Q13642	IFNA10.14128.121	0.255243	0.0342878	0.098225
CPLX1.18332.17	CPLX1	CPLX1	O14810	IFNA10.14128.121	0.255133	0.0343678	0.0983368
ADAMTS13.3175.51	ATS13	ADAMTS13	Q76LX8	IFNA10.14128.121	0.25506	0.0344211	0.098431
HDGFRP3.18899.82	HDGR3	HDGFRP3	Q9Y3E1	IFNA10.14128.121	0.254987	0.0344746	0.0985252
STX18.9037.1	STX18	STX18	Q9P2W9	IFNA10.14128.121	0.254658	0.034716	0.098921
SMOC2.15635.4	SMOC2	SMOC2	Q9H3U7	IFNA10.14128.121	0.254549	0.0347967	0.0989751
MMGT1.7225.51	MMGT1	MMGT1	Q8N4V1	IFNA10.14128.121	0.254439	0.0348777	0.0991466
SELM.15336.7	SELM	SELM	Q8WWX9	IFNA10.14128.121	0.254183	0.0350671	0.0994499
IL10.2773.50	IL-10	IL10	P22301	IFNA10.14128.121	0.253964	0.0352302	0.0997542
MAP2K4.5242.37	MP2K4	MAP2K4	P45985	IFNA10.14128.121	0.253928	0.0352574	0.0997542
SPATA20.11117.2	SPT20	SPATA20	Q8TB22	IFNA10.14128.121	0.253928	0.0352574	0.0997542
U2AF2.13577.25	U2AF2	U2AF2	P26368	IFNA10.14128.121	0.253928	0.0352574	0.0997542
NSDHL.8038.41	NSDHL	NSDHL	Q15738	IFNA10.14128.121	0.253745	0.0353939	0.100023
C10orf54.14123.34	GI24	C10orf54	Q9H7M9	IFNA10.14128.121	0.253526	0.0355582	0.10031
DUSP15.12838.28	DUS15	DUSP15	Q9H1R2	IFNA10.14128.121	0.253526	0.0355582	0.10031
IGF1.8406.17	IGF-I	IGF1	P05019	IFNA10.14128.121	0.25338	0.0356681	0.100561
STAU2.12970.35	STAU2	STAU2	Q9NUL3	IFNA10.14128.121	0.253124	0.0358611	0.100928
QPCT.7849.3	Glutaminyl cyclase	QPCT	Q16769	IFNA10.14128.121	0.252905	0.0360272	0.10127
RETN.3046.31	resistin	RETN	Q9HD89	IFNA10.14128.121	0.252868	0.036055	0.10127
FLT1.8231.122	VEGF sR1	FLT1	P17948	IFNA10.14128.121	0.252247	0.0365295	0.10227
TMEM230.11542.11	TM230	TMEM230	Q96A57	IFNA10.14128.121	0.252137	0.0366138	0.102446
ACADL.17857.6	ACADL	ACADL	P28330	IFNA10.14128.121	0.252064	0.03667	0.102544
CEACAM8.18873.8	CEAM8	CEACAM8	P31997	IFNA10.14128.121	0.251991	0.0367264	0.102642
LYG1.9243.10	LYG1	LYG1	Q8N1E2	IFNA10.14128.121	0.251735	0.0369241	0.103015
NPW.9986.14	Neuropeptide W	NPW	Q8N729	IFNA10.14128.121	0.251114	0.0374081	0.104123
NRG1.9178.30	NEUREGULIN-1	NRG1	Q02297	IFNA10.14128.121	0.250859	0.037609	0.104561
EYS.9365.91	EYS	EYS	Q5T1H1	IFNA10.14128.121	0.250331	0.038026	0.1054
S100A16.17836.17	S100A16	S100A16	Q96FQ6	IFNA10.14128.121	0.250311	0.0380423	0.1054
FGF1.3486.58	b-ECGF	FGF1	P05230	IFNA10.14128.121	0.249945	0.0383335	0.106085
PXDN.13463.1	PXDN	PXDN	Q92626	IFNA10.14128.121	0.249909	0.0383627	0.106104
PCK1.18182.24	PCKGC	PCK1	P35558	IFNA10.14128.121	0.249288	0.0388623	0.107116
COL25A1.7006.4	COPA1	COL25A1	Q9BXS0	IFNA10.14128.121	0.249251	0.0388919	0.107137
CST6.14711.27	Cystatin M	CST6	Q15828	IFNA10.14128.121	0.249214	0.0389214	0.107157
RAP2A.9885.41	RAP2A	RAP2A	P10114	IFNA10.14128.121	0.249178	0.038951	0.107177
PELO.12431.13	PELO	PELO	Q9BRX2	IFNA10.14128.121	0.248849	0.0392182	0.107665
CRLF1.CLCF1.2607.54	CLF-1/CLC Complex	CRLF1 CLCF1	O75462 Q9UBD9	IFNA10.14128.121	0.248593	0.0394271	0.108177
POFUT1.5634.39	OFUT1	POFUT1	Q9H488	IFNA10.14128.121	0.248447	0.0395468	0.108382
ANPEP.15457.14	Aminopeptidase N	ANPEP	P15144	IFNA10.14128.121	0.248411	0.0395768	0.108402
AFM.4763.31	Afamin	AFM	P43652	IFNA10.14128.121	0.247899	0.0399986	0.109246
NRXN1.5110.84	NRX1B	NRXN1	P58400	IFNA10.14128.121	0.24768	0.0401805	0.109556
IL36A.14150.7	IL-1F6	IL36A	Q9UHA7	IFNA10.14128.121	0.247315	0.0404852	0.110262
FABP1.11516.7	FABPL	FABP1	P07148	IFNA10.14128.121	0.247059	0.0406997	0.110721
EMC8.17770.42	EMC8	EMC8	O43402	IFNA10.14128.121	0.246876	0.0408534	0.11093
PARVA.13434.172	PARVA	PARVA	Q9NVD7	IFNA10.14128.121	0.246876	0.0408534	0.11093
ACBD6.19341.36	ACBD6	ACBD6	Q9BR61	IFNA10.14128.121	0.246803	0.040915	0.11093
TXNIP.11682.7	TXNIP	TXNIP	Q9H3M7	IFNA10.14128.121	0.24673	0.0409768	0.111035
CPM.9416.77	CBPM	CPM	P14384	IFNA10.14128.121	0.246693	0.0410076	0.111056
RET.3220.40	RET	RET	P07949	IFNA10.14128.121	0.246438	0.0412244	0.111517
RAP1GAP.13735.1	RPGP1	RAP1GAP	P47736	IFNA10.14128.121	0.246182	0.041442	0.112043
LILRA6.7059.14	LIRA6	LILRA6	Q6PI73	IFNA10.14128.121	0.246072	0.0415356	0.112233
IGFBP4.2950.57	IGFBP-4	IGFBP4	P22692	IFNA10.14128.121	0.245853	0.0417233	0.11255
COL1A1.13484.69	CO1A1	COL1A1	P02452	IFNA10.14128.121	0.245707	0.0418488	0.112825
CALB1.9918.23	Calbindin D28	CALB1	P05937	IFNA10.14128.121	0.245561	0.0419746	0.113037
KPNA1.19587.12	IMA5	KPNA1	P52294	IFNA10.14128.121	0.245561	0.0419746	0.113037
PSMB3.18339.207	PSB3	PSMB3	P49720	IFNA10.14128.121	0.245232	0.0422588	0.11357
GAPDHS.8004.15	G3PT	GAPDHS	O14556	IFNA10.14128.121	0.245195	0.0422905	0.11357
COL6A1.16828.8	Collagen a1(VI)	COL6A1	P12109	IFNA10.14128.121	0.245049	0.0424174	0.113847
KRT20.12975.11	Keratin 20	KRT20	P35900	IFNA10.14128.121	0.244867	0.0425765	0.114147
GHRH.9487.60	Growth hormone-releasing factor	GHRH	P01286	IFNA10.14128.121	0.24472	0.0427042	0.114362
CHRDL1.3362.61	CRDL1	CHRDL1	Q9BU40	IFNA10.14128.121	0.244611	0.0428001	0.114491
CD209.3029.52	DC-SIGN	CD209	Q9NNX6	IFNA10.14128.121	0.244574	0.0428321	0.114513
POMGNT1.8253.2	PMGT1	POMGNT1	Q8WZA1	IFNA10.14128.121	0.244392	0.0429925	0.114878
KAAG1.19492.5	KAAG1	KAAG1	Q9UBP8	IFNA10.14128.121	0.244209	0.0431533	0.115179
FEN1.12577.100	FLAP endonuclease-1	FEN1	P39748	IFNA10.14128.121	0.243807	0.043509	0.115958
PPIC.18819.21	PPIC	PPIC	P45877	IFNA10.14128.121	0.243734	0.0435739	0.11598
POSTN.3457.57	Periostin	POSTN	Q15063	IFNA10.14128.121	0.243186	0.0440634	0.117153
TIMP1.2211.9	TIMP-1	TIMP1	P01033	IFNA10.14128.121	0.243149	0.0440962	0.117176
HAT1.19327.31	Hat1	HAT1	O14929	IFNA10.14128.121	0.24304	0.0441947	0.117308
INS.4883.56	Insulin	INS	P01308	IFNA10.14128.121	0.242821	0.0443923	0.117702
TIMD4.15449.33	TIM-4	TIMD4	Q96H15	IFNA10.14128.121	0.242492	0.0446899	0.118295
DPYSL2.13567.1	DPYL2	DPYSL2	Q16555	IFNA10.14128.121	0.242273	0.0448893	0.118692
VWC2.15308.108	VWC2	VWC2	Q2TAL6	IFNA10.14128.121	0.241761	0.0453574	0.119798
APTX.17736.105	APTX	APTX	Q7Z2E3	IFNA10.14128.121	0.241725	0.045391	0.119821
SELL.4831.4	sL-Selectin	SELL	P14151	IFNA10.14128.121	0.241432	0.0456604	0.120466
C1orf226.7989.5	CA226	C1orf226	A1L170	IFNA10.14128.121	0.241176	0.0458972	0.120958
MZF1.14662.6	MZF1	MZF1	P28698	IFNA10.14128.121	0.24114	0.0459311	0.120981
ATP1B4.9933.49	AT1B4	ATP1B4	Q9UN42	IFNA10.14128.121	0.241103	0.045965	0.121004
IL27.EBI3.2829.19	IL-27	IL27 EBI3	Q8NEV9 Q14213	IFNA10.14128.121	0.240628	0.0464081	0.122037
TCTN2.11433.11	TECT2	TCTN2	Q96GX1	IFNA10.14128.121	0.239898	0.0470965	0.123375
CA5A.8791.151	Carbonic Anhydrase VA	CA5A	P35218	IFNA10.14128.121	0.239861	0.0471312	0.123398
MAT2B.18392.19	MAT2B	MAT2B	Q9NZL9	IFNA10.14128.121	0.239788	0.0472005	0.123445
CXCL12.3516.60	SDF-1	CXCL12	P48061	IFNA10.14128.121	0.239204	0.0477583	0.12443
SLITRK6.16916.19	SLIK6	SLITRK6	Q9H5Y7	IFNA10.14128.121	0.239204	0.0477583	0.12443
CD244.5063.12	CD244	CD244	Q9BZW8	IFNA10.14128.121	0.238984	0.0479689	0.124844
FGF19.13724.27	FGF-19	FGF19	O95750	IFNA10.14128.121	0.238948	0.048004	0.124868
SIGLEC9.3007.7	Siglec-9	SIGLEC9	Q9Y336	IFNA10.14128.121	0.238655	0.0482861	0.125263
SGTB.18837.9	SGTB	SGTB	Q96EQ0	IFNA10.14128.121	0.238546	0.0483923	0.125427
FLT4.16035.8	VEGF sR3	FLT4	P35916	IFNA10.14128.121	0.238509	0.0484277	0.125427
DEFB113.13374.4	DB113	DEFB113	Q30KQ7	IFNA10.14128.121	0.238363	0.0485696	0.125659
KCTD5.12473.48	KCTD5	KCTD5	Q9NXV2	IFNA10.14128.121	0.238327	0.0486051	0.125683
S100A11.14011.17	S100A11	S100A11	P31949	IFNA10.14128.121	0.23829	0.0486407	0.125707
CCL7.4886.3	MCP-3	CCL7	P80098	IFNA10.14128.121	0.238034	0.0488901	0.126216
PRSS57.8351.17	PRS57	PRSS57	Q6UWY2	IFNA10.14128.121	0.237961	0.0489616	0.126333
TMEM234.8107.12	TM234	TMEM234	Q8WY98	IFNA10.14128.121	0.237815	0.0491048	0.126567
SIRPA.5430.66	SHPS1	SIRPA	P78324	IFNA10.14128.121	0.237742	0.0491765	0.126616
TMEM132C.7173.141	T132C	TMEM132C	Q8N3T6	IFNA10.14128.121	0.237596	0.0493202	0.12685
CYTIP.13612.7	CYTIP	CYTIP	O60759	IFNA10.14128.121	0.2365	0.0504089	0.129166
IL15RA.14054.17	IL-15 Ra	IL15RA	Q13261	IFNA10.14128.121	0.236463	0.0504456	0.129191
CD36.2973.15	CD36 ANTIGEN	CD36	P16671	IFNA10.14128.121	0.236427	0.0504822	0.129216
EDA.14024.196	EDA	EDA	Q92838	IFNA10.14128.121	0.236098	0.0508131	0.129925
FBXO3.14628.72	FBX3	FBXO3	Q9UK99	IFNA10.14128.121	0.235842	0.0510716	0.130447
GRID1.13493.5	GRID1	GRID1	Q9ULK0	IFNA10.14128.121	0.235842	0.0510716	0.130447
KAZALD1.7144.234	KAZD1	KAZALD1	Q96I82	IFNA10.14128.121	0.235586	0.0513312	0.130927
ARRDC3.12352.70	ARRD3	ARRDC3	Q96B67	IFNA10.14128.121	0.23555	0.0513684	0.130927
CSF2.4697.59	GM-CSF	CSF2	P04141	IFNA10.14128.121	0.23555	0.0513684	0.130927
CCL21.2516.57	6Ckine	CCL21	O00585	IFNA10.14128.121	0.235221	0.051704	0.131642
NLRP1.11661.11	NALP1	NLRP1	Q9C000	IFNA10.14128.121	0.235111	0.0518162	0.131789
CSF2RA.10438.19	CSF2R	CSF2RA	P15509	IFNA10.14128.121	0.234235	0.0527215	0.133526
RNF150.9774.59	RN150	RNF150	Q9ULK6	IFNA10.14128.121	0.234161	0.0527975	0.133648
FCN1.15582.25	FCN1	FCN1	O00602	IFNA10.14128.121	0.23376	0.0532172	0.134569
VASN.5682.13	VASN	VASN	Q6EMK4	IFNA10.14128.121	0.233613	0.0533705	0.134885
GLIPR1.9265.10	GLIP1	GLIPR1	P48060	IFNA10.14128.121	0.232846	0.0541811	0.136575
PDGFC.13658.31	PDGF-CC	PDGFC	Q9NRA1	IFNA10.14128.121	0.232627	0.0544146	0.136948
A2ML1.15482.12	A2ML1	A2ML1	A8K2U0	IFNA10.14128.121	0.232006	0.0550805	0.138407
CD274.5060.62	B7-H1	CD274	Q9NZQ7	IFNA10.14128.121	0.232006	0.0550805	0.138407
B3GALT2.11638.42	B3GT2	B3GALT2	O43825	IFNA10.14128.121	0.231019	0.0561518	0.140878
IGHG2.13230.174	IgG2, Kappa	IGHG2	P01859	IFNA10.14128.121	0.230727	0.0564725	0.141535
TMEM106A.10499.1	T106A	TMEM106A	Q96A25	IFNA10.14128.121	0.230654	0.0565529	0.141662
HNRNPH1.14309.8	HNRH1	HNRNPH1	P31943	IFNA10.14128.121	0.230216	0.0570372	0.142558
EBAG9.19323.1	RCAS1	EBAG9	O00559	IFNA10.14128.121	0.230142	0.0571183	0.142558
ELL2.11494.4	ELL2	ELL2	O00472	IFNA10.14128.121	0.230142	0.0571183	0.142558
PIEZO1.11838.130	FA38A	PIEZO1	Q92508	IFNA10.14128.121	0.230142	0.0571183	0.142558
PTP4A1.17812.2	TP4A1	PTP4A1	Q93096	IFNA10.14128.121	0.230069	0.0571994	0.142613
B3GALT6.7981.230	B3GT6	B3GALT6	Q96L58	IFNA10.14128.121	0.229996	0.0572806	0.142741
RAB27B.13596.3	RB27B	RAB27B	O00194	IFNA10.14128.121	0.229814	0.0574841	0.143174
GOLM1.8983.7	GOLM1	GOLM1	Q8NBJ4	IFNA10.14128.121	0.229777	0.0575249	0.143202
MUSK.11547.84	MUSK	MUSK	O15146	IFNA10.14128.121	0.229412	0.0579339	0.144145
TNFRSF18.11837.7	GITR	TNFRSF18	Q9Y5U5	IFNA10.14128.121	0.229229	0.0581393	0.144432
THPO.8059.1	Tpo	THPO	P40225	IFNA10.14128.121	0.229156	0.0582216	0.144487
BMPER.15368.3	BMPER	BMPER	Q8N8U9	IFNA10.14128.121	0.22901	0.0583865	0.144747
B2M.3485.28	b2-Microglobulin	B2M	P61769	IFNA10.14128.121	0.228973	0.0584278	0.144775
CNTNAP2.6965.19	CNTP2	CNTNAP2	Q9UHC6	IFNA10.14128.121	0.228645	0.0588005	0.145548
ENPP7.4435.66	ENPP7	ENPP7	Q6UWV6	IFNA10.14128.121	0.228571	0.0588836	0.145604
EXTL2.6528.95	EXTL2	EXTL2	Q9UBQ6	IFNA10.14128.121	0.228571	0.0588836	0.145604
MYOC.16558.2	MYOC	MYOC	Q99972	IFNA10.14128.121	0.228096	0.0594259	0.146643
IGJ.15306.20	IgJ	IGJ	P01591	IFNA10.14128.121	0.227987	0.0595516	0.146802
CR1.19556.12	Complement receptor type 1	CR1	P17927	IFNA10.14128.121	0.227512	0.060099	0.147924
ADAM9.3795.6	ADAM 9	ADAM9	Q13443	IFNA10.14128.121	0.227183	0.0604802	0.148634
TFF2.9191.8	Trefoil factor 2	TFF2	Q03403	IFNA10.14128.121	0.226781	0.0609489	0.149709
FAM151A.7856.51	F151A	FAM151A	Q8WW52	IFNA10.14128.121	0.226708	0.0610345	0.149767
FAM173A.7148.42	F173A	FAM173A	Q9BQD7	IFNA10.14128.121	0.226672	0.0610773	0.149795
CTNNB1.8424.269	b-Catenin	CTNNB1	P35222	IFNA10.14128.121	0.226197	0.0616359	0.150704
CACNA2D3.8885.6	CA2D3	CACNA2D3	Q8IZS8	IFNA10.14128.121	0.225612	0.0623291	0.152089
C3orf18.6994.19	CC018	C3orf18	Q9UK00	IFNA10.14128.121	0.225502	0.0624598	0.152331
AGA.10435.2	ASPG	AGA	P20933	IFNA10.14128.121	0.22532	0.0626781	0.152786
CSRP3.9171.11	CSRP3	CSRP3	P50461	IFNA10.14128.121	0.224881	0.0632045	0.153757
CABP7.7104.71	CABP7	CABP7	Q86V35	IFNA10.14128.121	0.224808	0.0632926	0.153816
SST.5957.30	Somatostatin-28	SST	P61278	IFNA10.14128.121	0.224808	0.0632926	0.153816
SLITRK4.7139.14	SLIK4	SLITRK4	Q8IW52	IFNA10.14128.121	0.22437	0.0638231	0.15487
SLC4A8.12798.46	S4A8	SLC4A8	Q2Y0W8	IFNA10.14128.121	0.224224	0.0640008	0.155066
CASC4.10613.33	CASC4	CASC4	Q6P4E1	IFNA10.14128.121	0.224114	0.0641343	0.155155
CXCL6.3495.15	GCP-2	CXCL6	P80162	IFNA10.14128.121	0.223712	0.0646257	0.15603
GJD2.11678.105	CXD2	GJD2	Q9UKL4	IFNA10.14128.121	0.223383	0.06503	0.156613
RNASE1.7211.2	RNase 1	RNASE1	P07998	IFNA10.14128.121	0.222908	0.0656177	0.157633
NT5C3L.19135.5	Cytosolic 5'-nucleotidase III-like protein	NT5C3L	Q969T7	IFNA10.14128.121	0.222835	0.0657084	0.157772
PKD2.13745.10	PKD2	PKD2	Q13563	IFNA10.14128.121	0.222397	0.0662553	0.158768
DEFB135.6411.58	DB135	DEFB135	Q30KP9	IFNA10.14128.121	0.222324	0.0663468	0.158829
COL1A1.11140.56	CO1A1	COL1A1	P02452	IFNA10.14128.121	0.222251	0.0664383	0.158969
KIR2DL5A.8000.17	KI2LA	KIR2DL5A	Q8N109	IFNA10.14128.121	0.222031	0.0667137	0.159469
RABEPK.13599.15	RABEK	RABEPK	Q7Z6M1	IFNA10.14128.121	0.221739	0.0670824	0.160032
TNFRSF21.5404.53	DR6	TNFRSF21	O75509	IFNA10.14128.121	0.221739	0.0670824	0.160032
CDH1.18429.10	Cadherin E	CDH1	P12830	IFNA10.14128.121	0.221703	0.0671286	0.160045
TMEM132B.8890.9	T132B	TMEM132B	Q14DG7	IFNA10.14128.121	0.221666	0.0671748	0.160045
GAS1.5463.22	GAS1	GAS1	P54826	IFNA10.14128.121	0.22163	0.067221	0.160045
IRF1.17462.19	IRF1	IRF1	P10914	IFNA10.14128.121	0.22163	0.067221	0.160045
PVRL4.5734.13	nectin-4	PVRL4	Q96NY8	IFNA10.14128.121	0.221483	0.0674062	0.160327
BAMBI.8811.24	BAMBI	BAMBI	Q13145	IFNA10.14128.121	0.22141	0.067499	0.160469
GKN1.15374.15	CA11 protein	GKN1	Q9NS71	IFNA10.14128.121	0.221374	0.0675454	0.1605
CKMT2.18197.97	KCRS	CKMT2	P17540	IFNA10.14128.121	0.221301	0.0676384	0.160562
REN.3396.54	Renin	REN	P00797	IFNA10.14128.121	0.220862	0.0681981	0.161571
SLAMF1.7953.20	SLAF1	SLAMF1	Q13291	IFNA10.14128.121	0.220862	0.0681981	0.161571
CNTF.3489.9	CNTF	CNTF	P26441	IFNA10.14128.121	0.220424	0.0687615	0.162666
LRMP.10704.91	LRMP	LRMP	Q12912	IFNA10.14128.121	0.220132	0.0691392	0.163381
CD33.3166.92	Siglec-3	CD33	P20138	IFNA10.14128.121	0.220058	0.0692338	0.163381
CD5L.3293.2	CD5L	CD5L	O43866	IFNA10.14128.121	0.220058	0.0692338	0.163381
METTL24.9470.15	MET24	METTL24	Q5JXM2	IFNA10.14128.121	0.220022	0.0692812	0.163413
TNFSF9.2599.51	4-1BB ligand	TNFSF9	P41273	IFNA10.14128.121	0.219766	0.0696136	0.163875
G0S2.8931.124	G0S2	G0S2	P27469	IFNA10.14128.121	0.21962	0.0698041	0.164243
EBI3.10851.77	IL27B	EBI3	Q14213	IFNA10.14128.121	0.219474	0.069995	0.164612
MRC2.3041.55	MRC2	MRC2	Q9UBG0	IFNA10.14128.121	0.219145	0.0704262	0.165302
GNRH1.5627.53	GON1	GNRH1	P01148	IFNA10.14128.121	0.218853	0.0708112	0.165963
GPNMB.8289.8	GPNMB	GPNMB	Q14956	IFNA10.14128.121	0.218853	0.0708112	0.165963
ETFA.17435.43	ETFA	ETFA	P13804	IFNA10.14128.121	0.218122	0.071781	0.167908
CTSE.15376.134	CATE	CTSE	P14091	IFNA10.14128.121	0.218012	0.0719274	0.168005
CDC34.12532.28	UB2R1	CDC34	P49427	IFNA10.14128.121	0.217866	0.072123	0.168217
CCL23.3028.36	Ck-b-8-1	CCL23	P55773	IFNA10.14128.121	0.217684	0.072368	0.168543
COL15A1.8974.172	COFA1	COL15A1	P39059	IFNA10.14128.121	0.217684	0.072368	0.168543
ST6GALNAC5.7927.16	SIA7E	ST6GALNAC5	Q9BVH7	IFNA10.14128.121	0.217355	0.0728108	0.169328
PTPRJ.8250.2	PTPRJ	PTPRJ	Q12913	IFNA10.14128.121	0.217318	0.0728602	0.169361
CHST9.11646.4	Carbohydrate sulfotransferase 9	CHST9	Q7L1S5	IFNA10.14128.121	0.216734	0.0736531	0.170956
KISS1.6606.61	KISS1	KISS1	Q15726	IFNA10.14128.121	0.216113	0.0745031	0.172762
C5orf63.13378.80	YD286	C5orf63	A6NC05	IFNA10.14128.121	0.215638	0.0751584	0.174114
GLUL.19238.12	GLNA	GLUL	P15104	IFNA10.14128.121	0.215455	0.0754117	0.174532
AMH.4923.79	MIS	AMH	P03971	IFNA10.14128.121	0.215418	0.0754624	0.174566
HSPA1A.16780.6	HSP 70	HSPA1A	P0DMV8	IFNA10.14128.121	0.214834	0.0762779	0.176198
RARRES3.10961.15	TIG3	RARRES3	Q9UL19	IFNA10.14128.121	0.214724	0.0764315	0.176468
HRC.6584.1	SRCH	HRC	P23327	IFNA10.14128.121	0.214541	0.0766882	0.176806
UNC5D.16307.22	UNC5H4	UNC5D	Q6UXZ4	IFNA10.14128.121	0.213884	0.0776179	0.178778
ACHE.15553.22	ACES	ACHE	P22303	IFNA10.14128.121	0.213811	0.0777218	0.178931
DRGX.8034.6	DRGX	DRGX	A6NNA5	IFNA10.14128.121	0.213263	0.0785042	0.180301
GSN.16607.78	Gelsolin	GSN	P06396	IFNA10.14128.121	0.213263	0.0785042	0.180301
CAMK4.18904.23	KCC4	CAMK4	Q16566	IFNA10.14128.121	0.21319	0.078609	0.180369
LIFR.5837.49	LIF sR	LIFR	P42702	IFNA10.14128.121	0.213117	0.0787139	0.180524
CEACAM7.7184.13	CEAM7	CEACAM7	Q14002	IFNA10.14128.121	0.213043	0.0788189	0.180678
SCN2B.8353.15	SCN2B	SCN2B	O60939	IFNA10.14128.121	0.212861	0.0790819	0.181195
PIANP.14114.18	PIANP	PIANP	Q8IYJ0	IFNA10.14128.121	0.212824	0.0791346	0.181229
EFNA4.2614.28	Ephrin-A4	EFNA4	P52798	IFNA10.14128.121	0.212386	0.0797691	0.182422
CKB.CKM.3714.49	CK-MB	CKB CKM	P12277 P06732	IFNA10.14128.121	0.21224	0.0799815	0.182733
CAV2.9457.3	CAV2	CAV2	P51636	IFNA10.14128.121	0.212203	0.0800346	0.182768
DPP4.15460.9	CD26	DPP4	P27487	IFNA10.14128.121	0.21213	0.0801411	0.182924
ARG2.17752.24	Arginase	ARG2	P78540	IFNA10.14128.121	0.211947	0.0804076	0.183306
PMEL.6472.40	GP100	PMEL	P40967	IFNA10.14128.121	0.211911	0.080461	0.183306
CLEC12A.11187.11	CL12A	CLEC12A	Q5QGZ9	IFNA10.14128.121	0.211509	0.0810501	0.184317
VIT.6234.74	VITRN	VIT	Q6UXI7	IFNA10.14128.121	0.211399	0.0812114	0.184317
ZNF382.14616.16	ZN382	ZNF382	Q96SR6	IFNA10.14128.121	0.211399	0.0812114	0.184317
SPINK14.8587.21	ISK52	SPINK14	Q6IE38	IFNA10.14128.121	0.211217	0.0814808	0.184667
CBS.10086.39	CBS	CBS	P35520	IFNA10.14128.121	0.210924	0.0819132	0.185472
ASIP.5676.54	ASIP	ASIP	P42127	IFNA10.14128.121	0.210413	0.0826743	0.186843
ARL2BP.18407.36	AR2BP	ARL2BP	Q9Y2Y0	IFNA10.14128.121	0.210084	0.0831666	0.187691
NEGR1.7050.5	NEGR1	NEGR1	Q7Z3B1	IFNA10.14128.121	0.210084	0.0831666	0.187691
EID3.8079.39	EID3	EID3	Q8N140	IFNA10.14128.121	0.209938	0.0833861	0.188098
MANSC4.9578.263	MANS4	MANSC4	A6NHS7	IFNA10.14128.121	0.209792	0.0836061	0.188506
CECR1.6077.63	CECR1	CECR1	Q9NZK5	IFNA10.14128.121	0.209024	0.0847685	0.19068
MATN3.19361.78	MATN3	MATN3	O15232	IFNA10.14128.121	0.208951	0.0848799	0.190841
COL3A1.18880.81	Collagen Type III	COL3A1	P02461	IFNA10.14128.121	0.208915	0.0849356	0.190877
NLGN2.9772.153	NLGN2	NLGN2	Q8NFZ4	IFNA10.14128.121	0.208696	0.0852706	0.191361
MB.3042.7	Myoglobin	MB	P02144	IFNA10.14128.121	0.208038	0.0862818	0.193
NTF3.4145.58	Neurotrophin-3	NTF3	P20783	IFNA10.14128.121	0.207746	0.0867343	0.193832
CYB5D2.10924.258	NEUFC	CYB5D2	Q8WUJ1	IFNA10.14128.121	0.207636	0.0869044	0.194122
DSC2.13126.52	DSC2	DSC2	Q02487	IFNA10.14128.121	0.207453	0.0871886	0.194485
HNRNPR.13512.28	HNRPR	HNRNPR	O43390	IFNA10.14128.121	0.207453	0.0871886	0.194485
A4GNT.10835.25	A4GCT	A4GNT	Q9UNA3	IFNA10.14128.121	0.207052	0.0878164	0.195613
PAPPA.4148.49	PAPP-A	PAPPA	Q13219	IFNA10.14128.121	0.206832	0.0881603	0.196197
GBP1.15326.64	GBP1	GBP1	P32455	IFNA10.14128.121	0.20643	0.0887936	0.197242
IL2RA.3151.6	IL-2 sRa	IL2RA	P01589	IFNA10.14128.121	0.206357	0.0889091	0.197407
POMC.9204.33	Corticotropin-lipotropin	POMC	P01189	IFNA10.14128.121	0.206248	0.0890826	0.197593
ERLIN1.8776.10	ERLN1	ERLIN1	O75477	IFNA10.14128.121	0.206211	0.0891405	0.197593
CNTFR.14101.2	CNTFR alpha	CNTFR	P26992	IFNA10.14128.121	0.206175	0.0891984	0.197593
PYCR1.18170.46	P5CR1	PYCR1	P32322	IFNA10.14128.121	0.206102	0.0893144	0.197759
CD93.14136.234	C1QR1	CD93	Q9NPY3	IFNA10.14128.121	0.206028	0.0894304	0.197925
GPR142.12766.33	GP142	GPR142	Q7Z601	IFNA10.14128.121	0.205919	0.0896047	0.198037
LRP4.19558.10	LRP4	LRP4	O75096	IFNA10.14128.121	0.205736	0.0898958	0.198498
NGF.5801.72	b-NGF	NGF	P01138	IFNA10.14128.121	0.20559	0.0901293	0.198739
LCT.9017.58	LPH	LCT	P09848	IFNA10.14128.121	0.205517	0.0902461	0.198906
GRAP2.5265.12	GRB2-related adapter protein 2	GRAP2	O75791	IFNA10.14128.121	0.204823	0.0913626	0.20063
ADM2.8100.15	ADM2	ADM2	Q7Z4H4	IFNA10.14128.121	0.204604	0.0917173	0.201134
MAGEA10.13610.9	MAGE-10	MAGEA10	P43363	IFNA10.14128.121	0.204567	0.0917766	0.201172
MARCKSL1.19175.18	MARCKSL1	MARCKSL1	P49006	IFNA10.14128.121	0.204238	0.0923111	0.201883
FAM134B.8556.5	F134B	FAM134B	Q9H6L5	IFNA10.14128.121	0.204129	0.0924898	0.201998
NDRG1.19215.7	NDRG1	NDRG1	Q92597	IFNA10.14128.121	0.204129	0.0924898	0.201998
ANXA5.14158.17	Annexin V	ANXA5	P08758	IFNA10.14128.121	0.203873	0.0929078	0.202635
CTRL.9229.9	CTRL	CTRL	P40313	IFNA10.14128.121	0.203544	0.0934475	0.20372
RGMB.3331.8	RGMB	RGMB	Q6NW40	IFNA10.14128.121	0.203215	0.0939896	0.204716
HK3.19518.12	HXK3	HK3	P52790	IFNA10.14128.121	0.203069	0.0942313	0.205149
FCRLB.15583.18	FCRLB	FCRLB	Q6BAA4	IFNA10.14128.121	0.203033	0.0942918	0.205188
ELMO1.12764.3	ELMO1	ELMO1	Q92556	IFNA10.14128.121	0.202923	0.0944735	0.205491
LRFN1.7910.41	LRFN1	LRFN1	Q9P244	IFNA10.14128.121	0.202667	0.0948985	0.206135
EFNB3.7785.1	Ephrin-B3	EFNB3	Q15768	IFNA10.14128.121	0.202594	0.0950203	0.206213
TNFRSF19.5131.15	TAJ	TNFRSF19	Q9NS68	IFNA10.14128.121	0.202302	0.0955083	0.206806
BRAT1.10876.300	BRAT1	BRAT1	Q6PJG6	IFNA10.14128.121	0.201973	0.0960598	0.207719
MICB.5102.55	MICB	MICB	Q29980	IFNA10.14128.121	0.201973	0.0960598	0.207719
ANXA13.17835.28	ANX13	ANXA13	P27216	IFNA10.14128.121	0.2019	0.0961827	0.207891
CRABP1.11967.23	RABP1	CRABP1	P29762	IFNA10.14128.121	0.201535	0.0967989	0.208848
ERO1L.7060.2	ERO1A	ERO1L	Q96HE7	IFNA10.14128.121	0.201023	0.0976668	0.210437
NOTCH2.11297.54	NOTC2	NOTCH2	Q04721	IFNA10.14128.121	0.20095	0.0977913	0.210516
TK2.19114.8	KITM	TK2	O00142	IFNA10.14128.121	0.20084	0.0979783	0.210824
PRG2.7258.5	EMBP	PRG2	P13727	IFNA10.14128.121	0.200804	0.0980406	0.210864
ARF3.12578.13	ARF3	ARF3	P61204	IFNA10.14128.121	0.200585	0.0984156	0.211576
TMEM2.8992.1	TMEM2	TMEM2	Q9UHN6	IFNA10.14128.121	0.200365	0.0987916	0.212195
SMARCC1.11180.17	SMRC1	SMARCC1	Q92922	IFNA10.14128.121	0.200183	0.0991059	0.21261
FUT5.4549.78	FUT5	FUT5	Q11128	IFNA10.14128.121	0.20011	0.0992318	0.21261
PLOD2.6923.1	PLOD2	PLOD2	O00469	IFNA10.14128.121	0.20011	0.0992318	0.21261
IAPP.19639.53	IAPP	IAPP	P10997	IFNA10.14128.121	0.200073	0.0992948	0.21261
RELT.14112.40	RELT	RELT	Q969Z4	IFNA10.14128.121	0.200073	0.0992948	0.21261
CRCP.17771.35	RPC9	CRCP	O75575	IFNA10.14128.121	0.199087	0.101008	0.215606
CHRDL2.6086.15	CRDL2	CHRDL2	Q6WN34	IFNA10.14128.121	0.198977	0.101199	0.215919
GPC4.18892.48	GPC4	GPC4	O75487	IFNA10.14128.121	0.19894	0.101263	0.21596
NTM.8428.102	NTRI	NTM	Q9P121	IFNA10.14128.121	0.198758	0.101584	0.216547
TMPRSS11B.10895.28	TM11B	TMPRSS11B	Q86T26	IFNA10.14128.121	0.198465	0.102098	0.217435
FIG4.6948.82	FIG4	FIG4	Q92562	IFNA10.14128.121	0.198392	0.102227	0.217435
PRSS8.15513.108	Prostasin	PRSS8	Q16651	IFNA10.14128.121	0.198137	0.102679	0.2183
TMEM119.11110.4	TM119	TMEM119	Q4V9L6	IFNA10.14128.121	0.197917	0.103067	0.218836
ACBD7.13563.259	ACBD7	ACBD7	Q8N6N7	IFNA10.14128.121	0.197735	0.103392	0.219235
IGF1R.4232.19	IGF-I sR	IGF1R	P08069	IFNA10.14128.121	0.197735	0.103392	0.219235
GNGT2.10917.40	GBGT2	GNGT2	O14610	IFNA10.14128.121	0.197442	0.103914	0.219759
CRLF1.14747.9	CRLF1	CRLF1	O75462	IFNA10.14128.121	0.197187	0.104371	0.220436
DAO.19120.33	OXDA	DAO	P14920	IFNA10.14128.121	0.197187	0.104371	0.220436
ROR1.2590.69	ROR1	ROR1	Q01973	IFNA10.14128.121	0.197187	0.104371	0.220436
RNF128.8633.18	RN128	RNF128	Q8TEB7	IFNA10.14128.121	0.197114	0.104502	0.220519
NAT14.11120.49	NAT14	NAT14	Q8WUY8	IFNA10.14128.121	0.196931	0.104831	0.221018
MDGA1.16900.29	MDGA1	MDGA1	Q8NFP4	IFNA10.14128.121	0.196712	0.105226	0.221656
NDRG4.7934.11	NDRG4	NDRG4	Q9ULP0	IFNA10.14128.121	0.196529	0.105556	0.221963
ITLN1.18830.1	Omentin	ITLN1	Q8WWA0	IFNA10.14128.121	0.19631	0.105953	0.222687
NELL1.6544.33	NELL1	NELL1	Q92832	IFNA10.14128.121	0.196237	0.106085	0.222687
VCAM1.2967.8	VCAM-1	VCAM1	P19320	IFNA10.14128.121	0.196237	0.106085	0.222687
FIGF.14705.1	VEGF-D	FIGF	O43915	IFNA10.14128.121	0.195835	0.106817	0.223929
COL6A5.11155.16	CO6A5	COL6A5	A8TX70	IFNA10.14128.121	0.195725	0.107017	0.224154
LAMC2.9580.5	Laminin gamma-2	LAMC2	Q13753	IFNA10.14128.121	0.19536	0.107687	0.225262
MUC16.15565.102	CA125	MUC16	Q8WXI7	IFNA10.14128.121	0.195287	0.107821	0.225445
BACH1.12451.62	BACH1	BACH1	O14867	IFNA10.14128.121	0.195214	0.107956	0.225627
SLC26A5.9127.4	S26A5	SLC26A5	P58743	IFNA10.14128.121	0.194775	0.108765	0.227023
CSF3R.2719.3	G-CSF-R	CSF3R	Q99062	IFNA10.14128.121	0.19452	0.109239	0.227617
GALNT2.5764.4	GALT2	GALNT2	Q10471	IFNA10.14128.121	0.19452	0.109239	0.227617
FAP.5029.3	SEPR	FAP	Q12884	IFNA10.14128.121	0.1943	0.109647	0.228072
IL4R.3055.54	IL-4 sR	IL4R	P24394	IFNA10.14128.121	0.1943	0.109647	0.228072
CTSZ.4971.1	CATZ	CTSZ	Q9UBR2	IFNA10.14128.121	0.194191	0.109851	0.228398
INHBA.INHBC.18814.21	Activin AC	INHBA INHBC	P08476 P55103	IFNA10.14128.121	0.194154	0.10992	0.228441
PAPOLG.8343.224	PAPOG	PAPOLG	Q9BWT3	IFNA10.14128.121	0.194118	0.109988	0.228484
CD300LB.10713.151	CLM7	CD300LB	A8K4G0	IFNA10.14128.121	0.194045	0.110124	0.22857
CLEC3B.5701.81	Tetranectin	CLEC3B	P05452	IFNA10.14128.121	0.193862	0.110466	0.229081
PDGFRB.3459.49	PDGF Rb	PDGFRB	P09619	IFNA10.14128.121	0.193606	0.110946	0.229779
ERBB4.2618.10	ERBB4	ERBB4	Q15303	IFNA10.14128.121	0.193241	0.111635	0.231006
ENDOU.5656.53	PP11	ENDOU	P21128	IFNA10.14128.121	0.193131	0.111842	0.231335
BAG3.10078.5	BAG3	BAG3	O95817	IFNA10.14128.121	0.193022	0.112049	0.231665
CADM3.3630.27	Nectin-like protein 1	CADM3	Q8N126	IFNA10.14128.121	0.192729	0.112604	0.232312
SPATA9.7809.22	SPAT9	SPATA9	Q9BWV2	IFNA10.14128.121	0.192181	0.11365	0.233868
TXNDC11.9573.108	TXD11	TXNDC11	Q6PKC3	IFNA10.14128.121	0.192108	0.11379	0.233955
PFKFB3.12456.5	F263	PFKFB3	Q16875	IFNA10.14128.121	0.191012	0.115906	0.237639
OLFM1.5703.26	NOE1	OLFM1	Q99784	IFNA10.14128.121	0.190976	0.115977	0.237639
FAM174A.6597.24	TM157	FAM174A	Q8TBP5	IFNA10.14128.121	0.190501	0.116904	0.239334
PDGFRA.10366.11	PDGFRA	PDGFRA	P16234	IFNA10.14128.121	0.190062	0.117764	0.240788
AGAP3.13960.15	AGAP3	AGAP3	Q96P47	IFNA10.14128.121	0.189879	0.118124	0.241421
EPHA4.16288.17	EPHA4	EPHA4	P54764	IFNA10.14128.121	0.189478	0.118919	0.242942
NTN4.3327.27	NET4	NTN4	Q9HB63	IFNA10.14128.121	0.189185	0.1195	0.244025
CD44.9283.8	CD44	CD44	P16070	IFNA10.14128.121	0.189003	0.119864	0.244664
KAT2A.19369.17	GCNL2	KAT2A	Q92830	IFNA10.14128.121	0.188893	0.120082	0.244903
NXPH2.9511.61	NXPH2	NXPH2	O95156	IFNA10.14128.121	0.188601	0.120667	0.245679
GNAI3.12650.43	GNAI3	GNAI3	P08754	IFNA10.14128.121	0.188199	0.121475	0.246802
PCDHGB1.11872.9	PCDGD	PCDHGB1	Q9Y5G3	IFNA10.14128.121	0.188199	0.121475	0.246802
ANP32B.4194.26	AN32B	ANP32B	Q92688	IFNA10.14128.121	0.188089	0.121696	0.247146
CPLX2.15321.8	CPLX2	CPLX2	Q6PUV4	IFNA10.14128.121	0.187906	0.122066	0.247582
CDC25B.12427.8	MPIP2	CDC25B	P30305	IFNA10.14128.121	0.18787	0.12214	0.247627
DUSP4.10035.6	DUS4	DUSP4	Q13115	IFNA10.14128.121	0.187797	0.122287	0.247718
SDCBP.17806.6	Syntenin 1	SDCBP	O00560	IFNA10.14128.121	0.187687	0.12251	0.248064
CST3.2609.59	Cystatin C	CST3	P01034	IFNA10.14128.121	0.187505	0.122881	0.248606
PDGFRL.9713.67	PGFRL	PDGFRL	Q15198	IFNA10.14128.121	0.187285	0.123327	0.249194
SLC27A2.9045.3	S27A2	SLC27A2	O14975	IFNA10.14128.121	0.187139	0.123625	0.249574
LRP1.10699.52	LRP1	LRP1	Q07954	IFNA10.14128.121	0.187066	0.123775	0.249574
SULT1C2.17811.78	ST1C2	SULT1C2	O00338	IFNA10.14128.121	0.18703	0.123849	0.24962
CBX5.4540.11	CBX5	CBX5	P45973	IFNA10.14128.121	0.186774	0.124373	0.250093
THBS2.3339.33	TSP2	THBS2	P35442	IFNA10.14128.121	0.186774	0.124373	0.250093
KRT72.11566.48	Keratin 72	KRT72	Q14CN4	IFNA10.14128.121	0.186737	0.124448	0.250093
SEPT11.12620.3	Septin-11	SEPT11	Q9NVA2	IFNA10.14128.121	0.186737	0.124448	0.250093
RBM24.11380.84	RBM24	RBM24	Q9BX46	IFNA10.14128.121	0.186701	0.124523	0.250139
FGFR3.13669.6	FGFR-3	FGFR3	P22607	IFNA10.14128.121	0.186445	0.125049	0.250882
DSC1.10882.12	Desmocollin-1	DSC1	Q08554	IFNA10.14128.121	0.186153	0.125653	0.251567
TEAD3.12854.3	TEAD3	TEAD3	Q99594	IFNA10.14128.121	0.186116	0.125728	0.251614
SDF2L1.6990.44	SDF2L	SDF2L1	Q9HCN8	IFNA10.14128.121	0.185934	0.126107	0.252056
CSF2RB.10512.13	IL3RB	CSF2RB	P32927	IFNA10.14128.121	0.185385	0.127247	0.254019
LECT2.16763.11	LECT2	LECT2	O14960	IFNA10.14128.121	0.185093	0.127859	0.255028
TMEM167A.11112.18	KISHA	TMEM167A	Q8TBQ9	IFNA10.14128.121	0.184545	0.129011	0.257113
SDC3.16612.28	SDC3	SDC3	O75056	IFNA10.14128.121	0.184362	0.129397	0.257668
WBP2.17698.15	WBP2	WBP2	Q969T9	IFNA10.14128.121	0.184216	0.129706	0.257798
SRL.10940.25	SRCA	SRL	Q86TD4	IFNA10.14128.121	0.18418	0.129784	0.257798
CTSV.3364.76	Cathepsin V	CTSV	O60911	IFNA10.14128.121	0.183997	0.130171	0.258248
ENO3.16616.137	ENOB	ENO3	P13929	IFNA10.14128.121	0.183522	0.131183	0.259934
ALB.18380.78	Albumin	ALB	P02768	IFNA10.14128.121	0.183047	0.132201	0.261627
PYDC1.12835.101	PYDC1	PYDC1	Q8WXC3	IFNA10.14128.121	0.182499	0.133383	0.263424
PSMB1.12612.37	PSB1	PSMB1	P20618	IFNA10.14128.121	0.182389	0.133621	0.263784
LILRB2.5091.28	ILT-4	LILRB2	Q8N423	IFNA10.14128.121	0.181988	0.134494	0.265181
LRIG3.3322.52	LRIG3	LRIG3	Q6UXM1	IFNA10.14128.121	0.181988	0.134494	0.265181
CARHSP1.12808.103	CHSP1	CARHSP1	Q9Y2V2	IFNA10.14128.121	0.181841	0.134812	0.265591
S100A10.15318.75	Calpactin I light chain	S100A10	P60903	IFNA10.14128.121	0.181622	0.135291	0.266316
ECE1.8767.44	Endothelin-converting enzyme 1	ECE1	P42892	IFNA10.14128.121	0.18122	0.136172	0.267832
MUL1.9315.16	MUL1	MUL1	Q969V5	IFNA10.14128.121	0.180928	0.136816	0.268768
TMEM70.8074.32	TMM70	TMEM70	Q9BUB7	IFNA10.14128.121	0.180709	0.1373	0.269499
FARS2.13941.82	SYFM	FARS2	O95363	IFNA10.14128.121	0.180636	0.137462	0.269706
KIR2DS2.10428.1	KI2S2	KIR2DS2	P43631	IFNA10.14128.121	0.180234	0.138354	0.271124
CCM2.12347.29	CCM2	CCM2	Q9BSQ5	IFNA10.14128.121	0.180161	0.138516	0.271319
MUC1.10623.19	MUC1	MUC1	P15941	IFNA10.14128.121	0.17954	0.139905	0.273271
ENTPD5.4437.56	ENTP5	ENTPD5	O75356	IFNA10.14128.121	0.17943	0.140151	0.27353
STAB2.3399.31	STAB2	STAB2	Q8WWQ8	IFNA10.14128.121	0.178955	0.141221	0.275394
A2M.3708.62	a2-Macroglobulin	A2M	P01023	IFNA10.14128.121	0.178882	0.141386	0.275605
PDCD4.17202.37	PDCD4	PDCD4	Q53EL6	IFNA10.14128.121	0.178772	0.141634	0.275753
PUS1.11201.19	TRUA	PUS1	Q9Y606	IFNA10.14128.121	0.178736	0.141716	0.275802
CST8.10572.65	CST8	CST8	O60676	IFNA10.14128.121	0.178334	0.142629	0.277241
SEMA6A.7945.10	Semaphorin-6A	SEMA6A	Q9H2E6	IFNA10.14128.121	0.178334	0.142629	0.277241
POLH.10022.207	POLH	POLH	Q9Y253	IFNA10.14128.121	0.178261	0.142795	0.27734
RHPN2.11439.88	RHPN2	RHPN2	Q8IUC4	IFNA10.14128.121	0.178261	0.142795	0.27734
FABP3.5437.63	FABP	FABP3	P05413	IFNA10.14128.121	0.177932	0.143546	0.278236
RARRES1.8398.277	RAR-responsive protein TIG1	RARRES1	P49788	IFNA10.14128.121	0.177019	0.145646	0.281626
PLA2R1.10916.44	PLA2R	PLA2R1	Q13018	IFNA10.14128.121	0.176946	0.145815	0.281839
GM2A.15441.6	SAP3	GM2A	P17900	IFNA10.14128.121	0.176288	0.147343	0.283993
RTN4R.5105.2	Nogo Receptor	RTN4R	Q9BZR6	IFNA10.14128.121	0.176288	0.147343	0.283993
FUT9.6991.24	FUT9	FUT9	Q9Y231	IFNA10.14128.121	0.176251	0.147428	0.284043
CXCL9.9188.119	MIG	CXCL9	Q07325	IFNA10.14128.121	0.176215	0.147514	0.284094
COX4I2.7850.1	COX42	COX4I2	Q96KJ9	IFNA10.14128.121	0.175996	0.148026	0.284624
F3.4931.59	TF	F3	P13726	IFNA10.14128.121	0.175374	0.149485	0.286398
RRM2.17750.8	RIR2	RRM2	P31350	IFNA10.14128.121	0.175228	0.14983	0.286945
CSDC2.12754.14	CSDC2	CSDC2	Q9Y534	IFNA10.14128.121	0.175009	0.150348	0.287708
PGM1.9173.21	PGM1	PGM1	P36871	IFNA10.14128.121	0.1749	0.150608	0.287861
SLITRK1.15539.15	SLIK1	SLITRK1	Q96PX8	IFNA10.14128.121	0.1749	0.150608	0.287861
ITGA1.ITGB1.3503.4	Integrin a1b1	ITGA1 ITGB1	P56199, P05556	IFNA10.14128.121	0.174753	0.150954	0.288295
TCN2.5584.21	Holo-TC II	TCN2	P20062	IFNA10.14128.121	0.174607	0.151302	0.288614
SIGLEC14.8248.222	SIG14	SIGLEC14	Q08ET2	IFNA10.14128.121	0.174425	0.151737	0.289214
SCAMP5.13509.5	SCAM5	SCAMP5	Q8TAC9	IFNA10.14128.121	0.174023	0.152697	0.29075
OLFM2.19377.14	NOE2	OLFM2	O95897	IFNA10.14128.121	0.173986	0.152785	0.29075
MAP3K3.12990.39	MAP3K3	MAP3K3	Q99759	IFNA10.14128.121	0.173913	0.15296	0.290853
CEACAM19.7048.4	CEA19	CEACAM19	Q7Z692	IFNA10.14128.121	0.17384	0.153135	0.291072
UBE2M.19111.10	UBC12	UBE2M	P61081	IFNA10.14128.121	0.173584	0.15375	0.291894
EPHA5.3806.55	EphA5	EPHA5	P54756	IFNA10.14128.121	0.173402	0.15419	0.292153
TLR3.16918.198	TLR3	TLR3	O15455	IFNA10.14128.121	0.173255	0.154543	0.292706
PRTN3.13720.95	Proteinase-3	PRTN3	P24158	IFNA10.14128.121	0.173146	0.154808	0.293092
TNFRSF1B.8368.102	TNF sR-II	TNFRSF1B	P20333	IFNA10.14128.121	0.171977	0.157656	0.297664
TCN1.19614.8	Holo-TC I	TCN1	P20061	IFNA10.14128.121	0.17183	0.158015	0.29799
CGA.TSHB.3521.16	TSH	CGA TSHB	P01215 P01222	IFNA10.14128.121	0.171392	0.159094	0.299674
DSC3.4981.6	DSC3	DSC3	Q14574	IFNA10.14128.121	0.171246	0.159456	0.300236
APOA2.7127.3	Apo A-II	APOA2	P02652	IFNA10.14128.121	0.171136	0.159727	0.300629
MYL3.18376.19	Myosin light chain 1	MYL3	P08590	IFNA10.14128.121	0.170734	0.160724	0.302388
LEAP2.5708.1	LEAP2	LEAP2	Q969E1	IFNA10.14128.121	0.170588	0.161088	0.302954
MAGI2.14066.49	MAGI2	MAGI2	Q86UL8	IFNA10.14128.121	0.170479	0.161362	0.303113
SIGLEC5.16792.4	Siglec-5	SIGLEC5	O15389	IFNA10.14128.121	0.170479	0.161362	0.303113
ZNF334.12763.69	ZN334	ZNF334	Q9HCZ1	IFNA10.14128.121	0.170369	0.161635	0.303508
WISP3.5927.4	WISP-3	WISP3	O95389	IFNA10.14128.121	0.170004	0.16255	0.304987
BCHE.15514.26	Pseudocholinesterase	BCHE	P06276	IFNA10.14128.121	0.169529	0.163745	0.306511
ESRRA.9873.17	ERRalpha	ESRRA	P11474	IFNA10.14128.121	0.169492	0.163837	0.306564
BMP1.3348.49	BMP-1	BMP1	P13497	IFNA10.14128.121	0.169419	0.164021	0.30667
OSCAR.7116.31	OSCAR	OSCAR	Q8IYS5	IFNA10.14128.121	0.169346	0.164206	0.30683
IL2.3070.1	IL-2	IL2	P60568	IFNA10.14128.121	0.169309	0.164298	0.30683
C11orf87.11116.16	CK087	C11orf87	Q6NUJ2	IFNA10.14128.121	0.169273	0.16439	0.306884
SHBG.4929.55	SHBG	SHBG	P04278	IFNA10.14128.121	0.168688	0.165874	0.309053
SHH.2743.5	Sonic Hedgehog	SHH	Q15465	IFNA10.14128.121	0.168615	0.16606	0.30928
HCN1.12774.12	HCN1	HCN1	O60741	IFNA10.14128.121	0.168542	0.166246	0.309321
MYOM2.13534.20	MYOM2	MYOM2	P54296	IFNA10.14128.121	0.168506	0.16634	0.309321
LILRB4.6453.70	LIRB4	LILRB4	Q8NHJ6	IFNA10.14128.121	0.167775	0.168212	0.312306
CST5.3803.10	CYTD	CST5	P28325	IFNA10.14128.121	0.167738	0.168306	0.312306
GHDC.9730.22	GHDC	GHDC	Q8N2G8	IFNA10.14128.121	0.167629	0.168588	0.312535
KIR3DL3.7944.1	KI3L3	KIR3DL3	Q8N743	IFNA10.14128.121	0.167592	0.168682	0.312589
NQO2.9754.33	Quinone reductase 2	NQO2	P16083	IFNA10.14128.121	0.167519	0.168871	0.312697
CKMT1A.15542.19	KCRU	CKMT1A	P12532	IFNA10.14128.121	0.167227	0.169626	0.313612
MGAT4C.7208.60	MGT4C	MGAT4C	Q9UBM8	IFNA10.14128.121	0.167227	0.169626	0.313612
UCN3.10756.34	UCN3	UCN3	Q969E3	IFNA10.14128.121	0.167227	0.169626	0.313612
NGFR.8374.5	NGF R	NGFR	P08138	IFNA10.14128.121	0.16719	0.169721	0.313667
CREB3L4.11308.8	CR3L4	CREB3L4	Q8TEY5	IFNA10.14128.121	0.167008	0.170194	0.314421
ETS2.12350.86	ETS2	ETS2	P15036	IFNA10.14128.121	0.166752	0.170859	0.315406
HSPA1A.14237.1	HSP 70	HSPA1A	P0DMV8	IFNA10.14128.121	0.166679	0.171049	0.315515
HSPH1.17704.74	HS105	HSPH1	Q92598	IFNA10.14128.121	0.166679	0.171049	0.315515
PLXND1.19561.216	PLXD1	PLXND1	Q9Y4D7	IFNA10.14128.121	0.166642	0.171144	0.315569
APOM.10445.20	ApoM	APOM	O95445	IFNA10.14128.121	0.166569	0.171334	0.315612
KMT2C.11402.17	KMT2C	KMT2C	Q8NEZ4	IFNA10.14128.121	0.166533	0.17143	0.315612
MYZAP.9964.10	MYZAP	MYZAP	P0CAP1	IFNA10.14128.121	0.16646	0.17162	0.315721
SPOCK2.5491.12	Testican-2	SPOCK2	Q92563	IFNA10.14128.121	0.166204	0.172289	0.316709
RARRES2.3079.62	TIG2	RARRES2	Q99969	IFNA10.14128.121	0.166131	0.17248	0.316939
FAM213A.13423.94	CJ058	FAM213A	Q9BRX8	IFNA10.14128.121	0.165948	0.17296	0.317577
IL22.2778.10	IL-22	IL22	Q9GZX6	IFNA10.14128.121	0.165912	0.173056	0.317632
PILRA.8825.4	PILRA	PILRA	Q9UKJ1	IFNA10.14128.121	0.165583	0.173921	0.318733
FCN2.3313.21	FCN2	FCN2	Q15485	IFNA10.14128.121	0.165144	0.175079	0.320124
SLAMF6.5128.53	SLAF6	SLAMF6	Q96DU3	IFNA10.14128.121	0.164962	0.175564	0.320644
COLEC11.4430.44	Collectin Kidney 1	COLEC11	Q9BWP8	IFNA10.14128.121	0.164779	0.176049	0.321286
PCDHGA1.6457.50	PCDG1	PCDHGA1	Q9Y5H4	IFNA10.14128.121	0.164742	0.176146	0.321342
CARD9.11405.150	CARD9	CARD9	Q9H257	IFNA10.14128.121	0.164304	0.177316	0.32323
IL1R1.2991.9	IL-1 sRI	IL1R1	P14778	IFNA10.14128.121	0.164231	0.177511	0.323341
AIF1.2849.49	AIF1	AIF1	P55008	IFNA10.14128.121	0.163975	0.178196	0.324466
ANXA2.13700.10	annexin II	ANXA2	P07355	IFNA10.14128.121	0.163939	0.178294	0.324521
KLRG2.10693.43	KLRG2	KLRG2	A4D1S0	IFNA10.14128.121	0.163866	0.178491	0.324633
PSMA1.7880.9	PSA1	PSMA1	P25786	IFNA10.14128.121	0.163866	0.178491	0.324633
EPHA1.3431.54	EphA1	EPHA1	P21709	IFNA10.14128.121	0.163573	0.179277	0.325694
SULT2A1.9829.91	SULT 2A1	SULT2A1	Q06520	IFNA10.14128.121	0.1635	0.179474	0.325805
SCO1.7853.19	SCO1	SCO1	O75880	IFNA10.14128.121	0.162879	0.181155	0.327676
HSD17B14.13972.4	DHB14	HSD17B14	Q9BPX1	IFNA10.14128.121	0.162843	0.181254	0.327676
ATP1B1.13392.13	AT1B1	ATP1B1	P05026	IFNA10.14128.121	0.162331	0.182648	0.330071
SPINT3.7926.13	SPIT3	SPINT3	P49223	IFNA10.14128.121	0.162112	0.183247	0.33103
HSPA1A.10721.76	HSP 70	HSPA1A	P0DMV8	IFNA10.14128.121	0.161966	0.183648	0.331628
GIP.5755.29	GIP	GIP	P09681	IFNA10.14128.121	0.16171	0.18435	0.332703
AKR1B1.16606.85	Aldose reductase	AKR1B1	P15121	IFNA10.14128.121	0.161491	0.184954	0.333361
NRCAM.5109.24	Nr-CAM	NRCAM	Q92823	IFNA10.14128.121	0.161052	0.186165	0.334666
ASAH2.3212.30	ASAH2	ASAH2	Q9NR71	IFNA10.14128.121	0.16087	0.186672	0.335325
RAPGEF5.9059.14	RPGF5	RAPGEF5	Q92565	IFNA10.14128.121	0.160723	0.187078	0.335803
EPHB6.5078.82	EphB6	EPHB6	O15197	IFNA10.14128.121	0.160431	0.187891	0.337012
DNAJC18.8033.1	DJC18	DNAJC18	Q9H819	IFNA10.14128.121	0.160139	0.188707	0.338224
CDK2AP2.18227.3	CDKA2	CDK2AP2	O75956	IFNA10.14128.121	0.159883	0.189424	0.339255
MYSM1.11536.9	MYSM1	MYSM1	Q5VVJ2	IFNA10.14128.121	0.15981	0.189629	0.339369
LRP11.6713.4	LRP11	LRP11	Q86VZ4	IFNA10.14128.121	0.159518	0.19045	0.340586
PVRL2.6245.4	Nectin-2	PVRL2	Q92692	IFNA10.14128.121	0.159079	0.191688	0.342671
PIK3CG.3391.10	PK3CG	PIK3CG	P48736	IFNA10.14128.121	0.159043	0.191791	0.342728
FAM163B.10880.38	F163B	FAM163B	P0C2L3	IFNA10.14128.121	0.159006	0.191894	0.342786
SPON2.8099.42	SPON2	SPON2	Q9BUD6	IFNA10.14128.121	0.158641	0.192931	0.344253
SAT2.12524.18	SAT2	SAT2	Q96F10	IFNA10.14128.121	0.158422	0.193554	0.34511
DHX58.14012.17	LGP2	DHX58	Q96C10	IFNA10.14128.121	0.158349	0.193763	0.345353
STX1A.19553.14	STX1a	STX1A	Q16623	IFNA10.14128.121	0.158166	0.194284	0.345955
KCNA10.13042.7	KCA10	KCNA10	Q16322	IFNA10.14128.121	0.158129	0.194388	0.345955
UGT1A8.8899.75	UD18	UGT1A8	Q9HAW9	IFNA10.14128.121	0.158129	0.194388	0.345955
HCK.3374.49	HCK	HCK	P08631	IFNA10.14128.121	0.15802	0.194702	0.346128
RBP7.14208.3	RET7	RBP7	Q96R05	IFNA10.14128.121	0.157581	0.195959	0.348105
GGH.9370.69	GGH	GGH	Q92820	IFNA10.14128.121	0.157216	0.197011	0.349587
SCIMP.10510.62	SCIMP	SCIMP	Q6UWF3	IFNA10.14128.121	0.157216	0.197011	0.349587
FAAH2.8396.42	FAAH2	FAAH2	Q6GMR7	IFNA10.14128.121	0.157106	0.197327	0.350019
PCSK2.6117.4	NEC2	PCSK2	P16519	IFNA10.14128.121	0.156924	0.197855	0.350697
RNPEP.12386.11	AMPB	RNPEP	Q9H4A4	IFNA10.14128.121	0.156376	0.199445	0.352735
CDH17.16613.3	CAD17	CDH17	Q12864	IFNA10.14128.121	0.156083	0.200297	0.353981
CHCHD10.11270.17	CHC10	CHCHD10	Q8WYQ3	IFNA10.14128.121	0.155791	0.201152	0.3551
PRSS35.9983.97	PRS35	PRSS35	Q8N3Z0	IFNA10.14128.121	0.155572	0.201794	0.355973
DLK1.8380.244	DLK1	DLK1	P80370	IFNA10.14128.121	0.155499	0.202009	0.35622
CDK8.CCNC.3359.11	CDK8/cyclin C	CDK8 CCNC	P49336 P24863	IFNA10.14128.121	0.155462	0.202116	0.356279
CRADD.15322.35	CRADD	CRADD	P78560	IFNA10.14128.121	0.15506	0.203299	0.357624
LYPD1.9327.3	LYPD1	LYPD1	Q8N2G4	IFNA10.14128.121	0.154951	0.203623	0.357624
MPP7.12732.13	MPP7	MPP7	Q5T2T1	IFNA10.14128.121	0.154951	0.203623	0.357624
APPL1.12825.18	DP13A	APPL1	Q9UKG1	IFNA10.14128.121	0.153891	0.20677	0.362223
SPEF1.12876.39	SPEF1	SPEF1	Q9Y4P9	IFNA10.14128.121	0.153708	0.207315	0.363048
PSAPL1.8814.33	SAPL1	PSAPL1	Q6NUJ1	IFNA10.14128.121	0.153416	0.208191	0.364051
LGALS8.4909.68	Galectin-8	LGALS8	O00214	IFNA10.14128.121	0.153124	0.209069	0.365055
WFDC6.13412.5	WFDC6	WFDC6	Q9BQY6	IFNA10.14128.121	0.153087	0.209179	0.365115
SPACA3.8076.4	SACA3	SPACA3	Q8IXA5	IFNA10.14128.121	0.153014	0.2094	0.365293
CELA1.6107.3	ELA1	CELA1	Q9UNI1	IFNA10.14128.121	0.152978	0.20951	0.365293
TRAF1.17747.45	TRAF1	TRAF1	Q13077	IFNA10.14128.121	0.152978	0.20951	0.365293
SPATA31D4.9524.46	S31D4	SPATA31D4	Q6ZUB0	IFNA10.14128.121	0.152795	0.210061	0.365723
KLK13.11152.46	kallikrein 13	KLK13	Q9UKR3	IFNA10.14128.121	0.152685	0.210392	0.366094
TLR5.18935.14	TLR5	TLR5	O60602	IFNA10.14128.121	0.152503	0.210945	0.366598
SNAPIN.6975.52	SNAPN	SNAPIN	O95295	IFNA10.14128.121	0.152357	0.211387	0.367235
GPX1.15591.28	Glutathione peroxidase	GPX1	P07203	IFNA10.14128.121	0.152064	0.212275	0.36798
DCK.9836.20	DCK	DCK	P27707	IFNA10.14128.121	0.151735	0.213277	0.369317
RLBP1.12936.38	RLBP1	RLBP1	P12271	IFNA10.14128.121	0.151735	0.213277	0.369317
HAO1.17768.50	HAOX1	HAO1	Q9UJM8	IFNA10.14128.121	0.151553	0.213835	0.369617
HSPA9.13492.44	HSPA9B	HSPA9	P38646	IFNA10.14128.121	0.15148	0.214059	0.369871
OMG.16908.5	OMGP	OMG	P23515	IFNA10.14128.121	0.151334	0.214506	0.370511
PNMT.17204.17	PNMT	PNMT	P11086	IFNA10.14128.121	0.151187	0.214954	0.371152
PSMB9.18942.11	PSB9	PSMB9	P28065	IFNA10.14128.121	0.150859	0.215965	0.372496
MILR1.11173.29	MILR1	MILR1	Q7Z6M3	IFNA10.14128.121	0.150786	0.21619	0.37275
EHBP1.12813.18	EHBP1	EHBP1	Q8NDI1	IFNA10.14128.121	0.150639	0.216641	0.373259
ZNF23.11565.58	ZNF23	ZNF23	P17027	IFNA10.14128.121	0.150384	0.217431	0.374218
FDX1L.11231.12	ADXL	FDX1L	Q6P4F2	IFNA10.14128.121	0.150201	0.217997	0.37485
C4A.C4B.18821.9	C4a	C4A C4B	P0C0L4 P0C0L5	IFNA10.14128.121	0.150164	0.21811	0.37485
ZNF34.18265.18	ZNF34	ZNF34	Q8IZ26	IFNA10.14128.121	0.150164	0.21811	0.37485
NDUFS4.10584.7	NDUS4	NDUFS4	O43181	IFNA10.14128.121	0.150128	0.218224	0.374911
PRKAR2A.19125.26	KAP2	PRKAR2A	P13861	IFNA10.14128.121	0.149872	0.219018	0.375933
CANT1.6480.1	CANT1	CANT1	Q8WVQ1	IFNA10.14128.121	0.149836	0.219131	0.375933
SLC3A2.10430.31	4F2	SLC3A2	P08195	IFNA10.14128.121	0.14947	0.22027	0.377617
ENTPD2.18887.7	ENTP2	ENTPD2	Q9Y5L3	IFNA10.14128.121	0.148886	0.2221	0.380484
LUM.13114.50	Lumican	LUM	P51884	IFNA10.14128.121	0.148703	0.222675	0.380924
MMP13.4925.54	MMP-13	MMP13	P45452	IFNA10.14128.121	0.148593	0.22302	0.381243
GUCA2B.6223.5	GUC2B	GUCA2B	Q16661	IFNA10.14128.121	0.148447	0.22348	0.381895
PGLYRP2.5601.2	PGRP-L	PGLYRP2	Q96PD5	IFNA10.14128.121	0.148228	0.224172	0.382533
TINF2.10638.1	TINF2	TINF2	Q9BSI4	IFNA10.14128.121	0.148045	0.22475	0.383112
SEPW1.18310.26	SELW	SEPW1	P63302	IFNA10.14128.121	0.147899	0.225213	0.383765
STC1.4930.21	Stanniocalcin-1	STC1	P52823	IFNA10.14128.121	0.147607	0.226142	0.384665
ZNF560.12543.76	ZN560	ZNF560	Q96MR9	IFNA10.14128.121	0.147607	0.226142	0.384665
SERPINB4.15444.45	SCCA2	SERPINB4	P48594	IFNA10.14128.121	0.147388	0.226839	0.385443
MGAT2.6909.40	MGAT2	MGAT2	Q10469	IFNA10.14128.121	0.147351	0.226956	0.385504
CDKN3.14178.18	CDKN3	CDKN3	Q16667	IFNA10.14128.121	0.147205	0.227422	0.385813
LRFN2.7200.4	LRFN2	LRFN2	Q9ULH4	IFNA10.14128.121	0.147168	0.227539	0.385813
HTN1.10608.9	HIS1	HTN1	P15515	IFNA10.14128.121	0.146986	0.228123	0.38653
HTATIP2.10630.5	HTAI2	HTATIP2	Q9BUP3	IFNA10.14128.121	0.146949	0.22824	0.386592
IL11RA.18216.22	IL-11 RA	IL11RA	Q14626	IFNA10.14128.121	0.146876	0.228474	0.386716
MSMB.10620.21	PSP-94	MSMB	P08118	IFNA10.14128.121	0.146876	0.228474	0.386716
FTMT.8048.9	FTMT	FTMT	Q8N4E7	IFNA10.14128.121	0.146767	0.228825	0.387038
CNPY3.17327.3	CNPY3	CNPY3	Q9BT09	IFNA10.14128.121	0.146657	0.229176	0.38736
QPCTL.8866.53	QPCTL	QPCTL	Q9NXS2	IFNA10.14128.121	0.146657	0.229176	0.38736
STAP1.12510.3	STAP1	STAP1	Q9ULZ2	IFNA10.14128.121	0.14578	0.232003	0.3909
EGFLAM.12338.27	EGFLA	EGFLAM	Q63HQ2	IFNA10.14128.121	0.145561	0.232713	0.391548
IQCF1.7991.54	IQCF1	IQCF1	Q8N6M8	IFNA10.14128.121	0.145342	0.233425	0.392609
INHBA.INHBB.8467.9	Activin AB	INHBA INHBB	P08476 P09529	IFNA10.14128.121	0.145013	0.234496	0.394134
MGAT4B.7141.21	MGT4B	MGAT4B	Q9UQ53	IFNA10.14128.121	0.144794	0.235212	0.394922
ADAM7.10753.31	ADAM7	ADAM7	Q9H2U9	IFNA10.14128.121	0.144428	0.236408	0.395962
CTSB.8007.19	Cathepsin B	CTSB	P07858	IFNA10.14128.121	0.144428	0.236408	0.395962
MFAP5.6440.31	MFAP5	MFAP5	Q13361	IFNA10.14128.121	0.14388	0.23821	0.398287
SERPINB1.10737.96	Serpin B1	SERPINB1	P30740	IFNA10.14128.121	0.143405	0.239779	0.400632
MSRA.7137.8	MSRA	MSRA	Q9UJ68	IFNA10.14128.121	0.143296	0.240143	0.4011
HLA.DQA2.7757.5	DQA2	HLA-DQA2	P01906	IFNA10.14128.121	0.142419	0.243062	0.40485
LGALS3BP.5000.52	LG3BP	LGALS3BP	Q08380	IFNA10.14128.121	0.141907	0.244776	0.407282
AKR7A3.18173.11	ARK73	AKR7A3	O95154	IFNA10.14128.121	0.141871	0.244899	0.407345
ABO.9253.52	BGAT	ABO	P16442	IFNA10.14128.121	0.141725	0.24539	0.407739
DNAJC27.12799.65	DJC27	DNAJC27	Q9NZQ0	IFNA10.14128.121	0.141725	0.24539	0.407739
RPN1.10490.3	RPN1	RPN1	P04843	IFNA10.14128.121	0.141615	0.245759	0.40807
LINGO3.10827.67	LIGO3	LINGO3	P0C6S8	IFNA10.14128.121	0.141578	0.245882	0.408134
SNPH.17343.6	SNPH	SNPH	O15079	IFNA10.14128.121	0.141432	0.246375	0.40881
ADAM11.6586.19	ADA11	ADAM11	O75078	IFNA10.14128.121	0.141213	0.247115	0.409474
KCNN1.13539.131	KCNN1	KCNN1	Q92952	IFNA10.14128.121	0.140957	0.247981	0.410767
ROR2.7861.9	ROR2	ROR2	Q01974	IFNA10.14128.121	0.140848	0.248353	0.410816
PITPNB.12484.67	PIPNB	PITPNB	P48739	IFNA10.14128.121	0.140775	0.248601	0.411085
CTSH.8465.52	Cathepsin H	CTSH	P09668	IFNA10.14128.121	0.140446	0.249719	0.412225
RSPO3.8427.118	RSPO3	RSPO3	Q9BXY4	IFNA10.14128.121	0.140373	0.249968	0.412494
WFDC11.7969.163	WFD11	WFDC11	Q8NEX6	IFNA10.14128.121	0.1403	0.250217	0.412763
HTRA1.15594.47	HTRA1	HTRA1	Q92743	IFNA10.14128.121	0.140263	0.250341	0.412827
IGDCC4.9793.145	IGDC4	IGDCC4	Q8TDY8	IFNA10.14128.121	0.140117	0.25084	0.413366
GPR135.11465.4	GP135	GPR135	Q8IZ08	IFNA10.14128.121	0.139898	0.25159	0.414034
THBS3.8982.65	TSP3	THBS3	P49746	IFNA10.14128.121	0.139788	0.251965	0.414226
APBB3.13589.10	APBB3	APBB3	O95704	IFNA10.14128.121	0.139752	0.25209	0.41429
MFGE8.4455.89	MFGM	MFGE8	Q08431	IFNA10.14128.121	0.138986	0.254725	0.417201
PCDHA4.7157.22	PCDA4	PCDHA4	Q9UN74	IFNA10.14128.121	0.138692	0.25574	0.41857
PALM.18306.1	PALM	PALM	O75781	IFNA10.14128.121	0.138582	0.256119	0.419049
SET.5364.7	SET	SET	Q01105	IFNA10.14128.121	0.138546	0.256246	0.419113
ESAM.7841.84	ESAM	ESAM	Q96AP7	IFNA10.14128.121	0.138363	0.25688	0.420007
ANGPTL7.6371.50	ANGL7	ANGPTL7	O43827	IFNA10.14128.121	0.138144	0.257641	0.421109
GCSH.10956.82	GCSH	GCSH	P23434	IFNA10.14128.121	0.138034	0.258023	0.421589
ACVR2A.19208.8	Activin RIIA	ACVR2A	P27037	IFNA10.14128.121	0.137486	0.259936	0.423851
LILRA5.7787.25	LIRA5	LILRA5	A6NI73	IFNA10.14128.121	0.13745	0.260064	0.423915
CD109.3290.50	CD109	CD109	Q6YHK3	IFNA10.14128.121	0.137377	0.26032	0.424045
HSPA6.13672.3	HSP76	HSPA6	P17066	IFNA10.14128.121	0.137084	0.261345	0.425283
AKR1C1.12618.50	Aldo-keto reductase 1C1	AKR1C1	Q04828	IFNA10.14128.121	0.136975	0.26173	0.425542
MARCO.9003.99	MARCO	MARCO	Q9UEW3	IFNA10.14128.121	0.136938	0.261859	0.425542
VBP1.19193.18	PFD3	VBP1	P61758	IFNA10.14128.121	0.136938	0.261859	0.425542
C1orf210.8088.56	CA210	C1orf210	Q8IVY1	IFNA10.14128.121	0.136573	0.263146	0.427201
STX12.10418.36	STX12	STX12	Q86Y82	IFNA10.14128.121	0.136463	0.263533	0.42754
RPN1.6458.6	RPN1	RPN1	P04843	IFNA10.14128.121	0.136281	0.264178	0.428154
RASA1.5481.16	RASA1	RASA1	P20936	IFNA10.14128.121	0.135769	0.265992	0.430289
A1BG.16561.9	Alpha-1B-glycoprotein	A1BG	P04217	IFNA10.14128.121	0.135733	0.266122	0.430289
PRIM1.13591.31	PRI1	PRIM1	P49642	IFNA10.14128.121	0.135733	0.266122	0.430289
SF3B4.13449.25	SF3B4	SF3B4	Q15427	IFNA10.14128.121	0.135623	0.266512	0.43034
SYT8.7932.23	SYT8	SYT8	Q8NBV8	IFNA10.14128.121	0.135623	0.266512	0.43034
AMIGO1.9979.13	AMGO1	AMIGO1	Q86WK6	IFNA10.14128.121	0.135075	0.268467	0.433061
C3.2683.1	iC3b	C3	P01024	IFNA10.14128.121	0.135075	0.268467	0.433061
SERPINF1.9211.19	PEDF	SERPINF1	P36955	IFNA10.14128.121	0.13471	0.269776	0.434589
COL6A3.11196.31	Collagen alpha-3(VI)	COL6A3	P12111	IFNA10.14128.121	0.134673	0.269907	0.434655
RDH16.12881.17	RDH16	RDH16	O75452	IFNA10.14128.121	0.1346	0.27017	0.434932
CASC4.8838.10	CASC4	CASC4	Q6P4E1	IFNA10.14128.121	0.134344	0.271089	0.435537
HTRA2.3317.33	HTRA2	HTRA2	O43464	IFNA10.14128.121	0.134052	0.272143	0.4365
CLEC4D.7752.31	CLC4D	CLEC4D	Q8WXI8	IFNA10.14128.121	0.133833	0.272935	0.436671
PLEKHA1.12459.13	PKHA1	PLEKHA1	Q9HB21	IFNA10.14128.121	0.133833	0.272935	0.436671
VEGFA.2597.8	VEGF	VEGFA	P15692	IFNA10.14128.121	0.13365	0.273596	0.437226
CHST12.6626.81	CHSTC	CHST12	Q9NRB3	IFNA10.14128.121	0.13354	0.273993	0.437715
SIGLEC5.9275.2	Siglec-5	SIGLEC5	O15389	IFNA10.14128.121	0.133431	0.274391	0.438205
SORCS1.15636.49	SORC1	SORCS1	Q8WY21	IFNA10.14128.121	0.133102	0.275586	0.439675
FLT3LG.14093.10	Flt3 ligand	FLT3LG	P49771	IFNA10.14128.121	0.1327	0.277051	0.441281
IL5.11071.1	IL-5	IL5	P05113	IFNA10.14128.121	0.1327	0.277051	0.441281
ST8SIA3.6929.10	SIA8C	ST8SIA3	O43173	IFNA10.14128.121	0.132371	0.278254	0.442756
IL6.4673.13	IL-6	IL6	P05231	IFNA10.14128.121	0.132189	0.278924	0.443382
CST4.14076.74	Cystatin-S	CST4	P01036	IFNA10.14128.121	0.132115	0.279192	0.443515
GRB7.11281.6	GRB7	GRB7	Q14451	IFNA10.14128.121	0.132115	0.279192	0.443515
NOTCH1.5107.7	Notch 1	NOTCH1	P46531	IFNA10.14128.121	0.131969	0.279729	0.444221
SPINK8.7962.11	ISK8	SPINK8	P0C7L1	IFNA10.14128.121	0.131787	0.280401	0.444847
NLGN3.17427.26	NLGN3	NLGN3	Q9NZ94	IFNA10.14128.121	0.131714	0.28067	0.445127
F7.3184.25	Coagulation Factor VII	F7	P08709	IFNA10.14128.121	0.131458	0.281613	0.446035
ALCAM.5451.1	ALCAM	ALCAM	Q13740	IFNA10.14128.121	0.131348	0.282018	0.446529
FBP2.9867.23	F16P2	FBP2	O00757	IFNA10.14128.121	0.130983	0.283371	0.44808
ADAM17.8882.1	ADAM 17	ADAM17	P78536	IFNA10.14128.121	0.130837	0.283913	0.448495
ARF5.18409.61	ARF5	ARF5	P84085	IFNA10.14128.121	0.130654	0.284592	0.449124
ETHE1.3847.56	ETHE1	ETHE1	O95571	IFNA10.14128.121	0.130581	0.284863	0.449405
IL17B.3499.77	IL-17B	IL17B	Q9UHF5	IFNA10.14128.121	0.130289	0.285952	0.450384
ZPBP2.10710.23	ZPBP2	ZPBP2	Q6X784	IFNA10.14128.121	0.130033	0.286907	0.451445
ADCK4.9794.17	ADCK4	ADCK4	Q96D53	IFNA10.14128.121	0.129923	0.287317	0.451566
FAM20A.6433.57	FA20A	FAM20A	Q96MK3	IFNA10.14128.121	0.129668	0.288275	0.45256
PIGR.3216.2	PIGR	PIGR	P01833	IFNA10.14128.121	0.129631	0.288412	0.452627
MLN.5631.83	MOTI	MLN	P12872	IFNA10.14128.121	0.129485	0.288961	0.45334
PDE4D.5255.22	PDE4D	PDE4D	Q08499	IFNA10.14128.121	0.129375	0.289373	0.453395
NT5C.12560.9	NT5C	NT5C	Q8TCD5	IFNA10.14128.121	0.129193	0.29006	0.453947
C1RL.9348.1	C1RL1	C1RL	Q9NZP8	IFNA10.14128.121	0.128791	0.291576	0.45551
CHRD.13438.115	CHRD	CHRD	Q9H2X0	IFNA10.14128.121	0.128389	0.293097	0.457292
GDF15.4374.45	MIC-1	GDF15	Q99988	IFNA10.14128.121	0.128243	0.293651	0.457711
SVEP1.11178.21	SVEP1	SVEP1	Q4LDE5	IFNA10.14128.121	0.128206	0.29379	0.457779
LRRTM4.8646.61	LRRT4	LRRTM4	Q86VH4	IFNA10.14128.121	0.12806	0.294345	0.458495
HNF4A.10041.3	HNF4A	HNF4A	P41235	IFNA10.14128.121	0.127877	0.29504	0.459348
CRYGD.12366.16	CRGD	CRYGD	P07320	IFNA10.14128.121	0.127293	0.297271	0.461328
LIMA1.11543.84	LIMA1	LIMA1	Q9UHB6	IFNA10.14128.121	0.127293	0.297271	0.461328
SEC22A.13713.164	SC22A	SEC22A	Q96IW7	IFNA10.14128.121	0.126745	0.299373	0.463773
TPSB2.3403.1	TPSB2	TPSB2	P20231	IFNA10.14128.121	0.126672	0.299654	0.464059
MCTS1.12488.9	MCTS1	MCTS1	Q9ULC4	IFNA10.14128.121	0.126525	0.300217	0.464481
MYL5.19286.30	MLR5	MYL5	Q02045	IFNA10.14128.121	0.12605	0.302049	0.466334
PLEKHA7.12731.12	PKHA7	PLEKHA7	Q6IQ23	IFNA10.14128.121	0.126014	0.302191	0.466334
LYZ.4920.10	Lysozyme	LYZ	P61626	IFNA10.14128.121	0.125977	0.302332	0.466402
AES.18396.10	AES	AES	Q08117	IFNA10.14128.121	0.125831	0.302898	0.466976
UGT1A6.7891.45	UGT 1A6	UGT1A6	P19224	IFNA10.14128.121	0.125758	0.303181	0.4671
HGFAC.3617.80	HGFA	HGFAC	Q04756	IFNA10.14128.121	0.125722	0.303323	0.4671
KLK11.2831.29	Kallikrein 11	KLK11	Q9UBX7	IFNA10.14128.121	0.125685	0.303464	0.4671
MYL6B.14227.21	MYL6B	MYL6B	P14649	IFNA10.14128.121	0.125502	0.304173	0.467742
RNASE13.6424.2	RNS13	RNASE13	Q5GAN3	IFNA10.14128.121	0.125356	0.304741	0.468234
TFPI2.9233.71	TFPI -2	TFPI2	P48307	IFNA10.14128.121	0.12532	0.304883	0.468234
KDR.3651.50	VEGF sR2	KDR	P35968	IFNA10.14128.121	0.124991	0.306164	0.469751
LAT2.5613.75	NTAL	LAT2	Q9GZY6	IFNA10.14128.121	0.124755	0.307087	0.470716
LGR4.16304.6	LGR4	LGR4	Q9BXB1	IFNA10.14128.121	0.124626	0.307591	0.471189
CD55.5069.9	DAF	CD55	P08174	IFNA10.14128.121	0.124589	0.307734	0.471258
MPDZ.14036.116	MPDZ	MPDZ	O75970	IFNA10.14128.121	0.124224	0.309166	0.473149
HSPA1B.18901.26	HS71B	HSPA1B	P0DMV9	IFNA10.14128.121	0.124187	0.30931	0.473218
C1QA.C1QB.C1QC.2753.2	C1q	C1QA C1QB C1QC	P02745 P02746 P02747	IFNA10.14128.121	0.123968	0.310171	0.474083
SLC5A5.12826.5	SC5A5	SLC5A5	Q92911	IFNA10.14128.121	0.123822	0.310746	0.47451
GCG.4891.50	Glucagon	GCG	P01275	IFNA10.14128.121	0.123493	0.312043	0.475885
RAMP1.15436.40	RAMP1	RAMP1	O60894	IFNA10.14128.121	0.123383	0.312476	0.476243
EVA1B.8062.15	F176B	EVA1B	Q9NVM1	IFNA10.14128.121	0.123091	0.313632	0.476797
TPST1.7928.183	TPST1	TPST1	O60507	IFNA10.14128.121	0.123091	0.313632	0.476797
SENP7.12626.6	SENP7	SENP7	Q9BQF6	IFNA10.14128.121	0.123054	0.313777	0.476866
TNFRSF1B.3152.57	TNF sR-II	TNFRSF1B	P20333	IFNA10.14128.121	0.122908	0.314357	0.477433
SPINK1.8243.55	TATI	SPINK1	P00995	IFNA10.14128.121	0.122872	0.314502	0.477433
RUVBL1.12365.108	RUVB1	RUVBL1	Q9Y265	IFNA10.14128.121	0.122835	0.314647	0.477433
COL28A1.10702.1	COSA1	COL28A1	Q2UY09	IFNA10.14128.121	0.122653	0.315372	0.47793
CDHR5.9962.1	MUCDL	CDHR5	Q9HBB8	IFNA10.14128.121	0.122543	0.315808	0.478359
NXT2.19255.124	NXT2	NXT2	Q9NPJ8	IFNA10.14128.121	0.122506	0.315954	0.478359
GNPTG.10666.7	GNPTG	GNPTG	Q9UJJ9	IFNA10.14128.121	0.122397	0.31639	0.478788
GPHA2.6395.58	GPHA2	GPHA2	Q96T91	IFNA10.14128.121	0.12236	0.316536	0.478788
CDHR3.8222.49	CDHR3	CDHR3	Q6ZTQ4	IFNA10.14128.121	0.122178	0.317264	0.479588
LMAN2.9468.8	Lectin, mannose-binding 2	LMAN2	Q12907	IFNA10.14128.121	0.122178	0.317264	0.479588
GSTM3.9748.31	GSTM3-3	GSTM3	P21266	IFNA10.14128.121	0.121958	0.31814	0.480157
LRP1.9182.3	sLRP1	LRP1	Q07954	IFNA10.14128.121	0.121849	0.318578	0.480668
C1QTNF3.7251.64	C1QT3	C1QTNF3	Q9BXJ4	IFNA10.14128.121	0.121666	0.31931	0.481167
PDE6D.13491.40	PDE6D	PDE6D	O43924	IFNA10.14128.121	0.121264	0.320923	0.482749
IGSF11.10700.10	IGS11	IGSF11	Q5DX21	IFNA10.14128.121	0.121228	0.32107	0.482749
STX10.12842.43	STX10	STX10	O60499	IFNA10.14128.121	0.121118	0.321511	0.482819
ELL.11459.81	ELL	ELL	P55199	IFNA10.14128.121	0.121081	0.321658	0.482889
C3.5803.24	C3d	C3	P01024	IFNA10.14128.121	0.121008	0.321952	0.483029
SORCS3.15637.38	SORC3	SORCS3	Q9UPU3	IFNA10.14128.121	0.120533	0.32387	0.484695
CDCP1.8589.13	CDCP1	CDCP1	Q9H5V8	IFNA10.14128.121	0.120314	0.324757	0.485872
CD74.6974.6	HG2A	CD74	P04233	IFNA10.14128.121	0.119985	0.326091	0.487261
CREG1.9357.4	CREG1	CREG1	O75629	IFNA10.14128.121	0.119949	0.326239	0.48732
CCL4L1.2781.63	LAG-1	CCL4L1	Q8NHW4	IFNA10.14128.121	0.119876	0.326536	0.48732
B3GNT8.9297.12	B3GN8	B3GNT8	Q7Z7M8	IFNA10.14128.121	0.11973	0.32713	0.488056
BMP6.8459.10	BMP-6	BMP6	P22004	IFNA10.14128.121	0.11962	0.327577	0.48857
C4A.C4B.4481.34	C4	C4A C4B	P0C0L4, P0C0L5	IFNA10.14128.121	0.119255	0.329067	0.489881
RSPO1.16614.27	RSPO1	RSPO1	Q2MKA7	IFNA10.14128.121	0.119182	0.329366	0.490173
CTSK.9443.137	cathepsin K	CTSK	P43235	IFNA10.14128.121	0.118962	0.330262	0.4909
CD9.17449.23	CD9	CD9	P21926	IFNA10.14128.121	0.11867	0.33146	0.49192
UNC5A.7975.97	UNC5A	UNC5A	Q6ZN44	IFNA10.14128.121	0.118487	0.332211	0.492578
PVRL3.13557.3	Nectin 3	PVRL3	Q9NQS3	IFNA10.14128.121	0.118414	0.332511	0.492871
HSF2BP.19139.3	HSF2B	HSF2BP	O75031	IFNA10.14128.121	0.118341	0.332812	0.493164
CAPN3.12385.4	CAN3	CAPN3	P20807	IFNA10.14128.121	0.118049	0.334015	0.494491
ID1.15402.2	ID-1	ID1	P41134	IFNA10.14128.121	0.117793	0.335071	0.495749
VAMP1.17711.13	VAMP1	VAMP1	P23763	IFNA10.14128.121	0.117537	0.336129	0.496549
HSPA1A.7219.152	HSP 70	HSPA1A	P0DMV8	IFNA10.14128.121	0.117428	0.336583	0.497067
ASPRV1.10902.53	APRV1	ASPRV1	Q53RT3	IFNA10.14128.121	0.117282	0.337189	0.497809
DLL4.3305.6	DLL4	DLL4	Q9NR61	IFNA10.14128.121	0.117099	0.337947	0.498469
MSN.5009.11	Moesin	MSN	P26038	IFNA10.14128.121	0.116953	0.338555	0.499059
PSG7.5651.50	PSG7	PSG7	Q13046	IFNA10.14128.121	0.116807	0.339163	0.49919
TNXB.5698.60	Tenascin-X	TNXB	P22105	IFNA10.14128.121	0.116514	0.340381	0.500524
PHEX.18921.30	PHEX	PHEX	P78562	IFNA10.14128.121	0.116478	0.340534	0.500595
AGER.4125.52	sRAGE	AGER	Q15109	IFNA10.14128.121	0.116368	0.340991	0.500961
HLA.DRB3.6962.5	DRB3	HLA-DRB3	P79483	IFNA10.14128.121	0.116222	0.341602	0.501705
SH2D1B.18840.205	SH21B	SH2D1B	O14796	IFNA10.14128.121	0.116076	0.342214	0.50199
PREP.14273.19	PPCE	PREP	P48147	IFNA10.14128.121	0.116003	0.34252	0.502286
FOXL2.11375.49	FOXL2	FOXL2	P58012	IFNA10.14128.121	0.115601	0.344206	0.504297
GUSB.15562.24	BGLR	GUSB	P08236	IFNA10.14128.121	0.115491	0.344667	0.504582
MCEE.9388.18	MCEE	MCEE	Q96PE7	IFNA10.14128.121	0.115455	0.34482	0.504582
TNFRSF11B.8304.50	OPG	TNFRSF11B	O00300	IFNA10.14128.121	0.115455	0.34482	0.504582
SPHK2.4468.21	SPHK2	SPHK2	Q9NRA0	IFNA10.14128.121	0.115418	0.344974	0.504653
COX6C.8903.1	COX6C	COX6C	P09669	IFNA10.14128.121	0.115345	0.345282	0.504796
CALCB.17170.15	CALCB	CALCB	P10092	IFNA10.14128.121	0.114797	0.347594	0.507251
GCA.12594.5	GRAN	GCA	P28676	IFNA10.14128.121	0.114432	0.349141	0.50889
KLKB1.4152.58	Prekallikrein	KLKB1	P03952	IFNA10.14128.121	0.114359	0.349451	0.509187
OSM.14063.17	OSM	OSM	P13725	IFNA10.14128.121	0.113847	0.351624	0.511734
CD300C.5066.134	CLM6	CD300C	Q08708	IFNA10.14128.121	0.113701	0.352247	0.512485
BMP3.16748.1	BMP-3	BMP3	P12645	IFNA10.14128.121	0.113445	0.353338	0.513296
PDK2.12651.21	PDK2	PDK2	Q15119	IFNA10.14128.121	0.113445	0.353338	0.513296
LRP1.8601.167	sLRP1	LRP1	Q07954	IFNA10.14128.121	0.11308	0.354901	0.514788
B3GAT3.6897.38	B3GA3	B3GAT3	O94766	IFNA10.14128.121	0.11297	0.355371	0.515314
LHCGR.14634.13	LSHR	LHCGR	P22888	IFNA10.14128.121	0.112532	0.357253	0.517575
FGFR1.5532.53	bFGF-R	FGFR1	P11362	IFNA10.14128.121	0.112495	0.35741	0.517647
NAPB.12655.30	SNAB	NAPB	Q9H115	IFNA10.14128.121	0.112276	0.358354	0.518389
SEMA4B.9805.51	SEM4B	SEMA4B	Q9NPR2	IFNA10.14128.121	0.112222	0.358585	0.518568
LSAMP.2999.6	LSAMP	LSAMP	Q13449	IFNA10.14128.121	0.111984	0.359614	0.519743
DEPP.7178.59	DEPP	DEPP	Q9NTK1	IFNA10.14128.121	0.111801	0.360403	0.520414
PSMA5.18925.24	Proteasome subunit alpha type 5	PSMA5	P28066	IFNA10.14128.121	0.111728	0.360719	0.520714
IL6ST.2620.4	gp130, soluble	IL6ST	P40189	IFNA10.14128.121	0.111509	0.361669	0.521458
ANKRD27.12445.50	ANR27	ANKRD27	Q96NW4	IFNA10.14128.121	0.111399	0.362144	0.52183
GRAP2.16074.12	GRB2-related adapter protein 2	GRAP2	O75791	IFNA10.14128.121	0.111253	0.362778	0.522587
KRT16.18905.5	Keratin-16	KRT16	P08779	IFNA10.14128.121	0.111144	0.363254	0.523116
CCDC126.6388.21	CC126	CCDC126	Q96EE4	IFNA10.14128.121	0.11034	0.366756	0.526968
DVL2.13575.40	DVL2	DVL2	O14641	IFNA10.14128.121	0.110303	0.366915	0.526968
CYB5R3.7215.18	NADH-cytochrome b5 reductase	CYB5R3	P00387	IFNA10.14128.121	0.109974	0.368354	0.528877
TIMM50.7743.5	TIM50	TIMM50	Q3ZCQ8	IFNA10.14128.121	0.109901	0.368675	0.529179
KIN.13476.16	KIN17	KIN	O60870	IFNA10.14128.121	0.109848	0.368911	0.529359
LRP11.15472.16	LRP11	LRP11	Q86VZ4	IFNA10.14128.121	0.109171	0.371886	0.532675
NENF.9219.70	NENF	NENF	Q9UMX5	IFNA10.14128.121	0.108988	0.372692	0.533352
APOA1.2750.3	Apo A-I	APOA1	P02647	IFNA10.14128.121	0.108805	0.373499	0.534189
RABIF.18483.36	MSS4	RABIF	P47224	IFNA10.14128.121	0.108659	0.374145	0.534794
TINAGL1.11192.168	TINAL	TINAGL1	Q9GZM7	IFNA10.14128.121	0.108221	0.376087	0.536773
PCSK1.13388.57	NEC1	PCSK1	P29120	IFNA10.14128.121	0.108001	0.37706	0.537842
ERAP1.4964.67	ARTS1	ERAP1	Q9NZ08	IFNA10.14128.121	0.107563	0.379012	0.539985
PSG5.9314.9	PSG5	PSG5	Q15238	IFNA10.14128.121	0.107563	0.379012	0.539985
GAN.10054.3	GAN	GAN	Q9H2C0	IFNA10.14128.121	0.107125	0.380969	0.54149
NEO1.8900.28	NEO1	NEO1	Q92859	IFNA10.14128.121	0.107052	0.381296	0.541706
MMP14.5002.76	MMP-14	MMP14	P50281	IFNA10.14128.121	0.107015	0.381459	0.541706
C4A.C4B.2182.54	C4b	C4A C4B	P0C0L4 P0C0L5	IFNA10.14128.121	0.106503	0.383752	0.544159
ERAP2.8960.3	LRAP	ERAP2	Q6P179	IFNA10.14128.121	0.106357	0.384409	0.544769
TMPRSS5.8002.27	Spinesin	TMPRSS5	Q9H3S3	IFNA10.14128.121	0.10559	0.387868	0.548538
PCOLCE2.6081.52	PCOC2	PCOLCE2	Q9UKZ9	IFNA10.14128.121	0.105334	0.389025	0.54985
FGF9.19584.33	FGF9	FGF9	P31371	IFNA10.14128.121	0.105005	0.390515	0.551471
CGA.CGB.4914.10	HCG	CGA CGB	P01215,P01233	IFNA10.14128.121	0.104932	0.390847	0.551687
ADAMTS4.2809.25	ADAMTS-4	ADAMTS4	O75173	IFNA10.14128.121	0.104896	0.391013	0.551687
CLIC5.12475.48	CLIC5	CLIC5	Q9NZA1	IFNA10.14128.121	0.104859	0.391179	0.551759
CCL25.2705.5	TECK	CCL25	O15444	IFNA10.14128.121	0.104604	0.392341	0.552913
GREM2.5598.3	GREM2	GREM2	Q9H772	IFNA10.14128.121	0.104165	0.39434	0.554573
ATG4B.13629.25	ATG4B	ATG4B	Q9Y4P1	IFNA10.14128.121	0.104092	0.394673	0.554573
SORBS3.12976.49	Vinexin b	SORBS3	O60504	IFNA10.14128.121	0.103763	0.396177	0.556035
H6PD.7161.25	G6PE	H6PD	O95479	IFNA10.14128.121	0.103361	0.398018	0.557969
NAAA.3173.49	ASAHL	NAAA	Q02083	IFNA10.14128.121	0.103288	0.398354	0.558276
DTX1.11430.49	DTX1	DTX1	Q86Y01	IFNA10.14128.121	0.103033	0.399529	0.559108
PEA15.18833.76	PEA15	PEA15	Q15121	IFNA10.14128.121	0.103033	0.399529	0.559108
PLXNA4.19560.23	PLXA4	PLXNA4	Q9HCM2	IFNA10.14128.121	0.102959	0.399865	0.559253
UBE2A.17743.14	UBE2A	UBE2A	P49459	IFNA10.14128.121	0.102923	0.400034	0.559326
MRAP2.10889.2	MRAP2	MRAP2	Q96G30	IFNA10.14128.121	0.10274	0.400875	0.560013
PLXNB2.9216.100	PLXB2	PLXNB2	O15031	IFNA10.14128.121	0.10274	0.400875	0.560013
GNRH2.10708.3	GON2	GNRH2	O43555	IFNA10.14128.121	0.102594	0.401549	0.560629
TCN2.15560.52	Apo-TC II	TCN2	P20062	IFNA10.14128.121	0.102521	0.401886	0.560937
EDIL3.9360.33	EDIL3	EDIL3	O43854	IFNA10.14128.121	0.102448	0.402223	0.561245
NTNG1.5637.81	NTNG1	NTNG1	Q9Y2I2	IFNA10.14128.121	0.102302	0.402899	0.561698
TNFRSF4.3730.81	TNR4	TNFRSF4	P43489	IFNA10.14128.121	0.102302	0.402899	0.561698
AQP4.11363.58	AQP4	AQP4	P55087	IFNA10.14128.121	0.102083	0.403913	0.562785
RPLP2.10949.59	RLA2	RPLP2	P05387	IFNA10.14128.121	0.1019	0.404759	0.563637
UCMA.10977.55	UCMA	UCMA	Q8WVF2	IFNA10.14128.121	0.101535	0.406454	0.565507
PRSS27.15535.3	Marapsin	PRSS27	Q9BQR3	IFNA10.14128.121	0.101279	0.407644	0.566178
ATOX1.19233.75	ATOX1	ATOX1	O00244	IFNA10.14128.121	0.101133	0.408324	0.566469
RGS21.19381.7	RGS21	RGS21	Q2M5E4	IFNA10.14128.121	0.101133	0.408324	0.566469
TMEM106B.8687.26	T106B	TMEM106B	Q9NUM4	IFNA10.14128.121	0.100986	0.409005	0.567086
MAPRE3.16885.49	MARE3	MAPRE3	Q9UPY8	IFNA10.14128.121	0.100694	0.41037	0.568068
ARPC3.13573.5	p21-ARC	ARPC3	O15145	IFNA10.14128.121	0.100475	0.411394	0.568922
KIR3DL3.8045.3	KI3L3	KIR3DL3	Q8N743	IFNA10.14128.121	0.100475	0.411394	0.568922
TDO2.9880.33	T23O	TDO2	P48775	IFNA10.14128.121	0.100365	0.411908	0.569377
PTGDS.10514.5	PGD2 synthase	PTGDS	P41222	IFNA10.14128.121	0.100329	0.412079	0.569377
RSPO3.13094.75	RSPO3	RSPO3	Q9BXY4	IFNA10.14128.121	0.0997442	0.414822	0.571688
FLT3.3437.80	Flt-3	FLT3	P36888	IFNA10.14128.121	0.0996346	0.415337	0.572234
DNASE1L2.6324.11	DNSL2	DNASE1L2	Q92874	IFNA10.14128.121	0.0995616	0.415681	0.572544
EEA1.14043.12	EEA1	EEA1	Q15075	IFNA10.14128.121	0.099452	0.416197	0.573091
SMIM9.8888.33	CX068	SMIM9	A6NGZ8	IFNA10.14128.121	0.0993058	0.416886	0.573875
NTS.7857.22	NEUT	NTS	P30990	IFNA10.14128.121	0.0990135	0.418265	0.575023
TTC17.8800.14	TTC17	TTC17	Q96AE7	IFNA10.14128.121	0.0987943	0.419302	0.575881
UBC.6647.55	PolyUbiquitin K63	UBC	P0CG48	IFNA10.14128.121	0.0984289	0.421032	0.57767
STUB1.10336.3	CHIP	STUB1	Q9UNE7	IFNA10.14128.121	0.0983924	0.421205	0.57767
TTN.11352.42	TITIN	TTN	Q8WZ42	IFNA10.14128.121	0.0982828	0.421725	0.578219
IGFBP3.2571.12	IGFBP-3	IGFBP3	P17936	IFNA10.14128.121	0.0979905	0.423114	0.579792
ITIH2.9326.33	ITI heavy chain H2	ITIH2	P19823	IFNA10.14128.121	0.097954	0.423288	0.579865
CD46.17682.1	CD46	CD46	P15529	IFNA10.14128.121	0.0978444	0.423809	0.580137
PQBP1.11432.11	PQBP1	PQBP1	O60828	IFNA10.14128.121	0.0977347	0.424331	0.580137
COL20A1.8804.39	COKA1	COL20A1	Q9P218	IFNA10.14128.121	0.0976617	0.424679	0.580337
NAGK.3894.15	NAGK	NAGK	Q9UJ70	IFNA10.14128.121	0.0976251	0.424853	0.580337
PYCR2.18328.36	P5CR2	PYCR2	Q96C36	IFNA10.14128.121	0.0975886	0.425028	0.580337
SIT1.11194.6	SIT1	SIT1	Q9Y3P8	IFNA10.14128.121	0.0975521	0.425202	0.580337
MUTYH.10030.8	MutY homolog	MUTYH	Q9UIF7	IFNA10.14128.121	0.0974059	0.425899	0.580958
PSMD5.10716.35	PSMD5	PSMD5	Q16401	IFNA10.14128.121	0.0969309	0.42817	0.583063
CASP8.18158.45	Caspase-8	CASP8	Q14790	IFNA10.14128.121	0.0967483	0.429045	0.583391
PGAM1.3896.5	Phosphoglycerate mutase 1	PGAM1	P18669	IFNA10.14128.121	0.0967117	0.42922	0.583391
PRSS22.4534.10	BSSP4	PRSS22	Q9GZN4	IFNA10.14128.121	0.0966387	0.42957	0.583391
SIGIRR.8326.63	SIGIRR	SIGIRR	Q6IA17	IFNA10.14128.121	0.0964925	0.430272	0.58394
CLEC4M.3030.3	DC-SIGNR	CLEC4M	Q9H2X3	IFNA10.14128.121	0.096456	0.430447	0.584013
MFAP4.5636.10	MFAP4	MFAP4	P55083	IFNA10.14128.121	0.0963098	0.431149	0.584636
DCUN1D1.17366.6	DCNL1	DCUN1D1	Q96GG9	IFNA10.14128.121	0.0962002	0.431676	0.584856
KCNE5.8908.14	KCE1L	KCNE5	Q9UJ90	IFNA10.14128.121	0.0960906	0.432204	0.585405
GLT8D1.8955.60	GL8D1	GLT8D1	Q68CQ7	IFNA10.14128.121	0.0959079	0.433083	0.586266
NXPH1.4562.1	NXPH1	NXPH1	P58417	IFNA10.14128.121	0.0958714	0.433259	0.58634
KYNU.4559.64	KYNU	KYNU	Q16719	IFNA10.14128.121	0.0956887	0.43414	0.587201
JAKMIP3.9068.17	JKIP3	JAKMIP3	Q5VZ66	IFNA10.14128.121	0.095506	0.435022	0.588063
FAM19A3.7839.99	F19A3	FAM19A3	Q7Z5A8	IFNA10.14128.121	0.0954695	0.435199	0.588136
FAM209B.7066.199	F209B	FAM209B	Q5JX69	IFNA10.14128.121	0.095433	0.435375	0.58821
PGRMC1.7863.50	PGRC1	PGRMC1	O00264	IFNA10.14128.121	0.0950311	0.43732	0.590008
DCBLD1.9402.18	DCBD1	DCBLD1	Q8N8Z6	IFNA10.14128.121	0.0948849	0.438029	0.590632
MRPL2.19132.1	RM02	MRPL2	Q5T653	IFNA10.14128.121	0.0944465	0.440158	0.592818
C1R.3285.23	C1r	C1R	P00736	IFNA10.14128.121	0.0942638	0.441047	0.593038
COX7A2L.9590.10	COX7R	COX7A2L	O14548	IFNA10.14128.121	0.0941176	0.441759	0.593663
SERPINA5.3389.7	PCI	SERPINA5	P05154	IFNA10.14128.121	0.0941176	0.441759	0.593663
MTPAP.9028.5	PAPD1	MTPAP	Q9NVV4	IFNA10.14128.121	0.0938984	0.442827	0.594601
FCRL4.8973.23	FCRL4	FCRL4	Q96PJ5	IFNA10.14128.121	0.0938619	0.443006	0.594674
LBP.3074.6	LBP	LBP	P18428	IFNA10.14128.121	0.0936427	0.444076	0.595779
AGRN.15483.377	Agrin	AGRN	O00468	IFNA10.14128.121	0.0934965	0.444791	0.596404
PRRG4.9579.59	TMG4	PRRG4	Q9BZD6	IFNA10.14128.121	0.0934235	0.445148	0.596551
CLPSL1.9526.3	COLL1	CLPSL1	A2RUU4	IFNA10.14128.121	0.0933138	0.445685	0.597104
GPR101.11371.1	GP101	GPR101	Q96P66	IFNA10.14128.121	0.0930581	0.446938	0.598282
IGFALS.6605.17	IGFALS	IGFALS	P35858	IFNA10.14128.121	0.0923274	0.45053	0.601917
B3GNT6.7082.2	B3GN6	B3GNT6	Q6ZMB0	IFNA10.14128.121	0.0922908	0.45071	0.60199
HSPC159.18236.3	LEGL	HSPC159	Q3ZCW2	IFNA10.14128.121	0.0921081	0.451611	0.602691
MMP7.2789.26	MMP-7	MMP7	P09237	IFNA10.14128.121	0.0919255	0.452512	0.603298
ATF6.11277.23	ATF6A	ATF6	P18850	IFNA10.14128.121	0.0918889	0.452693	0.603298
PSMB6.10530.8	PSB6	PSMB6	P28072	IFNA10.14128.121	0.091414	0.455042	0.605925
MAZ.13436.54	MAZ	MAZ	P56270	IFNA10.14128.121	0.0913774	0.455223	0.605998
PDILT.7092.7	PDILT	PDILT	Q8N807	IFNA10.14128.121	0.0913409	0.455404	0.606071
FCGR3A.15388.24	FcRIIIa	FCGR3A	P08637	IFNA10.14128.121	0.0910486	0.456854	0.606992
TFF3.4721.54	TFF3	TFF3	Q07654	IFNA10.14128.121	0.0910486	0.456854	0.606992
BUB1.12033.3	BUB1	BUB1	O43683	IFNA10.14128.121	0.0907198	0.458488	0.608658
LRIT2.11716.28	LRIT2	LRIT2	A6NDA9	IFNA10.14128.121	0.0905371	0.459397	0.609361
ABLIM3.13578.98	ABLM3	ABLIM3	O94929	IFNA10.14128.121	0.0904275	0.459943	0.609916
PIR.13634.209	PIR	PIR	O00625	IFNA10.14128.121	0.0903544	0.460307	0.610136
CCDC80.3234.23	URB	CCDC80	Q76M96	IFNA10.14128.121	0.0903179	0.46049	0.610136
SYNGR3.13375.48	SNG3	SYNGR3	O43761	IFNA10.14128.121	0.0900256	0.461948	0.611058
LILRB3.15615.8	LIRB3	LILRB3	O75022	IFNA10.14128.121	0.0899525	0.462313	0.611373
COL9A1.15466.30	CO9A1	COL9A1	P20849	IFNA10.14128.121	0.0896237	0.463958	0.612537
FAM171B.8061.102	F171B	FAM171B	Q6P995	IFNA10.14128.121	0.0895141	0.464507	0.613093
ARG1.5867.60	ARGI1	ARG1	P05089	IFNA10.14128.121	0.0890756	0.466706	0.615657
BLK.11338.49	BLK	BLK	P51451	IFNA10.14128.121	0.0890026	0.467073	0.615804
GIMAP6.19302.7	GIMA6	GIMAP6	Q6P9H5	IFNA10.14128.121	0.0888199	0.467992	0.616676
RGS7.12538.19	RGS7	RGS7	P49802	IFNA10.14128.121	0.0886007	0.469095	0.617792
ERCC1.12585.39	ERCC1	ERCC1	P07992	IFNA10.14128.121	0.0880891	0.471675	0.62034
TMEM167B.13421.17	KISHB	TMEM167B	Q9NRX6	IFNA10.14128.121	0.0880891	0.471675	0.62034
CTSC.3178.5	CATC	CTSC	P53634	IFNA10.14128.121	0.087943	0.472413	0.620632
TST.12663.1	THTR	TST	Q16762	IFNA10.14128.121	0.0877603	0.473337	0.621336
FCRL6.6617.12	FCRL6	FCRL6	Q6DN72	IFNA10.14128.121	0.0876507	0.473892	0.621895
NRGN.18303.39	NEUG	NRGN	Q92686	IFNA10.14128.121	0.087395	0.475188	0.623085
TTC9B.9386.42	TTC9B	TTC9B	Q8N6N2	IFNA10.14128.121	0.08692	0.477601	0.625566
CD83.5065.8	CD83	CD83	Q01151	IFNA10.14128.121	0.0868834	0.477786	0.625639
PCBD1.11313.100	PHS	PCBD1	P61457	IFNA10.14128.121	0.0867738	0.478344	0.626198
PSMA4.14099.20	PSA4	PSMA4	P25789	IFNA10.14128.121	0.086445	0.480019	0.627878
CD99L2.10539.30	C99L2	CD99L2	Q8TCZ2	IFNA10.14128.121	0.0861893	0.481324	0.628901
LILRB5.7015.8	LIRB5	LILRB5	O75023	IFNA10.14128.121	0.0859335	0.482631	0.629923
ITGB6.7737.76	ITB6	ITGB6	P18564	IFNA10.14128.121	0.0858604	0.483005	0.63024
PFDN5.4271.75	PFD5	PFDN5	Q99471	IFNA10.14128.121	0.0857874	0.483379	0.630386
CRIM1.15492.1	CRIM1	CRIM1	Q9NZV1	IFNA10.14128.121	0.0854951	0.484876	0.631824
INTS3.11934.9	INT3	INTS3	Q68E01	IFNA10.14128.121	0.0853855	0.485438	0.632042
TNFSF8.3421.54	CD30 Ligand	TNFSF8	P32971	IFNA10.14128.121	0.0853855	0.485438	0.632042
SCARF2.8956.96	SREC-II	SCARF2	Q96GP6	IFNA10.14128.121	0.0853124	0.485813	0.632359
PAPL.8011.96	PAPL	PAPL	Q6ZNF0	IFNA10.14128.121	0.0847643	0.48863	0.635166
RBM22.12980.31	RBM22	RBM22	Q9NW64	IFNA10.14128.121	0.0847643	0.48863	0.635166
TREX2.17829.2	TREX2	TREX2	Q9BQ50	IFNA10.14128.121	0.0846182	0.489382	0.635701
TP53.6123.69	p53	TP53	P04637	IFNA10.14128.121	0.0845817	0.48957	0.635701
BOC.4328.2	BOC	BOC	Q9BWV1	IFNA10.14128.121	0.0843624	0.490701	0.636824
HRASLS2.7822.11	HRSL2	HRASLS2	Q9NWW9	IFNA10.14128.121	0.0842894	0.491078	0.637142
VAMP2.17335.18	VAMP2	VAMP2	P63027	IFNA10.14128.121	0.0841798	0.491643	0.637532
LILRB1.5090.49	ILT-2	LILRB1	Q8NHL6	IFNA10.14128.121	0.0840701	0.49221	0.637922
STX3.7186.111	STX3	STX3	Q13277	IFNA10.14128.121	0.0839971	0.492587	0.638239
STX8.10903.50	STX8	STX8	Q9UNK0	IFNA10.14128.121	0.0838875	0.493154	0.638801
KLK14.15544.25	kallikrein 14	KLK14	Q9P0G3	IFNA10.14128.121	0.0834125	0.495614	0.640607
APOC2.6350.43	Apo C-II	APOC2	P02655	IFNA10.14128.121	0.0831202	0.497131	0.642222
YY1.17337.1	TYY1	YY1	P25490	IFNA10.14128.121	0.0830837	0.497321	0.642295
SEMA3E.5363.51	Semaphorin 3E	SEMA3E	O15041	IFNA10.14128.121	0.0830106	0.4977	0.64244
ASGR2.9474.22	ASGR2	ASGR2	P07307	IFNA10.14128.121	0.082901	0.49827	0.642658
SVEP1.11109.56	SVEP1	SVEP1	Q4LDE5	IFNA10.14128.121	0.082901	0.49827	0.642658
NBL1.2944.66	DAN	NBL1	P41271	IFNA10.14128.121	0.0825722	0.499982	0.644346
COL10A1.15653.9	COAA1	COL10A1	Q03692	IFNA10.14128.121	0.082426	0.500743	0.644682
TANK.14013.11	TANK	TANK	Q92844	IFNA10.14128.121	0.0823164	0.501315	0.644682
TFIP11.9043.7	TFP11	TFIP11	Q9UBB9	IFNA10.14128.121	0.0822433	0.501696	0.644827
EMID1.9547.29	EMID1	EMID1	Q96A84	IFNA10.14128.121	0.0817684	0.504178	0.647325
C22orf15.7073.69	CV015	C22orf15	Q8WYQ4	IFNA10.14128.121	0.0816588	0.504752	0.647588
POTEG.7960.53	POTEG	POTEG	Q6S5H5	IFNA10.14128.121	0.0815491	0.505326	0.647588
EFHA2.6912.6	EFHA2	EFHA2	Q86XE3	IFNA10.14128.121	0.0813665	0.506283	0.648469
TLR1.11149.3	TLR1	TLR1	Q15399	IFNA10.14128.121	0.0810376	0.508009	0.649813
GLYAT.19506.6	GLYAT	GLYAT	Q6IB77	IFNA10.14128.121	0.080855	0.508969	0.650667
S100A2.11969.5	S100A2	S100A2	P29034	IFNA10.14128.121	0.0808184	0.509161	0.650667
MSMP.8080.24	PSMP	MSMP	Q1L6U9	IFNA10.14128.121	0.0807819	0.509353	0.650667
IBSP.3415.61	BSP	IBSP	P21815	IFNA10.14128.121	0.0807453	0.509545	0.65074
NRG3.10981.56	NRG3	NRG3	P56975	IFNA10.14128.121	0.0806357	0.510122	0.65113
DKK3.3607.71	DKK3	DKK3	Q9UBP4	IFNA10.14128.121	0.0804531	0.511084	0.652012
CPN1.7142.5	CBPN	CPN1	P15169	IFNA10.14128.121	0.0801608	0.512625	0.653631
DEFB115.8391.12	DB115	DEFB115	Q30KQ5	IFNA10.14128.121	0.0796858	0.515135	0.656135
SEPT6.17693.2	Septin-6	SEPT6	Q14141	IFNA10.14128.121	0.0796493	0.515328	0.656207
BARD1.13977.28	BARD1	BARD1	Q99728	IFNA10.14128.121	0.0792474	0.517456	0.65777
OLFM3.11143.32	NOE3	OLFM3	Q96PB7	IFNA10.14128.121	0.0791012	0.518232	0.658335
SORCS2.4569.52	SORC2	SORCS2	Q96PQ0	IFNA10.14128.121	0.0790281	0.518619	0.65848
CD27.5412.53	CD27	CD27	P26842	IFNA10.14128.121	0.0786993	0.520366	0.659652
MGP.6520.87	MGP	MGP	P08493	IFNA10.14128.121	0.0786993	0.520366	0.659652
PEX14.8300.82	PEX14	PEX14	O75381	IFNA10.14128.121	0.0786993	0.520366	0.659652
MIA.2687.2	MIA	MIA	Q16674	IFNA10.14128.121	0.0785532	0.521144	0.660289
WFIKKN2.3235.50	WFKN2	WFIKKN2	Q8TEU8	IFNA10.14128.121	0.0785166	0.521338	0.660362
PKD2.13486.9	PKD2	PKD2	Q13563	IFNA10.14128.121	0.0784436	0.521727	0.660506
ALDH2.18381.16	ALDH-E2	ALDH2	P05091	IFNA10.14128.121	0.0781878	0.52309	0.661534
CBR1.12381.26	CBR1	CBR1	P16152	IFNA10.14128.121	0.0781878	0.52309	0.661534
FSTL3.3438.10	FSTL3	FSTL3	O95633	IFNA10.14128.121	0.0780417	0.523869	0.661823
PGAM2.15524.30	PGAM2	PGAM2	P15259	IFNA10.14128.121	0.077932	0.524454	0.662214
NUCB1.10451.11	NUCB1	NUCB1	Q02818	IFNA10.14128.121	0.0776763	0.52582	0.663242
ANXA9.13588.11	ANXA9	ANXA9	O76027	IFNA10.14128.121	0.0773109	0.527775	0.66501
GDF5.2752.62	BMP-14	GDF5	P43026	IFNA10.14128.121	0.0770552	0.529145	0.666183
PAIP1.12430.78	PAIP1	PAIP1	Q9H074	IFNA10.14128.121	0.0769821	0.529537	0.666183
LCN1.11708.2	LCN1	LCN1	P31025	IFNA10.14128.121	0.0766533	0.531302	0.667879
PYY.3727.35	PYY	PYY	P10082	IFNA10.14128.121	0.0765802	0.531695	0.668198
CFTR.7717.95	CFTR	CFTR	P13569	IFNA10.14128.121	0.0764341	0.53248	0.668836
NCR3.3003.29	NKp30	NCR3	O14931	IFNA10.14128.121	0.0761418	0.534054	0.670286
PSG9.9335.28	PSG9	PSG9	Q00887	IFNA10.14128.121	0.0759591	0.535038	0.671346
C1QL1.6404.20	C1QRF	C1QL1	O75973	IFNA10.14128.121	0.0757399	0.536221	0.671778
ACAA1.17782.23	THIK	ACAA1	P09110	IFNA10.14128.121	0.0755937	0.53701	0.672591
PEAR1.8892.14	PEAR1	PEAR1	Q5VY43	IFNA10.14128.121	0.0754841	0.537602	0.672982
DLX3.11422.2	DLX3	DLX3	O60479	IFNA10.14128.121	0.075338	0.538392	0.67362
RAB1A.19223.6	RAB1A	RAB1A	P62820	IFNA10.14128.121	0.075338	0.538392	0.67362
FCRL5.6103.70	FCRL5	FCRL5	Q96RD9	IFNA10.14128.121	0.0750822	0.539776	0.674825
CSMD2.9971.5	CSMD2	CSMD2	Q7Z408	IFNA10.14128.121	0.0745707	0.542549	0.677763
HMGB3.12775.6	HMGB3	HMGB3	O15347	IFNA10.14128.121	0.0745342	0.542747	0.677835
CYB561D1.13377.3	C56D1	CYB561D1	Q8N8Q1	IFNA10.14128.121	0.0735111	0.548315	0.683191
FLRT3.13123.3	FLRT3	FLRT3	Q9NZU0	IFNA10.14128.121	0.0730362	0.550909	0.685358
IL1RL1.4234.8	IL-1 R4	IL1RL1	Q01638	IFNA10.14128.121	0.0729631	0.551309	0.6855
RAET1L.10589.7	RET1L	RAET1L	Q5VY80	IFNA10.14128.121	0.0729631	0.551309	0.6855
DPT.4979.34	DERM	DPT	Q07507	IFNA10.14128.121	0.0729266	0.551509	0.685571
MFNG.5605.77	MFNG	MFNG	O00587	IFNA10.14128.121	0.07289	0.551709	0.685642
BPHL.17813.21	BPHL	BPHL	Q86WA6	IFNA10.14128.121	0.0726708	0.552909	0.686424
PDXK.11098.1	PDXK	PDXK	O00764	IFNA10.14128.121	0.0726708	0.552909	0.686424
PGP.18235.16	PGP	PGP	A6NDG6	IFNA10.14128.121	0.0724881	0.55391	0.687312
MED4.14021.81	MED4	MED4	Q9NPJ6	IFNA10.14128.121	0.0719035	0.55712	0.690403
B2M.10574.10	b2-Microglobulin	B2M	P61769	IFNA10.14128.121	0.0716843	0.558326	0.691398
MMRN2.9723.105	EMILIN-3	MMRN2	Q9H8L6	IFNA10.14128.121	0.0716478	0.558527	0.691398
IGFBP1.2771.35	IGFBP-1	IGFBP1	P08833	IFNA10.14128.121	0.0716113	0.558728	0.691398
ILF3.12759.47	DRBP76	ILF3	Q12906	IFNA10.14128.121	0.0716113	0.558728	0.691398
AMICA1.5094.62	JAML1	AMICA1	Q86YT9	IFNA10.14128.121	0.0715016	0.559331	0.69154
NAALADL1.17505.125	NALDL	NAALADL1	Q9UQQ1	IFNA10.14128.121	0.071319	0.560338	0.692428
IFNGR2.9180.6	INGR2	IFNGR2	P38484	IFNA10.14128.121	0.0711363	0.561346	0.693495
TBX3.13978.122	Tbx3	TBX3	O15119	IFNA10.14128.121	0.0710267	0.561951	0.694064
DEFB4A.13397.88	HBD-2	DEFB4A	O15263	IFNA10.14128.121	0.0709536	0.562354	0.694384
IGF1.2952.75	IGF-I	IGF1	P05019	IFNA10.14128.121	0.0706613	0.563969	0.695128
LTB4R.13477.65	LT4R1	LTB4R	Q15722	IFNA10.14128.121	0.0695652	0.570046	0.701718
SEMG1.7115.5	Semenogelin	SEMG1	P04279	IFNA10.14128.121	0.0693095	0.571468	0.702569
SCG3.7957.2	SCG3	SCG3	Q8WXD2	IFNA10.14128.121	0.0689076	0.573706	0.70478
NMNAT1.18932.84	NMNA1	NMNAT1	Q9HAN9	IFNA10.14128.121	0.0687614	0.574521	0.705421
SPINK9.8042.88	ISK9	SPINK9	Q5DT21	IFNA10.14128.121	0.0686518	0.575133	0.705991
SELE.3470.1	sE-Selectin	SELE	P16581	IFNA10.14128.121	0.0680672	0.578399	0.709458
APLP1.7210.25	Amyloid-like protein 1	APLP1	P51693	IFNA10.14128.121	0.0679211	0.579217	0.710099
ACOT8.17400.71	ACOT8	ACOT8	O14734	IFNA10.14128.121	0.0677749	0.580036	0.710921
CYB5A.11287.14	Cytochrome b5	CYB5A	P00167	IFNA10.14128.121	0.0671538	0.58352	0.714099
DYNLT1.14331.262	DYLT1	DYNLT1	P63172	IFNA10.14128.121	0.0671538	0.58352	0.714099
KAL1.6603.18	KALM	KAL1	P23352	IFNA10.14128.121	0.0669711	0.584547	0.714991
KRT5.11177.16	K2C5	KRT5	P13647	IFNA10.14128.121	0.0667885	0.585574	0.715338
CFHR1.15468.14	FHR1	CFHR1	Q03591	IFNA10.14128.121	0.0666423	0.586397	0.716161
CDON.4541.49	CDON	CDON	Q4KMG0	IFNA10.14128.121	0.0664596	0.587426	0.717053
INSL5.10462.14	INSL5	INSL5	Q9Y5Q6	IFNA10.14128.121	0.0662769	0.588456	0.717902
HSPA1A.6563.78	HSP 70	HSPA1A	P0DMV8	IFNA10.14128.121	0.0662039	0.588868	0.717902
ANXA3.17163.117	Annexin III	ANXA3	P12429	IFNA10.14128.121	0.0655828	0.592376	0.721447
EGFR.2677.1	ERBB1	EGFR	P00533	IFNA10.14128.121	0.065327	0.593824	0.722844
CSPG4.8951.162	CSPG4	CSPG4	Q6UVK1	IFNA10.14128.121	0.0652539	0.594237	0.723164
SMS.18179.56	SPSY	SMS	P52788	IFNA10.14128.121	0.0651809	0.594651	0.723302
TBXAS1.8098.37	THAS	TBXAS1	P24557	IFNA10.14128.121	0.0651809	0.594651	0.723302
SCP2D1.14175.78	SCP2D	SCP2D1	Q9UJQ7	IFNA10.14128.121	0.0649982	0.595687	0.724195
IFNGR2.8818.13	INGR2	IFNGR2	P38484	IFNA10.14128.121	0.0648155	0.596723	0.724905
SRP19.18257.64	SRP19	SRP19	P09132	IFNA10.14128.121	0.0648155	0.596723	0.724905
DDR1.4122.12	discoidin domain receptor 1	DDR1	Q08345	IFNA10.14128.121	0.0645963	0.597968	0.726233
NMS.9503.1	NMS	NMS	Q5H8A3	IFNA10.14128.121	0.0645232	0.598383	0.726554
ATF6B.11387.3	ATF6B	ATF6B	Q99941	IFNA10.14128.121	0.064304	0.599629	0.727883
SERPINA10.13119.26	protein Z inhibitor	SERPINA10	Q9UK55	IFNA10.14128.121	0.0641944	0.600252	0.728272
ADH4.8325.37	ADH4	ADH4	P08319	IFNA10.14128.121	0.0636829	0.603166	0.731068
PCDHA7.8758.2	PCDA7	PCDHA7	Q9UN72	IFNA10.14128.121	0.0636829	0.603166	0.731068
LAD1.6407.63	LAD1	LAD1	O00515	IFNA10.14128.121	0.0633175	0.60525	0.732924
SLAMF8.8994.65	SLAMF8	SLAMF8	Q9P0V8	IFNA10.14128.121	0.0632444	0.605668	0.732992
ARFIP2.12630.8	ARFP2	ARFIP2	P53365	IFNA10.14128.121	0.0630617	0.606711	0.733701
ADSSL1.13998.26	PURA1	ADSSL1	Q8N142	IFNA10.14128.121	0.0624041	0.610476	0.736838
MVD.18422.41	ERG19	MVD	P53602	IFNA10.14128.121	0.0623676	0.610685	0.736838
TAPBPL.6364.7	TPSNR	TAPBPL	Q9BX59	IFNA10.14128.121	0.0622214	0.611523	0.737664
NCMAP.14614.41	CA130	NCMAP	Q5T1S8	IFNA10.14128.121	0.0620753	0.612362	0.73812
HS6ST1.5465.32	H6ST1	HS6ST1	O60243	IFNA10.14128.121	0.0615272	0.615511	0.741172
LRRC52.10785.8	LRC52	LRRC52	Q8N7C0	IFNA10.14128.121	0.0614176	0.616141	0.741375
SNX1.8807.13	SNX1	SNX1	Q13596	IFNA10.14128.121	0.0614176	0.616141	0.741375
TMEM190.10442.1	TM190	TMEM190	Q8WZ59	IFNA10.14128.121	0.0613811	0.616352	0.741442
ELK1.10006.25	ELK1	ELK1	P19419	IFNA10.14128.121	0.0612715	0.616983	0.742015
JUP.16768.3	PLAK	JUP	P14923	IFNA10.14128.121	0.0610888	0.618035	0.742909
CRYGS.19311.15	CRBS	CRYGS	P22914	IFNA10.14128.121	0.0609792	0.618667	0.743297
HRG.4996.66	HRG	HRG	P04196	IFNA10.14128.121	0.0609426	0.618877	0.743364
ADM.14115.34	Adrenomedullin	ADM	P35318	IFNA10.14128.121	0.0607965	0.61972	0.744191
MANEA.8014.359	MANEA	MANEA	Q5SRI9	IFNA10.14128.121	0.0605773	0.620985	0.744965
ERO1LB.7994.41	ERO1B	ERO1LB	Q86YB8	IFNA10.14128.121	0.0604677	0.621618	0.745539
NLRP10.12821.6	NAL10	NLRP10	Q86W26	IFNA10.14128.121	0.0604311	0.621829	0.745606
OLFML3.8660.5	OLFL3	OLFML3	Q9NRN5	IFNA10.14128.121	0.060285	0.622674	0.746127
SMIM10.9379.248	CX069	SMIM10	Q96HG1	IFNA10.14128.121	0.0602484	0.622885	0.746127
LDLRAD4.9004.24	CR001	LDLRAD4	O15165	IFNA10.14128.121	0.0599562	0.624576	0.74778
PTPN9.12633.3	PTN9	PTPN9	P43378	IFNA10.14128.121	0.0597004	0.626057	0.749367
TFRC.6895.1	TR	TFRC	P02786	IFNA10.14128.121	0.0592985	0.628387	0.751969
CLIC2.17837.5	CLIC2	CLIC2	O15247	IFNA10.14128.121	0.0591524	0.629236	0.752609
TMOD3.12861.13	TMOD3	TMOD3	Q9NYL9	IFNA10.14128.121	0.0589697	0.630297	0.753503
TF.4162.54	Transferrin	TF	P02787	IFNA10.14128.121	0.0586774	0.631996	0.754971
ESM1.3805.16	Endocan	ESM1	Q9NQ30	IFNA10.14128.121	0.0586043	0.632421	0.755291
ICAM1.4342.10	sICAM-1	ICAM1	P05362	IFNA10.14128.121	0.0585678	0.632634	0.755358
LYSMD3.10563.13	LYSM3	LYSMD3	Q7Z3D4	IFNA10.14128.121	0.0582389	0.634548	0.757268
ADIPOQ.3554.24	Adiponectin	ADIPOQ	Q15848	IFNA10.14128.121	0.0581293	0.635187	0.757654
TNFSF15.2968.61	TNFSF15	TNFSF15	O95150	IFNA10.14128.121	0.0580928	0.6354	0.75772
OXT.8356.88	NEU1	OXT	P01178	IFNA10.14128.121	0.0579467	0.636252	0.75836
COCH.7227.75	COCH	COCH	O43405	IFNA10.14128.121	0.0578736	0.636679	0.758492
DDOST.17161.1	OST48	DDOST	P39656	IFNA10.14128.121	0.0578736	0.636679	0.758492
SHANK1.13240.170	SHAN1	SHANK1	Q9Y566	IFNA10.14128.121	0.057837	0.636892	0.758558
CUTC.15315.64	CUTC	CUTC	Q9NTM9	IFNA10.14128.121	0.0577274	0.637531	0.758943
VTI1A.7952.2	VTI1A	VTI1A	Q96AJ9	IFNA10.14128.121	0.0575448	0.638598	0.760025
EPO.5813.58	Epo	EPO	P01588	IFNA10.14128.121	0.0574717	0.639025	0.760345
AMY1A.7918.114	Amylase, alpha 1A	AMY1A	P04745	IFNA10.14128.121	0.0573986	0.639452	0.760665
C3.4900.8	C3a	C3	P01024	IFNA10.14128.121	0.0568871	0.642445	0.763847
C5orf38.6378.2	CEI	C5orf38	Q86SI9	IFNA10.14128.121	0.0563391	0.645657	0.766216
CSDE1.12735.39	CSDE1	CSDE1	O75534	IFNA10.14128.121	0.0561198	0.646944	0.766985
UBE2G2.9199.6	UB2G2	UBE2G2	P60604	IFNA10.14128.121	0.0560833	0.647159	0.766985
USP25.9215.117	UBP25	USP25	Q9UHP3	IFNA10.14128.121	0.0560833	0.647159	0.766985
GDF11.14587.16	GDF-11	GDF11	O95390	IFNA10.14128.121	0.0556814	0.649521	0.769027
CHKB.7761.125	CHKB	CHKB	Q9Y259	IFNA10.14128.121	0.0555353	0.650381	0.769476
CNRIP1.18218.48	CB032	CNRIP1	Q96F85	IFNA10.14128.121	0.0555353	0.650381	0.769476
LECT1.9928.125	LECT1	LECT1	O75829	IFNA10.14128.121	0.055316	0.651672	0.770813
WISP1.13692.154	WISP-1	WISP1	O95388	IFNA10.14128.121	0.055243	0.652102	0.771133
NCAN.15573.110	CSPG3	NCAN	O14594	IFNA10.14128.121	0.0550968	0.652963	0.771582
PCDH10.9018.38	PCD10	PCDH10	Q9P2E7	IFNA10.14128.121	0.0550968	0.652963	0.771582
CT55.9363.11	CX048	CT55	Q8WUE5	IFNA10.14128.121	0.0550603	0.653179	0.771647
EVA1C.8877.22	F176C	EVA1C	P58658	IFNA10.14128.121	0.0548411	0.654472	0.772794
IGHG1.IGHG2.IGHG3.IGHG4.IGK.IGL.2744.57	IgG	IGHG1 IGHG2 IGHG3 IGHG4 IGK@ IGL@	P01857	IFNA10.14128.121	0.0546218	0.655765	0.773942
MINPP1.5586.66	MINP1	MINPP1	Q9UNW1	IFNA10.14128.121	0.0544026	0.65706	0.774899
ACYP2.12812.25	ACYP2	ACYP2	P14621	IFNA10.14128.121	0.0543661	0.657276	0.774964
S100A8.S100A9.17145.1	S100A8/S100A9	S100A8 S100A9	P05109, P06702	IFNA10.14128.121	0.0543296	0.657492	0.775028
SPAST.8388.24	Spastin	SPAST	Q9UBP0	IFNA10.14128.121	0.0541103	0.658788	0.776366
VCAN.9561.21	CSPG2	VCAN	P13611	IFNA10.14128.121	0.0536354	0.6616	0.778916
MAPKAPK5.8382.47	MAPK5	MAPKAPK5	Q8IW41	IFNA10.14128.121	0.0534161	0.6629	0.780063
CEBPA.18874.66	CEBPA	CEBPA	P49715	IFNA10.14128.121	0.0533065	0.66355	0.780255
LETMD1.5751.14	HCCR-1	LETMD1	Q6P1Q0	IFNA10.14128.121	0.0528681	0.666152	0.782168
ZNRF3.10390.21	ZNRF3	ZNRF3	Q9ULT6	IFNA10.14128.121	0.0528681	0.666152	0.782168
MCEMP1.6283.60	MCEM1	MCEMP1	Q8IX19	IFNA10.14128.121	0.0526123	0.667673	0.783379
PTN.3045.72	PTN	PTN	P21246	IFNA10.14128.121	0.0524662	0.668542	0.784016
FN1.3435.53	FN1.4	FN1	P02751	IFNA10.14128.121	0.0523201	0.669411	0.78427
RAB14.14283.12	RAB14	RAB14	P61106	IFNA10.14128.121	0.0523201	0.669411	0.78427
HEXB.15470.11	Hexosaminidase B	HEXB	P07686	IFNA10.14128.121	0.0522104	0.670064	0.784652
CSRP1.15529.33	Cysteine-rich protein 1	CSRP1	P21291	IFNA10.14128.121	0.0519912	0.67137	0.785607
ICT1.6380.23	ICT1	ICT1	Q14197	IFNA10.14128.121	0.051297	0.675511	0.7893
HAVCR1.9021.1	TIM-1	HAVCR1	Q96D42	IFNA10.14128.121	0.0508586	0.678132	0.791785
MATN2.3325.2	MATN2	MATN2	O00339	IFNA10.14128.121	0.0504567	0.680537	0.793625
TEC.16079.2	TEC	TEC	P42680	IFNA10.14128.121	0.0504202	0.680756	0.793625
LNX1.9936.27	LNX1	LNX1	Q8TBB1	IFNA10.14128.121	0.0503836	0.680975	0.793625
FCGR2A.3309.2	FCG2A	FCGR2A	P12318	IFNA10.14128.121	0.0503106	0.681413	0.793688
TSSK1B.11179.7	TSSK1	TSSK1B	Q9BXA7	IFNA10.14128.121	0.0500183	0.683165	0.795021
ADCYAP1.8285.64	PACA	ADCYAP1	P18509	IFNA10.14128.121	0.0498356	0.684261	0.795719
RFK.13059.33	RIFK	RFK	Q969G6	IFNA10.14128.121	0.0497991	0.68448	0.795719
CCL3.3040.59	MIP-1a	CCL3	P10147	IFNA10.14128.121	0.0494702	0.686455	0.796858
EIF4EBP1.17372.5	4EBP1	EIF4EBP1	Q13541	IFNA10.14128.121	0.0494337	0.686674	0.79692
CLU.4542.24	Clusterin	CLU	P10909	IFNA10.14128.121	0.0492875	0.687553	0.797747
STX4.10668.5	STX4	STX4	Q12846	IFNA10.14128.121	0.0490683	0.688871	0.799084
CAPG.4968.50	CAPG	CAPG	P40121	IFNA10.14128.121	0.0484472	0.692612	0.802068
PDE5A.16805.5	PDE5A	PDE5A	O76074	IFNA10.14128.121	0.048228	0.693934	0.802887
NFASC.7179.69	NFASC	NFASC	O94856	IFNA10.14128.121	0.0481915	0.694154	0.802887
PDE4A.18918.86	PDE4A	PDE4A	P27815	IFNA10.14128.121	0.0481915	0.694154	0.802887
ZNRF3.14122.132	ZNRF3	ZNRF3	Q9ULT6	IFNA10.14128.121	0.0481915	0.694154	0.802887
ISG15.14151.4	UCRP	ISG15	P05161	IFNA10.14128.121	0.0480453	0.695036	0.803714
FDCSP.17346.61	FDSCP	FDCSP	Q8NFU4	IFNA10.14128.121	0.0478626	0.696139	0.804796
CASS4.12855.16	CT032	CASS4	Q9NQ75	IFNA10.14128.121	0.0476069	0.697684	0.806194
FABP12.18888.37	FBP12	FABP12	A6NFH5	IFNA10.14128.121	0.0475703	0.697905	0.806256
NIP7.12564.9	NIP7	NIP7	Q9Y221	IFNA10.14128.121	0.0475338	0.698126	0.806317
SERPINA4.3449.58	Kallistatin	SERPINA4	P29622	IFNA10.14128.121	0.0474607	0.698568	0.806634
CAMK1D.3418.12	CAMK1D	CAMK1D	Q8IU85	IFNA10.14128.121	0.047278	0.699673	0.807715
ACTN2.9844.138	ACTN2	ACTN2	P35609	IFNA10.14128.121	0.0470223	0.701221	0.808532
CYB5R2.19143.38	NB5R2	CYB5R2	Q6BCY4	IFNA10.14128.121	0.04673	0.702991	0.809796
NDUFV2.7748.11	NDUV2	NDUFV2	P19404	IFNA10.14128.121	0.0466935	0.703213	0.809857
OAS1.10361.25	OAS1	OAS1	P00973	IFNA10.14128.121	0.0466569	0.703434	0.809918
ISL1.11549.6	ISL1	ISL1	P61371	IFNA10.14128.121	0.046182	0.706316	0.812846
C14orf93.6439.59	CN093	C14orf93	Q9H972	IFNA10.14128.121	0.0461454	0.706537	0.812907
C10orf35.8220.15	CJ035	C10orf35	Q96D05	IFNA10.14128.121	0.0458897	0.708091	0.81372
GNLY.3195.50	Granulysin	GNLY	P22749	IFNA10.14128.121	0.0458531	0.708313	0.813781
KLK8.2834.54	kallikrein 8	KLK8	O60259	IFNA10.14128.121	0.045707	0.709201	0.814607
PI3.4982.54	Elafin	PI3	P19957	IFNA10.14128.121	0.0455974	0.709867	0.814788
ASPN.6451.64	ASPN	ASPN	Q9BXN1	IFNA10.14128.121	0.0455608	0.71009	0.814848
IL1A.4851.25	IL-1a	IL1A	P01583	IFNA10.14128.121	0.0453051	0.711646	0.81617
EFEMP1.8480.29	FBLN3	EFEMP1	Q12805	IFNA10.14128.121	0.0452685	0.711868	0.81617
CHST5.7020.13	CHST5	CHST5	Q9GZS9	IFNA10.14128.121	0.0450128	0.713425	0.817116
FGL2.19635.69	FGL2	FGL2	Q14314	IFNA10.14128.121	0.0449763	0.713648	0.817176
ACADSB.17403.14	acyl-Coenzyme A dehydrogenase	ACADSB	P45954	IFNA10.14128.121	0.0448666	0.714316	0.817357
HMGN1.9187.2	HMGN1	HMGN1	P05114	IFNA10.14128.121	0.0443917	0.717212	0.820086
SCUBE1.8989.40	SCUB1	SCUBE1	Q8IWY4	IFNA10.14128.121	0.0443917	0.717212	0.820086
RBP4.15633.6	RBP	RBP4	P02753	IFNA10.14128.121	0.044209	0.718327	0.820775
PEX5.5915.58	PEX5	PEX5	P50542	IFNA10.14128.121	0.0441359	0.718774	0.82109
STIM1.8916.32	STIM1	STIM1	Q13586	IFNA10.14128.121	0.0440263	0.719443	0.821329
TMPO.8265.225	LAP2B	TMPO	P42167	IFNA10.14128.121	0.0440263	0.719443	0.821329
NCR3LG1.7854.38	NR3L1	NCR3LG1	Q68D85	IFNA10.14128.121	0.0436609	0.721676	0.822495
CHIT1.3600.2	Chitotriosidase-1	CHIT1	Q13231	IFNA10.14128.121	0.0435879	0.722123	0.822495
KIR2DS4.17152.10	KI2S4	KIR2DS4	P43632	IFNA10.14128.121	0.0435513	0.722347	0.822495
FGL1.5581.28	FGL1	FGL1	Q08830	IFNA10.14128.121	0.0434052	0.723241	0.822928
CDC25A.11548.84	MPIP1	CDC25A	P30304	IFNA10.14128.121	0.043186	0.724583	0.82381
TYMS.5035.7	TS	TYMS	P04818	IFNA10.14128.121	0.0430764	0.725254	0.824379
ASPH.6998.106	HAAH	ASPH	Q12797	IFNA10.14128.121	0.0428571	0.726597	0.82499
RTP4.18315.38	RTP4	RTP4	Q96DX8	IFNA10.14128.121	0.0427841	0.727045	0.825049
NRG2.8060.7	NRG2	NRG2	O14511	IFNA10.14128.121	0.0424918	0.728838	0.826498
SLC16A3.9049.2	MOT4	SLC16A3	O15427	IFNA10.14128.121	0.0423091	0.729959	0.826989
SFTPB.10672.75	SP-B	SFTPB	P07988	IFNA10.14128.121	0.0420533	0.73153	0.828378
SEMA6C.7202.107	SEMA6C	SEMA6C	Q9H3T2	IFNA10.14128.121	0.041688	0.733775	0.829729
UCHL5.17405.2	UCHL5	UCHL5	Q9Y5K5	IFNA10.14128.121	0.0416514	0.734	0.829729
CAST.3026.5	Calpastatin	CAST	P20810	IFNA10.14128.121	0.0415053	0.734899	0.830042
PODXL2.10616.67	PDXL2	PODXL2	Q9NZ53	IFNA10.14128.121	0.0412495	0.736473	0.831429
FCGR2B.3310.62	FCG2B	FCGR2B	P31994	IFNA10.14128.121	0.0411034	0.737373	0.831917
GALNT1.7090.17	GALT1	GALNT1	Q10472	IFNA10.14128.121	0.0411034	0.737373	0.831917
ADAMTSL2.6379.62	ATL2	ADAMTSL2	Q86TH1	IFNA10.14128.121	0.0410669	0.737598	0.831917
BPIFB1.15367.38	LPLC1	BPIFB1	Q8TDL5	IFNA10.14128.121	0.0410669	0.737598	0.831917
UBE2S.17729.20	UBE2S	UBE2S	Q16763	IFNA10.14128.121	0.0402631	0.742554	0.836526
SQSTM1.15448.47	SQSTM	SQSTM1	Q13501	IFNA10.14128.121	0.0402265	0.742779	0.836584
ITGAV.ITGB5.4917.62	Integrin aVb5	ITGAV ITGB5	P06756, P18084	IFNA10.14128.121	0.0400073	0.744133	0.837716
IGFBP6.14088.38	IGFBP-6	IGFBP6	P24592	IFNA10.14128.121	0.0398246	0.745262	0.838513
OSBPL11.12878.60	OSB11	OSBPL11	Q9BXB4	IFNA10.14128.121	0.0397881	0.745487	0.838513
MFAP2.9294.45	MFAP2	MFAP2	P55001	IFNA10.14128.121	0.0397516	0.745713	0.838513
ARHGEF25.13519.112	ARHGP	ARHGEF25	Q86VW2	IFNA10.14128.121	0.0396785	0.746165	0.838825
DNAJC10.8297.8	DJC10	DNAJC10	Q8IXB1	IFNA10.14128.121	0.0396419	0.746391	0.838882
CDKN1B.3719.2	p27Kip1	CDKN1B	P46527	IFNA10.14128.121	0.0393862	0.747972	0.839875
QKI.7253.6	QKI	QKI	Q96PU8	IFNA10.14128.121	0.0393862	0.747972	0.839875
HSD17B7.8272.22	DHB7	HSD17B7	P56937	IFNA10.14128.121	0.0393131	0.748425	0.840186
B4GALT2.9595.11	B4GT2	B4GALT2	O60909	IFNA10.14128.121	0.0392766	0.748651	0.840244
DCTN2.5879.51	Dynactin subunit 2	DCTN2	Q13561	IFNA10.14128.121	0.0388016	0.751592	0.842561
ADH1A.17396.23	ADH1A	ADH1A	P07327	IFNA10.14128.121	0.0387651	0.751818	0.842618
ERN1.11229.16	ERN1	ERN1	O75460	IFNA10.14128.121	0.0385093	0.753403	0.844001
TWF1.12871.10	TWF1	TWF1	Q12792	IFNA10.14128.121	0.0384728	0.75363	0.844058
ARHGAP1.9815.5	RHG01	ARHGAP1	Q07960	IFNA10.14128.121	0.0382536	0.75499	0.845187
TP53I11.13022.20	P5I11	TP53I11	O14683	IFNA10.14128.121	0.0381074	0.755896	0.845809
FOLH1.5478.50	PSMA	FOLH1	Q04609	IFNA10.14128.121	0.0379613	0.756804	0.846233
MBL2.3000.66	MBL	MBL2	P11226	IFNA10.14128.121	0.0378517	0.757484	0.8466
IL15.19568.17	IL-15	IL15	P40933	IFNA10.14128.121	0.037669	0.758619	0.847474
DDX23.13946.8	DDX23	DDX23	Q9BUQ8	IFNA10.14128.121	0.0375959	0.759073	0.847784
SLC14A2.12818.159	UT2	SLC14A2	Q15849	IFNA10.14128.121	0.0374863	0.759754	0.848348
IL5RA.13686.2	IL-5 Ra	IL5RA	Q01344	IFNA10.14128.121	0.0374498	0.759981	0.848405
GAS7.17721.82	GAS7	GAS7	O60861	IFNA10.14128.121	0.0369017	0.763391	0.851617
SH3GLB2.18222.34	SHLB2	SH3GLB2	Q9NR46	IFNA10.14128.121	0.0364267	0.766349	0.854125
CLN5.8874.53	CLN5	CLN5	O75503	IFNA10.14128.121	0.0363171	0.767032	0.854688
SYNE2.9789.52	Nesprin-2	SYNE2	Q8WXH0	IFNA10.14128.121	0.0361345	0.768171	0.854966
MREG.19145.4	MREG	MREG	Q8N565	IFNA10.14128.121	0.0360614	0.768627	0.855275
ADH1B.9834.62	ADH1B	ADH1B	P00325	IFNA10.14128.121	0.0358787	0.769766	0.855751
JPH1.6940.18	JPH1	JPH1	Q9HDC5	IFNA10.14128.121	0.0358422	0.769994	0.855807
INHBC.15686.49	INHBC	INHBC	P55103	IFNA10.14128.121	0.0358056	0.770222	0.855862
DHX38.13645.14	PRP16	DHX38	Q92620	IFNA10.14128.121	0.0357326	0.770679	0.855973
PTPRH.11988.24	PTPRH	PTPRH	Q9HD43	IFNA10.14128.121	0.0356229	0.771363	0.856337
SDF2.15333.11	SDF2	SDF2	Q99470	IFNA10.14128.121	0.0354768	0.772275	0.856955
SERPINA11.9002.36	SPA11	SERPINA11	Q86U17	IFNA10.14128.121	0.035221	0.773873	0.857793
SFRP1.3221.54	SARP-2	SFRP1	Q8N474	IFNA10.14128.121	0.035221	0.773873	0.857793
SUSD1.9582.93	SUSD1	SUSD1	Q6UWL2	IFNA10.14128.121	0.0351845	0.774102	0.857793
SCGB3A1.6252.62	Secretoglobin family 3A member 1	SCGB3A1	Q96QR1	IFNA10.14128.121	0.0348922	0.775929	0.859026
SOSTDC1.8237.56	SOSD1	SOSTDC1	Q6X4U4	IFNA10.14128.121	0.0348557	0.776158	0.859081
TREML2.5736.1	TRML2	TREML2	Q5T2D2	IFNA10.14128.121	0.034673	0.7773	0.859807
PPP2R1A.12621.55	PP2AAA	PPP2R1A	P30153	IFNA10.14128.121	0.0346365	0.777529	0.859807
TFR2.11537.12	TFR2	TFR2	Q9UP52	IFNA10.14128.121	0.0346365	0.777529	0.859807
LCN2.2836.68	Lipocalin 2	LCN2	P80188	IFNA10.14128.121	0.0345999	0.777758	0.859862
CHD7.14005.2	CHD7	CHD7	Q9P2D1	IFNA10.14128.121	0.0341615	0.780503	0.862302
ITIH1.7955.195	ITI heavy chain H1	ITIH1	P19827	IFNA10.14128.121	0.0340519	0.781189	0.862863
PEAR1.8275.31	PEAR1	PEAR1	Q5VY43	IFNA10.14128.121	0.0340153	0.781418	0.862917
AOC1.15486.126	ABP1	AOC1	P19801	IFNA10.14128.121	0.0337961	0.782792	0.864038
USP15.19161.1	UBP15	USP15	Q9Y4E8	IFNA10.14128.121	0.03365	0.783709	0.864454
KLRG2.10762.2	KLRG2	KLRG2	A4D1S0	IFNA10.14128.121	0.0334308	0.785084	0.865772
CCL11.5301.7	Eotaxin	CCL11	P51671	IFNA10.14128.121	0.0333577	0.785543	0.86588
APOE.2418.55	Apo E	APOE	P02649	IFNA10.14128.121	0.0332846	0.786001	0.866187
CTHRC1.15467.10	CTHR1	CTHRC1	Q96CG8	IFNA10.14128.121	0.0331385	0.786919	0.866602
NUDT5.17761.2	NUDT5	NUDT5	Q9UKK9	IFNA10.14128.121	0.0328462	0.788754	0.86763
PROK1.2247.20	EG-VEGF	PROK1	P58294	IFNA10.14128.121	0.0327366	0.789443	0.868189
PCDH10.8780.2	PCD10	PCDH10	Q9P2E7	IFNA10.14128.121	0.0324077	0.79151	0.870064
[truncated: 2,809 more rows]

## Sheet: IFNA16
Spearman correlations between indicated IFN ligand and SOMAscan proteomics
Aptamer Name	Protein(s)	GeneSymbol(s)	UniProt ID(s)	IFN ligand	rho	p-value	FDR q-value (BH)
SLC4A8.12798.46	S4A8	SLC4A8	Q2Y0W8	IFNA16.6421.52	0.52057	4.53674e-06	0.0218081
LMAN2.7638.30	Lectin, mannose-binding 2	LMAN2	Q12907	IFNA16.6421.52	0.449141	0.000108347	0.260413
UBE2T.12400.25	UBE2T	UBE2T	Q9NPD8	IFNA16.6421.52	0.376544	0.00142809	0.999733
CENPW.8864.59	CENPW	CENPW	Q5EE01	IFNA16.6421.52	0.373694	0.00156229	0.999733
PPM1D.11315.148	PPM1D	PPM1D	O15297	IFNA16.6421.52	0.35992	0.00238472	0.999733
BDP1.8929.7	BDP1	BDP1	A6H8Y1	IFNA16.6421.52	0.355608	0.00271209	0.999733
FKBP6.12529.32	FKBP6	FKBP6	O75344	IFNA16.6421.52	0.354731	0.00278338	0.999733
TPM1.5033.27	Tropomyosin 1 alpha chain	TPM1	P09493	IFNA16.6421.52	0.342784	0.00393575	0.999733
SPATA31D4.9524.46	S31D4	SPATA31D4	Q6ZUB0	IFNA16.6421.52	0.335294	0.00485804	0.999733
C2orf66.5677.15	CB066	C2orf66	Q6UXQ4	IFNA16.6421.52	0.333065	0.00516708	0.999733
PTTG1.17727.1	Securin	PTTG1	O95997	IFNA16.6421.52	0.328279	0.00589007	0.999733
UMODL1.9114.84	UROL1	UMODL1	Q5DID0	IFNA16.6421.52	0.325722	0.00631179	0.999733
RUFY1.11425.31	RUFY1	RUFY1	Q96T51	IFNA16.6421.52	0.325466	0.00635539	0.999733
SOCS3.11440.58	SOCS-3	SOCS3	O14543	IFNA16.6421.52	0.323493	0.00670072	0.999733
SLC14A1.13430.50	UT1	SLC14A1	Q13336	IFNA16.6421.52	0.322689	0.00684607	0.999733
PIWIL1.12793.4	PIWL1	PIWIL1	Q96J94	IFNA16.6421.52	0.320095	0.00733421	0.999733
DDIT4.17817.22	DDIT4	DDIT4	Q9NX09	IFNA16.6421.52	0.319693	0.0074125	0.999733
NAB1.13933.276	NAB1	NAB1	Q13506	IFNA16.6421.52	0.319547	0.00744115	0.999733
SLC6A14.13053.6	S6A14	SLC6A14	Q9UN76	IFNA16.6421.52	0.318049	0.00774048	0.999733
PRLH.6543.182	PRRP	PRLH	P81277	IFNA16.6421.52	0.316697	0.0080196	0.999733
CDH3.2643.57	P-Cadherin	CDH3	P22223	IFNA16.6421.52	0.315418	0.0082917	0.999733
BIRC3.4973.18	cIAP-2	BIRC3	Q13489	IFNA16.6421.52	0.315236	0.00833123	0.999733
CCDC51.12790.10	CCD51	CCDC51	Q96ER9	IFNA16.6421.52	0.313263	0.00876869	0.999733
JPH3.9089.77	JPH3	JPH3	Q8WXH2	IFNA16.6421.52	0.311399	0.00920013	0.999733
PPARGC1A.11825.27	PRGC1	PPARGC1A	Q9UBK2	IFNA16.6421.52	0.309719	0.00960503	0.999733
MTX2.8839.4	Metaxin-2	MTX2	O75431	IFNA16.6421.52	0.308403	0.00993266	0.999733
PFDN1.19242.21	PFD1	PFDN1	O60925	IFNA16.6421.52	0.304421	0.0109847	0.999733
CPZ.6493.9	CBPZ	CPZ	Q66K79	IFNA16.6421.52	0.303434	0.0112598	0.999733
CLPSL2.7767.1	CF126	CLPSL2	Q6UWE3	IFNA16.6421.52	0.297004	0.0132037	0.999733
SIGLEC12.8352.26	SIG12	SIGLEC12	Q96PQ1	IFNA16.6421.52	0.296712	0.0132986	0.999733
IL2RA.3151.6	IL-2 sRa	IL2RA	P01589	IFNA16.6421.52	0.295068	0.0138432	0.999733
WFDC8.7147.35	WFDC8	WFDC8	Q8IUA0	IFNA16.6421.52	0.292583	0.0147027	0.999733
IQCF3.13439.6	IQCF3	IQCF3	P0C7M6	IFNA16.6421.52	0.292364	0.0147807	0.999733
LRRC4B.11911.13	LRC4B	LRRC4B	Q9NT99	IFNA16.6421.52	0.288345	0.016275	0.999733
FAM19A4.6511.17	F19A4	FAM19A4	Q96LR4	IFNA16.6421.52	0.288016	0.0164029	0.999733
CRISP2.9282.12	CRIS2	CRISP2	P16562	IFNA16.6421.52	0.28798	0.0164171	0.999733
LRRC37A2.8897.3	L37A2	LRRC37A2	A6NM11	IFNA16.6421.52	0.286189	0.0171288	0.999733
FAM19A3.7839.99	F19A3	FAM19A3	Q7Z5A8	IFNA16.6421.52	0.285897	0.0172474	0.999733
ARHGEF2.12848.9	ARHG2	ARHGEF2	Q92974	IFNA16.6421.52	0.285312	0.0174869	0.999733
ATP5J2.11539.4	ATPK	ATP5J2	P56134	IFNA16.6421.52	0.282828	0.0185365	0.999733
CNGA2.12872.35	CNGA2	CNGA2	Q16280	IFNA16.6421.52	0.282718	0.0185841	0.999733
C1QTNF9.16605.2	C1T9A	C1QTNF9	P0C862	IFNA16.6421.52	0.28228	0.0187752	0.999733
MGA.11587.5	MGAP	MGA	Q8IWI9	IFNA16.6421.52	0.281951	0.0189197	0.999733
IRF2.12801.33	IRF2	IRF2	P14316	IFNA16.6421.52	0.279357	0.0200929	0.999733
SYT2.9577.26	SYT2	SYT2	Q8N9I0	IFNA16.6421.52	0.278809	0.0203486	0.999733
RS1.6497.10	XLRS1	RS1	O15537	IFNA16.6421.52	0.27669	0.0213634	0.999733
NPFF.5617.41	NPFF	NPFF	O15130	IFNA16.6421.52	0.27658	0.021417	0.999733
MUL1.9315.16	MUL1	MUL1	Q969V5	IFNA16.6421.52	0.276471	0.0214708	0.999733
CREB3L1.11198.37	CR3L1	CREB3L1	Q96BA8	IFNA16.6421.52	0.274717	0.0223466	0.999733
THRA.12527.50	THA	THRA	P10827	IFNA16.6421.52	0.273146	0.0231568	0.999733
DNAJC4.8653.132	DNJC4	DNAJC4	Q9NNZ3	IFNA16.6421.52	0.272232	0.0236392	0.999733
CTNNA2.9872.23	CTNA2	CTNNA2	P26232	IFNA16.6421.52	0.27205	0.0237367	0.999733
CD300LF.5623.11	CLM1	CD300LF	Q8TDQ1	IFNA16.6421.52	0.271794	0.0238737	0.999733
BRAT1.10876.300	BRAT1	BRAT1	Q6PJG6	IFNA16.6421.52	0.271538	0.0240115	0.999733
NEURL4.13468.5	NEUL4	NEURL4	Q96JN8	IFNA16.6421.52	0.269017	0.0254056	0.999733
HBZ.6919.3	HBAZ	HBZ	P02008	IFNA16.6421.52	0.268579	0.0256549	0.999733
SYNGR3.13375.48	SNG3	SYNGR3	O43761	IFNA16.6421.52	0.26836	0.0257803	0.999733
SPSB1.13942.140	SPSB1	SPSB1	Q96BD6	IFNA16.6421.52	0.267738	0.0261385	0.999733
CDH7.7959.34	CADH7	CDH7	Q9ULB5	IFNA16.6421.52	0.267117	0.0265009	0.999733
GCK.12960.9	HXK4	GCK	P35557	IFNA16.6421.52	0.26529	0.0275914	0.999733
VRK1.12553.5	VRK1	VRK1	Q99986	IFNA16.6421.52	0.265035	0.0277471	0.999733
GEM.12817.1	GEM	GEM	P55040	IFNA16.6421.52	0.264158	0.0282863	0.999733
LEPR.5400.52	sLeptin R	LEPR	P48357	IFNA16.6421.52	0.261125	0.0302199	0.999733
TINF2.10638.1	TINF2	TINF2	Q9BSI4	IFNA16.6421.52	0.25981	0.0310925	0.999733
LILRB3.11334.7	LIRB3	LILRB3	O75022	IFNA16.6421.52	0.259006	0.031636	0.999733
TMPRSS6.11239.49	TMPS6	TMPRSS6	Q8IU80	IFNA16.6421.52	0.257326	0.0327983	0.999733
MINOS1.7956.11	MOS1	MINOS1	Q5TGZ0	IFNA16.6421.52	0.257143	0.0329267	0.999733
COPS2.14029.42	CSN2	COPS2	P61201	IFNA16.6421.52	0.256083	0.0336801	0.999733
KDR.3651.50	VEGF sR2	KDR	P35968	IFNA16.6421.52	0.255974	0.0337589	0.999733
ACBD7.13563.259	ACBD7	ACBD7	Q8N6N7	IFNA16.6421.52	0.255645	0.033996	0.999733
PKLR.15607.56	KPYR	PKLR	P30613	IFNA16.6421.52	0.254914	0.0345281	0.999733
SERPINA4.3449.58	Kallistatin	SERPINA4	P29622	IFNA16.6421.52	0.254585	0.0347698	0.999733
UGP2.13939.14	UGPA1	UGP2	Q16851	IFNA16.6421.52	0.254001	0.0352029	0.999733
ITGB7.11205.10	Integrin beta-7	ITGB7	P26010	IFNA16.6421.52	0.253489	0.0355856	0.999733
GDF11.MSTN.2765.4	GDF-11/8	GDF11 MSTN	O95390 O14793	IFNA16.6421.52	0.25243	0.0363894	0.999733
IRF1.17462.19	IRF1	IRF1	P10914	IFNA16.6421.52	0.252357	0.0364454	0.999733
PCDHGC3.7859.21	PCDGK	PCDHGC3	Q9UN70	IFNA16.6421.52	0.251735	0.0369241	0.999733
CES1.15487.164	carboxylesterase, liver	CES1	P23141	IFNA16.6421.52	0.250822	0.0376377	0.999733
PVRL3.13557.3	Nectin 3	PVRL3	Q9NQS3	IFNA16.6421.52	0.250384	0.0379843	0.999733
ZNF275.9609.25	ZN275	ZNF275	Q9NSD4	IFNA16.6421.52	0.249799	0.0384505	0.999733
STMN4.6267.51	STMN4	STMN4	Q9H169	IFNA16.6421.52	0.249178	0.038951	0.999733
SLC35G2.13501.10	S35G2	SLC35G2	Q8TBE7	IFNA16.6421.52	0.248082	0.0398476	0.999733
ENTHD2.7947.19	AP4AT	ENTHD2	Q96N21	IFNA16.6421.52	0.247095	0.040669	0.999733
RND3.15439.21	RND3	RND3	P61587	IFNA16.6421.52	0.246547	0.0411314	0.999733
NR1H2.9016.12	NR1H2	NR1H2	P55055	IFNA16.6421.52	0.245597	0.0419431	0.999733
ALDOC.9876.20	aldolase C	ALDOC	P09972	IFNA16.6421.52	0.245195	0.0422905	0.999733
C1GALT1C1.5735.54	C1GLC	C1GALT1C1	Q96EU7	IFNA16.6421.52	0.244026	0.0433147	0.999733
GNAS.5757.45	GNAS3	GNAS	O95467	IFNA16.6421.52	0.241688	0.0454246	0.999733
CARD17.18267.74	CAR17	CARD17	Q5XLA6	IFNA16.6421.52	0.241469	0.0456266	0.999733
NDUFB11.7747.47	NDUBB	NDUFB11	Q9NX14	IFNA16.6421.52	0.241396	0.0456941	0.999733
FAM189A2.5719.66	CI061	FAM189A2	Q15884	IFNA16.6421.52	0.240994	0.046067	0.999733
SEMA4F.9932.49	SEM4F	SEMA4F	O95754	IFNA16.6421.52	0.240628	0.0464081	0.999733
BNIP3.7045.4	BNIP3	BNIP3	Q12983	IFNA16.6421.52	0.2403	0.0467168	0.999733
TBP.2875.15	TBP	TBP	P20226	IFNA16.6421.52	0.240153	0.0468546	0.999733
IQCF1.7991.54	IQCF1	IQCF1	Q8N6M8	IFNA16.6421.52	0.238144	0.0487831	0.999733
NR3C2.12931.16	MCR	NR3C2	P08235	IFNA16.6421.52	0.238107	0.0488187	0.999733
TFR2.11537.12	TFR2	TFR2	Q9UP52	IFNA16.6421.52	0.237998	0.0489258	0.999733
DCUN1D2.19511.8	DCNL2	DCUN1D2	Q6PH85	IFNA16.6421.52	0.237084	0.0498259	0.999733
MAPKAPK5.8382.47	MAPK5	MAPKAPK5	Q8IW41	IFNA16.6421.52	0.236317	0.0505923	0.999733
ADAMTS3.8845.2	ATS3	ADAMTS3	O15072	IFNA16.6421.52	0.236171	0.0507394	0.999733
RBM19.11468.15	RBM19	RBM19	Q9Y4C8	IFNA16.6421.52	0.236134	0.0507762	0.999733
ZNF134.12787.47	ZN134	ZNF134	P52741	IFNA16.6421.52	0.235659	0.0512569	0.999733
KCNMB3.8905.20	KCMB3	KCNMB3	Q9NPA1	IFNA16.6421.52	0.235623	0.0512941	0.999733
PVRIG.6464.40	PVRIG	PVRIG	Q6DKI7	IFNA16.6421.52	0.235038	0.0518912	0.999733
ITM2A.7765.15	ITM2A	ITM2A	O43736	IFNA16.6421.52	0.234892	0.0520413	0.999733
HIPK3.19329.31	HIPK3	HIPK3	Q9H422	IFNA16.6421.52	0.23449	0.0524561	0.999733
DNAJC27.12799.65	DJC27	DNAJC27	Q9NZQ0	IFNA16.6421.52	0.234198	0.0527595	0.999733
DVL2.13575.40	DVL2	DVL2	O14641	IFNA16.6421.52	0.234161	0.0527975	0.999733
MST1.4407.10	MSP	MST1	P26927	IFNA16.6421.52	0.233467	0.0535241	0.999733
CHST5.7020.13	CHST5	CHST5	Q9GZS9	IFNA16.6421.52	0.233285	0.0537167	0.999733
HPD.17509.6	HPPD	HPD	P32754	IFNA16.6421.52	0.232371	0.054688	0.999733
DCXR.17758.79	DCXR	DCXR	Q7Z4W1	IFNA16.6421.52	0.23186	0.0552382	0.999733
HS3ST5.10731.10	HS3S5	HS3ST5	Q8IZT8	IFNA16.6421.52	0.229594	0.0577291	0.999733
PBRM1.12518.289	PB1	PBRM1	Q86U86	IFNA16.6421.52	0.229266	0.0580982	0.999733
DMBT1.19212.4	DMBT1	DMBT1	Q9UGM3	IFNA16.6421.52	0.228498	0.0589667	0.999733
APLN.6622.90	APEL	APLN	Q9ULZ1	IFNA16.6421.52	0.228352	0.0591334	0.999733
PSG1.15631.18	PSG1	PSG1	P11464	IFNA16.6421.52	0.227768	0.0598037	0.999733
AKR1C1.12618.50	Aldo-keto reductase 1C1	AKR1C1	Q04828	IFNA16.6421.52	0.227256	0.0603953	0.999733
ALDH2.18381.16	ALDH-E2	ALDH2	P05091	IFNA16.6421.52	0.226598	0.0611629	0.999733
TMED4.9319.59	TMED4	TMED4	Q7Z7H5	IFNA16.6421.52	0.226598	0.0611629	0.999733
IFI16.12893.159	IP16	IFI16	Q16666	IFNA16.6421.52	0.226525	0.0612487	0.999733
ZNF566.12795.2	ZN566	ZNF566	Q969W8	IFNA16.6421.52	0.225868	0.0620251	0.999733
ST3GAL1.5657.28	SIA4A	ST3GAL1	Q11201	IFNA16.6421.52	0.22532	0.0626781	0.999733
RXFP1.14135.3	RXFP1	RXFP1	Q9HBX9	IFNA16.6421.52	0.223602	0.0647602	0.999733
NRCAM.5109.24	Nr-CAM	NRCAM	Q92823	IFNA16.6421.52	0.222214	0.0664842	0.999733
ATP4B.9994.217	ATP4B	ATP4B	P51164	IFNA16.6421.52	0.221958	0.0668057	0.999733
GPR68.12503.5	SPR1	GPR68	Q15743	IFNA16.6421.52	0.221483	0.0674062	0.999733
NFKBIA.19209.6	IKB-alpha	NFKBIA	P25963	IFNA16.6421.52	0.221008	0.0680111	0.999733
PHF3.11544.39	PHF3	PHF3	Q92576	IFNA16.6421.52	0.220899	0.0681513	0.999733
EXTL2.6528.95	EXTL2	EXTL2	Q9UBQ6	IFNA16.6421.52	0.220643	0.0684793	0.999733
ACVR1B.2806.49	Activin RIB	ACVR1B	P36896	IFNA16.6421.52	0.220387	0.0688086	0.999733
HN1.19335.2	HN1	HN1	Q9UK76	IFNA16.6421.52	0.219949	0.0693761	0.999733
RLN3.6027.31	REL3	RLN3	Q8WXF3	IFNA16.6421.52	0.219547	0.0698995	0.999733
ZPLD1.5590.11	ZPLD1	ZPLD1	Q8TCW7	IFNA16.6421.52	0.219437	0.0700428	0.999733
IL17D.4136.40	IL-17D	IL17D	Q8TAD2	IFNA16.6421.52	0.218889	0.0707629	0.999733
OPTC.15430.165	OPT	OPTC	Q9UBM4	IFNA16.6421.52	0.218889	0.0707629	0.999733
CA1.4969.2	Carbonic anhydrase I	CA1	P00915	IFNA16.6421.52	0.218743	0.070956	0.999733
OTC.15431.31	OTCase	OTC	P00480	IFNA16.6421.52	0.218305	0.0715376	0.999733
PARP16.7881.244	PAR16	PARP16	Q8N5Y8	IFNA16.6421.52	0.216916	0.0734046	0.999733
CSNK2B.11330.15	CSK2B	CSNK2B	P67870	IFNA16.6421.52	0.216551	0.0739023	0.999733
TMOD1.12595.11	TMOD1	TMOD1	P28289	IFNA16.6421.52	0.216441	0.0740521	0.999733
FAM162B.11163.7	F162B	FAM162B	Q5T6X4	IFNA16.6421.52	0.216222	0.0743525	0.999733
TGM2.18934.50	Tissue transglutaminase	TGM2	P21980	IFNA16.6421.52	0.215893	0.074805	0.999733
MSTN.14583.49	Myostatin	MSTN	O14793	IFNA16.6421.52	0.215638	0.0751584	0.999733
FOXL2.11375.49	FOXL2	FOXL2	P58012	IFNA16.6421.52	0.215564	0.0752596	0.999733
RAMP3.15437.11	RAMP3	RAMP3	O60896	IFNA16.6421.52	0.214395	0.076894	0.999733
RPS27A.4474.19	Ubiquitin	RPS27A	P62979	IFNA16.6421.52	0.214322	0.0769971	0.999733
DEFB116.11144.10	DB116	DEFB116	Q30KQ4	IFNA16.6421.52	0.213482	0.0781905	0.999733
ALDH1A1.11265.8	Retinal dehydrogenase 1	ALDH1A1	P00352	IFNA16.6421.52	0.213445	0.0782427	0.999733
ZNF410.12843.6	ZN410	ZNF410	Q86VK4	IFNA16.6421.52	0.213153	0.0786614	0.999733
GNPDA1.8909.77	GNPI1	GNPDA1	P46926	IFNA16.6421.52	0.212532	0.0795572	0.999733
IL19.3035.80	IL-19	IL19	Q9UHD0	IFNA16.6421.52	0.212422	0.0797161	0.999733
HOGA1.10024.44	HOGA1	HOGA1	Q86XE5	IFNA16.6421.52	0.211582	0.0809428	0.999733
NRAS.10531.18	RASN	NRAS	P01111	IFNA16.6421.52	0.211545	0.0809964	0.999733
C1QA.C1QB.C1QC.2753.2	C1q	C1QA C1QB C1QC	P02745 P02746 P02747	IFNA16.6421.52	0.210961	0.081859	0.999733
ZHX1.12751.26	ZHX1	ZHX1	Q9UKY1	IFNA16.6421.52	0.210924	0.0819132	0.999733
INHBC.15686.49	INHBC	INHBC	P55103	IFNA16.6421.52	0.209865	0.083496	0.999733
C22orf15.7073.69	CV015	C22orf15	Q8WYQ4	IFNA16.6421.52	0.209499	0.0840474	0.999733
CA8.11390.24	Carbonic Anhydrase VIII	CA8	P35219	IFNA16.6421.52	0.209426	0.084158	0.999733
TLR1.11149.3	TLR1	TLR1	Q15399	IFNA16.6421.52	0.20939	0.0842134	0.999733
TPST2.8024.64	TPST2	TPST2	O60704	IFNA16.6421.52	0.209353	0.0842688	0.999733
PSME1.5918.5	PSME1	PSME1	Q06323	IFNA16.6421.52	0.208842	0.0850472	0.999733
DIMT1.12694.28	DIM1	DIMT1	Q9UNQ2	IFNA16.6421.52	0.208476	0.0856066	0.999733
ARSB.3172.28	ARSB	ARSB	P15848	IFNA16.6421.52	0.208403	0.0857189	0.999733
C1orf210.8088.56	CA210	C1orf210	Q8IVY1	IFNA16.6421.52	0.207928	0.0864513	0.999733
ERCC1.12585.39	ERCC1	ERCC1	P07992	IFNA16.6421.52	0.207782	0.0866776	0.999733
H1FX.12709.63	H1X	H1FX	Q92522	IFNA16.6421.52	0.207709	0.086791	0.999733
F2.5316.54	Prothrombin	F2	P00734	IFNA16.6421.52	0.20559	0.0901293	0.999733
UNC93B1.13487.24	UN93B	UNC93B1	Q9H1C4	IFNA16.6421.52	0.205188	0.0907736	0.999733
GMDS.18337.4	GMDS	GMDS	O60547	IFNA16.6421.52	0.204531	0.0918358	0.999733
TOX3.12717.65	TOX3	TOX3	O15405	IFNA16.6421.52	0.204348	0.0921326	0.999733
AQP4.11363.58	AQP4	AQP4	P55087	IFNA16.6421.52	0.203836	0.0929677	0.999733
ISG15.14151.4	UCRP	ISG15	P05161	IFNA16.6421.52	0.20369	0.0932073	0.999733
CNDP1.5456.59	CNDP1	CNDP1	Q96KN2	IFNA16.6421.52	0.203654	0.0932673	0.999733
CNTN5.3299.29	Contactin-5	CNTN5	O94779	IFNA16.6421.52	0.203434	0.0936279	0.999733
C2.3186.2	C2	C2	P06681	IFNA16.6421.52	0.202521	0.0951421	0.999733
PLEKHA4.10939.16	PKHA4	PLEKHA4	Q9H4M7	IFNA16.6421.52	0.201206	0.0973562	0.999733
ASTL.7993.23	ASTL	ASTL	Q6HA08	IFNA16.6421.52	0.200913	0.0978536	0.999733
NMS.9503.1	NMS	NMS	Q5H8A3	IFNA16.6421.52	0.199269	0.100689	0.999733
LILRB4.6453.70	LIRB4	LILRB4	Q8NHJ6	IFNA16.6421.52	0.198977	0.101199	0.999733
SCAMP5.13509.5	SCAM5	SCAMP5	Q8TAC9	IFNA16.6421.52	0.198977	0.101199	0.999733
SERPINA7.2706.69	Thyroxine-Binding Globulin	SERPINA7	P05543	IFNA16.6421.52	0.198867	0.101391	0.999733
NANP.16863.47	NANP	NANP	Q8TBE9	IFNA16.6421.52	0.198721	0.101648	0.999733
LILRB5.7015.8	LIRB5	LILRB5	O75023	IFNA16.6421.52	0.198356	0.102291	0.999733
NPS.6390.18	NPS	NPS	P0C0P6	IFNA16.6421.52	0.197844	0.103197	0.999733
SUB1.19236.24	TCP4	SUB1	P53999	IFNA16.6421.52	0.197187	0.104371	0.999733
PARK2.13013.41	PRKN2	PARK2	O60260	IFNA16.6421.52	0.196894	0.104896	0.999733
EPB41.4706.17	41	EPB41	P11171	IFNA16.6421.52	0.196858	0.104962	0.999733
PRDX6.5018.68	Peroxiredoxin-6	PRDX6	P30041	IFNA16.6421.52	0.196821	0.105028	0.999733
POLD4.19159.9	DNA polymerase subunit delta 4	POLD4	Q9HCU8	IFNA16.6421.52	0.196493	0.105622	0.999733
PSMB4.18340.2	Proteasome beta chain	PSMB4	P28070	IFNA16.6421.52	0.196018	0.106484	0.999733
DGCR14.11356.19	DGC14	DGCR14	Q96DF8	IFNA16.6421.52	0.195287	0.107821	0.999733
BCCIP.18304.19	BCCIP	BCCIP	Q9P287	IFNA16.6421.52	0.194775	0.108765	0.999733
PACSIN3.14674.63	PACN3	PACSIN3	Q9UKS6	IFNA16.6421.52	0.19441	0.109443	0.999733
NLGN2.9027.10	NLGN2	NLGN2	Q8NFZ4	IFNA16.6421.52	0.193789	0.110603	0.999733
PLG.4151.6	Plasminogen	PLG	P00747	IFNA16.6421.52	0.193679	0.110809	0.999733
AZU1.14713.46	Azurocidin	AZU1	P20160	IFNA16.6421.52	0.193387	0.111359	0.999733
PRL.2585.2	PRL	PRL	P01236	IFNA16.6421.52	0.193022	0.112049	0.999733
G0S2.8931.124	G0S2	G0S2	P27469	IFNA16.6421.52	0.192729	0.112604	0.999733
CSDE1.12735.39	CSDE1	CSDE1	O75534	IFNA16.6421.52	0.192583	0.112882	0.999733
CBS.10086.39	CBS	CBS	P35520	IFNA16.6421.52	0.191779	0.114422	0.999733
RPIA.12333.87	RPIA	RPIA	P49247	IFNA16.6421.52	0.191487	0.114985	0.999733
OPALIN.7736.28	OPALI	OPALIN	Q96PE5	IFNA16.6421.52	0.191414	0.115127	0.999733
XCL2.15617.8	lymphotactin beta	XCL2	Q9UBD3	IFNA16.6421.52	0.191304	0.115339	0.999733
CD99L2.10539.30	C99L2	CD99L2	Q8TCZ2	IFNA16.6421.52	0.191158	0.115622	0.999733
ARL9.18416.3	ARL9	ARL9	Q6T311	IFNA16.6421.52	0.19072	0.116475	0.999733
GAPDHS.8004.15	G3PT	GAPDHS	O14556	IFNA16.6421.52	0.190574	0.116761	0.999733
NHP2L1.13602.6	NH2L1	NHP2L1	P55769	IFNA16.6421.52	0.190537	0.116832	0.999733
HS6ST3.18896.23	H6ST3	HS6ST3	Q8IZP7	IFNA16.6421.52	0.190318	0.117262	0.999733
HTR2A.13556.28	5HT2A	HTR2A	P28223	IFNA16.6421.52	0.190172	0.117549	0.999733
SERPINA6.4785.30	CBG	SERPINA6	P08185	IFNA16.6421.52	0.190172	0.117549	0.999733
RNASEH1.8470.213	RNase H1	RNASEH1	O60930	IFNA16.6421.52	0.189879	0.118124	0.999733
DEFB1.6629.3	HBD-1	DEFB1	P60022	IFNA16.6421.52	0.18966	0.118557	0.999733
PLG.3710.49	Angiostatin	PLG	P00747	IFNA16.6421.52	0.18966	0.118557	0.999733
GRAP2.5265.12	GRB2-related adapter protein 2	GRAP2	O75791	IFNA16.6421.52	0.189368	0.119136	0.999733
THBS2.14111.15	TSP2	THBS2	P35442	IFNA16.6421.52	0.189331	0.119209	0.999733
KCNAB2.10015.119	KCAB2	KCNAB2	Q13303	IFNA16.6421.52	0.189185	0.1195	0.999733
CARS.14098.28	SYCC	CARS	P49589	IFNA16.6421.52	0.188345	0.121181	0.999733
CPA2.9276.7	CBPA2	CPA2	P48052	IFNA16.6421.52	0.188089	0.121696	0.999733
TMPRSS11D.6547.83	TM11D	TMPRSS11D	O60235	IFNA16.6421.52	0.188089	0.121696	0.999733
SIGLEC8.7864.3	SIGL8	SIGLEC8	Q9NYZ4	IFNA16.6421.52	0.187906	0.122066	0.999733
TENM3.11107.25	TEN3	TENM3	Q9P273	IFNA16.6421.52	0.187906	0.122066	0.999733
KIF22.12734.112	KIF22	KIF22	Q14807	IFNA16.6421.52	0.187687	0.12251	0.999733
FCGR3B.3311.27	FCG3B	FCGR3B	O75015	IFNA16.6421.52	0.187066	0.123775	0.999733
NOTUM.8252.2	NOTUM	NOTUM	Q6P988	IFNA16.6421.52	0.187066	0.123775	0.999733
SRP19.18257.64	SRP19	SRP19	P09132	IFNA16.6421.52	0.186628	0.124673	0.999733
NRAC.13464.8	NRAC	NRAC	Q8N912	IFNA16.6421.52	0.186555	0.124824	0.999733
APCS.2474.54	SAP	APCS	P02743	IFNA16.6421.52	0.18608	0.125804	0.999733
MCF2L.13934.3	MCF2L	MCF2L	O15068	IFNA16.6421.52	0.18608	0.125804	0.999733
NCL.13655.34	Nucleolin	NCL	P19338	IFNA16.6421.52	0.18608	0.125804	0.999733
PDK2.12651.21	PDK2	PDK2	Q15119	IFNA16.6421.52	0.18586	0.126258	0.999733
ZG16.8219.14	ZG16	ZG16	O60844	IFNA16.6421.52	0.185605	0.12679	0.999733
MYB.11618.83	MYB	MYB	P10242	IFNA16.6421.52	0.185385	0.127247	0.999733
SAP18.12830.4	SAP18	SAP18	O00422	IFNA16.6421.52	0.185349	0.127324	0.999733
PFKM.17384.110	K6PF	PFKM	P08237	IFNA16.6421.52	0.184984	0.128089	0.999733
IARS.12815.9	SYIC	IARS	P41252	IFNA16.6421.52	0.184947	0.128165	0.999733
MFAP3L.8837.8	MFA3L	MFAP3L	O75121	IFNA16.6421.52	0.184764	0.128549	0.999733
CCDC101.12788.6	SGF29	CCDC101	Q96ES7	IFNA16.6421.52	0.184436	0.129243	0.999733
BGLAP.11067.13	Osteocalcin	BGLAP	P02818	IFNA16.6421.52	0.18407	0.130016	0.999733
GALP.9398.30	GALP	GALP	Q9UBC7	IFNA16.6421.52	0.18407	0.130016	0.999733
PPARA.12954.71	PPARa	PPARA	Q07869	IFNA16.6421.52	0.183778	0.130638	0.999733
TMEM9.8597.1	TMEM9	TMEM9	Q9P0T7	IFNA16.6421.52	0.183449	0.13134	0.999733
ASL.11241.8	ARLY	ASL	P04424	IFNA16.6421.52	0.183339	0.131574	0.999733
HSPA1A.11157.35	HSP 70	HSPA1A	P0DMV8	IFNA16.6421.52	0.18312	0.132044	0.999733
PCDHA7.8758.2	PCDA7	PCDHA7	Q9UN72	IFNA16.6421.52	0.18312	0.132044	0.999733
HBQ1.18198.51	HBAT	HBQ1	P09105	IFNA16.6421.52	0.182572	0.133225	0.999733
RPS3.5026.66	RS3	RPS3	P23396	IFNA16.6421.52	0.182499	0.133383	0.999733
CLU.4542.24	Clusterin	CLU	P10909	IFNA16.6421.52	0.182426	0.133542	0.999733
GLP1R.13085.18	GLP1R	GLP1R	P43220	IFNA16.6421.52	0.182353	0.1337	0.999733
UROD.19289.29	DCUP	UROD	P06132	IFNA16.6421.52	0.182207	0.134017	0.999733
HPRT1.19290.5	HPRT	HPRT1	P00492	IFNA16.6421.52	0.182134	0.134176	0.999733
NDST1.6927.7	NDST1	NDST1	P52848	IFNA16.6421.52	0.182024	0.134414	0.999733
SERF1A.7842.52	SERF1	SERF1A	O75920	IFNA16.6421.52	0.18133	0.135932	0.999733
CTRB1.5671.1	Chymotrypsin	CTRB1	P17538	IFNA16.6421.52	0.181293	0.136012	0.999733
SET.5364.7	SET	SET	Q01105	IFNA16.6421.52	0.181257	0.136092	0.999733
SUV420H2.12452.32	SV422	SUV420H2	Q86Y97	IFNA16.6421.52	0.180526	0.137705	0.999733
GSN.16607.78	Gelsolin	GSN	P06396	IFNA16.6421.52	0.180051	0.138761	0.999733
ANKRD54.18404.22	ANR54	ANKRD54	Q6NXT1	IFNA16.6421.52	0.179978	0.138924	0.999733
SEZ6L2.3867.49	SE6L2	SEZ6L2	Q6UXD5	IFNA16.6421.52	0.179905	0.139087	0.999733
CLEC12A.11187.11	CL12A	CLEC12A	Q5QGZ9	IFNA16.6421.52	0.179868	0.139168	0.999733
UTS2R.13530.5	UR2R	UTS2R	Q9UKP6	IFNA16.6421.52	0.179795	0.139332	0.999733
HSF1.11616.9	HSF1	HSF1	Q00613	IFNA16.6421.52	0.179284	0.140479	0.999733
CSNK2A1.3427.63	CSK21	CSNK2A1	P68400	IFNA16.6421.52	0.179065	0.140973	0.999733
RPS7.3864.5	RS7	RPS7	P62081	IFNA16.6421.52	0.178444	0.14238	0.999733
KCNF1.12834.3	KCNF1	KCNF1	Q9H3M0	IFNA16.6421.52	0.178078	0.143212	0.999733
CDH6.16312.45	Cadherin-6	CDH6	P55285	IFNA16.6421.52	0.177969	0.143462	0.999733
CAT.3488.64	Catalase	CAT	P04040	IFNA16.6421.52	0.177896	0.143629	0.999733
ZNF175.12716.3	ZN175	ZNF175	Q9Y473	IFNA16.6421.52	0.177822	0.143797	0.999733
MUTED.19116.1	MUTED	MUTED	Q8TDH9	IFNA16.6421.52	0.177749	0.143964	0.999733
BAGE3.6442.6	BAGE3	BAGE3	Q86Y29	IFNA16.6421.52	0.177457	0.144635	0.999733
BTD.15644.1	Biotinidase	BTD	P43251	IFNA16.6421.52	0.177421	0.144719	0.999733
RNF148.9955.40	RN148	RNF148	Q8N7C7	IFNA16.6421.52	0.177201	0.145224	0.999733
SEMA3A.3222.11	Semaphorin 3A	SEMA3A	Q14563	IFNA16.6421.52	0.177128	0.145393	0.999733
CNRIP1.18218.48	CB032	CNRIP1	Q96F85	IFNA16.6421.52	0.177092	0.145477	0.999733
PECR.17776.15	PECR	PECR	Q9BY49	IFNA16.6421.52	0.176726	0.146323	0.999733
CPD.7917.17	CBPD	CPD	O75976	IFNA16.6421.52	0.17669	0.146408	0.999733
SERPINA5.3389.7	PCI	SERPINA5	P05154	IFNA16.6421.52	0.176434	0.147003	0.999733
LGR5.16296.43	LGR5	LGR5	O75473	IFNA16.6421.52	0.176251	0.147428	0.999733
INSL6.5754.76	INSL6	INSL6	Q9Y581	IFNA16.6421.52	0.176105	0.14777	0.999733
SPARCL1.4467.49	SPARCL1	SPARCL1	Q14515	IFNA16.6421.52	0.175923	0.148197	0.999733
PCNA.19364.163	PCNA	PCNA	P12004	IFNA16.6421.52	0.175776	0.14854	0.999733
TCEA1.18204.1	TCEA1	TCEA1	P23193	IFNA16.6421.52	0.175484	0.149227	0.999733
C10orf35.8220.15	CJ035	C10orf35	Q96D05	IFNA16.6421.52	0.174863	0.150694	0.999733
SKP1.3902.21	SKP1	SKP1	P63208	IFNA16.6421.52	0.17468	0.151128	0.999733
LGALS3BP.5000.52	LG3BP	LGALS3BP	Q08380	IFNA16.6421.52	0.174498	0.151563	0.999733
SNRPB2.17364.8	RU2B	SNRPB2	P08579	IFNA16.6421.52	0.174388	0.151824	0.999733
AKR1C3.17377.1	Aldose reductase-like C3	AKR1C3	P42330	IFNA16.6421.52	0.174242	0.152173	0.999733
ADAM17.8882.1	ADAM 17	ADAM17	P78536	IFNA16.6421.52	0.173986	0.152785	0.999733
SERAC1.8985.13	SRAC1	SERAC1	Q96JX3	IFNA16.6421.52	0.173621	0.153662	0.999733
AK1.5012.67	Myokinase, human	AK1	P00568	IFNA16.6421.52	0.173511	0.153926	0.999733
BMX.3414.40	BMX	BMX	P51813	IFNA16.6421.52	0.173402	0.15419	0.999733
NAPA.4292.5	SNAA	NAPA	P54920	IFNA16.6421.52	0.173255	0.154543	0.999733
BPIFA1.6473.55	PLUNC	BPIFA1	Q9NP55	IFNA16.6421.52	0.173146	0.154808	0.999733
WFIKKN1.3191.50	WFKN1	WFIKKN1	Q96NZ8	IFNA16.6421.52	0.173109	0.154896	0.999733
MVK.11391.69	MVK	MVK	Q03426	IFNA16.6421.52	0.17278	0.155694	0.999733
B4GALT3.6921.24	B4GT3	B4GALT3	O60512	IFNA16.6421.52	0.172488	0.156405	0.999733
HIF1AN.17199.43	HIF1N	HIF1AN	Q9NWT6	IFNA16.6421.52	0.172269	0.15694	0.999733
ZNF23.11565.58	ZNF23	ZNF23	P17027	IFNA16.6421.52	0.171977	0.157656	0.999733
SAP30.12888.18	SAP30	SAP30	O75446	IFNA16.6421.52	0.171794	0.158104	0.999733
TPP1.17691.1	TPP1	TPP1	O14773	IFNA16.6421.52	0.171757	0.158194	0.999733
ACE2.2805.6	ACE2	ACE2	Q9BYF1	IFNA16.6421.52	0.171684	0.158374	0.999733
NSF.13992.12	NSF	NSF	P46459	IFNA16.6421.52	0.171246	0.159456	0.999733
CRH.5614.44	CRH	CRH	P06850	IFNA16.6421.52	0.171136	0.159727	0.999733
TNFRSF18.11837.7	GITR	TNFRSF18	Q9Y5U5	IFNA16.6421.52	0.171136	0.159727	0.999733
GZMM.5704.74	Granzyme M	GZMM	P51124	IFNA16.6421.52	0.171063	0.159908	0.999733
CLEC3B.5701.81	Tetranectin	CLEC3B	P05452	IFNA16.6421.52	0.170917	0.16027	0.999733
SH3GLB2.18222.34	SHLB2	SH3GLB2	Q9NR46	IFNA16.6421.52	0.170588	0.161088	0.999733
BRSK2.9790.28	BR serine/threonine kinase 2	BRSK2	Q8IWQ3	IFNA16.6421.52	0.170552	0.161179	0.999733
NELL1.6544.33	NELL1	NELL1	Q92832	IFNA16.6421.52	0.170296	0.161818	0.999733
BAG1.17195.43	BAG-1	BAG1	Q99933	IFNA16.6421.52	0.169967	0.162641	0.999733
CER1.6230.56	CER1	CER1	O95813	IFNA16.6421.52	0.169931	0.162733	0.999733
HERC5.12934.1	HERC5	HERC5	Q9UII4	IFNA16.6421.52	0.169711	0.163284	0.999733
CTSF.9212.22	CATF	CTSF	Q9UBX1	IFNA16.6421.52	0.169492	0.163837	0.999733
SYTL4.11563.51	SYTL4	SYTL4	Q96C24	IFNA16.6421.52	0.169456	0.163929	0.999733
PSME2.17694.32	PSME2	PSME2	Q9UL46	IFNA16.6421.52	0.169419	0.164021	0.999733
ELANE.13671.40	Elastase	ELANE	P08246	IFNA16.6421.52	0.169383	0.164113	0.999733
GSS.15526.33	GSHB	GSS	P48637	IFNA16.6421.52	0.169273	0.16439	0.999733
ADPRHL2.17332.3	ARHL2	ADPRHL2	Q9NX46	IFNA16.6421.52	0.169163	0.164668	0.999733
DOCK9.14002.18	DOCK9	DOCK9	Q9BZ29	IFNA16.6421.52	0.169163	0.164668	0.999733
IGHM.IGJ.IGK.IGL.3069.52	IgM	IGHM IGJ IGK@ IGL@	P01871	IFNA16.6421.52	0.169054	0.164946	0.999733
PIGR.3216.2	PIGR	PIGR	P01833	IFNA16.6421.52	0.169017	0.165038	0.999733
FAM24B.8775.61	FA24B	FAM24B	Q8N5W8	IFNA16.6421.52	0.168506	0.16634	0.999733
RPRD1A.13515.8	RPR1A	RPRD1A	Q96P16	IFNA16.6421.52	0.16836	0.166713	0.999733
YIPF6.9984.12	YIPF6	YIPF6	Q96EC8	IFNA16.6421.52	0.168104	0.167367	0.999733
CRNN.17738.7	CRNN	CRNN	Q9UBG3	IFNA16.6421.52	0.167702	0.1684	0.999733
RBM46.13958.5	RBM46	RBM46	Q8TBY0	IFNA16.6421.52	0.1673	0.169437	0.999733
LCAT.15413.3	LCAT	LCAT	P04180	IFNA16.6421.52	0.167044	0.170099	0.999733
ASIC4.6951.26	ASIC4	ASIC4	Q96FT7	IFNA16.6421.52	0.166825	0.170669	0.999733
ERBB4.2618.10	ERBB4	ERBB4	Q15303	IFNA16.6421.52	0.166825	0.170669	0.999733
PYGL.11441.11	PYGL	PYGL	P06737	IFNA16.6421.52	0.166788	0.170764	0.999733
AGRN.15483.377	Agrin	AGRN	O00468	IFNA16.6421.52	0.166715	0.170954	0.999733
ST3GAL6.6947.4	SIA10	ST3GAL6	Q9Y274	IFNA16.6421.52	0.166496	0.171525	0.999733
MPG.12438.127	3MG	MPG	P29372	IFNA16.6421.52	0.166313	0.172002	0.999733
CUTC.15315.64	CUTC	CUTC	Q9NTM9	IFNA16.6421.52	0.166131	0.17248	0.999733
SCAND1.17800.33	SCAND1	SCAND1	P57086	IFNA16.6421.52	0.166131	0.17248	0.999733
CD44.9283.8	CD44	CD44	P16070	IFNA16.6421.52	0.165839	0.173248	0.999733
NXF1.12453.161	NXF1	NXF1	Q9UBU9	IFNA16.6421.52	0.16551	0.174113	0.999733
RB1.5024.67	Rb	RB1	P06400	IFNA16.6421.52	0.165217	0.174886	0.999733
TCN1.19614.8	Holo-TC I	TCN1	P20061	IFNA16.6421.52	0.164669	0.176341	0.999733
SV2A.12880.1	SV2A	SV2A	Q7L0J3	IFNA16.6421.52	0.16456	0.176633	0.999733
MX1.17460.51	Mx1	MX1	P20591	IFNA16.6421.52	0.164341	0.177218	0.999733
PLCG1.4563.61	PLCG1	PLCG1	P19174	IFNA16.6421.52	0.164012	0.178098	0.999733
NAGK.3894.15	NAGK	NAGK	Q9UJ70	IFNA16.6421.52	0.163646	0.17908	0.999733
C17orf78.6571.75	CQ078	C17orf78	Q8N4C9	IFNA16.6421.52	0.16361	0.179179	0.999733
GDI2.2647.66	Rab GDP dissociation inhibitor beta	GDI2	P50395	IFNA16.6421.52	0.163537	0.179376	0.999733
MET.2837.3	Met	MET	P08581	IFNA16.6421.52	0.163391	0.17977	0.999733
APLP1.7210.25	Amyloid-like protein 1	APLP1	P51693	IFNA16.6421.52	0.163281	0.180066	0.999733
CSAG1.5716.49	CSAG1	CSAG1	Q6PB30	IFNA16.6421.52	0.163208	0.180264	0.999733
PNPLA2.9802.27	PLPL2	PNPLA2	Q96AD5	IFNA16.6421.52	0.163208	0.180264	0.999733
HDGFL1.18898.36	HDGL1	HDGFL1	Q5TGJ6	IFNA16.6421.52	0.163135	0.180462	0.999733
PI15.5745.64	PI15	PI15	O43692	IFNA16.6421.52	0.162843	0.181254	0.999733
DEFB103A.5679.16	HBD-3	DEFB103A	P81534	IFNA16.6421.52	0.162806	0.181354	0.999733
USP28.19562.8	UBP28	USP28	Q96RU2	IFNA16.6421.52	0.162769	0.181453	0.999733
EPB41L1.13993.20	E41L1	EPB41L1	Q9H4G0	IFNA16.6421.52	0.16266	0.181751	0.999733
SERPINF2.3024.18	a2-Antiplasmin	SERPINF2	P08697	IFNA16.6421.52	0.16255	0.18205	0.999733
OMP.18240.6	OMP	OMP	P47874	IFNA16.6421.52	0.162002	0.183548	0.999733
CPM.9416.77	CBPM	CPM	P14384	IFNA16.6421.52	0.161746	0.18425	0.999733
RPS3A.5484.63	RS3A	RPS3A	P61247	IFNA16.6421.52	0.16171	0.18435	0.999733
IRF9.12439.67	ISGF3	IRF9	Q00978	IFNA16.6421.52	0.161673	0.184451	0.999733
FBXL4.9951.36	FBXL4	FBXL4	Q9UKA2	IFNA16.6421.52	0.16087	0.186672	0.999733
HRK.8008.28	HRK	HRK	O00198	IFNA16.6421.52	0.16076	0.186976	0.999733
WNT3A.13236.25	WNT3A	WNT3A	P56704	IFNA16.6421.52	0.160614	0.187382	0.999733
NOTCH1.5107.7	Notch 1	NOTCH1	P46531	IFNA16.6421.52	0.160577	0.187484	0.999733
ASAP2.13518.5	ASAP2	ASAP2	O43150	IFNA16.6421.52	0.160248	0.188401	0.999733
ITPKA.13473.55	IP3KA	ITPKA	P23677	IFNA16.6421.52	0.160248	0.188401	0.999733
ALDH3B1.12940.35	AL3B1	ALDH3B1	P43353	IFNA16.6421.52	0.160139	0.188707	0.999733
PABPN1.8921.139	PABP2	PABPN1	Q86U42	IFNA16.6421.52	0.160029	0.189014	0.999733
CACNA2D3.8885.6	CA2D3	CACNA2D3	Q8IZS8	IFNA16.6421.52	0.15992	0.189321	0.999733
F10.4878.3	Coagulation Factor X	F10	P00742	IFNA16.6421.52	0.159883	0.189424	0.999733
FETUB.3367.8	FETUB	FETUB	Q9UGM5	IFNA16.6421.52	0.158824	0.192412	0.999733
NPL.19496.1	NPL	NPL	Q9BXD5	IFNA16.6421.52	0.158458	0.19345	0.999733
GNPTG.10666.7	GNPTG	GNPTG	Q9UJJ9	IFNA16.6421.52	0.158349	0.193763	0.999733
ST8SIA6.6930.95	SIA8F	ST8SIA6	P61647	IFNA16.6421.52	0.158275	0.193971	0.999733
PPA1.5021.13	PPase	PPA1	Q15181	IFNA16.6421.52	0.158202	0.19418	0.999733
DCUN1D1.17366.6	DCNL1	DCUN1D1	Q96GG9	IFNA16.6421.52	0.158129	0.194388	0.999733
ARID3A.3875.62	ARI3A	ARID3A	Q99856	IFNA16.6421.52	0.157947	0.194911	0.999733
LOXL3.15427.35	LOXL3	LOXL3	P58215	IFNA16.6421.52	0.157947	0.194911	0.999733
SMNDC1.17805.35	SPF30	SMNDC1	O75940	IFNA16.6421.52	0.157764	0.195434	0.999733
BPGM.12020.39	PMGE	BPGM	P07738	IFNA16.6421.52	0.157691	0.195644	0.999733
TENM2.11164.7	TEN2	TENM2	Q9NT68	IFNA16.6421.52	0.157691	0.195644	0.999733
HPGD.4995.16	HPG-	HPGD	P15428	IFNA16.6421.52	0.157508	0.196169	0.999733
FGF8.17166.4	FGF-8F	FGF8	P55075	IFNA16.6421.52	0.157252	0.196905	0.999733
PRC1.15310.61	PRC1	PRC1	O43663	IFNA16.6421.52	0.157033	0.197538	0.999733
PCDH8.6280.11	PCDH8	PCDH8	O95206	IFNA16.6421.52	0.156704	0.19849	0.999733
IL6ST.2620.4	gp130, soluble	IL6ST	P40189	IFNA16.6421.52	0.156339	0.199552	0.999733
BLVRA.11382.5	BIEA	BLVRA	P53004	IFNA16.6421.52	0.15612	0.200191	0.999733
TOP1.2876.74	Topoisomerase I	TOP1	P11387	IFNA16.6421.52	0.155864	0.200938	0.999733
PNOC.15434.5	PNOC	PNOC	Q13519	IFNA16.6421.52	0.155754	0.201259	0.999733
NCAM1.4498.62	NCAM-120	NCAM1	P13591	IFNA16.6421.52	0.155499	0.202009	0.999733
ALDOB.18185.118	ALDOB	ALDOB	P05062	IFNA16.6421.52	0.155462	0.202116	0.999733
TACSTD2.2619.72	GA733-1 protein	TACSTD2	P09758	IFNA16.6421.52	0.155426	0.202224	0.999733
TFRC.8795.48	TR	TFRC	P02786	IFNA16.6421.52	0.155353	0.202438	0.999733
GSTZ1.16872.248	MAAI	GSTZ1	O43708	IFNA16.6421.52	0.155133	0.203084	0.999733
C3.2683.1	iC3b	C3	P01024	IFNA16.6421.52	0.155024	0.203407	0.999733
BCHE.15514.26	Pseudocholinesterase	BCHE	P06276	IFNA16.6421.52	0.154987	0.203515	0.999733
DNAJB6.11606.22	DNJB6	DNAJB6	O75190	IFNA16.6421.52	0.154987	0.203515	0.999733
THG1L.18215.5	THG1	THG1L	Q9NWX6	IFNA16.6421.52	0.15433	0.205463	0.999733
C11orf73.8686.342	HIKES	C11orf73	Q53FT3	IFNA16.6421.52	0.154256	0.205681	0.999733
PHEX.18921.30	PHEX	PHEX	P78562	IFNA16.6421.52	0.15422	0.205789	0.999733
CAV3.8690.25	CAV3	CAV3	P56539	IFNA16.6421.52	0.15411	0.206116	0.999733
BAI3.15365.41	BAI3	BAI3	O60242	IFNA16.6421.52	0.154001	0.206442	0.999733
JMJD6.18322.15	JMJD6	JMJD6	Q6NYC1	IFNA16.6421.52	0.153928	0.20666	0.999733
HERC4.7860.9	HERC4	HERC4	Q5GLZ8	IFNA16.6421.52	0.153562	0.207753	0.999733
NPTX2.6521.35	NPTX2	NPTX2	P47972	IFNA16.6421.52	0.153124	0.209069	0.999733
THYN1.12424.107	THYN1	THYN1	Q9P016	IFNA16.6421.52	0.153124	0.209069	0.999733
DDIT3.19119.10	DDIT3	DDIT3	P35638	IFNA16.6421.52	0.153014	0.2094	0.999733
BPTF.12482.5	BPTF	BPTF	Q12830	IFNA16.6421.52	0.152795	0.210061	0.999733
DDX58.12382.2	DDX58	DDX58	O95786	IFNA16.6421.52	0.152466	0.211055	0.999733
SEMA3C.6448.36	Sema E	SEMA3C	Q99985	IFNA16.6421.52	0.15232	0.211498	0.999733
PAFAH1B3.12374.8	PA1B3	PAFAH1B3	Q15102	IFNA16.6421.52	0.152247	0.21172	0.999733
RAG1.11311.79	RAG-1	RAG1	P15918	IFNA16.6421.52	0.152137	0.212053	0.999733
DDX39B.9742.59	BAT1	DDX39B	Q13838	IFNA16.6421.52	0.151772	0.213166	0.999733
LAG3.9950.229	LAG-3	LAG3	P18627	IFNA16.6421.52	0.150968	0.215628	0.999733
KIAA1324.9097.5	K1324	KIAA1324	Q6UXG2	IFNA16.6421.52	0.150749	0.216303	0.999733
LRP2.10618.190	megalin	LRP2	P98164	IFNA16.6421.52	0.15053	0.216979	0.999733
STAT1.10370.21	STAT1	STAT1	P42224	IFNA16.6421.52	0.150274	0.217771	0.999733
HEBP1.18225.13	HEBP1	HEBP1	Q9NRV9	IFNA16.6421.52	0.150237	0.217884	0.999733
HHIP.10833.64	HHIP	HHIP	Q96QV1	IFNA16.6421.52	0.150201	0.217997	0.999733
CKS1B.12530.14	CKS-1	CKS1B	P61024	IFNA16.6421.52	0.150128	0.218224	0.999733
PSMD7.3898.5	PSD7	PSMD7	P51665	IFNA16.6421.52	0.150055	0.21845	0.999733
SMPDL3A.4771.10	ASM3A	SMPDL3A	Q92484	IFNA16.6421.52	0.149763	0.219359	0.999733
ADM.14115.34	Adrenomedullin	ADM	P35318	IFNA16.6421.52	0.14958	0.219928	0.999733
PSG7.5651.50	PSG7	PSG7	Q13046	IFNA16.6421.52	0.14958	0.219928	0.999733
GAPDH.3848.14	GAPDH, liver	GAPDH	P04406	IFNA16.6421.52	0.149032	0.221642	0.999733
VWC2L.7995.16	VWC2L	VWC2L	B2RUY7	IFNA16.6421.52	0.149032	0.221642	0.999733
GNLY.3195.50	Granulysin	GNLY	P22749	IFNA16.6421.52	0.148849	0.222215	0.999733
PPA2.18307.71	PPase 2	PPA2	Q9H2U2	IFNA16.6421.52	0.148703	0.222675	0.999733
CDKN1B.3719.2	p27Kip1	CDKN1B	P46527	IFNA16.6421.52	0.148557	0.223135	0.999733
CBLN4.5688.65	CBLN4	CBLN4	Q9NTU7	IFNA16.6421.52	0.148374	0.223711	0.999733
PEBP1.4276.10	prostatic binding protein	PEBP1	P30086	IFNA16.6421.52	0.148374	0.223711	0.999733
LAP3.13959.7	LAP	LAP3	P28838	IFNA16.6421.52	0.148155	0.224403	0.999733
SPOCK2.5491.12	Testican-2	SPOCK2	Q92563	IFNA16.6421.52	0.148155	0.224403	0.999733
ADSL.5023.23	PUR8	ADSL	P30566	IFNA16.6421.52	0.148118	0.224519	0.999733
IMPA2.12581.39	IMPA2	IMPA2	O14732	IFNA16.6421.52	0.147936	0.225098	0.999733
KLRC1.5629.58	NKG2A	KLRC1	P26715	IFNA16.6421.52	0.147095	0.227772	0.999733
BLVRB.17148.7	BLVRB	BLVRB	P30043	IFNA16.6421.52	0.146876	0.228474	0.999733
PCDHA4.7157.22	PCDA4	PCDHA4	Q9UN74	IFNA16.6421.52	0.14662	0.229294	0.999733
SPOCK1.5490.53	Testican-1	SPOCK1	Q08629	IFNA16.6421.52	0.146584	0.229411	0.999733
ALAD.15523.9	HEM2	ALAD	P13716	IFNA16.6421.52	0.146292	0.230351	0.999733
UBE2V1.11626.7	UB2V1	UBE2V1	Q13404	IFNA16.6421.52	0.146292	0.230351	0.999733
C1QC.14100.63	C1QC	C1QC	P02747	IFNA16.6421.52	0.146072	0.231058	0.999733
MBL2.3000.66	MBL	MBL2	P11226	IFNA16.6421.52	0.145963	0.231412	0.999733
NAT1.12632.14	ARY1	NAT1	P18440	IFNA16.6421.52	0.145963	0.231412	0.999733
BTNL9.7950.142	BTNL9	BTNL9	Q6UXG8	IFNA16.6421.52	0.145926	0.23153	0.999733
LGALS13.19147.6	PP13	LGALS13	Q9UHV8	IFNA16.6421.52	0.145744	0.232121	0.999733
BRDT.12748.6	BRDT	BRDT	Q58F21	IFNA16.6421.52	0.14567	0.232358	0.999733
MRPL21.8942.2	RM21	MRPL21	Q7Z2W9	IFNA16.6421.52	0.145524	0.232832	0.999733
FAH.11424.4	FAAA	FAH	P16930	IFNA16.6421.52	0.145451	0.233069	0.999733
TNNT3.16807.35	TNNT3	TNNT3	P45378	IFNA16.6421.52	0.145451	0.233069	0.999733
IL18R1.14079.14	IL-18 Ra	IL18R1	Q13478	IFNA16.6421.52	0.145305	0.233544	0.999733
CCPG1.8889.5	CCPG1	CCPG1	Q9ULG6	IFNA16.6421.52	0.145269	0.233663	0.999733
PIEZO1.11838.130	FA38A	PIEZO1	Q92508	IFNA16.6421.52	0.145195	0.233901	0.999733
PSMB2.19252.67	PSB2	PSMB2	P49721	IFNA16.6421.52	0.145086	0.234258	0.999733
SUSD3.5752.63	SUSD3	SUSD3	Q96L08	IFNA16.6421.52	0.145086	0.234258	0.999733
GDF10.6517.14	BMP-3b	GDF10	P55107	IFNA16.6421.52	0.145049	0.234377	0.999733
CFP.2960.66	Properdin	CFP	P27918	IFNA16.6421.52	0.144794	0.235212	0.999733
ARHGEF10.9061.3	ARHGA	ARHGEF10	O15013	IFNA16.6421.52	0.14472	0.235451	0.999733
PSMG3.12729.12	PSMG3	PSMG3	Q9BT73	IFNA16.6421.52	0.144209	0.237128	0.999733
PCBD2.6899.37	PHS2	PCBD2	Q9H0N5	IFNA16.6421.52	0.144099	0.237488	0.999733
PPT1.9244.27	PPT1	PPT1	P50897	IFNA16.6421.52	0.14388	0.23821	0.999733
PAEP.8867.18	Glycodelin	PAEP	P09466	IFNA16.6421.52	0.143807	0.238451	0.999733
GPX5.9475.22	GPX5	GPX5	O75715	IFNA16.6421.52	0.143661	0.238933	0.999733
NISCH.12738.43	NISCH	NISCH	Q9Y2I1	IFNA16.6421.52	0.143588	0.239175	0.999733
ERAP2.8960.3	LRAP	ERAP2	Q6P179	IFNA16.6421.52	0.143296	0.240143	0.999733
MYCT1.13541.1	MYCT1	MYCT1	Q8N699	IFNA16.6421.52	0.143259	0.240264	0.999733
CFH.4159.130	Factor H	CFH	P08603	IFNA16.6421.52	0.143076	0.24087	0.999733
NAP1L2.13529.39	NP1L2	NAP1L2	Q9ULW6	IFNA16.6421.52	0.143003	0.241113	0.999733
APBB2.12753.6	APBB2	APBB2	Q92870	IFNA16.6421.52	0.142857	0.241599	0.999733
HK2.13130.150	HXK2	HK2	P52789	IFNA16.6421.52	0.142821	0.241721	0.999733
IL23R.5088.175	IL-23 R	IL23R	Q5VWK5	IFNA16.6421.52	0.14209	0.244163	0.999733
SLC5A5.12826.5	SC5A5	SLC5A5	Q92911	IFNA16.6421.52	0.14198	0.24453	0.999733
PPM1L.7187.3	PPM1L	PPM1L	Q5SGD2	IFNA16.6421.52	0.141907	0.244776	0.999733
KIN.13476.16	KIN17	KIN	O60870	IFNA16.6421.52	0.141616	0.245755	0.999733
OSTF1.19118.47	OSTF1	OSTF1	Q92882	IFNA16.6421.52	0.141432	0.246375	0.999733
IL1RL1.4234.8	IL-1 R4	IL1RL1	Q01638	IFNA16.6421.52	0.141286	0.246868	0.999733
THSD7A.11174.8	THS7A	THSD7A	Q9UPZ6	IFNA16.6421.52	0.141176	0.247239	0.999733
HSPA6.13672.3	HSP76	HSPA6	P17066	IFNA16.6421.52	0.140994	0.247857	0.999733
CCL26.9168.31	Eotaxin-3	CCL26	Q9Y258	IFNA16.6421.52	0.140921	0.248105	0.999733
DUSP4.10035.6	DUS4	DUSP4	Q13115	IFNA16.6421.52	0.140848	0.248353	0.999733
CCT7.13673.21	TCPH	CCT7	Q99832	IFNA16.6421.52	0.140665	0.248973	0.999733
FGF16.4393.3	FGF-16	FGF16	O43320	IFNA16.6421.52	0.140665	0.248973	0.999733
SNAPIN.6975.52	SNAPN	SNAPIN	O95295	IFNA16.6421.52	0.140373	0.249968	0.999733
CA5A.8791.151	Carbonic Anhydrase VA	CA5A	P35218	IFNA16.6421.52	0.140227	0.250466	0.999733
IDUA.3169.70	IDUA	IDUA	P35475	IFNA16.6421.52	0.140117	0.25084	0.999733
DNAJA2.11582.63	DNJA2	DNAJA2	O60884	IFNA16.6421.52	0.140007	0.251215	0.999733
MPO.2580.83	Myeloperoxidase	MPO	P05164	IFNA16.6421.52	0.140007	0.251215	0.999733
UCMA.10977.55	UCMA	UCMA	Q8WVF2	IFNA16.6421.52	0.139752	0.25209	0.999733
OAS1.10361.25	OAS1	OAS1	P00973	IFNA16.6421.52	0.139715	0.252216	0.999733
PNPO.17804.102	PNPO	PNPO	Q9NVS9	IFNA16.6421.52	0.139678	0.252341	0.999733
ADAMTS15.4533.76	ATS15	ADAMTS15	Q8TE58	IFNA16.6421.52	0.139386	0.253345	0.999733
ARF3.12578.13	ARF3	ARF3	P61204	IFNA16.6421.52	0.139167	0.254099	0.999733
TKT.4306.4	Transketolase	TKT	P29401	IFNA16.6421.52	0.13913	0.254225	0.999733
MECP2.19108.50	MECP2	MECP2	P51608	IFNA16.6421.52	0.138948	0.254856	0.999733
LGR4.16304.6	LGR4	LGR4	Q9BXB1	IFNA16.6421.52	0.138911	0.254982	0.999733
RPL30.12478.15	RL30	RPL30	P62888	IFNA16.6421.52	0.138911	0.254982	0.999733
CHST1.7803.4	CHST1	CHST1	O43916	IFNA16.6421.52	0.138838	0.255234	0.999733
B4GALT5.10425.3	B4GT5	B4GALT5	O43286	IFNA16.6421.52	0.138509	0.256373	0.999733
TYMSOS.8263.64	CR056	TYMSOS	Q8TAI1	IFNA16.6421.52	0.137888	0.258532	0.999733
HNRNPA2B1.5351.52	hnRNP A2/B1	HNRNPA2B1	P22626	IFNA16.6421.52	0.137815	0.258787	0.999733
APEX1.9849.13	APEX1	APEX1	P27695	IFNA16.6421.52	0.137742	0.259042	0.999733
PIAS3.13513.174	PIAS3	PIAS3	Q9Y6X2	IFNA16.6421.52	0.137706	0.25917	0.999733
SYTL1.12892.10	SYTL1	SYTL1	Q8IYJ3	IFNA16.6421.52	0.137048	0.261473	0.999733
OLFM3.10643.16	NOE3	OLFM3	Q96PB7	IFNA16.6421.52	0.136938	0.261859	0.999733
IL17A.9170.24	IL-17	IL17A	Q16552	IFNA16.6421.52	0.136756	0.262502	0.999733
PITPNA.9934.29	PIPNA	PITPNA	Q00169	IFNA16.6421.52	0.136756	0.262502	0.999733
TNFSF14.5988.49	LIGHT	TNFSF14	O43557	IFNA16.6421.52	0.136609	0.263017	0.999733
C17orf67.9070.1	CQ067	C17orf67	Q0P5P2	IFNA16.6421.52	0.136573	0.263146	0.999733
F10.3077.66	Coagulation Factor Xa	F10	P00742	IFNA16.6421.52	0.13639	0.263791	0.999733
SEMA3G.5628.21	SEM3G	SEMA3G	Q9NS98	IFNA16.6421.52	0.136317	0.264049	0.999733
CSMD1.9598.23	CSMD1	CSMD1	Q96PZ7	IFNA16.6421.52	0.136281	0.264178	0.999733
BRD2.15372.43	BRD2	BRD2	P25440	IFNA16.6421.52	0.136208	0.264437	0.999733
RNF8.14663.44	RNF8	RNF8	O76064	IFNA16.6421.52	0.136208	0.264437	0.999733
ADGRF5.6409.57	GP116	ADGRF5	Q8IZF2	IFNA16.6421.52	0.136098	0.264825	0.999733
CD63.9190.7	CD63	CD63	P08962	IFNA16.6421.52	0.136098	0.264825	0.999733
PDCD4.17202.37	PDCD4	PDCD4	Q53EL6	IFNA16.6421.52	0.136061	0.264955	0.999733
IFI16.13940.19	IP16	IFI16	Q16666	IFNA16.6421.52	0.135842	0.265733	0.999733
KIAA1549L.11145.72	K154L	KIAA1549L	Q6ZVL6	IFNA16.6421.52	0.135586	0.266642	0.999733
LRP1.10699.52	LRP1	LRP1	Q07954	IFNA16.6421.52	0.135258	0.267814	0.999733
RSPO2.4566.24	RSPO2	RSPO2	Q6UXX9	IFNA16.6421.52	0.135075	0.268467	0.999733
UBB.6641.60	PolyUbiquitin K48	UBB	P0CG47	IFNA16.6421.52	0.135075	0.268467	0.999733
RFESD.13603.7	RFESD	RFESD	Q8TAC1	IFNA16.6421.52	0.134819	0.269383	0.999733
UROS.11248.43	HEM4	UROS	P10746	IFNA16.6421.52	0.134417	0.270826	0.999733
ABHD12.7825.7	ABD12	ABHD12	Q8N2K0	IFNA16.6421.52	0.134381	0.270958	0.999733
HNRNPD.18348.89	HNRPD	HNRNPD	Q14103	IFNA16.6421.52	0.134308	0.271221	0.999733
CHEK2.19328.51	Chk2	CHEK2	O96017	IFNA16.6421.52	0.134271	0.271352	0.999733
GUSB.15562.24	BGLR	GUSB	P08236	IFNA16.6421.52	0.134088	0.272011	0.999733
F5.4906.35	Coagulation Factor V	F5	P12259	IFNA16.6421.52	0.134015	0.272275	0.999733
KLK9.5758.49	kallikrein 9	KLK9	Q9UKQ9	IFNA16.6421.52	0.133979	0.272407	0.999733
HNRNPA1.12466.7	ROA1	HNRNPA1	P09651	IFNA16.6421.52	0.133942	0.272539	0.999733
MORF4L1.18193.165	MO4L1	MORF4L1	Q9UBU8	IFNA16.6421.52	0.133942	0.272539	0.999733
TOR1AIP1.9039.47	TOIP1	TOR1AIP1	Q5JTV8	IFNA16.6421.52	0.133906	0.272671	0.999733
WISP1.3057.55	WISP-1	WISP1	O95388	IFNA16.6421.52	0.13354	0.273993	0.999733
KL.15384.15	KLOTHO	KL	Q9UEF7	IFNA16.6421.52	0.133248	0.275054	0.999733
GLCE.7808.5	GLCE	GLCE	O94923	IFNA16.6421.52	0.132992	0.275985	0.999733
TCN2.5584.21	Holo-TC II	TCN2	P20062	IFNA16.6421.52	0.132919	0.276251	0.999733
SNRPD3.17774.38	SMD3	SNRPD3	P62318	IFNA16.6421.52	0.132773	0.276784	0.999733
UST.8364.74	UST	UST	Q9Y2C2	IFNA16.6421.52	0.132773	0.276784	0.999733
CTSV.3364.76	Cathepsin V	CTSV	O60911	IFNA16.6421.52	0.132737	0.276918	0.999733
POLR3F.11444.49	RPC6	POLR3F	Q9H1D9	IFNA16.6421.52	0.132664	0.277185	0.999733
CAPN1.CAPNS1.2668.70	Calpain I	CAPN1 CAPNS1	P07384 P04632	IFNA16.6421.52	0.132627	0.277318	0.999733
ERBB3.2617.56	ERBB3	ERBB3	P21860	IFNA16.6421.52	0.132517	0.277719	0.999733
TMPRSS5.8002.27	Spinesin	TMPRSS5	Q9H3S3	IFNA16.6421.52	0.132481	0.277853	0.999733
RPS27A.2846.24	Ubiquitin+1	RPS27A	P62979	IFNA16.6421.52	0.132444	0.277986	0.999733
NLRP4.12794.6	NALP4	NLRP4	Q96MN2	IFNA16.6421.52	0.132408	0.27812	0.999733
CTSA.3179.51	Cathepsin A	CTSA	P10619	IFNA16.6421.52	0.132152	0.279058	0.999733
TRIO.11126.102	TRIO	TRIO	O75962	IFNA16.6421.52	0.132152	0.279058	0.999733
SMCO2.7925.18	CL070	SMCO2	A6NFE2	IFNA16.6421.52	0.131969	0.279729	0.999733
SELH.17319.1	SELH	SELH	Q8IZQ5	IFNA16.6421.52	0.131567	0.281209	0.999733
MAGOHB.16875.13	MGN2	MAGOHB	Q96A72	IFNA16.6421.52	0.131166	0.282694	0.999733
ETV5.13403.5	ETV5	ETV5	P41161	IFNA16.6421.52	0.131092	0.282965	0.999733
POLR2J.19199.3	RPB11	POLR2J	P52435	IFNA16.6421.52	0.131092	0.282965	0.999733
ING1.3888.8	ING1	ING1	Q9UK53	IFNA16.6421.52	0.131056	0.2831	0.999733
RET.3220.40	RET	RET	P07949	IFNA16.6421.52	0.130946	0.283506	0.999733
EGFR.2677.1	ERBB1	EGFR	P00533	IFNA16.6421.52	0.130654	0.284592	0.999733
EMC4.13516.46	TMM85	EMC4	Q5J8M3	IFNA16.6421.52	0.130398	0.285544	0.999733
PDCD6IP.18174.79	PDC6I	PDCD6IP	Q8WUM4	IFNA16.6421.52	0.130398	0.285544	0.999733
PARK7.19523.215	PARK7	PARK7	Q99497	IFNA16.6421.52	0.130179	0.286361	0.999733
SULT1C2.17811.78	ST1C2	SULT1C2	O00338	IFNA16.6421.52	0.130179	0.286361	0.999733
DAP.19141.22	DAP1	DAP	P51397	IFNA16.6421.52	0.130142	0.286498	0.999733
DHX58.14012.17	LGP2	DHX58	Q96C10	IFNA16.6421.52	0.130033	0.286907	0.999733
KIF23.5228.25	KIF23	KIF23	Q02241	IFNA16.6421.52	0.129996	0.287044	0.999733
PSMA6.3860.7	PSA6	PSMA6	P60900	IFNA16.6421.52	0.129923	0.287317	0.999733
ACVR2B.9412.52	Activin RIIB	ACVR2B	Q13705	IFNA16.6421.52	0.12985	0.287591	0.999733
CD81.19612.3	CD81	CD81	P60033	IFNA16.6421.52	0.129814	0.287728	0.999733
PTK2.4986.59	FAK1	PTK2	Q05397	IFNA16.6421.52	0.129521	0.288824	0.999733
NDNF.6604.59	CD031	NDNF	Q8TB73	IFNA16.6421.52	0.129412	0.289235	0.999733
KIAA1161.8068.43	K1161	KIAA1161	Q6NSJ0	IFNA16.6421.52	0.129375	0.289373	0.999733
RCL.17785.11	RCL	RCL	O43598	IFNA16.6421.52	0.129375	0.289373	0.999733
BRICD5.6612.90	CP079	BRICD5	Q6PL45	IFNA16.6421.52	0.129156	0.290198	0.999733
NR4A1.8089.173	NR4A1	NR4A1	P22736	IFNA16.6421.52	0.129156	0.290198	0.999733
BCAR3.5262.57	BCAR3	BCAR3	O75815	IFNA16.6421.52	0.12901	0.290748	0.999733
IL32.9051.13	IL32	IL32	P24001	IFNA16.6421.52	0.128827	0.291438	0.999733
GDA.12667.2	GUAD	GDA	Q9Y2T3	IFNA16.6421.52	0.128571	0.292405	0.999733
PROC.2961.1	Protein C	PROC	P04070	IFNA16.6421.52	0.128498	0.292681	0.999733
JUND.19602.36	jun-D	JUND	P17535	IFNA16.6421.52	0.128425	0.292958	0.999733
SPTLC1.7886.26	SPTC1	SPTLC1	O15269	IFNA16.6421.52	0.128425	0.292958	0.999733
TYK2.5260.80	TYK2	TYK2	P29597	IFNA16.6421.52	0.127695	0.295736	0.999733
ENPP6.15579.26	ENPP6	ENPP6	Q6UWR7	IFNA16.6421.52	0.127621	0.296015	0.999733
IGFALS.6605.17	IGFALS	IGFALS	P35858	IFNA16.6421.52	0.127585	0.296154	0.999733
STK17B.5249.31	DRAK2	STK17B	O94768	IFNA16.6421.52	0.127548	0.296294	0.999733
ABL2.5261.13	ABL2	ABL2	P42684	IFNA16.6421.52	0.127147	0.297831	0.999733
FAM3B.5618.50	FAM3B	FAM3B	P58499	IFNA16.6421.52	0.126927	0.298672	0.999733
EVA1C.8877.22	F176C	EVA1C	P58658	IFNA16.6421.52	0.126123	0.301767	0.999733
FSTL4.9350.3	FSTL4	FSTL4	Q6MZW2	IFNA16.6421.52	0.12605	0.302049	0.999733
COTL1.4905.63	Coactosin-like protein	COTL1	Q14019	IFNA16.6421.52	0.125977	0.302332	0.999733
TFRC.6895.1	TR	TFRC	P02786	IFNA16.6421.52	0.125977	0.302332	0.999733
KLB.19557.3	KLOTB	KLB	Q86Z14	IFNA16.6421.52	0.125941	0.302473	0.999733
PYDC1.12835.101	PYDC1	PYDC1	Q8WXC3	IFNA16.6421.52	0.125941	0.302473	0.999733
FH.13384.110	FUMH	FH	P07954	IFNA16.6421.52	0.125831	0.302898	0.999733
SSB.13526.5	LA	SSB	P05455	IFNA16.6421.52	0.125612	0.303748	0.999733
HTR6.13561.5	5HT6R	HTR6	P50406	IFNA16.6421.52	0.125429	0.304457	0.999733
SORCS2.4569.52	SORC2	SORCS2	Q96PQ0	IFNA16.6421.52	0.12532	0.304883	0.999733
CSDC2.12754.14	CSDC2	CSDC2	Q9Y534	IFNA16.6421.52	0.125247	0.305168	0.999733
ALDH5A1.17792.158	SSDH	ALDH5A1	P51649	IFNA16.6421.52	0.1251	0.305737	0.999733
GAN.10054.3	GAN	GAN	Q9H2C0	IFNA16.6421.52	0.124991	0.306164	0.999733
MSRA.7137.8	MSRA	MSRA	Q9UJ68	IFNA16.6421.52	0.124991	0.306164	0.999733
GTF2I.13609.11	GTF2I	GTF2I	P78347	IFNA16.6421.52	0.124918	0.306449	0.999733
ATAD2.13043.157	ATAD2	ATAD2	Q6PL18	IFNA16.6421.52	0.124808	0.306877	0.999733
MBD4.3891.56	MBD4	MBD4	O95243	IFNA16.6421.52	0.124735	0.307163	0.999733
SLIT3.18931.40	SLIT3	SLIT3	O75094	IFNA16.6421.52	0.124479	0.308163	0.999733
CUL3.10045.47	CUL3	CUL3	Q13618	IFNA16.6421.52	0.124443	0.308306	0.999733
RHOB.18166.4	RHOB	RHOB	P62745	IFNA16.6421.52	0.124406	0.30845	0.999733
DNAJB4.18884.22	DNJB4	DNAJB4	Q9UDY4	IFNA16.6421.52	0.124224	0.309166	0.999733
BCL2A1.3413.50	BFL1	BCL2A1	Q16548	IFNA16.6421.52	0.124151	0.309453	0.999733
GPC6.5350.14	GPC6	GPC6	Q9Y625	IFNA16.6421.52	0.124077	0.30974	0.999733
ADGRF1.11243.90	GPR110	ADGRF1	Q5T601	IFNA16.6421.52	0.124041	0.309884	0.999733
STIP1.5489.18	Stress-induced-phosphoprotein 1	STIP1	P31948	IFNA16.6421.52	0.124004	0.310027	0.999733
ITIH1.7955.195	ITI heavy chain H1	ITIH1	P19827	IFNA16.6421.52	0.123968	0.310171	0.999733
NMRAL1.13988.67	NMRL1	NMRAL1	Q9HBL8	IFNA16.6421.52	0.123968	0.310171	0.999733
CT55.9363.11	CX048	CT55	Q8WUE5	IFNA16.6421.52	0.123822	0.310746	0.999733
PSMB5.12580.7	PSB5	PSMB5	P28074	IFNA16.6421.52	0.123749	0.311034	0.999733
EEF1B2.5882.34	EF-1-beta	EEF1B2	P24534	IFNA16.6421.52	0.123676	0.311322	0.999733
MINPP1.5586.66	MINP1	MINPP1	Q9UNW1	IFNA16.6421.52	0.123456	0.312187	0.999733
DNAJC17.14655.1	DJC17	DNAJC17	Q9NVM6	IFNA16.6421.52	0.123274	0.312909	0.999733
DEFB104A.5763.67	HBD-4	DEFB104A	Q8WTQ1	IFNA16.6421.52	0.123201	0.313198	0.999733
SEZ6L.19563.3	SEZ6L	SEZ6L	Q9BYH1	IFNA16.6421.52	0.123201	0.313198	0.999733
ANXA2.4961.17	annexin II	ANXA2	P07355	IFNA16.6421.52	0.123164	0.313343	0.999733
GIP.5755.29	GIP	GIP	P09681	IFNA16.6421.52	0.123164	0.313343	0.999733
ASIP.5676.54	ASIP	ASIP	P42127	IFNA16.6421.52	0.123054	0.313777	0.999733
TGFBR2.5133.17	TGF-b R II	TGFBR2	P37173	IFNA16.6421.52	0.122835	0.314647	0.999733
NDUFA5.19200.16	NDUA5	NDUFA5	Q16718	IFNA16.6421.52	0.122689	0.315227	0.999733
TNFRSF10B.8529.1	TRAIL R2	TNFRSF10B	O14763	IFNA16.6421.52	0.122579	0.315663	0.999733
PURB.18300.39	PURB	PURB	Q96QR8	IFNA16.6421.52	0.122433	0.316245	0.999733
SMC3.14324.52	CSPG6	SMC3	Q9UQE7	IFNA16.6421.52	0.122251	0.316973	0.999733
UBLCP1.19124.9	UBCP1	UBLCP1	Q8WVY7	IFNA16.6421.52	0.121995	0.317994	0.999733
C7orf69.9544.24	CG069	C7orf69	Q9H7B7	IFNA16.6421.52	0.121922	0.318286	0.999733
ITGB2.12750.9	LFA-1 beta-2	ITGB2	P05107	IFNA16.6421.52	0.121593	0.319603	0.999733
UBXN4.9970.7	UBXN4	UBXN4	Q92575	IFNA16.6421.52	0.121301	0.320776	0.999733
PDXP.3897.61	PLPP	PDXP	Q96GD0	IFNA16.6421.52	0.121045	0.321805	0.999733
OLA1.12659.13	GTPB9	OLA1	Q9NTK5	IFNA16.6421.52	0.121008	0.321952	0.999733
FSTL5.7099.33	FSTL5	FSTL5	Q8N475	IFNA16.6421.52	0.120899	0.322394	0.999733
PTPN7.14688.6	PTN7	PTPN7	P35236	IFNA16.6421.52	0.120424	0.324313	0.999733
POLE2.11562.9	DPOE2	POLE2	P56282	IFNA16.6421.52	0.120095	0.325646	0.999733
POMC.4890.10	ACTH	POMC	P01189	IFNA16.6421.52	0.119912	0.326387	0.999733
EQTN.11162.37	EQTN	EQTN	Q9NQ60	IFNA16.6421.52	0.119876	0.326536	0.999733
FCRLB.15583.18	FCRLB	FCRLB	Q6BAA4	IFNA16.6421.52	0.119839	0.326684	0.999733
JAG1.7754.11	JAG1	JAG1	P78504	IFNA16.6421.52	0.119547	0.327874	0.999733
DIXDC1.13441.30	DIXC1	DIXDC1	Q155Q3	IFNA16.6421.52	0.119255	0.329067	0.999733
PKP2.14067.6	PKP2	PKP2	Q99959	IFNA16.6421.52	0.119109	0.329664	0.999733
ADAM22.7933.75	ADA22	ADAM22	Q9P0K1	IFNA16.6421.52	0.119072	0.329814	0.999733
IGHD.IGK.IGL.4916.2	IgD	IGHD IGK@ IGL@	P01880	IFNA16.6421.52	0.118853	0.330711	0.999733
CD163.5028.59	sCD163	CD163	Q86VB7	IFNA16.6421.52	0.118816	0.330861	0.999733
SULF2.8305.18	SULF2	SULF2	Q8IWU5	IFNA16.6421.52	0.118743	0.331161	0.999733
EPHB2.8225.86	EPHB2	EPHB2	P29323	IFNA16.6421.52	0.118597	0.33176	0.999733
HMG20B.11551.16	HM20B	HMG20B	Q9P0W2	IFNA16.6421.52	0.11856	0.33191	0.999733
ATP5O.9202.309	ATPO	ATP5O	P48047	IFNA16.6421.52	0.118414	0.332511	0.999733
IL1RAP.14048.7	IL-1 R AcP	IL1RAP	Q9NPH3	IFNA16.6421.52	0.118268	0.333112	0.999733
TP53I3.17748.21	QORX	TP53I3	Q53FA7	IFNA16.6421.52	0.118159	0.333564	0.999733
FGF8.4394.71	FGF-8A	FGF8	P55075	IFNA16.6421.52	0.118049	0.334015	0.999733
TLR1.16324.38	TLR1	TLR1	Q15399	IFNA16.6421.52	0.117866	0.334769	0.999733
RELL2.6600.70	RELL2	RELL2	Q8NC24	IFNA16.6421.52	0.117757	0.335222	0.999733
GZMH.3373.5	Granzyme H	GZMH	P20718	IFNA16.6421.52	0.11772	0.335373	0.999733
MEF2C.8933.84	MEF2C	MEF2C	Q06413	IFNA16.6421.52	0.117647	0.335675	0.999733
MANEA.8014.359	MANEA	MANEA	Q5SRI9	IFNA16.6421.52	0.117245	0.33734	0.999733
SPOP.13727.44	SPOP	SPOP	O43791	IFNA16.6421.52	0.117245	0.33734	0.999733
TPI1.4309.59	Triosephosphate isomerase	TPI1	P60174	IFNA16.6421.52	0.117172	0.337644	0.999733
PTPN9.12633.3	PTN9	PTPN9	P43378	IFNA16.6421.52	0.117136	0.337795	0.999733
PCOLCE2.6081.52	PCOC2	PCOLCE2	Q9UKZ9	IFNA16.6421.52	0.117099	0.337947	0.999733
CSTL1.6368.9	CST1L	CSTL1	Q9H114	IFNA16.6421.52	0.117062	0.338099	0.999733
TNC.2728.62	Tenascin	TNC	P24821	IFNA16.6421.52	0.116989	0.338403	0.999733
EFNB2.8772.5	EFNB2	EFNB2	P52799	IFNA16.6421.52	0.11688	0.338859	0.999733
KIF16B.11672.17	KI16B	KIF16B	Q96L93	IFNA16.6421.52	0.11688	0.338859	0.999733
RBBP5.13631.1	RB binding protein 5	RBBP5	Q15291	IFNA16.6421.52	0.116441	0.340686	0.999733
COA3.7888.58	CCD56	COA3	Q9Y2R0	IFNA16.6421.52	0.116368	0.340991	0.999733
IL3.4717.55	IL-3	IL3	P08700	IFNA16.6421.52	0.116332	0.341144	0.999733
CD200R1L.8980.19	MO2R2	CD200R1L	Q6Q8B3	IFNA16.6421.52	0.116222	0.341602	0.999733
RLBP1.12936.38	RLBP1	RLBP1	P12271	IFNA16.6421.52	0.116186	0.341755	0.999733
REXO2.13590.1	ORN	REXO2	Q9Y3B8	IFNA16.6421.52	0.115747	0.343592	0.999733
TNFRSF13C.5383.14	BAFF Receptor	TNFRSF13C	Q96RJ3	IFNA16.6421.52	0.115674	0.343899	0.999733
GIP.16292.288	GIP	GIP	P09681	IFNA16.6421.52	0.115564	0.344359	0.999733
SEMA4A.16915.153	SEM4A	SEMA4A	Q9H3S1	IFNA16.6421.52	0.115455	0.34482	0.999733
CD74.8748.45	HG2A	CD74	P04233	IFNA16.6421.52	0.115418	0.344974	0.999733
LDLRAD4.9004.24	CR001	LDLRAD4	O15165	IFNA16.6421.52	0.115382	0.345128	0.999733
S100A10.15318.75	Calpactin I light chain	S100A10	P60903	IFNA16.6421.52	0.115345	0.345282	0.999733
SORD.15447.45	Sorbitol dehydrogenase	SORD	Q00796	IFNA16.6421.52	0.115236	0.345743	0.999733
GRID2.12758.47	GRID2	GRID2	O43424	IFNA16.6421.52	0.115053	0.346514	0.999733
SMIM13.13452.113	SIM13	SMIM13	P0DJ93	IFNA16.6421.52	0.115053	0.346514	0.999733
NUP210L.9606.4	P210L	NUP210L	Q5VU65	IFNA16.6421.52	0.115016	0.346668	0.999733
ASNA1.13620.10	ASNA	ASNA1	O43681	IFNA16.6421.52	0.11498	0.346822	0.999733
PCDHAC1.7193.98	PCDC1	PCDHAC1	Q9H158	IFNA16.6421.52	0.114834	0.347439	0.999733
KLRG2.10693.43	KLRG2	KLRG2	A4D1S0	IFNA16.6421.52	0.114724	0.347903	0.999733
BATF3.8858.21	BATF3	BATF3	Q9NR55	IFNA16.6421.52	0.114578	0.348521	0.999733
MRPL52.7123.25	RM52	MRPL52	Q86TS9	IFNA16.6421.52	0.114359	0.349451	0.999733
GPC3.4842.62	Glypican 3	GPC3	P51654	IFNA16.6421.52	0.114213	0.350071	0.999733
NFATC1.14286.2	NF-ATc1	NFATC1	O95644	IFNA16.6421.52	0.114176	0.350226	0.999733
PSTPIP1.19168.71	PPIP1	PSTPIP1	O43586	IFNA16.6421.52	0.114066	0.350692	0.999733
CTSO.9264.11	CATO	CTSO	P43234	IFNA16.6421.52	0.113811	0.35178	0.999733
VNN2.15480.2	VNN2	VNN2	O95498	IFNA16.6421.52	0.113774	0.351936	0.999733
TIAM1.14035.13	TIAM1	TIAM1	Q13009	IFNA16.6421.52	0.113665	0.352403	0.999733
HLA.G.19636.23	HLA-G	HLA-G	P17693	IFNA16.6421.52	0.113226	0.354275	0.999733
FCGR3A.15388.24	FcRIIIa	FCGR3A	P08637	IFNA16.6421.52	0.113153	0.354588	0.999733
SNPH.17343.6	SNPH	SNPH	O15079	IFNA16.6421.52	0.11308	0.354901	0.999733
GAL.15390.3	Galanin	GAL	P22466	IFNA16.6421.52	0.11297	0.355371	0.999733
MRAS.18297.8	RASM	MRAS	O14807	IFNA16.6421.52	0.11297	0.355371	0.999733
EIF5A.5888.29	eIF-5A-1	EIF5A	P63241	IFNA16.6421.52	0.112934	0.355527	0.999733
PAPPA2.5756.66	PAPP2	PAPPA2	Q9BXP8	IFNA16.6421.52	0.112934	0.355527	0.999733
TMEM234.8107.12	TM234	TMEM234	Q8WY98	IFNA16.6421.52	0.112897	0.355684	0.999733
BIN1.9574.11	BIN1	BIN1	O00499	IFNA16.6421.52	0.112861	0.355841	0.999733
LTA.4703.87	TNF-b	LTA	P01374	IFNA16.6421.52	0.112861	0.355841	0.999733
ANXA1.4960.72	annexin I	ANXA1	P04083	IFNA16.6421.52	0.112751	0.356311	0.999733
IL36B.14149.9	IL-1F8	IL36B	Q9NZH7	IFNA16.6421.52	0.112678	0.356625	0.999733
POFUT1.5634.39	OFUT1	POFUT1	Q9H488	IFNA16.6421.52	0.112605	0.356939	0.999733
PSMA7.12460.18	PSA7	PSMA7	O14818	IFNA16.6421.52	0.112569	0.357096	0.999733
LILRA3.6391.52	LIRA3	LILRA3	Q8N6C8	IFNA16.6421.52	0.112532	0.357253	0.999733
AREG.2970.60	AREG	AREG	P15514	IFNA16.6421.52	0.112495	0.35741	0.999733
TNKS.9907.216	Tankyrase-1	TNKS	O95271	IFNA16.6421.52	0.112422	0.357724	0.999733
ARMC5.8785.1	ARMC5	ARMC5	Q96C12	IFNA16.6421.52	0.11224	0.358511	0.999733
PNP.15435.4	PNP	PNP	P00491	IFNA16.6421.52	0.11224	0.358511	0.999733
TNFSF9.2599.51	4-1BB ligand	TNFSF9	P41273	IFNA16.6421.52	0.111947	0.359772	0.999733
ADAMTS13.3175.51	ATS13	ADAMTS13	Q76LX8	IFNA16.6421.52	0.111801	0.360403	0.999733
ANXA13.17835.28	ANX13	ANXA13	P27216	IFNA16.6421.52	0.111801	0.360403	0.999733
STATH.17172.19	STAT	STATH	P02808	IFNA16.6421.52	0.111326	0.362461	0.999733
GNS.3616.3	GNS	GNS	P15586	IFNA16.6421.52	0.110888	0.364366	0.999733
GRAMD1C.8842.16	GRM1C	GRAMD1C	Q8IYS0	IFNA16.6421.52	0.110888	0.364366	0.999733
RPS19.19166.15	RS19	RPS19	P39019	IFNA16.6421.52	0.110851	0.364525	0.999733
EGLN1.9901.28	EGLN1	EGLN1	Q9GZT9	IFNA16.6421.52	0.110632	0.36548	0.999733
SUDS3.10703.203	SDS3	SUDS3	Q9H7L9	IFNA16.6421.52	0.110632	0.36548	0.999733
DCLK3.7826.1	DCLK3	DCLK3	Q9C098	IFNA16.6421.52	0.110559	0.365799	0.999733
SDCBP2.19261.12	SDCB2	SDCBP2	Q9H190	IFNA16.6421.52	0.110522	0.365958	0.999733
INHBC.6408.2	INHBC	INHBC	P55103	IFNA16.6421.52	0.110486	0.366118	0.999733
ESRP1.8828.21	ESRP1	ESRP1	Q6NXG1	IFNA16.6421.52	0.110449	0.366277	0.999733
RMDN3.9290.8	RMD3	RMDN3	Q96TC7	IFNA16.6421.52	0.110449	0.366277	0.999733
ICAM2.5486.73	sICAM-2	ICAM2	P13598	IFNA16.6421.52	0.11034	0.366756	0.999733
LGALS4.2982.82	Galectin-4	LGALS4	P56470	IFNA16.6421.52	0.11034	0.366756	0.999733
TCEA2.13481.24	TCEA2	TCEA2	Q15560	IFNA16.6421.52	0.110194	0.367395	0.999733
ACAT2.17341.89	THIC	ACAT2	Q9BWD1	IFNA16.6421.52	0.109792	0.369155	0.999733
HSP90B1.6393.63	Endoplasmin	HSP90B1	P14625	IFNA16.6421.52	0.109792	0.369155	0.999733
PRKG1.13067.5	KGP1B	PRKG1	Q13976	IFNA16.6421.52	0.109792	0.369155	0.999733
CD244.5063.12	CD244	CD244	Q9BZW8	IFNA16.6421.52	0.109463	0.3706	0.999733
ENPP5.6556.5	ENPP5	ENPP5	Q9UJA9	IFNA16.6421.52	0.109171	0.371886	0.999733
ICT1.6380.23	ICT1	ICT1	Q14197	IFNA16.6421.52	0.109098	0.372209	0.999733
RPS5.19195.85	RS5	RPS5	P46782	IFNA16.6421.52	0.108988	0.372692	0.999733
DERL1.13393.46	DERL1	DERL1	Q9BUN8	IFNA16.6421.52	0.108915	0.373015	0.999733
KAT2B.12368.18	PCAF	KAT2B	Q92831	IFNA16.6421.52	0.108915	0.373015	0.999733
RNGTT.12847.27	MCE1	RNGTT	O60942	IFNA16.6421.52	0.108878	0.373176	0.999733
RAB2A.16857.2	RAB2A	RAB2A	P61019	IFNA16.6421.52	0.108842	0.373337	0.999733
PLBD2.6536.54	LAML2	PLBD2	Q8NHP8	IFNA16.6421.52	0.108513	0.374791	0.999733
SIGLEC11.8913.22	SIG11	SIGLEC11	Q96RL6	IFNA16.6421.52	0.108513	0.374791	0.999733
HECW1.12669.30	HECW1	HECW1	Q76N89	IFNA16.6421.52	0.108476	0.374953	0.999733
HHLA2.14132.21	HHLA2	HHLA2	Q9UM44	IFNA16.6421.52	0.108476	0.374953	0.999733
RPS4X.9758.17	RS4X	RPS4X	P62701	IFNA16.6421.52	0.108403	0.375277	0.999733
PIAS4.10342.55	PIAS4	PIAS4	Q8N2W9	IFNA16.6421.52	0.108148	0.376411	0.999733
L3MBTL2.12708.91	LMBL2	L3MBTL2	Q969R5	IFNA16.6421.52	0.108038	0.376898	0.999733
PLA1A.9518.95	PLA1A	PLA1A	Q53H76	IFNA16.6421.52	0.108038	0.376898	0.999733
CPQ.9394.19	Aminopeptidase	CPQ	Q9Y646	IFNA16.6421.52	0.107965	0.377223	0.999733
PARP1.8893.29	PARP	PARP1	P09874	IFNA16.6421.52	0.107965	0.377223	0.999733
DIRAS3.12406.119	ARHI	DIRAS3	O95661	IFNA16.6421.52	0.107892	0.377548	0.999733
NAB2.13680.3	NAB2	NAB2	Q15742	IFNA16.6421.52	0.107782	0.378035	0.999733
IL6R.15602.43	IL-6 sRa	IL6R	P08887	IFNA16.6421.52	0.107636	0.378686	0.999733
ADAM7.10753.31	ADAM7	ADAM7	Q9H2U9	IFNA16.6421.52	0.1076	0.378849	0.999733
ATXN3.16825.20	ATX3	ATXN3	P54252	IFNA16.6421.52	0.1076	0.378849	0.999733
SOD1.2794.60	SOD	SOD1	P00441	IFNA16.6421.52	0.107563	0.379012	0.999733
UBE2L3.3874.8	UB2L3	UBE2L3	P68036	IFNA16.6421.52	0.107234	0.380479	0.999733
PRDX1.3855.56	Peroxiredoxin-1	PRDX1	Q06830	IFNA16.6421.52	0.107125	0.380969	0.999733
NCALD.17816.58	NCALD	NCALD	P61601	IFNA16.6421.52	0.107088	0.381133	0.999733
LRRTM2.6904.14	LRRT2	LRRTM2	O43300	IFNA16.6421.52	0.107052	0.381296	0.999733
HP.7905.30	HPT	HP	P00738	IFNA16.6421.52	0.106942	0.381786	0.999733
RANBP1.18191.23	RANG	RANBP1	P43487	IFNA16.6421.52	0.106942	0.381786	0.999733
DCI.19367.34	D3D2	DCI	P42126	IFNA16.6421.52	0.106869	0.382114	0.999733
ULBP3.2747.3	ULBP-3	ULBP3	Q9BZM4	IFNA16.6421.52	0.106759	0.382605	0.999733
AHSG.3581.53	a2-HS-Glycoprotein	AHSG	P02765	IFNA16.6421.52	0.10665	0.383096	0.999733
FAM177A1.8039.41	F177A	FAM177A1	Q8N128	IFNA16.6421.52	0.10665	0.383096	0.999733
LRIT3.11534.6	LRIT3	LRIT3	Q3SXY7	IFNA16.6421.52	0.106613	0.38326	0.999733
ADAMTS6.6441.62	ATS6	ADAMTS6	Q9UKP5	IFNA16.6421.52	0.106577	0.383424	0.999733
GOT1.4912.17	GOT1	GOT1	P17174	IFNA16.6421.52	0.106321	0.384573	0.999733
COL6A1.16828.8	Collagen a1(VI)	COL6A1	P12109	IFNA16.6421.52	0.106211	0.385066	0.999733
MLEC.6285.71	K0152	MLEC	Q14165	IFNA16.6421.52	0.106138	0.385395	0.999733
GCLM.18214.2	GSH0	GCLM	P48507	IFNA16.6421.52	0.106102	0.38556	0.999733
RHOA.9855.10	Rho A	RHOA	P61586	IFNA16.6421.52	0.106102	0.38556	0.999733
VIP.3522.57	Vasoactive Intestinal Peptide	VIP	P01282	IFNA16.6421.52	0.106028	0.385889	0.999733
WFIKKN2.3235.50	WFKN2	WFIKKN2	Q8TEU8	IFNA16.6421.52	0.105846	0.386713	0.999733
CASQ1.11263.57	CASQ1	CASQ1	P31415	IFNA16.6421.52	0.105809	0.386878	0.999733
LRIT2.11716.28	LRIT2	LRIT2	A6NDA9	IFNA16.6421.52	0.105773	0.387043	0.999733
PPIL1.9884.8	PPIL1	PPIL1	Q9Y3C6	IFNA16.6421.52	0.105773	0.387043	0.999733
RERG.17822.57	RERG	RERG	Q96A58	IFNA16.6421.52	0.105773	0.387043	0.999733
MBD1.14294.61	MBD1	MBD1	Q9UIS9	IFNA16.6421.52	0.105627	0.387703	0.999733
PPP1R3B.12768.3	PPR3B	PPP1R3B	Q86XI6	IFNA16.6421.52	0.105517	0.388198	0.999733
WFDC11.7969.163	WFD11	WFDC11	Q8NEX6	IFNA16.6421.52	0.105371	0.388859	0.999733
KLK15.6491.59	kallikrein 15	KLK15	Q9H2R5	IFNA16.6421.52	0.105188	0.389687	0.999733
ENOX2.13422.66	ENOX2	ENOX2	Q16206	IFNA16.6421.52	0.105005	0.390515	0.999733
KLKB1.4152.58	Prekallikrein	KLKB1	P03952	IFNA16.6421.52	0.105005	0.390515	0.999733
PLD3.10948.14	PLD3	PLD3	Q8IV08	IFNA16.6421.52	0.105005	0.390515	0.999733
NMI.17512.2	NMI	NMI	Q13287	IFNA16.6421.52	0.104969	0.390681	0.999733
RAC1.2870.29	RAC1	RAC1	P63000	IFNA16.6421.52	0.104932	0.390847	0.999733
LANCL2.12628.31	LANC2	LANCL2	Q9NS86	IFNA16.6421.52	0.104859	0.391179	0.999733
NXT2.19255.124	NXT2	NXT2	Q9NPJ8	IFNA16.6421.52	0.10475	0.391677	0.999733
SCARB2.5100.53	LIMP II	SCARB2	Q14108	IFNA16.6421.52	0.10464	0.392175	0.999733
SERPIND1.3316.58	Heparin cofactor II	SERPIND1	P05546	IFNA16.6421.52	0.104604	0.392341	0.999733
USB1.11328.9	USB1	USB1	Q9BQ65	IFNA16.6421.52	0.104531	0.392674	0.999733
DNAJB1.3852.19	HSP 40	DNAJB1	P25685	IFNA16.6421.52	0.104275	0.39384	0.999733
KYNU.4559.64	KYNU	KYNU	Q16719	IFNA16.6421.52	0.104165	0.39434	0.999733
FN1.3435.53	FN1.4	FN1	P02751	IFNA16.6421.52	0.104092	0.394673	0.999733
TXN.8813.160	Thioredoxin	TXN	P10599	IFNA16.6421.52	0.104056	0.39484	0.999733
SLC22A16.9969.8	S22AG	SLC22A16	Q86VW1	IFNA16.6421.52	0.103946	0.395341	0.999733
PTPRJ.8250.2	PTPRJ	PTPRJ	Q12913	IFNA16.6421.52	0.103581	0.397013	0.999733
CYTH4.12746.4	CYH4	CYTH4	Q9UIA0	IFNA16.6421.52	0.103507	0.397348	0.999733
ARSA.3583.54	Arylsulfatase A	ARSA	P15289	IFNA16.6421.52	0.103288	0.398354	0.999733
STAU2.12970.35	STAU2	STAU2	Q9NUL3	IFNA16.6421.52	0.103288	0.398354	0.999733
UBE2J1.6900.30	UB2J1	UBE2J1	Q9Y385	IFNA16.6421.52	0.103215	0.39869	0.999733
ANTXR2.15559.5	ANTR2	ANTXR2	P58335	IFNA16.6421.52	0.103142	0.399025	0.999733
ITM2C.9523.34	ITM2C	ITM2C	Q9NQX7	IFNA16.6421.52	0.103142	0.399025	0.999733
DBNL.4978.54	DBNL	DBNL	Q9UJU6	IFNA16.6421.52	0.103069	0.399361	0.999733
IL2RG.2634.2	IL-2 sRg	IL2RG	P31785	IFNA16.6421.52	0.102959	0.399865	0.999733
PPME1.17852.5	PPME1	PPME1	Q9Y570	IFNA16.6421.52	0.102959	0.399865	0.999733
S100A6.13090.17	S100A6	S100A6	P06703	IFNA16.6421.52	0.102704	0.401043	0.999733
ASH2L.12832.10	ASH2L	ASH2L	Q9UBL3	IFNA16.6421.52	0.102521	0.401886	0.999733
CD80.13726.4	B7	CD80	P33681	IFNA16.6421.52	0.102484	0.402055	0.999733
TEX29.10557.6	TEX29	TEX29	Q8N6K0	IFNA16.6421.52	0.102448	0.402223	0.999733
TAX1BP1.12721.4	TAXB1	TAX1BP1	Q86VP1	IFNA16.6421.52	0.102375	0.402561	0.999733
WNK3.5493.17	WNK3	WNK3	Q9BYP7	IFNA16.6421.52	0.102338	0.40273	0.999733
PRC1.11591.43	PRC1	PRC1	O43663	IFNA16.6421.52	0.102265	0.403068	0.999733
RBKS.19467.3	RBSK	RBKS	Q9H477	IFNA16.6421.52	0.102192	0.403405	0.999733
C10orf105.11220.53	CJ105	C10orf105	Q8TEF2	IFNA16.6421.52	0.102083	0.403913	0.999733
CD5.14065.11	CD5	CD5	P06127	IFNA16.6421.52	0.101973	0.40442	0.999733
SOD2.5008.51	Mn SOD	SOD2	P04179	IFNA16.6421.52	0.101973	0.40442	0.999733
LRP1B.11275.94	LRP1B	LRP1B	Q9NZR2	IFNA16.6421.52	0.1019	0.404759	0.999733
A2M.3708.62	a2-Macroglobulin	A2M	P01023	IFNA16.6421.52	0.101717	0.405606	0.999733
TBK1.3400.49	TBK1	TBK1	Q9UHD2	IFNA16.6421.52	0.101717	0.405606	0.999733
DHH.4389.2	DHH	DHH	O43323	IFNA16.6421.52	0.101498	0.406624	0.999733
ACY1.3343.1	Aminoacylase-1	ACY1	Q03154	IFNA16.6421.52	0.101352	0.407304	0.999733
EGFR.19567.1	EGFRvIII	EGFR	P00533	IFNA16.6421.52	0.101242	0.407814	0.999733
MLL2.13623.4	MLL2	MLL2	O14686	IFNA16.6421.52	0.101242	0.407814	0.999733
MSMP.8080.24	PSMP	MSMP	Q1L6U9	IFNA16.6421.52	0.101133	0.408324	0.999733
ECHS1.17787.1	Enoyl-CoA hydratase	ECHS1	P30084	IFNA16.6421.52	0.100986	0.409005	0.999733
BAD.5870.23	BAD	BAD	Q92934	IFNA16.6421.52	0.100913	0.409346	0.999733
SPAST.8388.24	Spastin	SPAST	Q9UBP0	IFNA16.6421.52	0.100913	0.409346	0.999733
ZNF843.8321.27	ZN843	ZNF843	Q8N446	IFNA16.6421.52	0.100804	0.409858	0.999733
GSTA1.17138.8	GST A1-1	GSTA1	P08263	IFNA16.6421.52	0.100219	0.412592	0.999733
APCDD1.6599.5	APCD1	APCDD1	Q8J025	IFNA16.6421.52	0.100183	0.412763	0.999733
HDAC2.18897.31	HDAC2	HDAC2	Q92769	IFNA16.6421.52	0.100146	0.412935	0.999733
MMP16.5268.49	MMP-16	MMP16	P51512	IFNA16.6421.52	0.100146	0.412935	0.999733
SNRPD2.17823.40	SMD2	SNRPD2	P62316	IFNA16.6421.52	0.100146	0.412935	0.999733
CD209.3029.52	DC-SIGN	CD209	Q9NNX6	IFNA16.6421.52	0.0998904	0.414135	0.999733
ARPP21.12860.7	cAMP-regulated phosphoprotein 21	ARPP21	Q9UBL0	IFNA16.6421.52	0.0998173	0.414478	0.999733
SPACA1.6228.58	sperm acrosome associated 1	SPACA1	Q9HBV2	IFNA16.6421.52	0.0996712	0.415165	0.999733
FLRT1.4547.59	FLRT1	FLRT1	Q9NZU1	IFNA16.6421.52	0.0994885	0.416025	0.999733
SATB1.13511.29	SATB1	SATB1	Q01826	IFNA16.6421.52	0.0991962	0.417403	0.999733
PELO.12431.13	PELO	PELO	Q9BRX2	IFNA16.6421.52	0.0990501	0.418093	0.999733
DEFB128.6360.7	DB128	DEFB128	Q7Z7B8	IFNA16.6421.52	0.0985751	0.420339	0.999733
DNMT3L.19142.39	DNM3L	DNMT3L	Q9UJW3	IFNA16.6421.52	0.0984655	0.420859	0.999733
LYSMD4.9106.87	LYSM4	LYSMD4	Q5XG99	IFNA16.6421.52	0.0984655	0.420859	0.999733
BDNF.14047.78	BDNF	BDNF	P23560	IFNA16.6421.52	0.0981732	0.422246	0.999733
CSH1.CSH2.13103.125	CSH	CSH1 CSH2	P0DML2 P0DML3	IFNA16.6421.52	0.0981366	0.422419	0.999733
CISD2.8094.20	CISD2	CISD2	Q8N5K1	IFNA16.6421.52	0.0979905	0.423114	0.999733
SPINK13.10624.45	ISK13	SPINK13	Q1W4C9	IFNA16.6421.52	0.097954	0.423288	0.999733
POMGNT1.8253.2	PMGT1	POMGNT1	Q8WZA1	IFNA16.6421.52	0.0978809	0.423635	0.999733
FAS.9459.7	Fas, soluble	FAS	P25445	IFNA16.6421.52	0.0978444	0.423809	0.999733
IL11.4493.92	IL-11	IL11	P20809	IFNA16.6421.52	0.0978444	0.423809	0.999733
CAND1.13937.75	CAND1	CAND1	Q86VP6	IFNA16.6421.52	0.0976251	0.424853	0.999733
CA10.13666.222	Carbonic Anhydrase X	CA10	Q9NS85	IFNA16.6421.52	0.0975886	0.425028	0.999733
TUFT1.5690.49	TUFT1	TUFT1	Q9NNX1	IFNA16.6421.52	0.097479	0.42555	0.999733
LILRA6.7059.14	LIRA6	LILRA6	Q6PI73	IFNA16.6421.52	0.0969309	0.42817	0.999733
CSNK2A1.CSNK2B.5225.50	CK2-A1:B	CSNK2A1 CSNK2B	P68400 P67870	IFNA16.6421.52	0.0968213	0.428695	0.999733
PPIA.3844.2	Cyclophilin A	PPIA	P62937	IFNA16.6421.52	0.0967848	0.42887	0.999733
CASQ2.19291.2	CASQ2	CASQ2	O14958	IFNA16.6421.52	0.0967117	0.42922	0.999733
VBP1.19193.18	PFD3	VBP1	P61758	IFNA16.6421.52	0.0967117	0.42922	0.999733
LIPK.6413.79	LIPK	LIPK	Q5VXJ0	IFNA16.6421.52	0.0966752	0.429395	0.999733
PSG4.5649.83	PSG4	PSG4	Q00888	IFNA16.6421.52	0.096456	0.430447	0.999733
RIC3.11228.37	RIC3	RIC3	Q7Z5B4	IFNA16.6421.52	0.0962733	0.431325	0.999733
EDN1.6495.14	Endothelin 1	EDN1	P05305	IFNA16.6421.52	0.0962368	0.4315	0.999733
HCN1.12774.12	HCN1	HCN1	O60741	IFNA16.6421.52	0.0962002	0.431676	0.999733
ASF1A.18172.71	ASF1A	ASF1A	Q9Y294	IFNA16.6421.52	0.0961637	0.431852	0.999733
MYRF.8843.34	MRF	MYRF	Q9Y2G1	IFNA16.6421.52	0.0961271	0.432028	0.999733
YBX2.6372.7	YBOX2	YBX2	Q9Y2T7	IFNA16.6421.52	0.0960906	0.432204	0.999733
DAO.19120.33	OXDA	DAO	P14920	IFNA16.6421.52	0.0960541	0.432379	0.999733
PRPSAP2.19150.20	KPRB	PRPSAP2	O60256	IFNA16.6421.52	0.095981	0.432731	0.999733
XRCC6.2835.1	Ku70	XRCC6	P12956	IFNA16.6421.52	0.095981	0.432731	0.999733
LAT2.5613.75	NTAL	LAT2	Q9GZY6	IFNA16.6421.52	0.0959636	0.432815	0.999733
UBB.6651.74	PolyUbiquitin K48	UBB	P0CG47	IFNA16.6421.52	0.0958714	0.433259	0.999733
PGD.4187.49	6-Phosphogluconate dehydrogenase	PGD	P52209	IFNA16.6421.52	0.0955791	0.434669	0.999733
TIE1.2844.53	sTie-1	TIE1	P35590	IFNA16.6421.52	0.0955791	0.434669	0.999733
FGA.FGB.FGG.2796.62	Fibrinogen	FGA FGB FGG	P02671 P02675 P02679	IFNA16.6421.52	0.0955426	0.434846	0.999733
SCG3.7957.2	SCG3	SCG3	Q8WXD2	IFNA16.6421.52	0.0954695	0.435199	0.999733
SWAP70.13552.7	SWP70	SWAP70	Q9UH65	IFNA16.6421.52	0.0954695	0.435199	0.999733
CRYGD.12366.16	CRGD	CRYGD	P07320	IFNA16.6421.52	0.095433	0.435375	0.999733
CALCB.17170.15	CALCB	CALCB	P10092	IFNA16.6421.52	0.0952868	0.436082	0.999733
FTMT.8048.9	FTMT	FTMT	Q8N4E7	IFNA16.6421.52	0.0952868	0.436082	0.999733
PCDH10.8780.2	PCD10	PCDH10	Q9P2E7	IFNA16.6421.52	0.0951772	0.436613	0.999733
ARL11.12433.8	ARL11	ARL11	Q969Q4	IFNA16.6421.52	0.0951407	0.436789	0.999733
AKR7A3.18173.11	ARK73	AKR7A3	O95154	IFNA16.6421.52	0.0951041	0.436966	0.999733
OLFML3.8660.5	OLFL3	OLFML3	Q9NRN5	IFNA16.6421.52	0.0951041	0.436966	0.999733
COL1A1.13484.69	CO1A1	COL1A1	P02452	IFNA16.6421.52	0.0950676	0.437143	0.999733
SSB.13625.19	LA	SSB	P05455	IFNA16.6421.52	0.0950676	0.437143	0.999733
MGAT4A.9392.43	MGT4A	MGAT4A	Q9UM21	IFNA16.6421.52	0.094958	0.437674	0.999733
CAST.3026.5	Calpastatin	CAST	P20810	IFNA16.6421.52	0.0949214	0.437852	0.999733
USP21.12681.63	UBP21	USP21	Q9UK80	IFNA16.6421.52	0.0948849	0.438029	0.999733
SCARA3.11292.13	SCAR3	SCARA3	Q6AZY7	IFNA16.6421.52	0.0948484	0.438206	0.999733
HDHD2.13472.35	HDHD2	HDHD2	Q9H0R4	IFNA16.6421.52	0.0948118	0.438383	0.999733
QPRT.17789.1	NADC	QPRT	Q15274	IFNA16.6421.52	0.0948118	0.438383	0.999733
BIRC5.3472.40	Survivin	BIRC5	O15392	IFNA16.6421.52	0.0945926	0.439448	0.999733
RPS6KA1.12329.21	KS6A1	RPS6KA1	Q15418	IFNA16.6421.52	0.0945926	0.439448	0.999733
GABARAPL2.12494.99	GBRL2	GABARAPL2	P60520	IFNA16.6421.52	0.0945561	0.439625	0.999733
PTP4A1.17812.2	TP4A1	PTP4A1	Q93096	IFNA16.6421.52	0.0945561	0.439625	0.999733
SULT4A1.8357.43	ST4A1	SULT4A1	Q9BR01	IFNA16.6421.52	0.094483	0.43998	0.999733
ANGPTL7.6371.50	ANGL7	ANGPTL7	O43827	IFNA16.6421.52	0.0943003	0.440869	0.999733
BRPF1.11671.19	BRPF1	BRPF1	P55201	IFNA16.6421.52	0.0942638	0.441047	0.999733
SAYSD1.6594.64	SMDC1	SAYSD1	Q9NPB0	IFNA16.6421.52	0.0942273	0.441225	0.999733
SDHAF2.6420.4	SDHF2	SDHAF2	Q9NX18	IFNA16.6421.52	0.0942273	0.441225	0.999733
APOL3.16823.75	APOL3	APOL3	O95236	IFNA16.6421.52	0.0941907	0.441403	0.999733
BTNL8.9026.40	BTNL8	BTNL8	Q6UX41	IFNA16.6421.52	0.0941907	0.441403	0.999733
LRRTM4.8646.61	LRRT4	LRRTM4	Q86VH4	IFNA16.6421.52	0.0941542	0.441581	0.999733
CPB1.15375.49	Carboxypeptidase B1	CPB1	P15086	IFNA16.6421.52	0.094008	0.442293	0.999733
STX3.7186.111	STX3	STX3	Q13277	IFNA16.6421.52	0.094008	0.442293	0.999733
PDIA5.5593.11	PDIA5	PDIA5	Q14554	IFNA16.6421.52	0.0938619	0.443006	0.999733
PCDHGC5.7983.1	PCDGM	PCDHGC5	Q9Y5F6	IFNA16.6421.52	0.0937523	0.443541	0.999733
NTN1.6649.51	NET1	NTN1	O95631	IFNA16.6421.52	0.0936792	0.443898	0.999733
BCL2.3412.7	Bcl-2	BCL2	P10415	IFNA16.6421.52	0.0936061	0.444255	0.999733
CALR.5264.65	calreticulin	CALR	P27797	IFNA16.6421.52	0.0936061	0.444255	0.999733
COL2A1.15569.15	Collagen II	COL2A1	P02458	IFNA16.6421.52	0.0936061	0.444255	0.999733
KIR2DL4.5095.21	KI2L4	KIR2DL4	Q99706	IFNA16.6421.52	0.0936061	0.444255	0.999733
AGR2.4959.2	AGR2	AGR2	O95994	IFNA16.6421.52	0.0933504	0.445506	0.999733
KPNA4.12698.72	IMA4	KPNA4	O00629	IFNA16.6421.52	0.0933138	0.445685	0.999733
MDH1.3853.56	MDHC	MDH1	P40925	IFNA16.6421.52	0.0932773	0.445864	0.999733
NOTCH2.11297.54	NOTC2	NOTCH2	Q04721	IFNA16.6421.52	0.0932773	0.445864	0.999733
PPP2R1A.12621.55	PP2AAA	PPP2R1A	P30153	IFNA16.6421.52	0.0932773	0.445864	0.999733
RTN4R.5105.2	Nogo Receptor	RTN4R	Q9BZR6	IFNA16.6421.52	0.0928389	0.448014	0.999733
PKD2.13745.10	PKD2	PKD2	Q13563	IFNA16.6421.52	0.0927658	0.448373	0.999733
LEPRE1.6273.58	P3H1	LEPRE1	Q32P28	IFNA16.6421.52	0.0926927	0.448732	0.999733
EIF4EBP2.4184.43	4EBP2	EIF4EBP2	Q13542	IFNA16.6421.52	0.0926197	0.449091	0.999733
COL6A5.11155.16	CO6A5	COL6A5	A8TX70	IFNA16.6421.52	0.0924004	0.45017	0.999733
CNP.6609.22	CN37	CNP	P09543	IFNA16.6421.52	0.0922543	0.45089	0.999733
SPATA20.11117.2	SPT20	SPATA20	Q8TB22	IFNA16.6421.52	0.0921812	0.45125	0.999733
PDLIM4.12387.7	PDLI4	PDLIM4	P50479	IFNA16.6421.52	0.0921447	0.451431	0.999733
CDC2.CCNB1.3422.4	CDK1/cyclin B	CDC2 CCNB1	P06493 P14635	IFNA16.6421.52	0.0916332	0.453957	0.999733
LGALS2.3033.57	Galectin-2	LGALS2	P05162	IFNA16.6421.52	0.0916332	0.453957	0.999733
NMU.8754.5	NMU	NMU	P48645	IFNA16.6421.52	0.0916332	0.453957	0.999733
IL12RB2.3815.14	IL-12 RB2	IL12RB2	Q99665	IFNA16.6421.52	0.0915966	0.454138	0.999733
SYN3.7199.3	SYN3	SYN3	O14994	IFNA16.6421.52	0.0915236	0.4545	0.999733
TDP1.10073.22	TYDP1	TDP1	Q9NUW8	IFNA16.6421.52	0.0912678	0.455767	0.999733
TBX22.11146.4	TBX22	TBX22	Q9Y458	IFNA16.6421.52	0.0911947	0.456129	0.999733
FOLR3.15495.9	FOLR3	FOLR3	P41439	IFNA16.6421.52	0.0910121	0.457036	0.999733
HIST1H1C.2987.37	Histone H1.2	HIST1H1C	P16403	IFNA16.6421.52	0.0910121	0.457036	0.999733
PRPS2.18329.4	PRPS2	PRPS2	P11908	IFNA16.6421.52	0.0909755	0.457217	0.999733
CMA1.3423.59	Chymase	CMA1	P23946	IFNA16.6421.52	0.0909024	0.45758	0.999733
RALA.14332.3	RALA	RALA	P11233	IFNA16.6421.52	0.0908659	0.457761	0.999733
MPL.3473.78	Thrombopoietin Receptor	MPL	P40238	IFNA16.6421.52	0.0907563	0.458306	0.999733
CINP.19383.131	CINP	CINP	Q9BW66	IFNA16.6421.52	0.0907198	0.458488	0.999733
HMGCS1.13496.19	HMCS1	HMGCS1	Q01581	IFNA16.6421.52	0.0907198	0.458488	0.999733
PATE1.8386.11	PATE	PATE1	Q8WXA2	IFNA16.6421.52	0.0906102	0.459034	0.999733
CDC34.12532.28	UB2R1	CDC34	P49427	IFNA16.6421.52	0.0904275	0.459943	0.999733
SNCA.8458.111	a-Synuclein	SNCA	P37840	IFNA16.6421.52	0.0904275	0.459943	0.999733
LCTL.10890.135	LCTL	LCTL	Q6UWM7	IFNA16.6421.52	0.0902813	0.460672	0.999733
CUL1.17797.1	CUL1	CUL1	Q13616	IFNA16.6421.52	0.0902083	0.461036	0.999733
DPYSL5.12683.156	DPYL5	DPYSL5	Q9BPU6	IFNA16.6421.52	0.0902083	0.461036	0.999733
NAP1L4.19188.21	NAP2L	NAP1L4	Q99733	IFNA16.6421.52	0.0901717	0.461219	0.999733
TERF1.10049.112	TERF1	TERF1	P54274	IFNA16.6421.52	0.0901717	0.461219	0.999733
DNAJA4.9744.139	DNJA4	DNAJA4	Q8WW22	IFNA16.6421.52	0.0900986	0.461583	0.999733
PRSS35.9983.97	PRS35	PRSS35	Q8N3Z0	IFNA16.6421.52	0.0900621	0.461766	0.999733
CLPP.17196.5	ClpP endopeptidase	CLPP	Q16740	IFNA16.6421.52	0.089989	0.462131	0.999733
DDX23.13946.8	DDX23	DDX23	Q9BUQ8	IFNA16.6421.52	0.0899525	0.462313	0.999733
TPK1.12018.84	TPK1	TPK1	Q9H3S4	IFNA16.6421.52	0.0899525	0.462313	0.999733
UBC.6647.55	PolyUbiquitin K63	UBC	P0CG48	IFNA16.6421.52	0.0897333	0.463409	0.999733
TBPL1.18434.141	TBPL1	TBPL1	P62380	IFNA16.6421.52	0.0896237	0.463958	0.999733
GAGE2D.18273.14	GGE2D	GAGE2D	Q9UEU5	IFNA16.6421.52	0.0895871	0.464141	0.999733
ALK.8249.124	ALK	ALK	Q9UM73	IFNA16.6421.52	0.0895141	0.464507	0.999733
AIDA.17347.80	CA080	AIDA	Q96BJ3	IFNA16.6421.52	0.0894045	0.465056	0.999733
ACPL2.6079.59	ACPL2	ACPL2	Q8TE99	IFNA16.6421.52	0.0891852	0.466156	0.999733
BPI.4126.22	BPI	BPI	P17213	IFNA16.6421.52	0.0891852	0.466156	0.999733
UBE2D3.19280.29	UB2D3	UBE2D3	P61077	IFNA16.6421.52	0.0891852	0.466156	0.999733
PPIE.5238.26	PPIE	PPIE	Q9UNP9	IFNA16.6421.52	0.0890391	0.46689	0.999733
STIM1.8916.32	STIM1	STIM1	Q13586	IFNA16.6421.52	0.088966	0.467257	0.999733
COLEC11.4430.44	Collectin Kidney 1	COLEC11	Q9BWP8	IFNA16.6421.52	0.0889295	0.46744	0.999733
GMPR2.19446.1	GMPR2	GMPR2	Q9P2T1	IFNA16.6421.52	0.0889295	0.46744	0.999733
DNAJB2.11438.6	DNJB2	DNAJB2	P25686	IFNA16.6421.52	0.0887468	0.468359	0.999733
KARS.19249.18	SYK	KARS	Q15046	IFNA16.6421.52	0.0887468	0.468359	0.999733
UGT1A8.8899.75	UD18	UGT1A8	Q9HAW9	IFNA16.6421.52	0.0887468	0.468359	0.999733
COL10A1.15653.9	COAA1	COL10A1	Q03692	IFNA16.6421.52	0.0886737	0.468727	0.999733
THOC1.9875.107	THOC1	THOC1	Q96FV9	IFNA16.6421.52	0.0885276	0.469463	0.999733
CD1D.8749.194	CD1D	CD1D	P15813	IFNA16.6421.52	0.088418	0.470015	0.999733
F8.13499.30	Coagulation Factor VIII	F8	P00451	IFNA16.6421.52	0.088418	0.470015	0.999733
ZDHHC14.11677.17	ZDH14	ZDHHC14	Q8IZN3	IFNA16.6421.52	0.0883449	0.470384	0.999733
C4A.C4B.4481.34	C4	C4A C4B	P0C0L4, P0C0L5	IFNA16.6421.52	0.0881988	0.471121	0.999733
CHST12.6626.81	CHSTC	CHST12	Q9NRB3	IFNA16.6421.52	0.0881257	0.47149	0.999733
GALNT3.6593.5	GALT3	GALNT3	Q14435	IFNA16.6421.52	0.0879795	0.472229	0.999733
CHMP2A.17728.61	CHM2A	CHMP2A	O43633	IFNA16.6421.52	0.0878699	0.472783	0.999733
DYNLL2.11493.169	DYL2	DYNLL2	Q96FJ2	IFNA16.6421.52	0.0876872	0.473707	0.999733
ARSK.8269.327	ARSK	ARSK	Q6UWY0	IFNA16.6421.52	0.0876142	0.474077	0.999733
PTPN1.3005.5	PTP-1B	PTPN1	P18031	IFNA16.6421.52	0.0875776	0.474262	0.999733
UBE2L6.19190.4	UB2L6	UBE2L6	O14933	IFNA16.6421.52	0.0875411	0.474448	0.999733
PAPLN.11254.13	PPN	PAPLN	O95428	IFNA16.6421.52	0.0872488	0.47593	0.999733
OTUB2.12493.42	OTUB2	OTUB2	Q96DC9	IFNA16.6421.52	0.0869931	0.477229	0.999733
MGAT2.6909.40	MGAT2	MGAT2	Q10469	IFNA16.6421.52	0.0869565	0.477415	0.999733
IL31.10455.196	IL-31	IL31	Q6EBC2	IFNA16.6421.52	0.0865546	0.47946	0.999733
ITGAL.11617.1	LFA-1 alpha-L chain	ITGAL	P20701	IFNA16.6421.52	0.0863719	0.480392	0.999733
PSMA1.3859.50	PSA1	PSMA1	P25786	IFNA16.6421.52	0.0863719	0.480392	0.999733
PRSS1.3049.61	Trypsin	PRSS1	P07477	IFNA16.6421.52	0.0862989	0.480765	0.999733
FANCF.11336.9	FANCF	FANCF	Q9NPI8	IFNA16.6421.52	0.0862623	0.480951	0.999733
FXN.15389.1	FRDA	FXN	Q16595	IFNA16.6421.52	0.0862258	0.481138	0.999733
CXADR.11204.80	CXAR	CXADR	P78310	IFNA16.6421.52	0.0861527	0.481511	0.999733
GMEB2.12804.5	GMEB2	GMEB2	Q9UKD1	IFNA16.6421.52	0.0861162	0.481697	0.999733
PEX14.8300.82	PEX14	PEX14	O75381	IFNA16.6421.52	0.0861162	0.481697	0.999733
DUSP6.12341.8	DUS6	DUSP6	Q16828	IFNA16.6421.52	0.0860796	0.481884	0.999733
FAM171A2.13479.8	F1712	FAM171A2	A8MVW0	IFNA16.6421.52	0.0860796	0.481884	0.999733
SORT1.11300.32	SORT	SORT1	Q99523	IFNA16.6421.52	0.0860431	0.482071	0.999733
GUK1.17325.10	KGUA	GUK1	Q16774	IFNA16.6421.52	0.0860066	0.482258	0.999733
BMP1.3348.49	BMP-1	BMP1	P13497	IFNA16.6421.52	0.0859335	0.482631	0.999733
PSMD11.13572.43	PSD11	PSMD11	O00231	IFNA16.6421.52	0.0859335	0.482631	0.999733
GJD2.11678.105	CXD2	GJD2	Q9UKL4	IFNA16.6421.52	0.0858604	0.483005	0.999733
FAM69C.14341.8	FA69C	FAM69C	Q0P6D2	IFNA16.6421.52	0.0857508	0.483566	0.999733
RGS1.18945.11	RGS1	RGS1	Q08116	IFNA16.6421.52	0.0857143	0.483753	0.999733
GZMK.9545.156	Granzyme K	GZMK	P49863	IFNA16.6421.52	0.0855681	0.484501	0.999733
RCAN1.13465.5	CCP1	RCAN1	P53805	IFNA16.6421.52	0.0854951	0.484876	0.999733
SERPING1.4479.14	C1-Esterase Inhibitor	SERPING1	P05155	IFNA16.6421.52	0.085422	0.485251	0.999733
DHFR.9823.2	DYR	DHFR	P00374	IFNA16.6421.52	0.0853855	0.485438	0.999733
CREG1.9357.4	CREG1	CREG1	O75629	IFNA16.6421.52	0.0852758	0.486	0.999733
TCEAL8.19109.32	TCAL8	TCEAL8	Q8IYN2	IFNA16.6421.52	0.0850566	0.487126	0.999733
TSLP.3010.53	TSLP	TSLP	Q969D9	IFNA16.6421.52	0.0850201	0.487314	0.999733
PLA2G2D.16298.84	sPLA(2)-IID	PLA2G2D	Q9UNK4	IFNA16.6421.52	0.0849836	0.487502	0.999733
PGLYRP2.5601.2	PGRP-L	PGLYRP2	Q96PD5	IFNA16.6421.52	0.0848374	0.488254	0.999733
BMPR1B.10550.37	BMP RIB	BMPR1B	O00238	IFNA16.6421.52	0.0847278	0.488818	0.999733
STOML2.6555.58	Stomatin-like protein 2	STOML2	Q9UJZ1	IFNA16.6421.52	0.0845451	0.489759	0.999733
RSRP1.9050.170	CA063	RSRP1	Q9BUV0	IFNA16.6421.52	0.084399	0.490512	0.999733
ATP5J.7788.1	CF6	ATP5J	P18859	IFNA16.6421.52	0.0843259	0.490889	0.999733
TCP1.19265.9	TCPA	TCP1	P17987	IFNA16.6421.52	0.0841798	0.491643	0.999733
RAB5B.19222.124	RAB5B	RAB5B	P61020	IFNA16.6421.52	0.0841432	0.491832	0.999733
ULBP2.3082.9	ULBP-2	ULBP2	Q9BZM5	IFNA16.6421.52	0.0841432	0.491832	0.999733
RECQL.11431.235	RECQ1	RECQL	P46063	IFNA16.6421.52	0.0840701	0.49221	0.999733
SFTPD.19590.46	SP-D	SFTPD	P35247	IFNA16.6421.52	0.0840701	0.49221	0.999733
NAPB.12655.30	SNAB	NAPB	Q9H115	IFNA16.6421.52	0.0836682	0.494289	0.999733
LEFTY2.15503.20	Lefty-A	LEFTY2	O00292	IFNA16.6421.52	0.0835221	0.495046	0.999733
LY6G6C.6256.9	LY66C	LY6G6C	O95867	IFNA16.6421.52	0.0835221	0.495046	0.999733
COMT.18382.109	Catechol O-methyltransferase	COMT	P21964	IFNA16.6421.52	0.0834856	0.495235	0.999733
RNF128.6510.56	RN128	RNF128	Q8TEB7	IFNA16.6421.52	0.0834856	0.495235	0.999733
MAPKAPK5.3821.28	MAPK5	MAPKAPK5	Q8IW41	IFNA16.6421.52	0.0831567	0.496941	0.999733
EIF1AX.9850.38	IF1AX	EIF1AX	P47813	IFNA16.6421.52	0.0830837	0.497321	0.999733
CILP2.8841.65	CILP2	CILP2	Q8IUL8	IFNA16.6421.52	0.0830471	0.497511	0.999733
KREMEN2.3202.28	KREM2	KREMEN2	Q8NCW0	IFNA16.6421.52	0.082901	0.49827	0.999733
MEOX2.18259.15	MEOX2	MEOX2	P50222	IFNA16.6421.52	0.0828645	0.49846	0.999733
LGALS3.3066.12	Galectin-3	LGALS3	P17931	IFNA16.6421.52	0.0828279	0.49865	0.999733
IMPDH1.5229.90	IMDH1	IMPDH1	P20839	IFNA16.6421.52	0.0823895	0.500934	0.999733
JPH4.9111.40	JPH4	JPH4	Q96JJ6	IFNA16.6421.52	0.0821703	0.502078	0.999733
TMEM190.10442.1	TM190	TMEM190	Q8WZ59	IFNA16.6421.52	0.0820607	0.50265	0.999733
GDI1.16810.3	RhoGDI	GDI1	P31150	IFNA16.6421.52	0.0820241	0.502841	0.999733
LGMN.3622.33	LGMN	LGMN	Q99538	IFNA16.6421.52	0.0817318	0.504369	0.999733
RTP4.18315.38	RTP4	RTP4	Q96DX8	IFNA16.6421.52	0.0816953	0.504561	0.999733
TARBP2.12781.2	TRBP2	TARBP2	Q15633	IFNA16.6421.52	0.0816953	0.504561	0.999733
EFHA2.6912.6	EFHA2	EFHA2	Q86XE3	IFNA16.6421.52	0.0814761	0.505709	0.999733
SSR1.8106.15	SSRA	SSR1	P43307	IFNA16.6421.52	0.0813665	0.506283	0.999733
AKR1D1.18398.1	AK1D1	AKR1D1	P51857	IFNA16.6421.52	0.0812934	0.506666	0.999733
IER3.9786.310	IEX1	IER3	P46695	IFNA16.6421.52	0.0812569	0.506858	0.999733
GP5.7185.29	GPV	GP5	P40197	IFNA16.6421.52	0.0810376	0.508009	0.999733
RGS7.12538.19	RGS7	RGS7	P49802	IFNA16.6421.52	0.080928	0.508585	0.999733
SIAE.9263.57	SIAE	SIAE	Q9HAT2	IFNA16.6421.52	0.080855	0.508969	0.999733
EIF4A3.4997.19	IF4A3	EIF4A3	P38919	IFNA16.6421.52	0.0807088	0.509737	0.999733
PLXND1.19561.216	PLXD1	PLXND1	Q9Y4D7	IFNA16.6421.52	0.0807088	0.509737	0.999733
MRPL2.19132.1	RM02	MRPL2	Q5T653	IFNA16.6421.52	0.0804896	0.510891	0.999733
NRSN1.11654.77	NRSN1	NRSN1	Q8IZ57	IFNA16.6421.52	0.0804896	0.510891	0.999733
ADAMTS5.3168.8	ADAMTS-5	ADAMTS5	Q9UNA0	IFNA16.6421.52	0.08038	0.511469	0.999733
[truncated: 3,759 more rows]

## Sheet: IFNA2
Spearman correlations between indicated IFN ligand and SOMAscan proteomics
[truncated: 4,808 more rows]

[truncated: 8 more sheets: IFNA4_16, IFNA6, IFNA7_17_21, IFNB1, IFNG, IFNL1, IFNL3_2, IFNW1]
