# Supplementary material for: Specialized interferon action in COVID-19
Source: Proc Natl Acad Sci U S A. 2022 Feb 25;119(11):e2116730119. doi: 10.1073/pnas.2116730119 (PMC8931386; doi:10.1073/pnas.2116730119)
Supplement: Supplementary File [file pnas.2116730119.sd09.xlsx]

## Sheet: IFNA1
Gene Set Enrichment Analysis (GSEA) of IFNs vs. SOMAscan proteomics correlations; using Spearman rho (Data file S8) as the ranking metric and "Hallmark" gene sets from MSigDB.
IFN ligand	Gene set	Size	ES	NES	p-value	q-value	Leading edge genes
IFNA1.18389.11	HALLMARK_INTERFERON_ALPHA_RESPONSE	35	0.429461	4.17631	7.45e-07	3.576e-05	CXCL10,GBP2,IFIT3,ISG15,MX1,DHX58,CXCL11,OAS1,IRF1,B2M,LGALS3BP,IFIT2,RTP4,TXNIP,CD74,LAP3,NMI,IL4R,IRF2,PSMA3,SELL,PSMB9,UBE2L6,PSME2,CASP8,PSME1,IFIT2,CD74,GBP2,CXCL10,TXNIP,SELL,B2M,IRF1,IL4R,DHX58,PSMB9,LGALS3BP,CASP8,ISG15,OAS1,RTP4,IL15,BST2,CXCL11,IRF2,UBE2L6,PSMA3,IFIT3,MX1,LAP3,IRF2,IRF1,PSME1,ISG15,LGALS3BP,PSME2,MX1,IRF9,LAP3,OAS1,DHX58,CD74,NMI,CNP,UBE2L6,RTP4,LGALS3BP,CXCL11,CXCL10,O…
IFNA1.18389.11	HALLMARK_PI3K_AKT_MTOR_SIGNALING	60	-0.298691	-3.81283	1.54986e-05	0.000371965	CALR,CSNK2B,ARHGDIA,TBK1,HSP90B1,RPS6KA1,HRAS,IL4,CDKN1A,PAK4,PTEN,MAPK10,SMAD2,PRKCB,FGF22,PRKAR2A,ARF1,MAP2K3,MAPK1,CFL1,MAPK9,CAB39,DUSP3,PLCB1,DDIT3,IRAK4,AKT1,YWHAB,IL2RG,FGF6,MAPK8,RAC1,RAF1,CLTC,GRB2,EIF4E,PIN1,RPS6KA3,LCK,DAPP1,UBE2N,CDKN1B,NCK1,PDK1,PTPN11,TNFRSF1A,FASLG,VAV3,TIAM1,HRAS,TBK1,IL4,HSP90B1,FGF22,ARHGDIA,CSNK2B,LCK,CAB39,CLTC,MAPK10,CDKN1A,UBE2D3,FGF6,CALR,DUSP3,RAC1,YWHAB,M…
IFNA1.18389.11	HALLMARK_INTERFERON_GAMMA_RESPONSE	96	0.192827	2.94226	0.000645701	0.0103312	CXCL10,CCL7,IFIT3,IDO1,ISG15,MX1,DHX58,CXCL11,IRF1,CFB,CD86,GCH1,SAMHD1,B2M,LGALS3BP,IL10RA,TNFAIP6,IFIT2,CD274,IL6,RTP4,DDX58,GZMA,STAT1,SECTM1,NFKBIA,GBP6,TXNIP,IL18BP,CD74,LAP3,HLA-G,NMI,IL4R,CD38,FGL2,ITGB7,IRF2,CSF2RB,CCL5,TNFSF10,PIM1,XCL1,SELP,IRF4,FCGR1A,IRF9,PSMA2,IL15RA,PSME1,PNP,UPP1,PSME2,CDKN1A,PTGS2,C1S,CXCL9,SOCS3,STAT1,BPGM,SLAMF7,FAS,PTPN6,NAMPT,PTPN1,NMI,SRI,CCL2,VAMP8,RIPK2,DDX…
IFNA1.18389.11	HALLMARK_ADIPOGENESIS	69	-0.221897	-3.02318	0.00109529	0.0131435	ACLY,ANGPTL4,STOM,SOD1,MRAP,APLP2,MAP4K3,FAH,ECHS1,CMPK1,NDUFA5,HIBCH,ITSN1,PEX14,HADH,CRAT,AIFM1,VEGFB,ALDOA,QDPR,AK2,CS,G3BP2,DECR1,NMT1,ARAF,GRPEL1,MDH2,TALDO1,ACADM,OMD,CD36,UBC,POR,DLD,ENPP2,FABP4,ADIPOQ,DDT,ANGPT1,ESRRA,TKT,PFKFB3,IFNGR1,RMDN3,DNAJC15,TANK,CMBL,COL15A1,LIFR,APOE,STOM,APLP2,ANGPTL4,SOD1,MRAP,RMDN3,QDPR,NDUFA5,VEGFB,ALDOA,TKT,CMPK1,ACLY,DNAJC15,DLD,NMT1,ANGPT1,CAT,ITSN1,G3BP2…
IFNA1.18389.11	HALLMARK_UV_RESPONSE_DN	55	-0.235795	-2.86188	0.0022014	0.0211335	APBB2,TFPI,TGFBR3,SNAI2,NRP1,MMP16,GCNT1,GJA1,CDON,IGF1R,PRKCA,PTEN,PEX14,MAPK14,YTHDC1,CELF2,NR1D2,SMAD3,DDAH1,BDNF,SPOP,F3,NEK7,PIAS3,MAGI2,PHF3,NFKB1,AKT3,FYN,ID1,CDKN1B,ANXA4,EFEMP1,IGFBP5,SRI,FBLN5,PDGFRB,GCNT1,GJA1,BDNF,YTHDC1,APBB2,CELF2,TFPI,MAPK14,SNAI2,MMP16,TGFBR2,ERBB2,NRP1,PHF3,SERPINE1,NR1D2,SRI,SMAD3,ANXA4,FBLN5,PTEN,PIAS3,MYC,IGFBP5,NEK7,SPOP,PRKCA,RGS4,TGFBR3,RND3,AKT3,MET,FYN,IN…
IFNA1.18389.11	HALLMARK_E2F_TARGETS	69	0.200027	2.64462	0.00297835	0.0238268	KPNA2,ATAD2,TP53,RRM2,CCNB2,TMPO,CDKN2C,CBX5,RACGAP1,TFRC,HMGA1,TIMELESS,SYNCRIP,AURKB,HMGB2,CDKN3,TRA2B,ASF1A,SMC3,PMS2,CDC25B,UBE2S,CDC25A,MYC,HMGB3,BARD1,PPM1D,PCNA,XRCC6,DCK,DCTPP1,ILF3,PRPS1,AURKA,SSRP1,UBE2T,RPA2,PSIP1,PTTG1,RAD1,CKS1B,TK1,STMN1,MAD2L1,PAICS,RANBP1,HNRNPD,MCM6,DUT,LMNB1,PRDX4,CTCF,AURKA,PPM1D,SSRP1,NME1,CDKN1A,RAN,KIF22,PMS2,UBE2T,DUT,CHEK2,CHEK1,RPA2,HNRNPD,PCNA,PTTG1,BIRC…
IFNA1.18389.11	HALLMARK_PEROXISOME	38	-0.243979	-2.52145	0.00687845	0.0471665	ISOC1,IDI1,SOD1,HRAS,YWHAH,ECI2,SERPINA6,PEX14,CRAT,CEL,IDE,BCL10,ACAA1,MSH2,MLYCD,GSTK1,FIS1,DLG4,ACOT8,VPS4B,CTBP1,FABP6,HSD17B11,SLC27A2,CADM1,PRDX1,PEX5,SOD2,PRDX5,SMARCC1,HRAS,SOD1,CEL,FABP6,IDE,IDI1,ECI2,HSD17B11,YWHAH,PRDX5,CAT,MLYCD,MSH2,ALDH1A1,SERPINA6,GSTK1,BCL10,ISOC1,CRAT,CTBP1,FIS1,SOD2,DLG4,PRDX1,VPS4B,PEX5,ACOT8,ACAA1,PEX14,ERCC1,CRABP1,MSH2,HSD17B11,SULT2B1,CRABP2,PEX5,IDI1,FIS1,…
IFNA1.18389.11	HALLMARK_MYC_TARGETS_V1	89	-0.152327	-2.36786	0.018981	0.113886	PSMA1,YWHAQ,PSMA6,PRDX4,NME1,TARDBP,PSMD7,EIF1AX,EIF4G2,NOP16,PPIA,PSMA2,CCT7,RAN,GLO1,EIF4A1,PSMA7,UBE2L3,EIF4H,TYMS,TCP1,EIF2S1,POLE3,HSPE1,ACP1,PA2G4,G3BP1,SNRPB2,PGK1,NAP1L1,CCT5,NPM1,EIF4E,CCNA2,PABPC4,RAD23B,PCBP1,HDAC2,RRM1,EEF1B2,PSMB2,LDHA,IMPDH2,KPNB1,CBX3,EIF3J,HDGF,COX5A,DUT,SET,RPS5,HSP90AB1,SNRPD2,MCM6,RPS3,HNRNPD,RANBP1,PRPS2,MAD2L1,SMARCC1,C1QBP,CANX,SNRPG,SNRPA,CUL1,SNRPD3,APEX1,…
IFNA1.18389.11	HALLMARK_ANDROGEN_RESPONSE	44	-0.193901	-2.15278	0.025974	0.129102	AZGP1,IDI1,ADAMTS1,RAB4A,PTK2B,SAT1,PMEPA1,VAPA,ALDH1A3,HMGCS1,ADRM1,ACTN1,MYL12A,GSR,UAP1,AKT1,KRT19,PA2G4,HOMER2,HMGCR,DBI,LMAN1,RPS6KA3,SMS,TNFAIP8,HPGD,UBE2J1,LIFR,ELL2,UBE2I,B4GALT1,SPDEF,NDRG1,HSD17B14,INSIG1,GNAI3,ALDH1A3,SAT1,ADAMTS1,PMEPA1,HPGD,PTK2B,GSR,IDI1,TNFAIP8,ADRM1,DBI,KRT19,ACTN1,MYL12A,AZGP1,UAP1,RAB4A,KLK3,AKT1,RPS6KA3,HMGCS1,HMGCR,XRCC6,SPDEF,UBE2I,UBE2J1,VAPA,SORD,B4GALT1,HO…
IFNA1.18389.11	HALLMARK_UNFOLDED_PROTEIN_RESPONSE	38	-0.207667	-2.14617	0.026973	0.129102	CALR,EXOSC1,FKBP14,HSP90B1,ARFGAP1,SLC30A5,LSM1,PDIA6,YWHAZ,SHC1,EIF4A1,PSAT1,EIF2S1,EDC4,EIF4A2,DNAJA4,PDIA5,MTHFD2,SSR1,NPM1,EIF4E,HSP90B1,EXOSC1,VEGFA,ARFGAP1,CALR,YWHAZ,NPM1,PDIA6,EIF4A3,EDC4,FKBP14,EIF4A1,SHC1,PSAT1,CCL2,DNAJA4,EIF4A2,CEBPG,CKS1B,EIF2S1,SLC30A5,PDIA5,SSR1,DDIT4,STC2,LSM1,MTHFD2,BAG3,DCP1A,IGFBP1,STC2,DNAJB9,LSM4,PAIP1,ARFGAP1,SLC30A5,LSM1,ATF6,VEGFA,FKBP14,SHC1,HSPA9,EDC4,CC…
IFNA1.18389.11	HALLMARK_OXIDATIVE_PHOSPHORYLATION	46	-0.190718	-2.1572	0.030969	0.129102	NDUFB8,BDH2,ALDH6A1,ECHS1,NDUFA5,FXN,MRPL34,ACAT1,PDHX,AIFM1,LDHB,HSD17B10,ACAA1,COX7A2L,ISCU,CS,ACADVL,DECR1,GRPEL1,MDH2,ACADM,CYB5R3,CYB5A,POR,COX5B,DLD,LDHA,MRPL34,ISCU,NDUFA5,LDHB,LDHA,NDUFB8,MDH1,BDH2,FXN,DLD,MTX2,ACADVL,COX5B,HSD17B10,ECHS1,COX5A,ALDH6A1,GRPEL1,PDHX,AIFM1,ACADM,DECR1,GPI,SURF1,CS,POR,ACAT1,MDH2,FH,ACADSB,NDUFV2,CYB5A,ACAA1,COX7A2L,TIMM50,CYB5R3,COX6C,HTRA2,NDUFS4,HSPA9,ATP1…
IFNA1.18389.11	HALLMARK_UV_RESPONSE_UP	68	0.161954	2.13138	0.032967	0.129102	MGAT1,GGH,RPN1,IRF1,GCH1,IL6,NPTX2,RET,SPR,NPTXR,HSPA13,BTG2,TYRO3,MMP14,SQSTM1,CREG1,FURIN,NFKBIA,TFRC,CCK,C4BPB,FEN1,HMOX1,BCL2L11,CDKN2B,CA2,PTPRD,FGF18,UROD,TST,CEBPG,CDC34,PPT1,NAT1,RHOB,APOM,CTSV,ICAM1,CNP,OLFM1,SOD2,BMP2,DNAJB1,PPP1R2,C4BPB,TYRO3,CDKN2B,NFKBIA,SPR,PTPRD,MGAT1,HSPA13,NPTXR,CCK,BTG2,NTRK3,RET,FEN1,IRF1,CDC34,OLFM1,CTSV,APOM,GGH,RPN1,IL6,CREG1,IL6ST,MMP14,TST,ACAA1,ICAM1,SQST…
IFNA1.18389.11	HALLMARK_INFLAMMATORY_RESPONSE	106	0.124909	2.02337	0.034965	0.129102	CXCL10,CCL7,CXCL11,CD14,IRF1,IL12B,GCH1,CD48,IL10RA,IL18R1,TNFAIP6,OSM,IL6,RTP4,IL10,CX3CL1,INHBA,BTG2,TLR1,MMP14,GPC3,NFKBIA,MET,IL18,CXCL6,MARCO,CCL22,NMI,TNFSF9,IL4R,ROS1,LDLR,ADM,EBI3,PLAUR,ACVR2A,CCL2,SELL,PVR,CXCL8,HIF1A,CX3CL1,IL2RB,IL12B,IL10RA,CD48,INHBA,NFKBIA,IL18R1,OSM,ROS1,CD14,TLR1,PVR,TNFAIP6,ADM,PLAUR,GPC3,MSR1,CXCL10,CCL22,BTG2,IL10,TIMP1,SELL,CCL7,CXCL6,IRF1,SLAMF1,TNFSF9,EBI3,C…
IFNA1.18389.11	HALLMARK_COMPLEMENT	121	0.120503	2.09088	0.037962	0.130156	C1QC,C2,C3,IRF1,GZMB,CTSO,CFB,HSPA1A,IL6,CTSS,GNGT2,ANXA5,GZMA,C9,CP,CLU,MMP14,F5,KCNIP3,SCG3,LAP3,TFPI2,CTSD,ITIH1,CTSH,IRF2,HNF4A,C4BPB,PLAUR,TMPRSS6,DUSP6,FCN1,SPOCK2,CA2,PSMB9,ACTN2,SERPINA1,F7,ERAP2,CTSC,GCA,SERPING1,CPQ,KYNU,S100A9,CR2,SERPINE1,LGMN,TIMP1,GNAI3,CFH,CD59,CXCL1,CTSV,LTA4H,S100A12,ATOX1,MMP8,PREP,PCSK9,MMP13,USP15,USP14,GMFB,S100A13,APOBEC3G,PIK3CG,CD40LG,CD55,LGALS3,F2,PRDM4,…
IFNA1.18389.11	HALLMARK_G2M_CHECKPOINT	66	0.147919	1.91817	0.0569431	0.182218	KPNA2,PBK,CCNB2,TMPO,CDKN2C,RACGAP1,HMGA1,SAP30,PRC1,NOTCH2,SYNCRIP,EWSR1,AURKB,CDKN3,TRA2B,ODC1,CBX1,HIF1A,CDC25B,UBE2S,CDC25A,MYC,EFNA5,HMGB3,BARD1,HSPA8,NCL,ILF3,AURKA,CUL1,RBL1,CUL3,RPA2,PTTG1,CKS1B,BUB1,STMN1,SMARCC1,MAD2L1,HNRNPD,MCM6,EGF,TOP1,NUP98,BIRC5,CDKN1B,KPNB1,NDC80,RAD23B,CTCF,CCNA2,KIF22,KIF23,TGFB1,LMNB1,PRC1,YTHDC1,EGF,CCNA2,CTCF,MAPK14,AURKA,PURA,KIF22,ABL1,CHEK1,RPA2,HNRNPD,RB…
IFNA1.18389.11	HALLMARK_MITOTIC_SPINDLE	49	-0.167923	-1.94478	0.0619381	0.185814	ARHGDIA,LMNB1,NEDD9,CSNK1D,OPHN1,ITSN1,NET1,CYTH2,NCK2,PLK1,ABL1,MAPRE1,ATG4B,VCL,CDC42,ARHGAP5,DYNLL2,ARF6,KLC1,KIF23,KIF22,SPTAN1,FLNA,EPB41,NDC80,EZR,BIN1,SOS1,BIRC5,NCK1,CSNK1D,LMNB1,PRC1,CYTH2,NET1,SPTAN1,ARHGDIA,NEDD9,AURKA,EPB41,DYNLL2,MAPRE1,KIF22,ABL1,EZR,CDC42,ARF6,VCL,TRIO,ITSN1,BIRC5,FLNA,NDC80,KIF23,PLK1,BIN1,SOS1,ARHGAP5,NCK2,ARHGEF2,EPB41,KIF22,GSN,PRC1,TRIO,KIF23,SMC3,TIAM1,BIN1,B…
IFNA1.18389.11	HALLMARK_ALLOGRAFT_REJECTION	123	0.10787	1.89418	0.0659341	0.186167	CCL7,GBP2,C2,GZMB,IL12B,CD86,EGFR,B2M,CD8A,ZAP70,IL6,CD8B,CTSS,CD3E,CCL19,GZMA,IL10,STAT1,INHBA,UBE2D1,CD96,TLR1,CAPG,CRTAM,IL18,CD74,CFP,HLA-G,IL2RA,CD80,CCL22,APBB1,IL27RA,CXCL13,IL16,CCL5,INHBB,ITGAL,GCNT1,TRAT1,TGFB1,IL4,IL13,LIF,IL1B,CD4,PF4,TGFB2,IRF4,CD79A,MMP9,STAB1,IL11,IL12RB1,EREG,CXCL9,CD3G,CD3E,SIT1,NCR1,ACHE,GCNT1,IFNGR1,CD7,IL12B,KRT1,ACVR2A,GALNT1,CRTAM,FASLG,CCL22,IFNGR2,CCL19,ZA…
IFNA1.18389.11	HALLMARK_PANCREAS_BETA_CELLS	18	0.266124	1.88597	0.0749251	0.194332	PAK3,PCSK2,VDR,SST,INS,GCK,PKLR,SCGN,SRP14,DPP4,HNF1A,IAPP,PCSK1,CHGA,ISL1,AKT3,GCG,PAK3,SCGN,CHGA,VDR,INS,SST,DPP4,IAPP,PCSK2,GCG,PCSK1,ISL1,PKLR,HNF1A,AKT3,SRP14,GCG,CHGA,PAX4,HNF1A,SST,PAK3,AKT3,PCSK2,ISL1,SCGN,CHGA,ISL1,DPP4,PCSK2,HNF1A,PKLR,IAPP,SRP14,GCG,PCSK1,VDR,AKT3,CHGA,IAPP,GCG,VDR,DPP4,PAK3,INS,PCSK1,AKT3,SCGN,ISL1,SST,PCSK2,INS,PAK3,VDR,SCGN,SST,CHGA,IAPP,PCSK1,GCG,PAX4,PKLR,DPP4,AKT…
IFNA1.18389.11	HALLMARK_ESTROGEN_RESPONSE_LATE	78	-0.12296	-1.79129	0.0769231	0.194332	PRLR,DYNLT3,TFF1,HMGCS2,SERPINA3,CKB,BCL2,ARL3,ALDH3B1,GLA,BATF,CCNA1,NMU,LTF,FGFR3,NBL1,KLF4,RAB31,PDZK1,IL6ST,NAB2,CA12,TSTA3,TFF3,AREG,PPIF,UGDH,KRT19,SERPINA5,HOMER2,FKBP4,SEMA3B,MAPT,JAK2,PTPN6,BATF,CKB,PRLR,NMU,KLF4,CCNA1,BCL2,FGFR3,SERPINA3,SEMA3B,NAB2,PDZK1,MAPT,CA12,DYNLT3,DCXR,MYB,HPRT1,SERPINA5,BAG1,CD44,ALDH3B1,IL6ST,IMPA2,BLVRB,PDCD4,RET,SORD,TIAM1,GAL,AREG,NAB2,BCL2,AGR2,NMU,HMGCS2,…
IFNA1.18389.11	HALLMARK_BILE_ACID_METABOLISM	30	-0.19806	-1.81541	0.0879121	0.210989	ISOC1,IDI1,SOD1,RBP1,NR1H4,BCAR3,NUDT12,SERPINA6,GNMT,CROT,GCLM,MLYCD,GSTK1,PEX26,LCK,HAO1,AKR1D1,PFKM,PECR,HSD17B11,SLC27A2,PRDX5,BCAR3,SOD1,NR1H4,GCLM,PECR,LCK,RBP1,IDI1,PFKM,HSD17B11,PRDX5,GNMT,CAT,MLYCD,PEX26,NR3C2,ALDH1A1,SERPINA6,GSTK1,ISOC1,NUDT12,AKR1D1,SULT1B1,CROT,NR3C2,ALDH1A1,SERPINA6,PFKM,CAT,PECR,BCAR3,SOD1,GCLM,AKR1D1,LCK,HAO1,GNMT,GC,APOA1,BMP6,MLYCD,LCK,PECR,HSD17B11,SOD1,RBP1,GC…
IFNA1.18389.11	HALLMARK_TGF_BETA_SIGNALING	25	-0.213239	-1.79093	0.0959041	0.211425	BCAR3,BMPR2,THBS1,TGFB1,SMURF1,SMAD3,PMEPA1,RAB31,LEFTY2,RHOA,SKIL,NOG,SMAD1,TGFB1,BCAR3,THBS1,SMURF1,RHOA,PMEPA1,BMPR2,BMP2,UBE2D3,ID2,SERPINE1,SKIL,NOG,SMAD3,RAB31,SMURF2,CTNNB1,IFNGR2,CDH1,LEFTY2,TJP1,ID1,FURIN,ENG,SMAD1,NOG,SERPINE1,BMP2,BMP2,TGFB1,FURIN,ID2,IFNGR2,THBS1,PMEPA1,BMPR2,UBE2D3,SERPINE1,TGFB1,ID2,UBE2D3,SMURF1,THBS1,BCAR3,PMEPA1,BMPR2,BMP2,SERPINE1,CTNNB1,NOG,BMPR2,THBS1,BCAR3,PM…
IFNA1.18389.11	HALLMARK_FATTY_ACID_METABOLISM	84	-0.114426	-1.72484	0.0969031	0.211425	CD1D,IDI1,HMGCS2,GCDH,ECHS1,YWHAH,METAP1,ECI2,HIBCH,HADH,CRAT,CEL,ACAT2,GPD1,HSD17B10,ACAA1,ALDOA,HMGCS1,CBR3,RAP1GDS1,ACADVL,MLYCD,DECR1,UROS,FASN,ERP29,MDH2,RDH16,UGDH,ACADM,MCEE,CRYZ,MIF,CD36,GSTZ1,ENO2,SMS,DLD,ACOT8,CA4,LDHA,GRHPR,FABP1,PRDX6,HSD17B7,ADSL,HPGD,ALDH3A1,BLVRA,HSD17B11,ADH7,BMPR1B,ACADS,CPOX,LGALS1,FABP2,CA6,CA4,ODC1,NSDHL,ACADL,FABP1,GAPDHS,CD36,G0S2,GLUL,ENO3,S100A10,HSPH1,RDH…
IFNA1.18389.11	HALLMARK_COAGULATION	100	-0.102942	-1.69562	0.113886	0.237675	GP1BA,APOC1,PROS1,FN1,F8,TIMP3,HMGCS2,PEF1,MMP9,F9,F13B,F10,APOC3,MMP7,CAPN2,PROC,ARF4,CRIP2,CPB2,THBS1,C1S,LRP1,SPARC,GDA,MMP2,LEFTY2,PLG,ISCU,MSRB2,PECAM1,F3,ANG,SIRT2,KLK8,PLEK,HRG,PF4,PDGFB,CTSB,TIMP3,PROC,F9,THBS1,SPARC,ISCU,GDA,PF4,MMP9,PROS1,GP1BA,FGG,PLG,PECAM1,CPB2,MMP1,F8,PDGFB,C1S,CAPN2,F10,RAC1,ANG,LTA4H,LGMN,PEF1,PLEK,F11,SERPINE1,FN1,MST1,MSRB2,CFI,SERPINA1,S100A13,F13B,SERPINC1,ARF…
IFNA1.18389.11	HALLMARK_PROTEIN_SECRETION	42	-0.147531	-1.59839	0.138861	0.27045	SOD1,IGF2R,SH3GL2,TOM1L1,GLA,NAPG,ARFIP1,VAMP7,ARF1,TMED2,RAB22A,MAPK1,TSG101,RAB5A,STX7,CLTC,USO1,LMAN1,RPS6KA3,VPS4B,KRT18,RAB14,VAMP3,GNAS,NAPA,TMED10,STX12,CLN5,RAB2A,PPT1,CAV2,CLTA,CD63,PAM,BNIP3,CTSC,OCRL,SOD1,VAMP3,GNAS,CLTC,TOM1L1,NAPA,MAPK1,NAPG,YIPF6,IGF2R,SH3GL2,BNIP3,ARFIP1,USO1,RPS6KA3,RAB5A,RAB22A,TSG101,PPT1,GLA,CLTA,VAMP7,STX7,KRT18,VPS4B,ARF1,RAB2A,PAM,VAMP4,TMED2,CLN5,RAB14,GNAS…
IFNA1.18389.11	HALLMARK_TNFA_SIGNALING_VIA_NFKB	94	0.105803	1.60564	0.140859	0.27045	CXCL10,CXCL11,IRF1,IL12B,GCH1,CD44,TNFAIP6,IFIT2,IL6,RCAN1,DDX58,INHBA,G0S2,RELB,BTG2,SQSTM1,PLAU,NFKBIA,DUSP4,IL18,CXCL6,BCL6,JUN,CD80,ETS2,TNFSF9,LDLR,B4GALT5,PLAUR,VEGFA,CCL2,BIRC3,MYC,KYNU,IFNGR2,SERPINE1,CSF2,SERPINB8,HBEGF,RHOB,GEM,CXCL1,CD69,TRAF1,TNF,ID2,NAMPT,B4GALT1,CD83,CCL5,BCL2A1,KLF4,SPSB1,LIF,EDN1,SAT1,IL1B,IL15RA,NR4A1,IL7R,PMEPA1,CDKN1A,VEGFA,PTGS2,BMP2,CCL20,SOCS3,BIRC2,TNFAIP8,…
IFNA1.18389.11	HALLMARK_IL6_JAK_STAT3_SIGNALING	68	0.113089	1.4883	0.161838	0.298778	CXCL10,CCL7,CXCL11,CD14,IRF1,CD44,IL18R1,LTBR,IL6,PLA2G2A,STAT1,JUN,IL3RA,A2M,IL2RA,CXCL13,IL4R,CD38,IL13RA1,CSF2RB,EBI3,HMOX1,IL17RA,PDGFC,TNFRSF12A,IL3RA,IL13RA1,CSF2RB,LTBR,IL18R1,CD14,CD38,TNFRSF1A,IFNGR1,JUN,ACVRL1,TNFRSF12A,CXCL10,IL17RA,CCL7,CD36,CSF2,CSF2RA,PDGFC,TNFRSF21,IRF1,EBI3,IL2RA,CNTFR,CSF3R,IL4R,CD44,A2M,TNFRSF1B,IL1R1,CXCL9,TNFRSF1A,PDGFC,REG1A,TNFRSF1B,IFNGR1,IL3RA,IL17RA,LTBR,…
IFNA1.18389.11	HALLMARK_ANGIOGENESIS	25	-0.177203	-1.48828	0.182817	0.313401	APOH,NRP1,JAG1,SPP1,APP,LRPAP1,PGLYRP1,PDGFA,PF4,FGFR1,LUM,SERPINA5,APP,JAG2,PF4,PDGFA,VEGFA,NRP1,FSTL1,PGLYRP1,S100A4,PTK2,APOH,SPP1,LRPAP1,VCAN,SERPINA5,FGFR1,STC1,LUM,PRG2,COL3A1,TNFRSF21,CXCL6,TIMP1,POSTN,SPP1,CXCL6,POSTN,TIMP1,PRG2,VCAN,LUM,NRP1,FGFR1,VEGFA,STC1,APOH,LRPAP1,PDGFA,FSTL1,JAG2,TNFRSF21,COL3A1,JAG2,JAG1,STC1,COL3A1,APP,VEGFA,PF4,S100A4,CXCL6,FSTL1,LRPAP1,PDGFA,SPP1,PTK2,PGLYRP1,…
IFNA1.18389.11	HALLMARK_KRAS_SIGNALING_UP	95	0.0973714	1.48746	0.182817	0.313401	CXCL10,EPHB2,CFB,IL10RA,MPZL2,CD37,CTSS,RETN,GNG11,INHBA,SCG5,G0S2,PRDM1,ITGA2,LAT2,PLAU,SNAP25,IGFBP3,LCP1,SCG3,ANXA10,CLEC4A,CPE,PDCD1LG2,GLRX,NGF,JUP,PLAUR,DUSP6,PTPRR,ENG,CA2,BIRC3,TOR1AIP2,TNNT2,IL1RL2,CSF2,USH1C,TNFRSF1B,HBEGF,MAP4K1,CFH,BPGM,SPARCL1,FGF9,WNT7A,TRAF1,ID2,PCSK1N,ACE,FLT4,ARG1,CSF2RA,PRDM1,MPZL2,ENG,PDCD1LG2,IL10RA,PLAU,INHBA,CTSS,SCG5,CLEC4A,EPHB2,ANXA10,ITGA2,CD37,ACE,PLAUR…
IFNA1.18389.11	HALLMARK_DNA_REPAIR	50	0.128804	1.46486	0.1998	0.330704	RAD51,TAF10,TP53,VPS28,POLR1C,BOLA2,PRIM1,POLH,ERCC1,CANT1,FEN1,ZWINT,SURF1,HPRT1,RRM2B,TARBP2,PCNA,STX3,SSRP1,GMPR2,RPA2,BCAM,SDCBP,DUT,EIF1B,MPG,ELL,AK1,PNP,IMPDH2,GUK1,NUDT9,TK2,SRSF6,APRT,TSG101,ADRM1,TYMS,EDF1,NME4,NT5C,RALA,POLD4,POLR2J,NT5C3A,TMED2,CETN2,POLR2K,ITPA,NUDT9,IMPDH2,SRSF6,PNP,AK1,SSRP1,NME1,RALA,CETN2,ADRM1,HPRT1,DUT,RPA2,MPG,POLR2J,PCNA,NT5C3A,APRT,GUK1,NME4,BOLA2,TARBP2,TSG1…
IFNA1.18389.11	HALLMARK_IL2_STAT5_SIGNALING	98	0.0905806	1.40283	0.211788	0.33696	CXCL10,COL6A1,CD86,CD48,CD44,IL10RA,IL18R1,TNFRSF18,MUC1,LRIG1,ADAM19,NT5E,IL10,ECM1,ENO3,CTLA4,POU2F1,FURIN,CAPG,IL3RA,ITIH5,IL2RA,PENK,IL4R,FGL2,CD79B,BCL2L1,ODC1,IL1RL1,GABARAPL1,SELL,AGER,CA2,CDCP1,APLP1,CD86,TNFRSF18,IL3RA,IL2RB,NT5E,CTLA4,PENK,IL10RA,CD48,IL18R1,CD79B,ITIH5,IFNGR1,ADAM19,ECM1,BCL2L1,CXCL10,MUC1,POU2F1,ODC1,CDCP1,IL10,COL6A1,SELL,CSF2,TNFRSF21,IL2RA,NDRG1,IGF1R,IL4R,CTSZ,CD4…
IFNA1.18389.11	HALLMARK_GLYCOLYSIS	102	-0.0827667	-1.37279	0.227772	0.33696	ANGPTL4,SOD1,ALDOB,NANP,GALK1,DCN,FUT8,LCT,CHST4,CHST1,P4HA1,PC,EFNA3,B4GALT7,TGFBI,PPIA,IER3,ARPP19,DSC2,G6PD,ALDOA,PKP2,PMM2,CHST6,HK2,PGLS,ANG,CHST2,TSTA3,TFF3,MDH2,TALDO1,P4HA2,HDLBP,GOT1,FKBP4,HOMER1,PGK1,FAM162A,B4GALT2,MIF,VCAN,LDHC,CYB5A,ENO2,RPE,DLD,LDHA,TPI1,NANP,ANGPTL4,SOD1,GOT1,FUT8,P4HA2,PGLS,AURKA,P4HA1,LDHA,PPIA,CHST4,PYGL,ALDOA,TPI1,LDHC,VEGFA,MDH1,DCN,TSTA3,CHST6,CHST1,AKR1A1,AR…
IFNA1.18389.11	HALLMARK_APICAL_SURFACE	22	0.177137	1.39349	0.235764	0.33696	CX3CL1,TMEM8B,LYPD3,ADAM10,PLAUR,EFNA5,SULF2,AKAP7,B4GALT1,PCSK9,IL2RB,EPHB4,NTNG1,MDGA1,SCUBE1,HSPB1,GAS1,GHRL,LYN,IL2RG,CX3CL1,LYPD3,EFNA5,IL2RB,TMEM8B,PLAUR,EPHB4,ADAM10,CX3CL1,GAS1,EFNA5,PLAUR,EPHB4,LYPD3,B4GALT1,MDGA1,GHRL,NTNG1,SCUBE1,AKAP7,TMEM8B,IL2RB,PCSK9,GSTM3,LYPD3,IL2RB,GAS1,TMEM8B,EFNA5,CX3CL1,EPHB4,ADAM10,IL2RG,LYN,AKAP7,PLAUR,NTNG1,CX3CL1,EFNA5,EPHB4,LYPD3,IL2RB,TMEM8B,GAS1,PLAUR,…
IFNA1.18389.11	HALLMARK_HEME_METABOLISM	65	-0.102876	-1.36641	0.242757	0.33696	HTATIP2,BSG,KEL,ALDH6A1,ACP5,PC,ICAM4,MAP2K3,KAT2B,PGLS,GCLM,UROS,HAGH,NEK7,FOXO3,CTSB,P4HA2,BNIP3L,HBQ1,EPB41,FOXJ2,CTSE,NFE2L1,TCEA1,CLIC2,TOP1,CA1,HDGF,BLVRA,MARK3,TNRC6B,IGSF3,BLVRB,SDCBP,RAD23A,SNCA,ELL2,USP15,BCAM,RAP1GAP,BPGM,HMBS,MINPP1,ALAD,HBZ,PSMD9,HEBP1,HTRA2,MXI1,CAST,LRP10,UROD,CAT,ACP5,BSG,P4HA2,KEL,PGLS,GCLM,EPB41,ICAM4,HTATIP2,KAT2B,BLVRA,UROS,MXI1,HDGF,CA1,FOXO3,HBZ,CAT,MAP2K3,T…
IFNA1.18389.11	HALLMARK_REACTIVE_OXYGEN_SPECIES_PATHWAY	24	-0.163254	-1.35101	0.245754	0.33696	SOD1,PRDX4,PRNP,HMOX2,CDKN2D,G6PD,GCLM,PDLIM1,GSR,MSRA,GLRX2,PRDX6,PRDX1,SOD2,TXN,SRXN1,TXNRD1,ATOX1,PRNP,SOD1,PRDX4,GCLM,PRDX6,HMOX2,TXNRD1,GSR,G6PD,CAT,FTL,SRXN1,CDKN2D,GLRX2,PDLIM1,GLRX,TXN,SOD2,PRDX1,PRDX6,CAT,MPO,MSRA,SOD1,PRDX1,GCLM,TXN,SOD2,TXNRD1,G6PD,HMOX2,GSR,CDKN2D,GLRX,MPO,PRNP,PRDX4,HMOX2,SOD1,FTL,TXNRD1,CAT,PRDX6,GLRX,SRXN1,TXN,GLRX2,NQO1,SOD2,PDLIM1,GSR,PRNP,PRDX4,SOD1,SRXN1,HMOX2,…
IFNA1.18389.11	HALLMARK_MTORC1_SIGNALING	88	-0.0875391	-1.3544	0.254745	0.33696	CALR,ACLY,IDI1,TBK1,HSP90B1,ITGB2,SERPINH1,P4HA1,CDKN1A,GLA,PHGDH,PPIA,SHMT2,PLK1,MAP2K3,CACYBP,FKBP2,G6PD,ALDOA,QDPR,RAB1A,HMGCS1,PSAT1,UFM1,HK2,STIP1,DDIT3,NMT1,GSR,HSPE1,GOT1,GAPDH,PGK1,MTHFD2,HMGCR,SSR1,PSME3,USO1,DAPP1,LDHA,TPI1,CD9,PNP,TCEA1,TBK1,GOT1,HSP90B1,QDPR,PPA1,STIP1,AURKA,P4HA1,LDHA,GAPDH,PPIA,CANX,ALDOA,PNP,TPI1,PSME3,CDKN1A,ACLY,TXNRD1,UBE2D3,CACYBP,CALR,GSR,IDI1,G6PD,LTA4H,DHFR,…
IFNA1.18389.11	HALLMARK_MYOGENESIS	84	0.091493	1.31685	0.254745	0.33696	AGRN,COX6A2,TPM2,COL1A1,NQO1,CLU,ENO3,CFD,PLXNB2,EPHB3,DES,MYL3,ERBB3,IGFBP3,CKMT2,FHL1,IGF1,COL6A2,GAA,GSN,TNNI2,FGF2,MYOM2,HRC,NOTCH1,CAV3,IGFBP7,ACTN2,PGAM2,STC2,COL3A1,GAA,DES,TPM2,CFD,NQO1,COL6A2,ERBB3,COX6A2,EPHB3,IGFBP7,FHL1,IGF1,COL1A1,CD36,CSRP3,CKMT2,COL15A1,HRC,ACHE,GSN,COL3A1,MB,ENO3,FABP3,MYL3,MYOM2,COL6A3,NOTCH1,MYL6B,SORBS3,PLXNB2,MAPRE3,IGFBP3,AGRN,PGAM2,CLU,ACTN2,TNNI2,ITGB5,FLII…
IFNA1.18389.11	HALLMARK_HYPOXIA	98	0.0837155	1.29651	0.25974	0.33696	STC1,NAGK,UGP2,EGFR,AK4,IL6,SULT2B1,PGM1,VLDLR,CP,ENO3,GPC4,HK1,GPC3,GAPDHS,NCAN,IGFBP3,SAP30,JUN,PCK1,GAA,GLRX,ADM,PLAUR,VEGFA,CHST3,HMOX1,ANXA2,S100A4,PGAM2,GCK,IGFBP1,STC2,DDIT4,PAM,CSRP2,GPI,MXI1,VHL,PKLR,SERPINE1,TPST2,TGFB3,B3GALT6,GCNT2,ANGPTL4,PIM1,BCL2,P4HA2,CA12,P4HA1,LDHA,GAPDH,ALDOA,TPI1,CDKN1A,LDHC,VEGFA,JMJD6,PDGFB,DCN,GCK,HDLBP,PGF,MXI1,TPST2,PGM2,PPARGC1A,PRDX5,ALDOC,FOXO3,BNIP3L,…
IFNA1.18389.11	HALLMARK_P53_PATHWAY	74	-0.0918931	-1.29774	0.282717	0.357117	FAS,STOM,HRAS,INHBB,TRAF4,TP63,UPP1,GPX2,CDKN1A,TAX1BP3,CTSF,TGFB1,MAPKAPK3,SAT1,LDHB,IER3,APP,KLF4,WWP1,ISCU,LIF,DDIT3,PDGFA,KLK8,SPHK1,FOXO3,HEXIM1,DEF6,FAM162A,PMM1,GM2A,STOM,INHBB,APP,TGFB1,TRAF4,HRAS,KLF4,JAG2,LIF,ISCU,SAT1,LDHB,PDGFA,PPM1D,AK1,UPP1,CDKN1A,BMP2,CLCA2,TAX1BP3,FOXO3,IER3,PCNA,CTSF,FAS,HEXIM1,DDIT3,PMM1,VAMP8,WWP1,FAM162A,HINT1,ACVR1B,HBEGF,DEF6,TPRKB,MAPKAPK3,DCXR,S100A4,SPHK1…
IFNA1.18389.11	HALLMARK_WNT_BETA_CATENIN_SIGNALING	16	0.192555	1.28066	0.292707	0.360255	AXIN2,DLL1,TP53,DVL2,CTNNB1,NOTCH1,MYC,CUL1,JAG2,KAT2A,ADAM17,AXIN2,DLL1,TP53,JAG1,CTNNB1,KAT2A,NOTCH1,DVL2,DVL2,ADAM17,NOTCH1,JAG1,HDAC2,CUL1,JAG2,JAG1,ADAM17,JAG2,JAG1,ADAM17,DKK4,DKK1,MYC,HDAC2,CTNNB1,DLL1,AXIN2,TP53,JAG1,CTNNB1,NOTCH1,KAT2A,MYC,JAG2,DVL2,ADAM17,GNAI1,DKK4,CUL1,TP53,DLL1,JAG1,AXIN2,NOTCH1,GNAI1,TP53,HDAC2,DKK4,AXIN2,ADAM17,DKK1,MYC,TP53,CTNNB1,AXIN2,ADAM17,DLL1,HDAC2,DKK4,MYC,…
IFNA1.18389.11	HALLMARK_APOPTOSIS	87	-0.0712059	-1.09979	0.388611	0.466334	TNFSF10,TIMP3,FAS,GSTM1,SOD1,BCL2L10,IGF2R,DCN,TGFBR3,NEDD9,IL1B,DAP,CDKN1A,SATB1,TGFB2,CD2,CCNA1,PPP3R1,SAT1,IER3,BID,BCL10,APP,MMP2,HGF,DDIT3,CASP3,GSR,MCL1,LUM,BNIP3L,TIMP2,HSPB1,SATB1,TIMP3,APP,TNFSF10,SOD1,CASP2,CCNA1,SAT1,IL1B,BCL2L10,TGFB2,SPTAN1,PPP3R1,EREG,BIRC3,IRF1,F2,CLU,GSN,CD44,DDIT3,CDKN1B,PPT1,PDCD4,ERBB3,DAP,PTK2,RHOB,ANXA1,SOD1,SOD2,SATB1,FAS,LGALS3,IER3,IL1B,CREBBP,KRT18,APP,GP…
IFNA1.18389.11	HALLMARK_EPITHELIAL_MESENCHYMAL_TRANSITION	135	-0.0566764	-1.06234	0.410589	0.48069	WNT5A,PRSS2,FN1,TIMP3,FAS,TAGLN,TNC,DCN,TGFBR3,COL6A3,SNAI2,SERPINH1,SERPINE2,GJA1,CDH2,GPX7,PPIB,THBS1,ITGA5,IL32,FOXC2,TGFB1,LRP1,DKK1,CTHRC1,SPP1,TGFBI,COLGALT1,SPARC,PCOLCE,BDNF,SAT1,PMEPA1,CD59,NTM,TPM2,NT5E,INHBA,CADM1,PVR,SFRP4,CDH6,ITGA2,COL6A2,CDH11,PLAUR,LGALS1,FMOD,JUN,ECM1,LRRC15,TNFRSF12A,GPC1,COMP,BGN,SLIT2,TNC,ANPEP,IGFBP4,COL1A1,POSTN,TIMP1,CXCL12,GLIPR1,CXCL6,GAS1,MATN3,COL3A1,NO…
IFNA1.18389.11	HALLMARK_KRAS_SIGNALING_DN	70	0.0784761	1.04182	0.42957	0.490938	TNNI3,MX1,SLC6A14,SLC30A3,IL12B,GRID2,BMPR1B,PDK2,BTG2,TGM1,CD80,LYPD3,PDCD1,FSHB,CPA2,PTPRJ,ARPP21,CLSTN3,PNMT,CAMK1D,NTF3,TENM2,BARD1,YBX2,SPHK2,CD207,AKR1B10,SLC5A5,SERPINA10,EDAR,ITIH3,KRT5,KCNN1,CD40LG,IDUA,PCDHB1,COL2A1,HNF1A,CALCB,IGFBP2,OXT,LGALS7,EGF,SLC30A3,TNNI3,LYPD3,AKR1B10,IL12B,BMPR1B,PDCD1,CPA2,SLC6A14,FSHB,GRID2,DLK2,BTG2,CD80,TFF2,PTPRJ,NTF3,CNTFR,EPHA5,PNMT,KCNN1,IL5,SLC5A5,SPH…
IFNA1.18389.11	HALLMARK_CHOLESTEROL_HOMEOSTASIS	32	0.101083	0.939182	0.503497	0.556898	ANXA5,CLU,ANTXR2,CTNNB1,ANXA13,LDLR,PLAUR,GUSB,TNFRSF12A,ADH4,MVD,S100A11,ETHE1,CBS,LGMN,ANTXR2,JAG1,PLAUR,TNFRSF12A,NSDHL,S100A11,CTNNB1,CBS,ANXA5,ANXA13,ALCAM,ETHE1,CD9,GUSB,ADH4,MVD,CLU,HSD17B7,LDLR,ALDOC,CBS,CLU,MVK,GUSB,JAG1,ANXA13,ACAT2,ANTXR2,HMGCS1,LGALS3,LGMN,MVD,ANXA5,LDLR,ADH4,SEMA3B,NSDHL,S100A11,IDI1,ALDOC,ANTXR2,ALCAM,GNAI1,CD9,CBS,ANXA13,HMGCS1,MVD,HSD17B7,ACAT2,PMVK,ANXA5,MVK,FASN…
IFNA1.18389.11	HALLMARK_ESTROGEN_RESPONSE_EARLY	61	-0.0713561	-0.918815	0.51049	0.556898	DYNLT3,TFF1,INHBB,BCL2,GJA1,ARL3,IGF1R,ALDH3B1,GLA,NBL1,KLF4,RAB31,PDZK1,IL6ST,FASN,CA12,TFF3,AREG,PPIF,KRT19,FKBP4,SEMA3B,MAPT,JAK2,INHBB,GJA1,KLF4,BCL2,SEMA3B,PDZK1,MAPT,CA12,DYNLT3,AREG,ALDH3B1,NXT1,MPPED2,KRT19,TGM2,BLVRB,ARL3,FKBP4,TFF1,RAB31,BAG1,FASN,MYC,IL17RB,GLA,STC2,TIAM1,PGR,SFN,JAK2,LRIG1,KRT18,B4GALT1,PPIF,GFRA1,WWC1,MREG,OLFML3,LAD1,ANXA9,NBL1,TFF3,IL6ST,MSMB,CANT1,SLC27A2,CD44,OLF…
IFNA1.18389.11	HALLMARK_SPERMATOGENESIS	44	0.0808874	0.866128	0.55045	0.587146	TNNI3,TCP11,SCG5,CCNB2,GAPDHS,CAMK4,SCG3,ADCYAP1,TOPBP1,CDKN3,NEFH,DDX25,YBX2,TSSK2,MLF1,HBZ,AURKA,GAD1,HSPA1L,PCSK1N,ACE,BUB1,CFTR,CCNA1,ADCYAP1,ACRV1,POMC,GAD1,CHFR,PGK2,AURKA,PEBP1,IL12RB2,IDE,LDHC,CSNK2A2,CRISP2,HBZ,GAPDHS,PEBP1,POMC,YBX2,SCG3,IL12RB2,IDE,TSN,CHFR,JAM3,CAMK4,CDKN3,LDHC,AGFG1,GSTM3,GAD1,TSSK2,TALDO1,AURKA,MLF1,CCNA1,ART3,PCSK1N,CFTR,BRAF,DDX25,ZPBP,TOPBP1,PGK2,PRKAR2A,ADCYAP1,…
IFNA1.18389.11	HALLMARK_XENOBIOTIC_METABOLISM	99	-0.0471064	-0.775371	0.613387	0.640056	PROS1,FAS,GCNT2,GSTM4,REG1A,GSTO1,F10,ANGPTL3,FAH,SPINT2,RBP4,UPP1,PC,SERPINA6,GNMT,TGFB2,ADH5,SHMT2,DDC,PTGR1,PGRMC1,ARPP19,PLG,CROT,GCKR,NMT1,MTHFD1,GSR,HRG,AKR1C3,UGDH,ACP1,FBLN1,ASL,PMM1,GSS,CD36,PGD,CYB5A,POR,COMT,DDT,FABP1,FBP1,GSTA3,LONP1,ALDH3A1,TNFRSF1A,PTGDS,BLVRB,IL1R1,APOE,XDH,ARG1,EPHA2,RAP1GAP,ID2,GAD1,F11,TDO2,PTS,SERPINE1,CBR1,KYNU,ADH1C,BPHL,CNDP2,DCXR,CAT,IGFBP1,ITIH4,HGFAC,HPRT…
IFNA1.18389.11	HALLMARK_APICAL_JUNCTION	99	0.0485378	0.757999	0.647353	0.661126	SLC30A3,CD86,EGFR,MPZL2,CD274,TJP1,NLGN3,CDH15,CX3CL1,PLCG1,TMEM8B,ITGA2,AMIGO1,AMH,CD209,CDH11,CALB2,PTK2,MDK,EVL,JUP,MADCAM1,NRXN2,CDH6,MAPK11,BMP1,ACTN2,NLGN2,PARVA,DSC1,RRAS,RASA1,GRB7,ADAM23,MVD,DSC3,BAIAP2,SIRPA,CNTN1,INSIG1,LAMC2,SDC3,TRAF1,MSN,B4GALT1,ALOX15B,CADM2,ICAM1,CD86,MPZL2,SLC30A3,CX3CL1,TJP1,ADAM23,TMEM8B,CDH6,ITGA2,CADM2,CDH11,CALB2,AMIGO2,NEGR1,RRAS,EVL,PLCG1,BAIAP2,MAPK11,EGF…
IFNA1.18389.11	HALLMARK_HEDGEHOG_SIGNALING	17	0.0941125	0.647156	0.714286	0.714286	VLDLR,NRCAM,ETS2,DPYSL2,VEGFA,RASA1,CRMP1,VLDLR,UNC5C,L1CAM,DPYSL2,ACHE,CNTFR,SHH,ETS2,NRCAM,RASA1,NRCAM,PLG,NRP2,RASA1,DPYSL2,OPHN1,CRMP1,ETS2,UNC5C,L1CAM,SHH,SLIT1,VEGFA,CNTFR,NRP1,ACHE,CNTFR,L1CAM,OPHN1,RASA1,ETS2,UNC5C,VLDLR,NRP1,SHH,UNC5C,VEGFA,L1CAM,CNTFR,VLDLR,ETS2,ACHE,SHH,NRCAM,VEGFA,VLDLR,L1CAM,DPYSL2,RASA1,ACHE,UNC5C,SHH,SLIT1,CRMP1,ETS2,CNTFR,SHH,VEGFA,NRCAM,VLDLR,RASA1,ETS2,ACHE,L1CA…

## Sheet: IFNA10
Gene Set Enrichment Analysis (GSEA) of IFN ligand vs. SOMAscan proteomics correlations; using Spearman rho (Data file S8) as the ranking metric and "Hallmark" gene sets from MSigDB.
IFN ligand	Gene set	Size	ES	NES	p-value	q-value	Leading edge genes
IFNA10.14128.121	HALLMARK_MYC_TARGETS_V1	89	-0.280713	-4.32018	7.53514e-07	3.61687e-05	PSMA1,YWHAQ,PSMA6,PRDX4,NME1,TARDBP,PSMD7,EIF1AX,EIF4G2,NOP16,PPIA,PSMA2,CCT7,RAN,GLO1,EIF4A1,PSMA7,UBE2L3,EIF4H,TYMS,TCP1,EIF2S1,POLE3,HSPE1,ACP1,PA2G4,G3BP1,SNRPB2,PGK1,NAP1L1,CCT5,NPM1,EIF4E,CCNA2,PABPC4,RAD23B,PCBP1,HDAC2,RRM1,EEF1B2,PSMB2,LDHA,IMPDH2,KPNB1,CBX3,EIF3J,HDGF,COX5A,DUT,SET,RPS5,HSP90AB1,SNRPD2,MCM6,RPS3,HNRNPD,RANBP1,PRPS2,MAD2L1,SMARCC1,C1QBP,CANX,SNRPG,SNRPA,CUL1,SNRPD3,APEX1,…
IFNA10.14128.121	HALLMARK_PI3K_AKT_MTOR_SIGNALING	60	-0.272126	-3.47688	9.30653e-05	0.00223357	CALR,CSNK2B,ARHGDIA,TBK1,HSP90B1,RPS6KA1,HRAS,IL4,CDKN1A,PAK4,PTEN,MAPK10,SMAD2,PRKCB,FGF22,PRKAR2A,ARF1,MAP2K3,MAPK1,CFL1,MAPK9,CAB39,DUSP3,PLCB1,DDIT3,IRAK4,AKT1,YWHAB,IL2RG,FGF6,MAPK8,RAC1,RAF1,CLTC,GRB2,EIF4E,PIN1,RPS6KA3,LCK,DAPP1,UBE2N,CDKN1B,NCK1,PDK1,PTPN11,TNFRSF1A,FASLG,VAV3,TIAM1,HRAS,TBK1,IL4,HSP90B1,FGF22,ARHGDIA,CSNK2B,LCK,CAB39,CLTC,MAPK10,CDKN1A,UBE2D3,FGF6,CALR,DUSP3,RAC1,YWHAB,M…
IFNA10.14128.121	HALLMARK_MTORC1_SIGNALING	88	-0.206997	-3.16746	0.000426072	0.00681716	CALR,ACLY,IDI1,TBK1,HSP90B1,ITGB2,SERPINH1,P4HA1,CDKN1A,GLA,PHGDH,PPIA,SHMT2,PLK1,MAP2K3,CACYBP,FKBP2,G6PD,ALDOA,QDPR,RAB1A,HMGCS1,PSAT1,UFM1,HK2,STIP1,DDIT3,NMT1,GSR,HSPE1,GOT1,GAPDH,PGK1,MTHFD2,HMGCR,SSR1,PSME3,USO1,DAPP1,LDHA,TPI1,CD9,PNP,TCEA1,TBK1,GOT1,HSP90B1,QDPR,PPA1,STIP1,AURKA,P4HA1,LDHA,GAPDH,PPIA,CANX,ALDOA,PNP,TPI1,PSME3,CDKN1A,ACLY,TXNRD1,UBE2D3,CACYBP,CALR,GSR,IDI1,G6PD,LTA4H,DHFR,…
IFNA10.14128.121	HALLMARK_PANCREAS_BETA_CELLS	18	0.398124	2.88869	0.00216441	0.0259729	PAK3,PCSK2,VDR,SST,INS,GCK,PKLR,SCGN,SRP14,DPP4,HNF1A,IAPP,PCSK1,CHGA,ISL1,AKT3,GCG,PAK3,SCGN,CHGA,VDR,INS,SST,DPP4,IAPP,PCSK2,GCG,PCSK1,ISL1,PKLR,HNF1A,AKT3,SRP14,GCG,CHGA,PAX4,HNF1A,SST,PAK3,AKT3,PCSK2,ISL1,SCGN,CHGA,ISL1,DPP4,PCSK2,HNF1A,PKLR,IAPP,SRP14,GCG,PCSK1,VDR,AKT3,CHGA,IAPP,GCG,VDR,DPP4,PAK3,INS,PCSK1,AKT3,SCGN,ISL1,SST,PCSK2,INS,PAK3,VDR,SCGN,SST,CHGA,IAPP,PCSK1,GCG,PAX4,PKLR,DPP4,AKT…
IFNA10.14128.121	HALLMARK_BILE_ACID_METABOLISM	30	-0.300661	-2.6844	0.00357032	0.0301166	ISOC1,IDI1,SOD1,RBP1,NR1H4,BCAR3,NUDT12,SERPINA6,GNMT,CROT,GCLM,MLYCD,GSTK1,PEX26,LCK,HAO1,AKR1D1,PFKM,PECR,HSD17B11,SLC27A2,PRDX5,BCAR3,SOD1,NR1H4,GCLM,PECR,LCK,RBP1,IDI1,PFKM,HSD17B11,PRDX5,GNMT,CAT,MLYCD,PEX26,NR3C2,ALDH1A1,SERPINA6,GSTK1,ISOC1,NUDT12,AKR1D1,SULT1B1,CROT,NR3C2,ALDH1A1,SERPINA6,PFKM,CAT,PECR,BCAR3,SOD1,GCLM,AKR1D1,LCK,HAO1,GNMT,GC,APOA1,BMP6,MLYCD,LCK,PECR,HSD17B11,SOD1,RBP1,GC…
IFNA10.14128.121	HALLMARK_APICAL_JUNCTION	99	0.165809	2.72244	0.00457327	0.0301166	SLC30A3,CD86,EGFR,MPZL2,CD274,TJP1,NLGN3,CDH15,CX3CL1,PLCG1,TMEM8B,ITGA2,AMIGO1,AMH,CD209,CDH11,CALB2,PTK2,MDK,EVL,JUP,MADCAM1,NRXN2,CDH6,MAPK11,BMP1,ACTN2,NLGN2,PARVA,DSC1,RRAS,RASA1,GRB7,ADAM23,MVD,DSC3,BAIAP2,SIRPA,CNTN1,INSIG1,LAMC2,SDC3,TRAF1,MSN,B4GALT1,ALOX15B,CADM2,ICAM1,CD86,MPZL2,SLC30A3,CX3CL1,TJP1,ADAM23,TMEM8B,CDH6,ITGA2,CADM2,CDH11,CALB2,AMIGO2,NEGR1,RRAS,EVL,PLCG1,BAIAP2,MAPK11,EGF…
IFNA10.14128.121	HALLMARK_MITOTIC_SPINDLE	49	-0.242268	-2.75959	0.00494507	0.0301166	ARHGDIA,LMNB1,NEDD9,CSNK1D,OPHN1,ITSN1,NET1,CYTH2,NCK2,PLK1,ABL1,MAPRE1,ATG4B,VCL,CDC42,ARHGAP5,DYNLL2,ARF6,KLC1,KIF23,KIF22,SPTAN1,FLNA,EPB41,NDC80,EZR,BIN1,SOS1,BIRC5,NCK1,CSNK1D,LMNB1,PRC1,CYTH2,NET1,SPTAN1,ARHGDIA,NEDD9,AURKA,EPB41,DYNLL2,MAPRE1,KIF22,ABL1,EZR,CDC42,ARF6,VCL,TRIO,ITSN1,BIRC5,FLNA,NDC80,KIF23,PLK1,BIN1,SOS1,ARHGAP5,NCK2,ARHGEF2,EPB41,KIF22,GSN,PRC1,TRIO,KIF23,SMC3,TIAM1,BIN1,B…
IFNA10.14128.121	HALLMARK_COMPLEMENT	121	0.153985	2.76157	0.00501943	0.0301166	C1QC,C2,C3,IRF1,GZMB,CTSO,CFB,HSPA1A,IL6,CTSS,GNGT2,ANXA5,GZMA,C9,CP,CLU,MMP14,F5,KCNIP3,SCG3,LAP3,TFPI2,CTSD,ITIH1,CTSH,IRF2,HNF4A,C4BPB,PLAUR,TMPRSS6,DUSP6,FCN1,SPOCK2,CA2,PSMB9,ACTN2,SERPINA1,F7,ERAP2,CTSC,GCA,SERPING1,CPQ,KYNU,S100A9,CR2,SERPINE1,LGMN,TIMP1,GNAI3,CFH,CD59,CXCL1,CTSV,LTA4H,S100A12,ATOX1,MMP8,PREP,PCSK9,MMP13,USP15,USP14,GMFB,S100A13,APOBEC3G,PIK3CG,CD40LG,CD55,LGALS3,F2,PRDM4,…
IFNA10.14128.121	HALLMARK_UNFOLDED_PROTEIN_RESPONSE	38	-0.252046	-2.51676	0.0062092	0.0331158	CALR,EXOSC1,FKBP14,HSP90B1,ARFGAP1,SLC30A5,LSM1,PDIA6,YWHAZ,SHC1,EIF4A1,PSAT1,EIF2S1,EDC4,EIF4A2,DNAJA4,PDIA5,MTHFD2,SSR1,NPM1,EIF4E,HSP90B1,EXOSC1,VEGFA,ARFGAP1,CALR,YWHAZ,NPM1,PDIA6,EIF4A3,EDC4,FKBP14,EIF4A1,SHC1,PSAT1,CCL2,DNAJA4,EIF4A2,CEBPG,CKS1B,EIF2S1,SLC30A5,PDIA5,SSR1,DDIT4,STC2,LSM1,MTHFD2,BAG3,DCP1A,IGFBP1,STC2,DNAJB9,LSM4,PAIP1,ARFGAP1,SLC30A5,LSM1,ATF6,VEGFA,FKBP14,SHC1,HSPA9,EDC4,CC…
IFNA10.14128.121	HALLMARK_IL6_JAK_STAT3_SIGNALING	68	0.178615	2.4356	0.0138248	0.0663592	CXCL10,CCL7,CXCL11,CD14,IRF1,CD44,IL18R1,LTBR,IL6,PLA2G2A,STAT1,JUN,IL3RA,A2M,IL2RA,CXCL13,IL4R,CD38,IL13RA1,CSF2RB,EBI3,HMOX1,IL17RA,PDGFC,TNFRSF12A,IL3RA,IL13RA1,CSF2RB,LTBR,IL18R1,CD14,CD38,TNFRSF1A,IFNGR1,JUN,ACVRL1,TNFRSF12A,CXCL10,IL17RA,CCL7,CD36,CSF2,CSF2RA,PDGFC,TNFRSF21,IRF1,EBI3,IL2RA,CNTFR,CSF3R,IL4R,CD44,A2M,TNFRSF1B,IL1R1,CXCL9,TNFRSF1A,PDGFC,REG1A,TNFRSF1B,IFNGR1,IL3RA,IL17RA,LTBR,…
IFNA10.14128.121	HALLMARK_P53_PATHWAY	74	-0.161982	-2.28754	0.021978	0.0879121	FAS,STOM,HRAS,INHBB,TRAF4,TP63,UPP1,GPX2,CDKN1A,TAX1BP3,CTSF,TGFB1,MAPKAPK3,SAT1,LDHB,IER3,APP,KLF4,WWP1,ISCU,LIF,DDIT3,PDGFA,KLK8,SPHK1,FOXO3,HEXIM1,DEF6,FAM162A,PMM1,GM2A,STOM,INHBB,APP,TGFB1,TRAF4,HRAS,KLF4,JAG2,LIF,ISCU,SAT1,LDHB,PDGFA,PPM1D,AK1,UPP1,CDKN1A,BMP2,CLCA2,TAX1BP3,FOXO3,IER3,PCNA,CTSF,FAS,HEXIM1,DDIT3,PMM1,VAMP8,WWP1,FAM162A,HINT1,ACVR1B,HBEGF,DEF6,TPRKB,MAPKAPK3,DCXR,S100A4,SPHK1…
IFNA10.14128.121	HALLMARK_REACTIVE_OXYGEN_SPECIES_PATHWAY	24	-0.278677	-2.25688	0.021978	0.0879121	SOD1,PRDX4,PRNP,HMOX2,CDKN2D,G6PD,GCLM,PDLIM1,GSR,MSRA,GLRX2,PRDX6,PRDX1,SOD2,TXN,SRXN1,TXNRD1,ATOX1,PRNP,SOD1,PRDX4,GCLM,PRDX6,HMOX2,TXNRD1,GSR,G6PD,CAT,FTL,SRXN1,CDKN2D,GLRX2,PDLIM1,GLRX,TXN,SOD2,PRDX1,PRDX6,CAT,MPO,MSRA,SOD1,PRDX1,GCLM,TXN,SOD2,TXNRD1,G6PD,HMOX2,GSR,CDKN2D,GLRX,MPO,PRNP,PRDX4,HMOX2,SOD1,FTL,TXNRD1,CAT,PRDX6,GLRX,SRXN1,TXN,GLRX2,NQO1,SOD2,PDLIM1,GSR,PRNP,PRDX4,SOD1,SRXN1,HMOX2,…
IFNA10.14128.121	HALLMARK_KRAS_SIGNALING_UP	95	0.135083	2.17338	0.02997	0.105495	CXCL10,EPHB2,CFB,IL10RA,MPZL2,CD37,CTSS,RETN,GNG11,INHBA,SCG5,G0S2,PRDM1,ITGA2,LAT2,PLAU,SNAP25,IGFBP3,LCP1,SCG3,ANXA10,CLEC4A,CPE,PDCD1LG2,GLRX,NGF,JUP,PLAUR,DUSP6,PTPRR,ENG,CA2,BIRC3,TOR1AIP2,TNNT2,IL1RL2,CSF2,USH1C,TNFRSF1B,HBEGF,MAP4K1,CFH,BPGM,SPARCL1,FGF9,WNT7A,TRAF1,ID2,PCSK1N,ACE,FLT4,ARG1,CSF2RA,PRDM1,MPZL2,ENG,PDCD1LG2,IL10RA,PLAU,INHBA,CTSS,SCG5,CLEC4A,EPHB2,ANXA10,ITGA2,CD37,ACE,PLAUR…
IFNA10.14128.121	HALLMARK_E2F_TARGETS	69	-0.157786	-2.15946	0.030969	0.105495	KPNA2,ATAD2,TP53,RRM2,CCNB2,TMPO,CDKN2C,CBX5,RACGAP1,TFRC,HMGA1,TIMELESS,SYNCRIP,AURKB,HMGB2,CDKN3,TRA2B,ASF1A,SMC3,PMS2,CDC25B,UBE2S,CDC25A,MYC,HMGB3,BARD1,PPM1D,PCNA,XRCC6,DCK,DCTPP1,ILF3,PRPS1,AURKA,SSRP1,UBE2T,RPA2,PSIP1,PTTG1,RAD1,CKS1B,TK1,STMN1,MAD2L1,PAICS,RANBP1,HNRNPD,MCM6,DUT,LMNB1,PRDX4,CTCF,AURKA,PPM1D,SSRP1,NME1,CDKN1A,RAN,KIF22,PMS2,UBE2T,DUT,CHEK2,CHEK1,RPA2,HNRNPD,PCNA,PTTG1,BIRC…
IFNA10.14128.121	HALLMARK_TGF_BETA_SIGNALING	25	-0.260207	-2.14758	0.032967	0.105495	BCAR3,BMPR2,THBS1,TGFB1,SMURF1,SMAD3,PMEPA1,RAB31,LEFTY2,RHOA,SKIL,NOG,SMAD1,TGFB1,BCAR3,THBS1,SMURF1,RHOA,PMEPA1,BMPR2,BMP2,UBE2D3,ID2,SERPINE1,SKIL,NOG,SMAD3,RAB31,SMURF2,CTNNB1,IFNGR2,CDH1,LEFTY2,TJP1,ID1,FURIN,ENG,SMAD1,NOG,SERPINE1,BMP2,BMP2,TGFB1,FURIN,ID2,IFNGR2,THBS1,PMEPA1,BMPR2,UBE2D3,SERPINE1,TGFB1,ID2,UBE2D3,SMURF1,THBS1,BCAR3,PMEPA1,BMPR2,BMP2,SERPINE1,CTNNB1,NOG,BMPR2,THBS1,BCAR3,PM…
IFNA10.14128.121	HALLMARK_INFLAMMATORY_RESPONSE	106	0.125489	2.12257	0.040959	0.11988	CXCL10,CCL7,CXCL11,CD14,IRF1,IL12B,GCH1,CD48,IL10RA,IL18R1,TNFAIP6,OSM,IL6,RTP4,IL10,CX3CL1,INHBA,BTG2,TLR1,MMP14,GPC3,NFKBIA,MET,IL18,CXCL6,MARCO,CCL22,NMI,TNFSF9,IL4R,ROS1,LDLR,ADM,EBI3,PLAUR,ACVR2A,CCL2,SELL,PVR,CXCL8,HIF1A,CX3CL1,IL2RB,IL12B,IL10RA,CD48,INHBA,NFKBIA,IL18R1,OSM,ROS1,CD14,TLR1,PVR,TNFAIP6,ADM,PLAUR,GPC3,MSR1,CXCL10,CCL22,BTG2,IL10,TIMP1,SELL,CCL7,CXCL6,IRF1,SLAMF1,TNFSF9,EBI3,C…
IFNA10.14128.121	HALLMARK_XENOBIOTIC_METABOLISM	99	-0.124428	-2.02266	0.044955	0.11988	PROS1,FAS,GCNT2,GSTM4,REG1A,GSTO1,F10,ANGPTL3,FAH,SPINT2,RBP4,UPP1,PC,SERPINA6,GNMT,TGFB2,ADH5,SHMT2,DDC,PTGR1,PGRMC1,ARPP19,PLG,CROT,GCKR,NMT1,MTHFD1,GSR,HRG,AKR1C3,UGDH,ACP1,FBLN1,ASL,PMM1,GSS,CD36,PGD,CYB5A,POR,COMT,DDT,FABP1,FBP1,GSTA3,LONP1,ALDH3A1,TNFRSF1A,PTGDS,BLVRB,IL1R1,APOE,XDH,ARG1,EPHA2,RAP1GAP,ID2,GAD1,F11,TDO2,PTS,SERPINE1,CBR1,KYNU,ADH1C,BPHL,CNDP2,DCXR,CAT,IGFBP1,ITIH4,HGFAC,HPRT…
IFNA10.14128.121	HALLMARK_HEDGEHOG_SIGNALING	17	0.294325	2.08887	0.044955	0.11988	VLDLR,NRCAM,ETS2,DPYSL2,VEGFA,RASA1,CRMP1,VLDLR,UNC5C,L1CAM,DPYSL2,ACHE,CNTFR,SHH,ETS2,NRCAM,RASA1,NRCAM,PLG,NRP2,RASA1,DPYSL2,OPHN1,CRMP1,ETS2,UNC5C,L1CAM,SHH,SLIT1,VEGFA,CNTFR,NRP1,ACHE,CNTFR,L1CAM,OPHN1,RASA1,ETS2,UNC5C,VLDLR,NRP1,SHH,UNC5C,VEGFA,L1CAM,CNTFR,VLDLR,ETS2,ACHE,SHH,NRCAM,VEGFA,VLDLR,L1CAM,DPYSL2,RASA1,ACHE,UNC5C,SHH,SLIT1,CRMP1,ETS2,CNTFR,SHH,VEGFA,NRCAM,VLDLR,RASA1,ETS2,ACHE,L1CA…
IFNA10.14128.121	HALLMARK_G2M_CHECKPOINT	66	-0.150808	-2.01023	0.047952	0.121142	KPNA2,PBK,CCNB2,TMPO,CDKN2C,RACGAP1,HMGA1,SAP30,PRC1,NOTCH2,SYNCRIP,EWSR1,AURKB,CDKN3,TRA2B,ODC1,CBX1,HIF1A,CDC25B,UBE2S,CDC25A,MYC,EFNA5,HMGB3,BARD1,HSPA8,NCL,ILF3,AURKA,CUL1,RBL1,CUL3,RPA2,PTTG1,CKS1B,BUB1,STMN1,SMARCC1,MAD2L1,HNRNPD,MCM6,EGF,TOP1,NUP98,BIRC5,CDKN1B,KPNB1,NDC80,RAD23B,CTCF,CCNA2,KIF22,KIF23,TGFB1,LMNB1,PRC1,YTHDC1,EGF,CCNA2,CTCF,MAPK14,AURKA,PURA,KIF22,ABL1,CHEK1,RPA2,HNRNPD,RB…
IFNA10.14128.121	HALLMARK_OXIDATIVE_PHOSPHORYLATION	46	-0.175212	-1.93259	0.0559441	0.132439	NDUFB8,BDH2,ALDH6A1,ECHS1,NDUFA5,FXN,MRPL34,ACAT1,PDHX,AIFM1,LDHB,HSD17B10,ACAA1,COX7A2L,ISCU,CS,ACADVL,DECR1,GRPEL1,MDH2,ACADM,CYB5R3,CYB5A,POR,COX5B,DLD,LDHA,MRPL34,ISCU,NDUFA5,LDHB,LDHA,NDUFB8,MDH1,BDH2,FXN,DLD,MTX2,ACADVL,COX5B,HSD17B10,ECHS1,COX5A,ALDH6A1,GRPEL1,PDHX,AIFM1,ACADM,DECR1,GPI,SURF1,CS,POR,ACAT1,MDH2,FH,ACADSB,NDUFV2,CYB5A,ACAA1,COX7A2L,TIMM50,CYB5R3,COX6C,HTRA2,NDUFS4,HSPA9,ATP1…
IFNA10.14128.121	HALLMARK_APICAL_SURFACE	22	0.247879	1.9591	0.0579421	0.132439	CX3CL1,TMEM8B,LYPD3,ADAM10,PLAUR,EFNA5,SULF2,AKAP7,B4GALT1,PCSK9,IL2RB,EPHB4,NTNG1,MDGA1,SCUBE1,HSPB1,GAS1,GHRL,LYN,IL2RG,CX3CL1,LYPD3,EFNA5,IL2RB,TMEM8B,PLAUR,EPHB4,ADAM10,CX3CL1,GAS1,EFNA5,PLAUR,EPHB4,LYPD3,B4GALT1,MDGA1,GHRL,NTNG1,SCUBE1,AKAP7,TMEM8B,IL2RB,PCSK9,GSTM3,LYPD3,IL2RB,GAS1,TMEM8B,EFNA5,CX3CL1,EPHB4,ADAM10,IL2RG,LYN,AKAP7,PLAUR,NTNG1,CX3CL1,EFNA5,EPHB4,LYPD3,IL2RB,TMEM8B,GAS1,PLAUR,…
IFNA10.14128.121	HALLMARK_EPITHELIAL_MESENCHYMAL_TRANSITION	135	0.096527	1.83271	0.0799201	0.174371	WNT5A,PRSS2,FN1,TIMP3,FAS,TAGLN,TNC,DCN,TGFBR3,COL6A3,SNAI2,SERPINH1,SERPINE2,GJA1,CDH2,GPX7,PPIB,THBS1,ITGA5,IL32,FOXC2,TGFB1,LRP1,DKK1,CTHRC1,SPP1,TGFBI,COLGALT1,SPARC,PCOLCE,BDNF,SAT1,PMEPA1,CD59,NTM,TPM2,NT5E,INHBA,CADM1,PVR,SFRP4,CDH6,ITGA2,COL6A2,CDH11,PLAUR,LGALS1,FMOD,JUN,ECM1,LRRC15,TNFRSF12A,GPC1,COMP,BGN,SLIT2,TNC,ANPEP,IGFBP4,COL1A1,POSTN,TIMP1,CXCL12,GLIPR1,CXCL6,GAS1,MATN3,COL3A1,NO…
IFNA10.14128.121	HALLMARK_GLYCOLYSIS	102	-0.103653	-1.71401	0.107892	0.223776	ANGPTL4,SOD1,ALDOB,NANP,GALK1,DCN,FUT8,LCT,CHST4,CHST1,P4HA1,PC,EFNA3,B4GALT7,TGFBI,PPIA,IER3,ARPP19,DSC2,G6PD,ALDOA,PKP2,PMM2,CHST6,HK2,PGLS,ANG,CHST2,TSTA3,TFF3,MDH2,TALDO1,P4HA2,HDLBP,GOT1,FKBP4,HOMER1,PGK1,FAM162A,B4GALT2,MIF,VCAN,LDHC,CYB5A,ENO2,RPE,DLD,LDHA,TPI1,NANP,ANGPTL4,SOD1,GOT1,FUT8,P4HA2,PGLS,AURKA,P4HA1,LDHA,PPIA,CHST4,PYGL,ALDOA,TPI1,LDHC,VEGFA,MDH1,DCN,TSTA3,CHST6,CHST1,AKR1A1,AR…
IFNA10.14128.121	HALLMARK_IL2_STAT5_SIGNALING	98	0.104233	1.7023	0.111888	0.223776	CXCL10,COL6A1,CD86,CD48,CD44,IL10RA,IL18R1,TNFRSF18,MUC1,LRIG1,ADAM19,NT5E,IL10,ECM1,ENO3,CTLA4,POU2F1,FURIN,CAPG,IL3RA,ITIH5,IL2RA,PENK,IL4R,FGL2,CD79B,BCL2L1,ODC1,IL1RL1,GABARAPL1,SELL,AGER,CA2,CDCP1,APLP1,CD86,TNFRSF18,IL3RA,IL2RB,NT5E,CTLA4,PENK,IL10RA,CD48,IL18R1,CD79B,ITIH5,IFNGR1,ADAM19,ECM1,BCL2L1,CXCL10,MUC1,POU2F1,ODC1,CDCP1,IL10,COL6A1,SELL,CSF2,TNFRSF21,IL2RA,NDRG1,IGF1R,IL4R,CTSZ,CD4…
IFNA10.14128.121	HALLMARK_ANDROGEN_RESPONSE	44	-0.150195	-1.61999	0.128871	0.243449	AZGP1,IDI1,ADAMTS1,RAB4A,PTK2B,SAT1,PMEPA1,VAPA,ALDH1A3,HMGCS1,ADRM1,ACTN1,MYL12A,GSR,UAP1,AKT1,KRT19,PA2G4,HOMER2,HMGCR,DBI,LMAN1,RPS6KA3,SMS,TNFAIP8,HPGD,UBE2J1,LIFR,ELL2,UBE2I,B4GALT1,SPDEF,NDRG1,HSD17B14,INSIG1,GNAI3,ALDH1A3,SAT1,ADAMTS1,PMEPA1,HPGD,PTK2B,GSR,IDI1,TNFAIP8,ADRM1,DBI,KRT19,ACTN1,MYL12A,AZGP1,UAP1,RAB4A,KLK3,AKT1,RPS6KA3,HMGCS1,HMGCR,XRCC6,SPDEF,UBE2I,UBE2J1,VAPA,SORD,B4GALT1,HO…
IFNA10.14128.121	HALLMARK_CHOLESTEROL_HOMEOSTASIS	32	0.1769	1.66643	0.131868	0.243449	ANXA5,CLU,ANTXR2,CTNNB1,ANXA13,LDLR,PLAUR,GUSB,TNFRSF12A,ADH4,MVD,S100A11,ETHE1,CBS,LGMN,ANTXR2,JAG1,PLAUR,TNFRSF12A,NSDHL,S100A11,CTNNB1,CBS,ANXA5,ANXA13,ALCAM,ETHE1,CD9,GUSB,ADH4,MVD,CLU,HSD17B7,LDLR,ALDOC,CBS,CLU,MVK,GUSB,JAG1,ANXA13,ACAT2,ANTXR2,HMGCS1,LGALS3,LGMN,MVD,ANXA5,LDLR,ADH4,SEMA3B,NSDHL,S100A11,IDI1,ALDOC,ANTXR2,ALCAM,GNAI1,CD9,CBS,ANXA13,HMGCS1,MVD,HSD17B7,ACAT2,PMVK,ANXA5,MVK,FASN…
IFNA10.14128.121	HALLMARK_PROTEIN_SECRETION	42	-0.15072	-1.58253	0.146853	0.261072	SOD1,IGF2R,SH3GL2,TOM1L1,GLA,NAPG,ARFIP1,VAMP7,ARF1,TMED2,RAB22A,MAPK1,TSG101,RAB5A,STX7,CLTC,USO1,LMAN1,RPS6KA3,VPS4B,KRT18,RAB14,VAMP3,GNAS,NAPA,TMED10,STX12,CLN5,RAB2A,PPT1,CAV2,CLTA,CD63,PAM,BNIP3,CTSC,OCRL,SOD1,VAMP3,GNAS,CLTC,TOM1L1,NAPA,MAPK1,NAPG,YIPF6,IGF2R,SH3GL2,BNIP3,ARFIP1,USO1,RPS6KA3,RAB5A,RAB22A,TSG101,PPT1,GLA,CLTA,VAMP7,STX7,KRT18,VPS4B,ARF1,RAB2A,PAM,VAMP4,TMED2,CLN5,RAB14,GNAS…
IFNA10.14128.121	HALLMARK_UV_RESPONSE_DN	55	-0.128333	-1.56493	0.155844	0.265791	APBB2,TFPI,TGFBR3,SNAI2,NRP1,MMP16,GCNT1,GJA1,CDON,IGF1R,PRKCA,PTEN,PEX14,MAPK14,YTHDC1,CELF2,NR1D2,SMAD3,DDAH1,BDNF,SPOP,F3,NEK7,PIAS3,MAGI2,PHF3,NFKB1,AKT3,FYN,ID1,CDKN1B,ANXA4,EFEMP1,IGFBP5,SRI,FBLN5,PDGFRB,GCNT1,GJA1,BDNF,YTHDC1,APBB2,CELF2,TFPI,MAPK14,SNAI2,MMP16,TGFBR2,ERBB2,NRP1,PHF3,SERPINE1,NR1D2,SRI,SMAD3,ANXA4,FBLN5,PTEN,PIAS3,MYC,IGFBP5,NEK7,SPOP,PRKCA,RGS4,TGFBR3,RND3,AKT3,MET,FYN,IN…
IFNA10.14128.121	HALLMARK_HEME_METABOLISM	65	-0.118336	-1.56525	0.164835	0.265791	HTATIP2,BSG,KEL,ALDH6A1,ACP5,PC,ICAM4,MAP2K3,KAT2B,PGLS,GCLM,UROS,HAGH,NEK7,FOXO3,CTSB,P4HA2,BNIP3L,HBQ1,EPB41,FOXJ2,CTSE,NFE2L1,TCEA1,CLIC2,TOP1,CA1,HDGF,BLVRA,MARK3,TNRC6B,IGSF3,BLVRB,SDCBP,RAD23A,SNCA,ELL2,USP15,BCAM,RAP1GAP,BPGM,HMBS,MINPP1,ALAD,HBZ,PSMD9,HEBP1,HTRA2,MXI1,CAST,LRP10,UROD,CAT,ACP5,BSG,P4HA2,KEL,PGLS,GCLM,EPB41,ICAM4,HTATIP2,KAT2B,BLVRA,UROS,MXI1,HDGF,CA1,FOXO3,HBZ,CAT,MAP2K3,T…
IFNA10.14128.121	HALLMARK_COAGULATION	100	-0.0936185	-1.53162	0.178821	0.265791	GP1BA,APOC1,PROS1,FN1,F8,TIMP3,HMGCS2,PEF1,MMP9,F9,F13B,F10,APOC3,MMP7,CAPN2,PROC,ARF4,CRIP2,CPB2,THBS1,C1S,LRP1,SPARC,GDA,MMP2,LEFTY2,PLG,ISCU,MSRB2,PECAM1,F3,ANG,SIRT2,KLK8,PLEK,HRG,PF4,PDGFB,CTSB,TIMP3,PROC,F9,THBS1,SPARC,ISCU,GDA,PF4,MMP9,PROS1,GP1BA,FGG,PLG,PECAM1,CPB2,MMP1,F8,PDGFB,C1S,CAPN2,F10,RAC1,ANG,LTA4H,LGMN,PEF1,PLEK,F11,SERPINE1,FN1,MST1,MSRB2,CFI,SERPINA1,S100A13,F13B,SERPINC1,ARF…
IFNA10.14128.121	HALLMARK_UV_RESPONSE_UP	68	0.113083	1.542	0.178821	0.265791	MGAT1,GGH,RPN1,IRF1,GCH1,IL6,NPTX2,RET,SPR,NPTXR,HSPA13,BTG2,TYRO3,MMP14,SQSTM1,CREG1,FURIN,NFKBIA,TFRC,CCK,C4BPB,FEN1,HMOX1,BCL2L11,CDKN2B,CA2,PTPRD,FGF18,UROD,TST,CEBPG,CDC34,PPT1,NAT1,RHOB,APOM,CTSV,ICAM1,CNP,OLFM1,SOD2,BMP2,DNAJB1,PPP1R2,C4BPB,TYRO3,CDKN2B,NFKBIA,SPR,PTPRD,MGAT1,HSPA13,NPTXR,CCK,BTG2,NTRK3,RET,FEN1,IRF1,CDC34,OLFM1,CTSV,APOM,GGH,RPN1,IL6,CREG1,IL6ST,MMP14,TST,ACAA1,ICAM1,SQST…
IFNA10.14128.121	HALLMARK_HYPOXIA	98	-0.0933029	-1.50418	0.181818	0.265791	STC1,NAGK,UGP2,EGFR,AK4,IL6,SULT2B1,PGM1,VLDLR,CP,ENO3,GPC4,HK1,GPC3,GAPDHS,NCAN,IGFBP3,SAP30,JUN,PCK1,GAA,GLRX,ADM,PLAUR,VEGFA,CHST3,HMOX1,ANXA2,S100A4,PGAM2,GCK,IGFBP1,STC2,DDIT4,PAM,CSRP2,GPI,MXI1,VHL,PKLR,SERPINE1,TPST2,TGFB3,B3GALT6,GCNT2,ANGPTL4,PIM1,BCL2,P4HA2,CA12,P4HA1,LDHA,GAPDH,ALDOA,TPI1,CDKN1A,LDHC,VEGFA,JMJD6,PDGFB,DCN,GCK,HDLBP,PGF,MXI1,TPST2,PGM2,PPARGC1A,PRDX5,ALDOC,FOXO3,BNIP3L,…
IFNA10.14128.121	HALLMARK_ESTROGEN_RESPONSE_LATE	78	-0.103181	-1.50019	0.183816	0.265791	PRLR,DYNLT3,TFF1,HMGCS2,SERPINA3,CKB,BCL2,ARL3,ALDH3B1,GLA,BATF,CCNA1,NMU,LTF,FGFR3,NBL1,KLF4,RAB31,PDZK1,IL6ST,NAB2,CA12,TSTA3,TFF3,AREG,PPIF,UGDH,KRT19,SERPINA5,HOMER2,FKBP4,SEMA3B,MAPT,JAK2,PTPN6,BATF,CKB,PRLR,NMU,KLF4,CCNA1,BCL2,FGFR3,SERPINA3,SEMA3B,NAB2,PDZK1,MAPT,CA12,DYNLT3,DCXR,MYB,HPRT1,SERPINA5,BAG1,CD44,ALDH3B1,IL6ST,IMPA2,BLVRB,PDCD4,RET,SORD,TIAM1,GAL,AREG,NAB2,BCL2,AGR2,NMU,HMGCS2,…
IFNA10.14128.121	HALLMARK_ALLOGRAFT_REJECTION	123	-0.0840511	-1.48513	0.191808	0.265791	CCL7,GBP2,C2,GZMB,IL12B,CD86,EGFR,B2M,CD8A,ZAP70,IL6,CD8B,CTSS,CD3E,CCL19,GZMA,IL10,STAT1,INHBA,UBE2D1,CD96,TLR1,CAPG,CRTAM,IL18,CD74,CFP,HLA-G,IL2RA,CD80,CCL22,APBB1,IL27RA,CXCL13,IL16,CCL5,INHBB,ITGAL,GCNT1,TRAT1,TGFB1,IL4,IL13,LIF,IL1B,CD4,PF4,TGFB2,IRF4,CD79A,MMP9,STAB1,IL11,IL12RB1,EREG,CXCL9,CD3G,CD3E,SIT1,NCR1,ACHE,GCNT1,IFNGR1,CD7,IL12B,KRT1,ACVR2A,GALNT1,CRTAM,FASLG,CCL22,IFNGR2,CCL19,ZA…
IFNA10.14128.121	HALLMARK_DNA_REPAIR	50	-0.127609	-1.47555	0.193806	0.265791	RAD51,TAF10,TP53,VPS28,POLR1C,BOLA2,PRIM1,POLH,ERCC1,CANT1,FEN1,ZWINT,SURF1,HPRT1,RRM2B,TARBP2,PCNA,STX3,SSRP1,GMPR2,RPA2,BCAM,SDCBP,DUT,EIF1B,MPG,ELL,AK1,PNP,IMPDH2,GUK1,NUDT9,TK2,SRSF6,APRT,TSG101,ADRM1,TYMS,EDF1,NME4,NT5C,RALA,POLD4,POLR2J,NT5C3A,TMED2,CETN2,POLR2K,ITPA,NUDT9,IMPDH2,SRSF6,PNP,AK1,SSRP1,NME1,RALA,CETN2,ADRM1,HPRT1,DUT,RPA2,MPG,POLR2J,PCNA,NT5C3A,APRT,GUK1,NME4,BOLA2,TARBP2,TSG1…
IFNA10.14128.121	HALLMARK_SPERMATOGENESIS	44	-0.130704	-1.40977	0.221778	0.287712	TNNI3,TCP11,SCG5,CCNB2,GAPDHS,CAMK4,SCG3,ADCYAP1,TOPBP1,CDKN3,NEFH,DDX25,YBX2,TSSK2,MLF1,HBZ,AURKA,GAD1,HSPA1L,PCSK1N,ACE,BUB1,CFTR,CCNA1,ADCYAP1,ACRV1,POMC,GAD1,CHFR,PGK2,AURKA,PEBP1,IL12RB2,IDE,LDHC,CSNK2A2,CRISP2,HBZ,GAPDHS,PEBP1,POMC,YBX2,SCG3,IL12RB2,IDE,TSN,CHFR,JAM3,CAMK4,CDKN3,LDHC,AGFG1,GSTM3,GAD1,TSSK2,TALDO1,AURKA,MLF1,CCNA1,ART3,PCSK1N,CFTR,BRAF,DDX25,ZPBP,TOPBP1,PGK2,PRKAR2A,ADCYAP1,…
IFNA10.14128.121	HALLMARK_FATTY_ACID_METABOLISM	84	0.0940747	1.41558	0.221778	0.287712	CD1D,IDI1,HMGCS2,GCDH,ECHS1,YWHAH,METAP1,ECI2,HIBCH,HADH,CRAT,CEL,ACAT2,GPD1,HSD17B10,ACAA1,ALDOA,HMGCS1,CBR3,RAP1GDS1,ACADVL,MLYCD,DECR1,UROS,FASN,ERP29,MDH2,RDH16,UGDH,ACADM,MCEE,CRYZ,MIF,CD36,GSTZ1,ENO2,SMS,DLD,ACOT8,CA4,LDHA,GRHPR,FABP1,PRDX6,HSD17B7,ADSL,HPGD,ALDH3A1,BLVRA,HSD17B11,ADH7,BMPR1B,ACADS,CPOX,LGALS1,FABP2,CA6,CA4,ODC1,NSDHL,ACADL,FABP1,GAPDHS,CD36,G0S2,GLUL,ENO3,S100A10,HSPH1,RDH…
IFNA10.14128.121	HALLMARK_PEROXISOME	38	-0.138634	-1.38431	0.241758	0.297549	ISOC1,IDI1,SOD1,HRAS,YWHAH,ECI2,SERPINA6,PEX14,CRAT,CEL,IDE,BCL10,ACAA1,MSH2,MLYCD,GSTK1,FIS1,DLG4,ACOT8,VPS4B,CTBP1,FABP6,HSD17B11,SLC27A2,CADM1,PRDX1,PEX5,SOD2,PRDX5,SMARCC1,HRAS,SOD1,CEL,FABP6,IDE,IDI1,ECI2,HSD17B11,YWHAH,PRDX5,CAT,MLYCD,MSH2,ALDH1A1,SERPINA6,GSTK1,BCL10,ISOC1,CRAT,CTBP1,FIS1,SOD2,DLG4,PRDX1,VPS4B,PEX5,ACOT8,ACAA1,PEX14,ERCC1,CRABP1,MSH2,HSD17B11,SULT2B1,CRABP2,PEX5,IDI1,FIS1,…
IFNA10.14128.121	HALLMARK_INTERFERON_ALPHA_RESPONSE	35	0.138033	1.36676	0.241758	0.297549	CXCL10,GBP2,IFIT3,ISG15,MX1,DHX58,CXCL11,OAS1,IRF1,B2M,LGALS3BP,IFIT2,RTP4,TXNIP,CD74,LAP3,NMI,IL4R,IRF2,PSMA3,SELL,PSMB9,UBE2L6,PSME2,CASP8,PSME1,IFIT2,CD74,GBP2,CXCL10,TXNIP,SELL,B2M,IRF1,IL4R,DHX58,PSMB9,LGALS3BP,CASP8,ISG15,OAS1,RTP4,IL15,BST2,CXCL11,IRF2,UBE2L6,PSMA3,IFIT3,MX1,LAP3,IRF2,IRF1,PSME1,ISG15,LGALS3BP,PSME2,MX1,IRF9,LAP3,OAS1,DHX58,CD74,NMI,CNP,UBE2L6,RTP4,LGALS3BP,CXCL11,CXCL10,O…
IFNA10.14128.121	HALLMARK_APOPTOSIS	87	-0.0816608	-1.24665	0.2997	0.35964	TNFSF10,TIMP3,FAS,GSTM1,SOD1,BCL2L10,IGF2R,DCN,TGFBR3,NEDD9,IL1B,DAP,CDKN1A,SATB1,TGFB2,CD2,CCNA1,PPP3R1,SAT1,IER3,BID,BCL10,APP,MMP2,HGF,DDIT3,CASP3,GSR,MCL1,LUM,BNIP3L,TIMP2,HSPB1,SATB1,TIMP3,APP,TNFSF10,SOD1,CASP2,CCNA1,SAT1,IL1B,BCL2L10,TGFB2,SPTAN1,PPP3R1,EREG,BIRC3,IRF1,F2,CLU,GSN,CD44,DDIT3,CDKN1B,PPT1,PDCD4,ERBB3,DAP,PTK2,RHOB,ANXA1,SOD1,SOD2,SATB1,FAS,LGALS3,IER3,IL1B,CREBBP,KRT18,APP,GP…
IFNA10.14128.121	HALLMARK_ANGIOGENESIS	25	-0.146082	-1.20567	0.328671	0.377908	APOH,NRP1,JAG1,SPP1,APP,LRPAP1,PGLYRP1,PDGFA,PF4,FGFR1,LUM,SERPINA5,APP,JAG2,PF4,PDGFA,VEGFA,NRP1,FSTL1,PGLYRP1,S100A4,PTK2,APOH,SPP1,LRPAP1,VCAN,SERPINA5,FGFR1,STC1,LUM,PRG2,COL3A1,TNFRSF21,CXCL6,TIMP1,POSTN,SPP1,CXCL6,POSTN,TIMP1,PRG2,VCAN,LUM,NRP1,FGFR1,VEGFA,STC1,APOH,LRPAP1,PDGFA,FSTL1,JAG2,TNFRSF21,COL3A1,JAG2,JAG1,STC1,COL3A1,APP,VEGFA,PF4,S100A4,CXCL6,FSTL1,LRPAP1,PDGFA,SPP1,PTK2,PGLYRP1,…
IFNA10.14128.121	HALLMARK_WNT_BETA_CATENIN_SIGNALING	16	0.177143	1.21125	0.330669	0.377908	AXIN2,DLL1,TP53,DVL2,CTNNB1,NOTCH1,MYC,CUL1,JAG2,KAT2A,ADAM17,AXIN2,DLL1,TP53,JAG1,CTNNB1,KAT2A,NOTCH1,DVL2,DVL2,ADAM17,NOTCH1,JAG1,HDAC2,CUL1,JAG2,JAG1,ADAM17,JAG2,JAG1,ADAM17,DKK4,DKK1,MYC,HDAC2,CTNNB1,DLL1,AXIN2,TP53,JAG1,CTNNB1,NOTCH1,KAT2A,MYC,JAG2,DVL2,ADAM17,GNAI1,DKK4,CUL1,TP53,DLL1,JAG1,AXIN2,NOTCH1,GNAI1,TP53,HDAC2,DKK4,AXIN2,ADAM17,DKK1,MYC,TP53,CTNNB1,AXIN2,ADAM17,DLL1,HDAC2,DKK4,MYC,…
IFNA10.14128.121	HALLMARK_MYOGENESIS	84	0.0780742	1.17482	0.350649	0.391423	AGRN,COX6A2,TPM2,COL1A1,NQO1,CLU,ENO3,CFD,PLXNB2,EPHB3,DES,MYL3,ERBB3,IGFBP3,CKMT2,FHL1,IGF1,COL6A2,GAA,GSN,TNNI2,FGF2,MYOM2,HRC,NOTCH1,CAV3,IGFBP7,ACTN2,PGAM2,STC2,COL3A1,GAA,DES,TPM2,CFD,NQO1,COL6A2,ERBB3,COX6A2,EPHB3,IGFBP7,FHL1,IGF1,COL1A1,CD36,CSRP3,CKMT2,COL15A1,HRC,ACHE,GSN,COL3A1,MB,ENO3,FABP3,MYL3,MYOM2,COL6A3,NOTCH1,MYL6B,SORBS3,PLXNB2,MAPRE3,IGFBP3,AGRN,PGAM2,CLU,ACTN2,TNNI2,ITGB5,FLII…
IFNA10.14128.121	HALLMARK_KRAS_SIGNALING_DN	70	0.0843798	1.16996	0.364635	0.397784	TNNI3,MX1,SLC6A14,SLC30A3,IL12B,GRID2,BMPR1B,PDK2,BTG2,TGM1,CD80,LYPD3,PDCD1,FSHB,CPA2,PTPRJ,ARPP21,CLSTN3,PNMT,CAMK1D,NTF3,TENM2,BARD1,YBX2,SPHK2,CD207,AKR1B10,SLC5A5,SERPINA10,EDAR,ITIH3,KRT5,KCNN1,CD40LG,IDUA,PCDHB1,COL2A1,HNF1A,CALCB,IGFBP2,OXT,LGALS7,EGF,SLC30A3,TNNI3,LYPD3,AKR1B10,IL12B,BMPR1B,PDCD1,CPA2,SLC6A14,FSHB,GRID2,DLK2,BTG2,CD80,TFF2,PTPRJ,NTF3,CNTFR,EPHA5,PNMT,KCNN1,IL5,SLC5A5,SPH…
IFNA10.14128.121	HALLMARK_INTERFERON_GAMMA_RESPONSE	96	-0.0701482	-1.11759	0.373626	0.398535	CXCL10,CCL7,IFIT3,IDO1,ISG15,MX1,DHX58,CXCL11,IRF1,CFB,CD86,GCH1,SAMHD1,B2M,LGALS3BP,IL10RA,TNFAIP6,IFIT2,CD274,IL6,RTP4,DDX58,GZMA,STAT1,SECTM1,NFKBIA,GBP6,TXNIP,IL18BP,CD74,LAP3,HLA-G,NMI,IL4R,CD38,FGL2,ITGB7,IRF2,CSF2RB,CCL5,TNFSF10,PIM1,XCL1,SELP,IRF4,FCGR1A,IRF9,PSMA2,IL15RA,PSME1,PNP,UPP1,PSME2,CDKN1A,PTGS2,C1S,CXCL9,SOCS3,STAT1,BPGM,SLAMF7,FAS,PTPN6,NAMPT,PTPN1,NMI,SRI,CCL2,VAMP8,RIPK2,DDX…
IFNA10.14128.121	HALLMARK_TNFA_SIGNALING_VIA_NFKB	94	-0.0546236	-0.862521	0.545455	0.56917	CXCL10,CXCL11,IRF1,IL12B,GCH1,CD44,TNFAIP6,IFIT2,IL6,RCAN1,DDX58,INHBA,G0S2,RELB,BTG2,SQSTM1,PLAU,NFKBIA,DUSP4,IL18,CXCL6,BCL6,JUN,CD80,ETS2,TNFSF9,LDLR,B4GALT5,PLAUR,VEGFA,CCL2,BIRC3,MYC,KYNU,IFNGR2,SERPINE1,CSF2,SERPINB8,HBEGF,RHOB,GEM,CXCL1,CD69,TRAF1,TNF,ID2,NAMPT,B4GALT1,CD83,CCL5,BCL2A1,KLF4,SPSB1,LIF,EDN1,SAT1,IL1B,IL15RA,NR4A1,IL7R,PMEPA1,CDKN1A,VEGFA,PTGS2,BMP2,CCL20,SOCS3,BIRC2,TNFAIP8,…
IFNA10.14128.121	HALLMARK_ADIPOGENESIS	69	-0.0606685	-0.830309	0.559441	0.571344	ACLY,ANGPTL4,STOM,SOD1,MRAP,APLP2,MAP4K3,FAH,ECHS1,CMPK1,NDUFA5,HIBCH,ITSN1,PEX14,HADH,CRAT,AIFM1,VEGFB,ALDOA,QDPR,AK2,CS,G3BP2,DECR1,NMT1,ARAF,GRPEL1,MDH2,TALDO1,ACADM,OMD,CD36,UBC,POR,DLD,ENPP2,FABP4,ADIPOQ,DDT,ANGPT1,ESRRA,TKT,PFKFB3,IFNGR1,RMDN3,DNAJC15,TANK,CMBL,COL15A1,LIFR,APOE,STOM,APLP2,ANGPTL4,SOD1,MRAP,RMDN3,QDPR,NDUFA5,VEGFB,ALDOA,TKT,CMPK1,ACLY,DNAJC15,DLD,NMT1,ANGPT1,CAT,ITSN1,G3BP2…
IFNA10.14128.121	HALLMARK_ESTROGEN_RESPONSE_EARLY	61	-0.0581576	-0.748845	0.625375	0.625375	DYNLT3,TFF1,INHBB,BCL2,GJA1,ARL3,IGF1R,ALDH3B1,GLA,NBL1,KLF4,RAB31,PDZK1,IL6ST,FASN,CA12,TFF3,AREG,PPIF,KRT19,FKBP4,SEMA3B,MAPT,JAK2,INHBB,GJA1,KLF4,BCL2,SEMA3B,PDZK1,MAPT,CA12,DYNLT3,AREG,ALDH3B1,NXT1,MPPED2,KRT19,TGM2,BLVRB,ARL3,FKBP4,TFF1,RAB31,BAG1,FASN,MYC,IL17RB,GLA,STC2,TIAM1,PGR,SFN,JAK2,LRIG1,KRT18,B4GALT1,PPIF,GFRA1,WWC1,MREG,OLFML3,LAD1,ANXA9,NBL1,TFF3,IL6ST,MSMB,CANT1,SLC27A2,CD44,OLF…

## Sheet: IFNA16
Gene Set Enrichment Analysis (GSEA) of IFN ligand vs. SOMAscan proteomics correlations; using Spearman rho (Data file S8) as the ranking metric and "Hallmark" gene sets from MSigDB.
IFN ligand	Gene set	Size	ES	NES	p-value	q-value	Leading edge genes
IFNA16.6421.52	HALLMARK_EPITHELIAL_MESENCHYMAL_TRANSITION	135	-0.158866	-2.90469	0.00118733	0.0289378	WNT5A,PRSS2,FN1,TIMP3,FAS,TAGLN,TNC,DCN,TGFBR3,COL6A3,SNAI2,SERPINH1,SERPINE2,GJA1,CDH2,GPX7,PPIB,THBS1,ITGA5,IL32,FOXC2,TGFB1,LRP1,DKK1,CTHRC1,SPP1,TGFBI,COLGALT1,SPARC,PCOLCE,BDNF,SAT1,PMEPA1,CD59,NTM,TPM2,NT5E,INHBA,CADM1,PVR,SFRP4,CDH6,ITGA2,COL6A2,CDH11,PLAUR,LGALS1,FMOD,JUN,ECM1,LRRC15,TNFRSF12A,GPC1,COMP,BGN,SLIT2,TNC,ANPEP,IGFBP4,COL1A1,POSTN,TIMP1,CXCL12,GLIPR1,CXCL6,GAS1,MATN3,COL3A1,NO…
IFNA16.6421.52	HALLMARK_MYC_TARGETS_V1	89	0.199577	3.09953	0.00120574	0.0289378	PSMA1,YWHAQ,PSMA6,PRDX4,NME1,TARDBP,PSMD7,EIF1AX,EIF4G2,NOP16,PPIA,PSMA2,CCT7,RAN,GLO1,EIF4A1,PSMA7,UBE2L3,EIF4H,TYMS,TCP1,EIF2S1,POLE3,HSPE1,ACP1,PA2G4,G3BP1,SNRPB2,PGK1,NAP1L1,CCT5,NPM1,EIF4E,CCNA2,PABPC4,RAD23B,PCBP1,HDAC2,RRM1,EEF1B2,PSMB2,LDHA,IMPDH2,KPNB1,CBX3,EIF3J,HDGF,COX5A,DUT,SET,RPS5,HSP90AB1,SNRPD2,MCM6,RPS3,HNRNPD,RANBP1,PRPS2,MAD2L1,SMARCC1,C1QBP,CANX,SNRPG,SNRPA,CUL1,SNRPD3,APEX1,…
IFNA16.6421.52	HALLMARK_APICAL_SURFACE	22	-0.377021	-2.83978	0.00190542	0.0304868	CX3CL1,TMEM8B,LYPD3,ADAM10,PLAUR,EFNA5,SULF2,AKAP7,B4GALT1,PCSK9,IL2RB,EPHB4,NTNG1,MDGA1,SCUBE1,HSPB1,GAS1,GHRL,LYN,IL2RG,CX3CL1,LYPD3,EFNA5,IL2RB,TMEM8B,PLAUR,EPHB4,ADAM10,CX3CL1,GAS1,EFNA5,PLAUR,EPHB4,LYPD3,B4GALT1,MDGA1,GHRL,NTNG1,SCUBE1,AKAP7,TMEM8B,IL2RB,PCSK9,GSTM3,LYPD3,IL2RB,GAS1,TMEM8B,EFNA5,CX3CL1,EPHB4,ADAM10,IL2RG,LYN,AKAP7,PLAUR,NTNG1,CX3CL1,EFNA5,EPHB4,LYPD3,IL2RB,TMEM8B,GAS1,PLAUR,…
IFNA16.6421.52	HALLMARK_MITOTIC_SPINDLE	49	0.237158	2.78622	0.00357032	0.0428438	ARHGDIA,LMNB1,NEDD9,CSNK1D,OPHN1,ITSN1,NET1,CYTH2,NCK2,PLK1,ABL1,MAPRE1,ATG4B,VCL,CDC42,ARHGAP5,DYNLL2,ARF6,KLC1,KIF23,KIF22,SPTAN1,FLNA,EPB41,NDC80,EZR,BIN1,SOS1,BIRC5,NCK1,CSNK1D,LMNB1,PRC1,CYTH2,NET1,SPTAN1,ARHGDIA,NEDD9,AURKA,EPB41,DYNLL2,MAPRE1,KIF22,ABL1,EZR,CDC42,ARF6,VCL,TRIO,ITSN1,BIRC5,FLNA,NDC80,KIF23,PLK1,BIN1,SOS1,ARHGAP5,NCK2,ARHGEF2,EPB41,KIF22,GSN,PRC1,TRIO,KIF23,SMC3,TIAM1,BIN1,B…
IFNA16.6421.52	HALLMARK_HEME_METABOLISM	65	0.201542	2.68759	0.00472199	0.0453311	HTATIP2,BSG,KEL,ALDH6A1,ACP5,PC,ICAM4,MAP2K3,KAT2B,PGLS,GCLM,UROS,HAGH,NEK7,FOXO3,CTSB,P4HA2,BNIP3L,HBQ1,EPB41,FOXJ2,CTSE,NFE2L1,TCEA1,CLIC2,TOP1,CA1,HDGF,BLVRA,MARK3,TNRC6B,IGSF3,BLVRB,SDCBP,RAD23A,SNCA,ELL2,USP15,BCAM,RAP1GAP,BPGM,HMBS,MINPP1,ALAD,HBZ,PSMD9,HEBP1,HTRA2,MXI1,CAST,LRP10,UROD,CAT,ACP5,BSG,P4HA2,KEL,PGLS,GCLM,EPB41,ICAM4,HTATIP2,KAT2B,BLVRA,UROS,MXI1,HDGF,CA1,FOXO3,HBZ,CAT,MAP2K3,T…
IFNA16.6421.52	HALLMARK_GLYCOLYSIS	102	0.150195	2.46895	0.00904225	0.072338	ANGPTL4,SOD1,ALDOB,NANP,GALK1,DCN,FUT8,LCT,CHST4,CHST1,P4HA1,PC,EFNA3,B4GALT7,TGFBI,PPIA,IER3,ARPP19,DSC2,G6PD,ALDOA,PKP2,PMM2,CHST6,HK2,PGLS,ANG,CHST2,TSTA3,TFF3,MDH2,TALDO1,P4HA2,HDLBP,GOT1,FKBP4,HOMER1,PGK1,FAM162A,B4GALT2,MIF,VCAN,LDHC,CYB5A,ENO2,RPE,DLD,LDHA,TPI1,NANP,ANGPTL4,SOD1,GOT1,FUT8,P4HA2,PGLS,AURKA,P4HA1,LDHA,PPIA,CHST4,PYGL,ALDOA,TPI1,LDHC,VEGFA,MDH1,DCN,TSTA3,CHST6,CHST1,AKR1A1,AR…
IFNA16.6421.52	HALLMARK_MYOGENESIS	84	-0.151989	-2.27209	0.014985	0.0959041	AGRN,COX6A2,TPM2,COL1A1,NQO1,CLU,ENO3,CFD,PLXNB2,EPHB3,DES,MYL3,ERBB3,IGFBP3,CKMT2,FHL1,IGF1,COL6A2,GAA,GSN,TNNI2,FGF2,MYOM2,HRC,NOTCH1,CAV3,IGFBP7,ACTN2,PGAM2,STC2,COL3A1,GAA,DES,TPM2,CFD,NQO1,COL6A2,ERBB3,COX6A2,EPHB3,IGFBP7,FHL1,IGF1,COL1A1,CD36,CSRP3,CKMT2,COL15A1,HRC,ACHE,GSN,COL3A1,MB,ENO3,FABP3,MYL3,MYOM2,COL6A3,NOTCH1,MYL6B,SORBS3,PLXNB2,MAPRE3,IGFBP3,AGRN,PGAM2,CLU,ACTN2,TNNI2,ITGB5,FLII…
IFNA16.6421.52	HALLMARK_MTORC1_SIGNALING	88	0.155904	2.40422	0.017982	0.0959041	CALR,ACLY,IDI1,TBK1,HSP90B1,ITGB2,SERPINH1,P4HA1,CDKN1A,GLA,PHGDH,PPIA,SHMT2,PLK1,MAP2K3,CACYBP,FKBP2,G6PD,ALDOA,QDPR,RAB1A,HMGCS1,PSAT1,UFM1,HK2,STIP1,DDIT3,NMT1,GSR,HSPE1,GOT1,GAPDH,PGK1,MTHFD2,HMGCR,SSR1,PSME3,USO1,DAPP1,LDHA,TPI1,CD9,PNP,TCEA1,TBK1,GOT1,HSP90B1,QDPR,PPA1,STIP1,AURKA,P4HA1,LDHA,GAPDH,PPIA,CANX,ALDOA,PNP,TPI1,PSME3,CDKN1A,ACLY,TXNRD1,UBE2D3,CACYBP,CALR,GSR,IDI1,G6PD,LTA4H,DHFR,…
IFNA16.6421.52	HALLMARK_INTERFERON_ALPHA_RESPONSE	35	0.236882	2.34012	0.0196757	0.0959041	CXCL10,GBP2,IFIT3,ISG15,MX1,DHX58,CXCL11,OAS1,IRF1,B2M,LGALS3BP,IFIT2,RTP4,TXNIP,CD74,LAP3,NMI,IL4R,IRF2,PSMA3,SELL,PSMB9,UBE2L6,PSME2,CASP8,PSME1,IFIT2,CD74,GBP2,CXCL10,TXNIP,SELL,B2M,IRF1,IL4R,DHX58,PSMB9,LGALS3BP,CASP8,ISG15,OAS1,RTP4,IL15,BST2,CXCL11,IRF2,UBE2L6,PSMA3,IFIT3,MX1,LAP3,IRF2,IRF1,PSME1,ISG15,LGALS3BP,PSME2,MX1,IRF9,LAP3,OAS1,DHX58,CD74,NMI,CNP,UBE2L6,RTP4,LGALS3BP,CXCL11,CXCL10,O…
IFNA16.6421.52	HALLMARK_APICAL_JUNCTION	99	-0.13676	-2.18537	0.01998	0.0959041	SLC30A3,CD86,EGFR,MPZL2,CD274,TJP1,NLGN3,CDH15,CX3CL1,PLCG1,TMEM8B,ITGA2,AMIGO1,AMH,CD209,CDH11,CALB2,PTK2,MDK,EVL,JUP,MADCAM1,NRXN2,CDH6,MAPK11,BMP1,ACTN2,NLGN2,PARVA,DSC1,RRAS,RASA1,GRB7,ADAM23,MVD,DSC3,BAIAP2,SIRPA,CNTN1,INSIG1,LAMC2,SDC3,TRAF1,MSN,B4GALT1,ALOX15B,CADM2,ICAM1,CD86,MPZL2,SLC30A3,CX3CL1,TJP1,ADAM23,TMEM8B,CDH6,ITGA2,CADM2,CDH11,CALB2,AMIGO2,NEGR1,RRAS,EVL,PLCG1,BAIAP2,MAPK11,EGF…
IFNA16.6421.52	HALLMARK_FATTY_ACID_METABOLISM	84	0.14614	2.19388	0.028971	0.126419	CD1D,IDI1,HMGCS2,GCDH,ECHS1,YWHAH,METAP1,ECI2,HIBCH,HADH,CRAT,CEL,ACAT2,GPD1,HSD17B10,ACAA1,ALDOA,HMGCS1,CBR3,RAP1GDS1,ACADVL,MLYCD,DECR1,UROS,FASN,ERP29,MDH2,RDH16,UGDH,ACADM,MCEE,CRYZ,MIF,CD36,GSTZ1,ENO2,SMS,DLD,ACOT8,CA4,LDHA,GRHPR,FABP1,PRDX6,HSD17B7,ADSL,HPGD,ALDH3A1,BLVRA,HSD17B11,ADH7,BMPR1B,ACADS,CPOX,LGALS1,FABP2,CA6,CA4,ODC1,NSDHL,ACADL,FABP1,GAPDHS,CD36,G0S2,GLUL,ENO3,S100A10,HSPH1,RDH…
IFNA16.6421.52	HALLMARK_KRAS_SIGNALING_DN	70	-0.142025	-1.93776	0.043956	0.166234	TNNI3,MX1,SLC6A14,SLC30A3,IL12B,GRID2,BMPR1B,PDK2,BTG2,TGM1,CD80,LYPD3,PDCD1,FSHB,CPA2,PTPRJ,ARPP21,CLSTN3,PNMT,CAMK1D,NTF3,TENM2,BARD1,YBX2,SPHK2,CD207,AKR1B10,SLC5A5,SERPINA10,EDAR,ITIH3,KRT5,KCNN1,CD40LG,IDUA,PCDHB1,COL2A1,HNF1A,CALCB,IGFBP2,OXT,LGALS7,EGF,SLC30A3,TNNI3,LYPD3,AKR1B10,IL12B,BMPR1B,PDCD1,CPA2,SLC6A14,FSHB,GRID2,DLK2,BTG2,CD80,TFF2,PTPRJ,NTF3,CNTFR,EPHA5,PNMT,KCNN1,IL5,SLC5A5,SPH…
IFNA16.6421.52	HALLMARK_G2M_CHECKPOINT	66	0.148061	1.9815	0.046953	0.166234	KPNA2,PBK,CCNB2,TMPO,CDKN2C,RACGAP1,HMGA1,SAP30,PRC1,NOTCH2,SYNCRIP,EWSR1,AURKB,CDKN3,TRA2B,ODC1,CBX1,HIF1A,CDC25B,UBE2S,CDC25A,MYC,EFNA5,HMGB3,BARD1,HSPA8,NCL,ILF3,AURKA,CUL1,RBL1,CUL3,RPA2,PTTG1,CKS1B,BUB1,STMN1,SMARCC1,MAD2L1,HNRNPD,MCM6,EGF,TOP1,NUP98,BIRC5,CDKN1B,KPNB1,NDC80,RAD23B,CTCF,CCNA2,KIF22,KIF23,TGFB1,LMNB1,PRC1,YTHDC1,EGF,CCNA2,CTCF,MAPK14,AURKA,PURA,KIF22,ABL1,CHEK1,RPA2,HNRNPD,RB…
IFNA16.6421.52	HALLMARK_REACTIVE_OXYGEN_SPECIES_PATHWAY	24	0.251596	2.06482	0.04995	0.166234	SOD1,PRDX4,PRNP,HMOX2,CDKN2D,G6PD,GCLM,PDLIM1,GSR,MSRA,GLRX2,PRDX6,PRDX1,SOD2,TXN,SRXN1,TXNRD1,ATOX1,PRNP,SOD1,PRDX4,GCLM,PRDX6,HMOX2,TXNRD1,GSR,G6PD,CAT,FTL,SRXN1,CDKN2D,GLRX2,PDLIM1,GLRX,TXN,SOD2,PRDX1,PRDX6,CAT,MPO,MSRA,SOD1,PRDX1,GCLM,TXN,SOD2,TXNRD1,G6PD,HMOX2,GSR,CDKN2D,GLRX,MPO,PRNP,PRDX4,HMOX2,SOD1,FTL,TXNRD1,CAT,PRDX6,GLRX,SRXN1,TXN,GLRX2,NQO1,SOD2,PDLIM1,GSR,PRNP,PRDX4,SOD1,SRXN1,HMOX2,…
IFNA16.6421.52	HALLMARK_KRAS_SIGNALING_UP	95	-0.122968	-1.93463	0.0519481	0.166234	CXCL10,EPHB2,CFB,IL10RA,MPZL2,CD37,CTSS,RETN,GNG11,INHBA,SCG5,G0S2,PRDM1,ITGA2,LAT2,PLAU,SNAP25,IGFBP3,LCP1,SCG3,ANXA10,CLEC4A,CPE,PDCD1LG2,GLRX,NGF,JUP,PLAUR,DUSP6,PTPRR,ENG,CA2,BIRC3,TOR1AIP2,TNNT2,IL1RL2,CSF2,USH1C,TNFRSF1B,HBEGF,MAP4K1,CFH,BPGM,SPARCL1,FGF9,WNT7A,TRAF1,ID2,PCSK1N,ACE,FLT4,ARG1,CSF2RA,PRDM1,MPZL2,ENG,PDCD1LG2,IL10RA,PLAU,INHBA,CTSS,SCG5,CLEC4A,EPHB2,ANXA10,ITGA2,CD37,ACE,PLAUR…
IFNA16.6421.52	HALLMARK_BILE_ACID_METABOLISM	30	0.203351	1.86369	0.0729271	0.211553	ISOC1,IDI1,SOD1,RBP1,NR1H4,BCAR3,NUDT12,SERPINA6,GNMT,CROT,GCLM,MLYCD,GSTK1,PEX26,LCK,HAO1,AKR1D1,PFKM,PECR,HSD17B11,SLC27A2,PRDX5,BCAR3,SOD1,NR1H4,GCLM,PECR,LCK,RBP1,IDI1,PFKM,HSD17B11,PRDX5,GNMT,CAT,MLYCD,PEX26,NR3C2,ALDH1A1,SERPINA6,GSTK1,ISOC1,NUDT12,AKR1D1,SULT1B1,CROT,NR3C2,ALDH1A1,SERPINA6,PFKM,CAT,PECR,BCAR3,SOD1,GCLM,AKR1D1,LCK,HAO1,GNMT,GC,APOA1,BMP6,MLYCD,LCK,PECR,HSD17B11,SOD1,RBP1,GC…
IFNA16.6421.52	HALLMARK_CHOLESTEROL_HOMEOSTASIS	32	0.196226	1.86764	0.0749251	0.211553	ANXA5,CLU,ANTXR2,CTNNB1,ANXA13,LDLR,PLAUR,GUSB,TNFRSF12A,ADH4,MVD,S100A11,ETHE1,CBS,LGMN,ANTXR2,JAG1,PLAUR,TNFRSF12A,NSDHL,S100A11,CTNNB1,CBS,ANXA5,ANXA13,ALCAM,ETHE1,CD9,GUSB,ADH4,MVD,CLU,HSD17B7,LDLR,ALDOC,CBS,CLU,MVK,GUSB,JAG1,ANXA13,ACAT2,ANTXR2,HMGCS1,LGALS3,LGMN,MVD,ANXA5,LDLR,ADH4,SEMA3B,NSDHL,S100A11,IDI1,ALDOC,ANTXR2,ALCAM,GNAI1,CD9,CBS,ANXA13,HMGCS1,MVD,HSD17B7,ACAT2,PMVK,ANXA5,MVK,FASN…
IFNA16.6421.52	HALLMARK_E2F_TARGETS	69	0.134418	1.82796	0.0819181	0.214643	KPNA2,ATAD2,TP53,RRM2,CCNB2,TMPO,CDKN2C,CBX5,RACGAP1,TFRC,HMGA1,TIMELESS,SYNCRIP,AURKB,HMGB2,CDKN3,TRA2B,ASF1A,SMC3,PMS2,CDC25B,UBE2S,CDC25A,MYC,HMGB3,BARD1,PPM1D,PCNA,XRCC6,DCK,DCTPP1,ILF3,PRPS1,AURKA,SSRP1,UBE2T,RPA2,PSIP1,PTTG1,RAD1,CKS1B,TK1,STMN1,MAD2L1,PAICS,RANBP1,HNRNPD,MCM6,DUT,LMNB1,PRDX4,CTCF,AURKA,PPM1D,SSRP1,NME1,CDKN1A,RAN,KIF22,PMS2,UBE2T,DUT,CHEK2,CHEK1,RPA2,HNRNPD,PCNA,PTTG1,BIRC…
IFNA16.6421.52	HALLMARK_INFLAMMATORY_RESPONSE	106	-0.105876	-1.73653	0.0889111	0.214643	CXCL10,CCL7,CXCL11,CD14,IRF1,IL12B,GCH1,CD48,IL10RA,IL18R1,TNFAIP6,OSM,IL6,RTP4,IL10,CX3CL1,INHBA,BTG2,TLR1,MMP14,GPC3,NFKBIA,MET,IL18,CXCL6,MARCO,CCL22,NMI,TNFSF9,IL4R,ROS1,LDLR,ADM,EBI3,PLAUR,ACVR2A,CCL2,SELL,PVR,CXCL8,HIF1A,CX3CL1,IL2RB,IL12B,IL10RA,CD48,INHBA,NFKBIA,IL18R1,OSM,ROS1,CD14,TLR1,PVR,TNFAIP6,ADM,PLAUR,GPC3,MSR1,CXCL10,CCL22,BTG2,IL10,TIMP1,SELL,CCL7,CXCL6,IRF1,SLAMF1,TNFSF9,EBI3,C…
IFNA16.6421.52	HALLMARK_PI3K_AKT_MTOR_SIGNALING	60	0.138682	1.78545	0.0929071	0.214643	CALR,CSNK2B,ARHGDIA,TBK1,HSP90B1,RPS6KA1,HRAS,IL4,CDKN1A,PAK4,PTEN,MAPK10,SMAD2,PRKCB,FGF22,PRKAR2A,ARF1,MAP2K3,MAPK1,CFL1,MAPK9,CAB39,DUSP3,PLCB1,DDIT3,IRAK4,AKT1,YWHAB,IL2RG,FGF6,MAPK8,RAC1,RAF1,CLTC,GRB2,EIF4E,PIN1,RPS6KA3,LCK,DAPP1,UBE2N,CDKN1B,NCK1,PDK1,PTPN11,TNFRSF1A,FASLG,VAV3,TIAM1,HRAS,TBK1,IL4,HSP90B1,FGF22,ARHGDIA,CSNK2B,LCK,CAB39,CLTC,MAPK10,CDKN1A,UBE2D3,FGF6,CALR,DUSP3,RAC1,YWHAB,M…
IFNA16.6421.52	HALLMARK_INTERFERON_GAMMA_RESPONSE	96	0.114499	1.82744	0.0939061	0.214643	CXCL10,CCL7,IFIT3,IDO1,ISG15,MX1,DHX58,CXCL11,IRF1,CFB,CD86,GCH1,SAMHD1,B2M,LGALS3BP,IL10RA,TNFAIP6,IFIT2,CD274,IL6,RTP4,DDX58,GZMA,STAT1,SECTM1,NFKBIA,GBP6,TXNIP,IL18BP,CD74,LAP3,HLA-G,NMI,IL4R,CD38,FGL2,ITGB7,IRF2,CSF2RB,CCL5,TNFSF10,PIM1,XCL1,SELP,IRF4,FCGR1A,IRF9,PSMA2,IL15RA,PSME1,PNP,UPP1,PSME2,CDKN1A,PTGS2,C1S,CXCL9,SOCS3,STAT1,BPGM,SLAMF7,FAS,PTPN6,NAMPT,PTPN1,NMI,SRI,CCL2,VAMP8,RIPK2,DDX…
IFNA16.6421.52	HALLMARK_TGF_BETA_SIGNALING	25	-0.215221	-1.71923	0.101898	0.218912	BCAR3,BMPR2,THBS1,TGFB1,SMURF1,SMAD3,PMEPA1,RAB31,LEFTY2,RHOA,SKIL,NOG,SMAD1,TGFB1,BCAR3,THBS1,SMURF1,RHOA,PMEPA1,BMPR2,BMP2,UBE2D3,ID2,SERPINE1,SKIL,NOG,SMAD3,RAB31,SMURF2,CTNNB1,IFNGR2,CDH1,LEFTY2,TJP1,ID1,FURIN,ENG,SMAD1,NOG,SERPINE1,BMP2,BMP2,TGFB1,FURIN,ID2,IFNGR2,THBS1,PMEPA1,BMPR2,UBE2D3,SERPINE1,TGFB1,ID2,UBE2D3,SMURF1,THBS1,BCAR3,PMEPA1,BMPR2,BMP2,SERPINE1,CTNNB1,NOG,BMPR2,THBS1,BCAR3,PM…
IFNA16.6421.52	HALLMARK_ESTROGEN_RESPONSE_EARLY	61	-0.133829	-1.7005	0.104895	0.218912	DYNLT3,TFF1,INHBB,BCL2,GJA1,ARL3,IGF1R,ALDH3B1,GLA,NBL1,KLF4,RAB31,PDZK1,IL6ST,FASN,CA12,TFF3,AREG,PPIF,KRT19,FKBP4,SEMA3B,MAPT,JAK2,INHBB,GJA1,KLF4,BCL2,SEMA3B,PDZK1,MAPT,CA12,DYNLT3,AREG,ALDH3B1,NXT1,MPPED2,KRT19,TGM2,BLVRB,ARL3,FKBP4,TFF1,RAB31,BAG1,FASN,MYC,IL17RB,GLA,STC2,TIAM1,PGR,SFN,JAK2,LRIG1,KRT18,B4GALT1,PPIF,GFRA1,WWC1,MREG,OLFML3,LAD1,ANXA9,NBL1,TFF3,IL6ST,MSMB,CANT1,SLC27A2,CD44,OLF…
IFNA16.6421.52	HALLMARK_ADIPOGENESIS	69	-0.120805	-1.63626	0.113886	0.227772	ACLY,ANGPTL4,STOM,SOD1,MRAP,APLP2,MAP4K3,FAH,ECHS1,CMPK1,NDUFA5,HIBCH,ITSN1,PEX14,HADH,CRAT,AIFM1,VEGFB,ALDOA,QDPR,AK2,CS,G3BP2,DECR1,NMT1,ARAF,GRPEL1,MDH2,TALDO1,ACADM,OMD,CD36,UBC,POR,DLD,ENPP2,FABP4,ADIPOQ,DDT,ANGPT1,ESRRA,TKT,PFKFB3,IFNGR1,RMDN3,DNAJC15,TANK,CMBL,COL15A1,LIFR,APOE,STOM,APLP2,ANGPTL4,SOD1,MRAP,RMDN3,QDPR,NDUFA5,VEGFB,ALDOA,TKT,CMPK1,ACLY,DNAJC15,DLD,NMT1,ANGPT1,CAT,ITSN1,G3BP2…
IFNA16.6421.52	HALLMARK_COMPLEMENT	121	0.0931346	1.68774	0.123876	0.236072	C1QC,C2,C3,IRF1,GZMB,CTSO,CFB,HSPA1A,IL6,CTSS,GNGT2,ANXA5,GZMA,C9,CP,CLU,MMP14,F5,KCNIP3,SCG3,LAP3,TFPI2,CTSD,ITIH1,CTSH,IRF2,HNF4A,C4BPB,PLAUR,TMPRSS6,DUSP6,FCN1,SPOCK2,CA2,PSMB9,ACTN2,SERPINA1,F7,ERAP2,CTSC,GCA,SERPING1,CPQ,KYNU,S100A9,CR2,SERPINE1,LGMN,TIMP1,GNAI3,CFH,CD59,CXCL1,CTSV,LTA4H,S100A12,ATOX1,MMP8,PREP,PCSK9,MMP13,USP15,USP14,GMFB,S100A13,APOBEC3G,PIK3CG,CD40LG,CD55,LGALS3,F2,PRDM4,…
IFNA16.6421.52	HALLMARK_IL2_STAT5_SIGNALING	98	-0.102744	-1.632	0.127872	0.236072	CXCL10,COL6A1,CD86,CD48,CD44,IL10RA,IL18R1,TNFRSF18,MUC1,LRIG1,ADAM19,NT5E,IL10,ECM1,ENO3,CTLA4,POU2F1,FURIN,CAPG,IL3RA,ITIH5,IL2RA,PENK,IL4R,FGL2,CD79B,BCL2L1,ODC1,IL1RL1,GABARAPL1,SELL,AGER,CA2,CDCP1,APLP1,CD86,TNFRSF18,IL3RA,IL2RB,NT5E,CTLA4,PENK,IL10RA,CD48,IL18R1,CD79B,ITIH5,IFNGR1,ADAM19,ECM1,BCL2L1,CXCL10,MUC1,POU2F1,ODC1,CDCP1,IL10,COL6A1,SELL,CSF2,TNFRSF21,IL2RA,NDRG1,IGF1R,IL4R,CTSZ,CD4…
IFNA16.6421.52	HALLMARK_OXIDATIVE_PHOSPHORYLATION	46	0.145114	1.64308	0.137862	0.23976	NDUFB8,BDH2,ALDH6A1,ECHS1,NDUFA5,FXN,MRPL34,ACAT1,PDHX,AIFM1,LDHB,HSD17B10,ACAA1,COX7A2L,ISCU,CS,ACADVL,DECR1,GRPEL1,MDH2,ACADM,CYB5R3,CYB5A,POR,COX5B,DLD,LDHA,MRPL34,ISCU,NDUFA5,LDHB,LDHA,NDUFB8,MDH1,BDH2,FXN,DLD,MTX2,ACADVL,COX5B,HSD17B10,ECHS1,COX5A,ALDH6A1,GRPEL1,PDHX,AIFM1,ACADM,DECR1,GPI,SURF1,CS,POR,ACAT1,MDH2,FH,ACADSB,NDUFV2,CYB5A,ACAA1,COX7A2L,TIMM50,CYB5R3,COX6C,HTRA2,NDUFS4,HSPA9,ATP1…
IFNA16.6421.52	HALLMARK_TNFA_SIGNALING_VIA_NFKB	94	0.101616	1.60316	0.13986	0.23976	CXCL10,CXCL11,IRF1,IL12B,GCH1,CD44,TNFAIP6,IFIT2,IL6,RCAN1,DDX58,INHBA,G0S2,RELB,BTG2,SQSTM1,PLAU,NFKBIA,DUSP4,IL18,CXCL6,BCL6,JUN,CD80,ETS2,TNFSF9,LDLR,B4GALT5,PLAUR,VEGFA,CCL2,BIRC3,MYC,KYNU,IFNGR2,SERPINE1,CSF2,SERPINB8,HBEGF,RHOB,GEM,CXCL1,CD69,TRAF1,TNF,ID2,NAMPT,B4GALT1,CD83,CCL5,BCL2A1,KLF4,SPSB1,LIF,EDN1,SAT1,IL1B,IL15RA,NR4A1,IL7R,PMEPA1,CDKN1A,VEGFA,PTGS2,BMP2,CCL20,SOCS3,BIRC2,TNFAIP8,…
IFNA16.6421.52	HALLMARK_IL6_JAK_STAT3_SIGNALING	68	-0.110559	-1.48721	0.177822	0.294326	CXCL10,CCL7,CXCL11,CD14,IRF1,CD44,IL18R1,LTBR,IL6,PLA2G2A,STAT1,JUN,IL3RA,A2M,IL2RA,CXCL13,IL4R,CD38,IL13RA1,CSF2RB,EBI3,HMOX1,IL17RA,PDGFC,TNFRSF12A,IL3RA,IL13RA1,CSF2RB,LTBR,IL18R1,CD14,CD38,TNFRSF1A,IFNGR1,JUN,ACVRL1,TNFRSF12A,CXCL10,IL17RA,CCL7,CD36,CSF2,CSF2RA,PDGFC,TNFRSF21,IRF1,EBI3,IL2RA,CNTFR,CSF3R,IL4R,CD44,A2M,TNFRSF1B,IL1R1,CXCL9,TNFRSF1A,PDGFC,REG1A,TNFRSF1B,IFNGR1,IL3RA,IL17RA,LTBR,…
IFNA16.6421.52	HALLMARK_PANCREAS_BETA_CELLS	18	-0.211668	-1.46841	0.200799	0.321279	PAK3,PCSK2,VDR,SST,INS,GCK,PKLR,SCGN,SRP14,DPP4,HNF1A,IAPP,PCSK1,CHGA,ISL1,AKT3,GCG,PAK3,SCGN,CHGA,VDR,INS,SST,DPP4,IAPP,PCSK2,GCG,PCSK1,ISL1,PKLR,HNF1A,AKT3,SRP14,GCG,CHGA,PAX4,HNF1A,SST,PAK3,AKT3,PCSK2,ISL1,SCGN,CHGA,ISL1,DPP4,PCSK2,HNF1A,PKLR,IAPP,SRP14,GCG,PCSK1,VDR,AKT3,CHGA,IAPP,GCG,VDR,DPP4,PAK3,INS,PCSK1,AKT3,SCGN,ISL1,SST,PCSK2,INS,PAK3,VDR,SCGN,SST,CHGA,IAPP,PCSK1,GCG,PAX4,PKLR,DPP4,AKT…
IFNA16.6421.52	HALLMARK_ANGIOGENESIS	25	-0.175406	-1.40118	0.220779	0.341852	APOH,NRP1,JAG1,SPP1,APP,LRPAP1,PGLYRP1,PDGFA,PF4,FGFR1,LUM,SERPINA5,APP,JAG2,PF4,PDGFA,VEGFA,NRP1,FSTL1,PGLYRP1,S100A4,PTK2,APOH,SPP1,LRPAP1,VCAN,SERPINA5,FGFR1,STC1,LUM,PRG2,COL3A1,TNFRSF21,CXCL6,TIMP1,POSTN,SPP1,CXCL6,POSTN,TIMP1,PRG2,VCAN,LUM,NRP1,FGFR1,VEGFA,STC1,APOH,LRPAP1,PDGFA,FSTL1,JAG2,TNFRSF21,COL3A1,JAG2,JAG1,STC1,COL3A1,APP,VEGFA,PF4,S100A4,CXCL6,FSTL1,LRPAP1,PDGFA,SPP1,PTK2,PGLYRP1,…
IFNA16.6421.52	HALLMARK_HYPOXIA	98	0.0827335	1.33151	0.254745	0.382118	STC1,NAGK,UGP2,EGFR,AK4,IL6,SULT2B1,PGM1,VLDLR,CP,ENO3,GPC4,HK1,GPC3,GAPDHS,NCAN,IGFBP3,SAP30,JUN,PCK1,GAA,GLRX,ADM,PLAUR,VEGFA,CHST3,HMOX1,ANXA2,S100A4,PGAM2,GCK,IGFBP1,STC2,DDIT4,PAM,CSRP2,GPI,MXI1,VHL,PKLR,SERPINE1,TPST2,TGFB3,B3GALT6,GCNT2,ANGPTL4,PIM1,BCL2,P4HA2,CA12,P4HA1,LDHA,GAPDH,ALDOA,TPI1,CDKN1A,LDHC,VEGFA,JMJD6,PDGFB,DCN,GCK,HDLBP,PGF,MXI1,TPST2,PGM2,PPARGC1A,PRDX5,ALDOC,FOXO3,BNIP3L,…
IFNA16.6421.52	HALLMARK_ANDROGEN_RESPONSE	44	-0.122633	-1.29968	0.275724	0.39528	AZGP1,IDI1,ADAMTS1,RAB4A,PTK2B,SAT1,PMEPA1,VAPA,ALDH1A3,HMGCS1,ADRM1,ACTN1,MYL12A,GSR,UAP1,AKT1,KRT19,PA2G4,HOMER2,HMGCR,DBI,LMAN1,RPS6KA3,SMS,TNFAIP8,HPGD,UBE2J1,LIFR,ELL2,UBE2I,B4GALT1,SPDEF,NDRG1,HSD17B14,INSIG1,GNAI3,ALDH1A3,SAT1,ADAMTS1,PMEPA1,HPGD,PTK2B,GSR,IDI1,TNFAIP8,ADRM1,DBI,KRT19,ACTN1,MYL12A,AZGP1,UAP1,RAB4A,KLK3,AKT1,RPS6KA3,HMGCS1,HMGCR,XRCC6,SPDEF,UBE2I,UBE2J1,VAPA,SORD,B4GALT1,HO…
IFNA16.6421.52	HALLMARK_COAGULATION	100	0.0761576	1.23711	0.287712	0.39528	GP1BA,APOC1,PROS1,FN1,F8,TIMP3,HMGCS2,PEF1,MMP9,F9,F13B,F10,APOC3,MMP7,CAPN2,PROC,ARF4,CRIP2,CPB2,THBS1,C1S,LRP1,SPARC,GDA,MMP2,LEFTY2,PLG,ISCU,MSRB2,PECAM1,F3,ANG,SIRT2,KLK8,PLEK,HRG,PF4,PDGFB,CTSB,TIMP3,PROC,F9,THBS1,SPARC,ISCU,GDA,PF4,MMP9,PROS1,GP1BA,FGG,PLG,PECAM1,CPB2,MMP1,F8,PDGFB,C1S,CAPN2,F10,RAC1,ANG,LTA4H,LGMN,PEF1,PLEK,F11,SERPINE1,FN1,MST1,MSRB2,CFI,SERPINA1,S100A13,F13B,SERPINC1,ARF…
IFNA16.6421.52	HALLMARK_SPERMATOGENESIS	44	0.113375	1.25379	0.295704	0.39528	TNNI3,TCP11,SCG5,CCNB2,GAPDHS,CAMK4,SCG3,ADCYAP1,TOPBP1,CDKN3,NEFH,DDX25,YBX2,TSSK2,MLF1,HBZ,AURKA,GAD1,HSPA1L,PCSK1N,ACE,BUB1,CFTR,CCNA1,ADCYAP1,ACRV1,POMC,GAD1,CHFR,PGK2,AURKA,PEBP1,IL12RB2,IDE,LDHC,CSNK2A2,CRISP2,HBZ,GAPDHS,PEBP1,POMC,YBX2,SCG3,IL12RB2,IDE,TSN,CHFR,JAM3,CAMK4,CDKN3,LDHC,AGFG1,GSTM3,GAD1,TSSK2,TALDO1,AURKA,MLF1,CCNA1,ART3,PCSK1N,CFTR,BRAF,DDX25,ZPBP,TOPBP1,PGK2,PRKAR2A,ADCYAP1,…
IFNA16.6421.52	HALLMARK_HEDGEHOG_SIGNALING	17	0.175824	1.24418	0.298701	0.39528	VLDLR,NRCAM,ETS2,DPYSL2,VEGFA,RASA1,CRMP1,VLDLR,UNC5C,L1CAM,DPYSL2,ACHE,CNTFR,SHH,ETS2,NRCAM,RASA1,NRCAM,PLG,NRP2,RASA1,DPYSL2,OPHN1,CRMP1,ETS2,UNC5C,L1CAM,SHH,SLIT1,VEGFA,CNTFR,NRP1,ACHE,CNTFR,L1CAM,OPHN1,RASA1,ETS2,UNC5C,VLDLR,NRP1,SHH,UNC5C,VEGFA,L1CAM,CNTFR,VLDLR,ETS2,ACHE,SHH,NRCAM,VEGFA,VLDLR,L1CAM,DPYSL2,RASA1,ACHE,UNC5C,SHH,SLIT1,CRMP1,ETS2,CNTFR,SHH,VEGFA,NRCAM,VLDLR,RASA1,ETS2,ACHE,L1CA…
IFNA16.6421.52	HALLMARK_PROTEIN_SECRETION	42	0.113648	1.22967	0.304695	0.39528	SOD1,IGF2R,SH3GL2,TOM1L1,GLA,NAPG,ARFIP1,VAMP7,ARF1,TMED2,RAB22A,MAPK1,TSG101,RAB5A,STX7,CLTC,USO1,LMAN1,RPS6KA3,VPS4B,KRT18,RAB14,VAMP3,GNAS,NAPA,TMED10,STX12,CLN5,RAB2A,PPT1,CAV2,CLTA,CD63,PAM,BNIP3,CTSC,OCRL,SOD1,VAMP3,GNAS,CLTC,TOM1L1,NAPA,MAPK1,NAPG,YIPF6,IGF2R,SH3GL2,BNIP3,ARFIP1,USO1,RPS6KA3,RAB5A,RAB22A,TSG101,PPT1,GLA,CLTA,VAMP7,STX7,KRT18,VPS4B,ARF1,RAB2A,PAM,VAMP4,TMED2,CLN5,RAB14,GNAS…
IFNA16.6421.52	HALLMARK_WNT_BETA_CATENIN_SIGNALING	16	0.173022	1.18957	0.330669	0.416814	AXIN2,DLL1,TP53,DVL2,CTNNB1,NOTCH1,MYC,CUL1,JAG2,KAT2A,ADAM17,AXIN2,DLL1,TP53,JAG1,CTNNB1,KAT2A,NOTCH1,DVL2,DVL2,ADAM17,NOTCH1,JAG1,HDAC2,CUL1,JAG2,JAG1,ADAM17,JAG2,JAG1,ADAM17,DKK4,DKK1,MYC,HDAC2,CTNNB1,DLL1,AXIN2,TP53,JAG1,CTNNB1,NOTCH1,KAT2A,MYC,JAG2,DVL2,ADAM17,GNAI1,DKK4,CUL1,TP53,DLL1,JAG1,AXIN2,NOTCH1,GNAI1,TP53,HDAC2,DKK4,AXIN2,ADAM17,DKK1,MYC,TP53,CTNNB1,AXIN2,ADAM17,DLL1,HDAC2,DKK4,MYC,…
IFNA16.6421.52	HALLMARK_P53_PATHWAY	74	0.0848836	1.19898	0.338661	0.416814	FAS,STOM,HRAS,INHBB,TRAF4,TP63,UPP1,GPX2,CDKN1A,TAX1BP3,CTSF,TGFB1,MAPKAPK3,SAT1,LDHB,IER3,APP,KLF4,WWP1,ISCU,LIF,DDIT3,PDGFA,KLK8,SPHK1,FOXO3,HEXIM1,DEF6,FAM162A,PMM1,GM2A,STOM,INHBB,APP,TGFB1,TRAF4,HRAS,KLF4,JAG2,LIF,ISCU,SAT1,LDHB,PDGFA,PPM1D,AK1,UPP1,CDKN1A,BMP2,CLCA2,TAX1BP3,FOXO3,IER3,PCNA,CTSF,FAS,HEXIM1,DDIT3,PMM1,VAMP8,WWP1,FAM162A,HINT1,ACVR1B,HBEGF,DEF6,TPRKB,MAPKAPK3,DCXR,S100A4,SPHK1…
IFNA16.6421.52	HALLMARK_UV_RESPONSE_UP	68	0.0851686	1.15417	0.34965	0.41958	MGAT1,GGH,RPN1,IRF1,GCH1,IL6,NPTX2,RET,SPR,NPTXR,HSPA13,BTG2,TYRO3,MMP14,SQSTM1,CREG1,FURIN,NFKBIA,TFRC,CCK,C4BPB,FEN1,HMOX1,BCL2L11,CDKN2B,CA2,PTPRD,FGF18,UROD,TST,CEBPG,CDC34,PPT1,NAT1,RHOB,APOM,CTSV,ICAM1,CNP,OLFM1,SOD2,BMP2,DNAJB1,PPP1R2,C4BPB,TYRO3,CDKN2B,NFKBIA,SPR,PTPRD,MGAT1,HSPA13,NPTXR,CCK,BTG2,NTRK3,RET,FEN1,IRF1,CDC34,OLFM1,CTSV,APOM,GGH,RPN1,IL6,CREG1,IL6ST,MMP14,TST,ACAA1,ICAM1,SQST…
IFNA16.6421.52	HALLMARK_UV_RESPONSE_DN	55	0.0910985	1.12323	0.372627	0.436247	APBB2,TFPI,TGFBR3,SNAI2,NRP1,MMP16,GCNT1,GJA1,CDON,IGF1R,PRKCA,PTEN,PEX14,MAPK14,YTHDC1,CELF2,NR1D2,SMAD3,DDAH1,BDNF,SPOP,F3,NEK7,PIAS3,MAGI2,PHF3,NFKB1,AKT3,FYN,ID1,CDKN1B,ANXA4,EFEMP1,IGFBP5,SRI,FBLN5,PDGFRB,GCNT1,GJA1,BDNF,YTHDC1,APBB2,CELF2,TFPI,MAPK14,SNAI2,MMP16,TGFBR2,ERBB2,NRP1,PHF3,SERPINE1,NR1D2,SRI,SMAD3,ANXA4,FBLN5,PTEN,PIAS3,MYC,IGFBP5,NEK7,SPOP,PRKCA,RGS4,TGFBR3,RND3,AKT3,MET,FYN,IN…
IFNA16.6421.52	HALLMARK_UNFOLDED_PROTEIN_RESPONSE	38	-0.116061	-1.13984	0.385614	0.440702	CALR,EXOSC1,FKBP14,HSP90B1,ARFGAP1,SLC30A5,LSM1,PDIA6,YWHAZ,SHC1,EIF4A1,PSAT1,EIF2S1,EDC4,EIF4A2,DNAJA4,PDIA5,MTHFD2,SSR1,NPM1,EIF4E,HSP90B1,EXOSC1,VEGFA,ARFGAP1,CALR,YWHAZ,NPM1,PDIA6,EIF4A3,EDC4,FKBP14,EIF4A1,SHC1,PSAT1,CCL2,DNAJA4,EIF4A2,CEBPG,CKS1B,EIF2S1,SLC30A5,PDIA5,SSR1,DDIT4,STC2,LSM1,MTHFD2,BAG3,DCP1A,IGFBP1,STC2,DNAJB9,LSM4,PAIP1,ARFGAP1,SLC30A5,LSM1,ATF6,VEGFA,FKBP14,SHC1,HSPA9,EDC4,CC…
IFNA16.6421.52	HALLMARK_ESTROGEN_RESPONSE_LATE	78	0.071027	1.03061	0.424575	0.473945	PRLR,DYNLT3,TFF1,HMGCS2,SERPINA3,CKB,BCL2,ARL3,ALDH3B1,GLA,BATF,CCNA1,NMU,LTF,FGFR3,NBL1,KLF4,RAB31,PDZK1,IL6ST,NAB2,CA12,TSTA3,TFF3,AREG,PPIF,UGDH,KRT19,SERPINA5,HOMER2,FKBP4,SEMA3B,MAPT,JAK2,PTPN6,BATF,CKB,PRLR,NMU,KLF4,CCNA1,BCL2,FGFR3,SERPINA3,SEMA3B,NAB2,PDZK1,MAPT,CA12,DYNLT3,DCXR,MYB,HPRT1,SERPINA5,BAG1,CD44,ALDH3B1,IL6ST,IMPA2,BLVRB,PDCD4,RET,SORD,TIAM1,GAL,AREG,NAB2,BCL2,AGR2,NMU,HMGCS2,…
IFNA16.6421.52	HALLMARK_XENOBIOTIC_METABOLISM	99	-0.0652258	-1.04228	0.437562	0.477341	PROS1,FAS,GCNT2,GSTM4,REG1A,GSTO1,F10,ANGPTL3,FAH,SPINT2,RBP4,UPP1,PC,SERPINA6,GNMT,TGFB2,ADH5,SHMT2,DDC,PTGR1,PGRMC1,ARPP19,PLG,CROT,GCKR,NMT1,MTHFD1,GSR,HRG,AKR1C3,UGDH,ACP1,FBLN1,ASL,PMM1,GSS,CD36,PGD,CYB5A,POR,COMT,DDT,FABP1,FBP1,GSTA3,LONP1,ALDH3A1,TNFRSF1A,PTGDS,BLVRB,IL1R1,APOE,XDH,ARG1,EPHA2,RAP1GAP,ID2,GAD1,F11,TDO2,PTS,SERPINE1,CBR1,KYNU,ADH1C,BPHL,CNDP2,DCXR,CAT,IGFBP1,ITIH4,HGFAC,HPRT…
IFNA16.6421.52	HALLMARK_ALLOGRAFT_REJECTION	123	-0.0583873	-1.03115	0.452547	0.482717	CCL7,GBP2,C2,GZMB,IL12B,CD86,EGFR,B2M,CD8A,ZAP70,IL6,CD8B,CTSS,CD3E,CCL19,GZMA,IL10,STAT1,INHBA,UBE2D1,CD96,TLR1,CAPG,CRTAM,IL18,CD74,CFP,HLA-G,IL2RA,CD80,CCL22,APBB1,IL27RA,CXCL13,IL16,CCL5,INHBB,ITGAL,GCNT1,TRAT1,TGFB1,IL4,IL13,LIF,IL1B,CD4,PF4,TGFB2,IRF4,CD79A,MMP9,STAB1,IL11,IL12RB1,EREG,CXCL9,CD3G,CD3E,SIT1,NCR1,ACHE,GCNT1,IFNGR1,CD7,IL12B,KRT1,ACVR2A,GALNT1,CRTAM,FASLG,CCL22,IFNGR2,CCL19,ZA…
IFNA16.6421.52	HALLMARK_APOPTOSIS	87	0.0570478	0.874081	0.535465	0.558746	TNFSF10,TIMP3,FAS,GSTM1,SOD1,BCL2L10,IGF2R,DCN,TGFBR3,NEDD9,IL1B,DAP,CDKN1A,SATB1,TGFB2,CD2,CCNA1,PPP3R1,SAT1,IER3,BID,BCL10,APP,MMP2,HGF,DDIT3,CASP3,GSR,MCL1,LUM,BNIP3L,TIMP2,HSPB1,SATB1,TIMP3,APP,TNFSF10,SOD1,CASP2,CCNA1,SAT1,IL1B,BCL2L10,TGFB2,SPTAN1,PPP3R1,EREG,BIRC3,IRF1,F2,CLU,GSN,CD44,DDIT3,CDKN1B,PPT1,PDCD4,ERBB3,DAP,PTK2,RHOB,ANXA1,SOD1,SOD2,SATB1,FAS,LGALS3,IER3,IL1B,CREBBP,KRT18,APP,GP…
IFNA16.6421.52	HALLMARK_PEROXISOME	38	-0.0738679	-0.725457	0.656344	0.670308	ISOC1,IDI1,SOD1,HRAS,YWHAH,ECI2,SERPINA6,PEX14,CRAT,CEL,IDE,BCL10,ACAA1,MSH2,MLYCD,GSTK1,FIS1,DLG4,ACOT8,VPS4B,CTBP1,FABP6,HSD17B11,SLC27A2,CADM1,PRDX1,PEX5,SOD2,PRDX5,SMARCC1,HRAS,SOD1,CEL,FABP6,IDE,IDI1,ECI2,HSD17B11,YWHAH,PRDX5,CAT,MLYCD,MSH2,ALDH1A1,SERPINA6,GSTK1,BCL10,ISOC1,CRAT,CTBP1,FIS1,SOD2,DLG4,PRDX1,VPS4B,PEX5,ACOT8,ACAA1,PEX14,ERCC1,CRABP1,MSH2,HSD17B11,SULT2B1,CRABP2,PEX5,IDI1,FIS1,…
IFNA16.6421.52	HALLMARK_DNA_REPAIR	50	-0.0516298	-0.586298	0.748252	0.748252	RAD51,TAF10,TP53,VPS28,POLR1C,BOLA2,PRIM1,POLH,ERCC1,CANT1,FEN1,ZWINT,SURF1,HPRT1,RRM2B,TARBP2,PCNA,STX3,SSRP1,GMPR2,RPA2,BCAM,SDCBP,DUT,EIF1B,MPG,ELL,AK1,PNP,IMPDH2,GUK1,NUDT9,TK2,SRSF6,APRT,TSG101,ADRM1,TYMS,EDF1,NME4,NT5C,RALA,POLD4,POLR2J,NT5C3A,TMED2,CETN2,POLR2K,ITPA,NUDT9,IMPDH2,SRSF6,PNP,AK1,SSRP1,NME1,RALA,CETN2,ADRM1,HPRT1,DUT,RPA2,MPG,POLR2J,PCNA,NT5C3A,APRT,GUK1,NME4,BOLA2,TARBP2,TSG1…

## Sheet: IFNA2
Gene Set Enrichment Analysis (GSEA) of IFN ligand vs. SOMAscan proteomics correlations; using Spearman rho (Data file S8) as the ranking metric and "Hallmark" gene sets from MSigDB.
IFN ligand	Gene set	Size	ES	NES	p-value	q-value	Leading edge genes
IFNA2	HALLMARK_INTERFERON_GAMMA_RESPONSE	96	0.233641	3.77258	2.72269e-05	0.00130689	CXCL10,CCL7,IFIT3,IDO1,ISG15,MX1,DHX58,CXCL11,IRF1,CFB,CD86,GCH1,SAMHD1,B2M,LGALS3BP,IL10RA,TNFAIP6,IFIT2,CD274,IL6,RTP4,DDX58,GZMA,STAT1,SECTM1,NFKBIA,GBP6,TXNIP,IL18BP,CD74,LAP3,HLA-G,NMI,IL4R,CD38,FGL2,ITGB7,IRF2,CSF2RB,CCL5,TNFSF10,PIM1,XCL1,SELP,IRF4,FCGR1A,IRF9,PSMA2,IL15RA,PSME1,PNP,UPP1,PSME2,CDKN1A,PTGS2,C1S,CXCL9,SOCS3,STAT1,BPGM,SLAMF7,FAS,PTPN6,NAMPT,PTPN1,NMI,SRI,CCL2,VAMP8,RIPK2,DDX…
IFNA2	HALLMARK_INTERFERON_ALPHA_RESPONSE	35	0.339168	3.41945	0.000155308	0.0037274	CXCL10,GBP2,IFIT3,ISG15,MX1,DHX58,CXCL11,OAS1,IRF1,B2M,LGALS3BP,IFIT2,RTP4,TXNIP,CD74,LAP3,NMI,IL4R,IRF2,PSMA3,SELL,PSMB9,UBE2L6,PSME2,CASP8,PSME1,IFIT2,CD74,GBP2,CXCL10,TXNIP,SELL,B2M,IRF1,IL4R,DHX58,PSMB9,LGALS3BP,CASP8,ISG15,OAS1,RTP4,IL15,BST2,CXCL11,IRF2,UBE2L6,PSMA3,IFIT3,MX1,LAP3,IRF2,IRF1,PSME1,ISG15,LGALS3BP,PSME2,MX1,IRF9,LAP3,OAS1,DHX58,CD74,NMI,CNP,UBE2L6,RTP4,LGALS3BP,CXCL11,CXCL10,O…
IFNA2	HALLMARK_EPITHELIAL_MESENCHYMAL_TRANSITION	135	-0.157717	-2.92647	0.00104007	0.0131435	WNT5A,PRSS2,FN1,TIMP3,FAS,TAGLN,TNC,DCN,TGFBR3,COL6A3,SNAI2,SERPINH1,SERPINE2,GJA1,CDH2,GPX7,PPIB,THBS1,ITGA5,IL32,FOXC2,TGFB1,LRP1,DKK1,CTHRC1,SPP1,TGFBI,COLGALT1,SPARC,PCOLCE,BDNF,SAT1,PMEPA1,CD59,NTM,TPM2,NT5E,INHBA,CADM1,PVR,SFRP4,CDH6,ITGA2,COL6A2,CDH11,PLAUR,LGALS1,FMOD,JUN,ECM1,LRRC15,TNFRSF12A,GPC1,COMP,BGN,SLIT2,TNC,ANPEP,IGFBP4,COL1A1,POSTN,TIMP1,CXCL12,GLIPR1,CXCL6,GAS1,MATN3,COL3A1,NO…
IFNA2	HALLMARK_COMPLEMENT	121	0.164068	2.94257	0.00109529	0.0131435	C1QC,C2,C3,IRF1,GZMB,CTSO,CFB,HSPA1A,IL6,CTSS,GNGT2,ANXA5,GZMA,C9,CP,CLU,MMP14,F5,KCNIP3,SCG3,LAP3,TFPI2,CTSD,ITIH1,CTSH,IRF2,HNF4A,C4BPB,PLAUR,TMPRSS6,DUSP6,FCN1,SPOCK2,CA2,PSMB9,ACTN2,SERPINA1,F7,ERAP2,CTSC,GCA,SERPING1,CPQ,KYNU,S100A9,CR2,SERPINE1,LGMN,TIMP1,GNAI3,CFH,CD59,CXCL1,CTSV,LTA4H,S100A12,ATOX1,MMP8,PREP,PCSK9,MMP13,USP15,USP14,GMFB,S100A13,APOBEC3G,PIK3CG,CD40LG,CD55,LGALS3,F2,PRDM4,…
IFNA2	HALLMARK_MTORC1_SIGNALING	88	0.180301	2.79857	0.00375531	0.0360509	CALR,ACLY,IDI1,TBK1,HSP90B1,ITGB2,SERPINH1,P4HA1,CDKN1A,GLA,PHGDH,PPIA,SHMT2,PLK1,MAP2K3,CACYBP,FKBP2,G6PD,ALDOA,QDPR,RAB1A,HMGCS1,PSAT1,UFM1,HK2,STIP1,DDIT3,NMT1,GSR,HSPE1,GOT1,GAPDH,PGK1,MTHFD2,HMGCR,SSR1,PSME3,USO1,DAPP1,LDHA,TPI1,CD9,PNP,TCEA1,TBK1,GOT1,HSP90B1,QDPR,PPA1,STIP1,AURKA,P4HA1,LDHA,GAPDH,PPIA,CANX,ALDOA,PNP,TPI1,PSME3,CDKN1A,ACLY,TXNRD1,UBE2D3,CACYBP,CALR,GSR,IDI1,G6PD,LTA4H,DHFR,…
IFNA2	HALLMARK_E2F_TARGETS	69	0.186472	2.61317	0.00732462	0.0579047	KPNA2,ATAD2,TP53,RRM2,CCNB2,TMPO,CDKN2C,CBX5,RACGAP1,TFRC,HMGA1,TIMELESS,SYNCRIP,AURKB,HMGB2,CDKN3,TRA2B,ASF1A,SMC3,PMS2,CDC25B,UBE2S,CDC25A,MYC,HMGB3,BARD1,PPM1D,PCNA,XRCC6,DCK,DCTPP1,ILF3,PRPS1,AURKA,SSRP1,UBE2T,RPA2,PSIP1,PTTG1,RAD1,CKS1B,TK1,STMN1,MAD2L1,PAICS,RANBP1,HNRNPD,MCM6,DUT,LMNB1,PRDX4,CTCF,AURKA,PPM1D,SSRP1,NME1,CDKN1A,RAN,KIF22,PMS2,UBE2T,DUT,CHEK2,CHEK1,RPA2,HNRNPD,PCNA,PTTG1,BIRC…
IFNA2	HALLMARK_FATTY_ACID_METABOLISM	84	0.168244	2.56511	0.00844443	0.0579047	CD1D,IDI1,HMGCS2,GCDH,ECHS1,YWHAH,METAP1,ECI2,HIBCH,HADH,CRAT,CEL,ACAT2,GPD1,HSD17B10,ACAA1,ALDOA,HMGCS1,CBR3,RAP1GDS1,ACADVL,MLYCD,DECR1,UROS,FASN,ERP29,MDH2,RDH16,UGDH,ACADM,MCEE,CRYZ,MIF,CD36,GSTZ1,ENO2,SMS,DLD,ACOT8,CA4,LDHA,GRHPR,FABP1,PRDX6,HSD17B7,ADSL,HPGD,ALDH3A1,BLVRA,HSD17B11,ADH7,BMPR1B,ACADS,CPOX,LGALS1,FABP2,CA6,CA4,ODC1,NSDHL,ACADL,FABP1,GAPDHS,CD36,G0S2,GLUL,ENO3,S100A10,HSPH1,RDH…
IFNA2	HALLMARK_MYC_TARGETS_V1	89	0.153903	2.40736	0.0126292	0.0757751	PSMA1,YWHAQ,PSMA6,PRDX4,NME1,TARDBP,PSMD7,EIF1AX,EIF4G2,NOP16,PPIA,PSMA2,CCT7,RAN,GLO1,EIF4A1,PSMA7,UBE2L3,EIF4H,TYMS,TCP1,EIF2S1,POLE3,HSPE1,ACP1,PA2G4,G3BP1,SNRPB2,PGK1,NAP1L1,CCT5,NPM1,EIF4E,CCNA2,PABPC4,RAD23B,PCBP1,HDAC2,RRM1,EEF1B2,PSMB2,LDHA,IMPDH2,KPNB1,CBX3,EIF3J,HDGF,COX5A,DUT,SET,RPS5,HSP90AB1,SNRPD2,MCM6,RPS3,HNRNPD,RANBP1,PRPS2,MAD2L1,SMARCC1,C1QBP,CANX,SNRPG,SNRPA,CUL1,SNRPD3,APEX1,…
IFNA2	HALLMARK_OXIDATIVE_PHOSPHORYLATION	46	0.204271	2.33832	0.017982	0.0930017	NDUFB8,BDH2,ALDH6A1,ECHS1,NDUFA5,FXN,MRPL34,ACAT1,PDHX,AIFM1,LDHB,HSD17B10,ACAA1,COX7A2L,ISCU,CS,ACADVL,DECR1,GRPEL1,MDH2,ACADM,CYB5R3,CYB5A,POR,COX5B,DLD,LDHA,MRPL34,ISCU,NDUFA5,LDHB,LDHA,NDUFB8,MDH1,BDH2,FXN,DLD,MTX2,ACADVL,COX5B,HSD17B10,ECHS1,COX5A,ALDH6A1,GRPEL1,PDHX,AIFM1,ACADM,DECR1,GPI,SURF1,CS,POR,ACAT1,MDH2,FH,ACADSB,NDUFV2,CYB5A,ACAA1,COX7A2L,TIMM50,CYB5R3,COX6C,HTRA2,NDUFS4,HSPA9,ATP1…
IFNA2	HALLMARK_UV_RESPONSE_UP	68	0.175071	2.43373	0.0193754	0.0930017	MGAT1,GGH,RPN1,IRF1,GCH1,IL6,NPTX2,RET,SPR,NPTXR,HSPA13,BTG2,TYRO3,MMP14,SQSTM1,CREG1,FURIN,NFKBIA,TFRC,CCK,C4BPB,FEN1,HMOX1,BCL2L11,CDKN2B,CA2,PTPRD,FGF18,UROD,TST,CEBPG,CDC34,PPT1,NAT1,RHOB,APOM,CTSV,ICAM1,CNP,OLFM1,SOD2,BMP2,DNAJB1,PPP1R2,C4BPB,TYRO3,CDKN2B,NFKBIA,SPR,PTPRD,MGAT1,HSPA13,NPTXR,CCK,BTG2,NTRK3,RET,FEN1,IRF1,CDC34,OLFM1,CTSV,APOM,GGH,RPN1,IL6,CREG1,IL6ST,MMP14,TST,ACAA1,ICAM1,SQST…
IFNA2	HALLMARK_G2M_CHECKPOINT	66	0.159313	2.17557	0.021978	0.0959041	KPNA2,PBK,CCNB2,TMPO,CDKN2C,RACGAP1,HMGA1,SAP30,PRC1,NOTCH2,SYNCRIP,EWSR1,AURKB,CDKN3,TRA2B,ODC1,CBX1,HIF1A,CDC25B,UBE2S,CDC25A,MYC,EFNA5,HMGB3,BARD1,HSPA8,NCL,ILF3,AURKA,CUL1,RBL1,CUL3,RPA2,PTTG1,CKS1B,BUB1,STMN1,SMARCC1,MAD2L1,HNRNPD,MCM6,EGF,TOP1,NUP98,BIRC5,CDKN1B,KPNB1,NDC80,RAD23B,CTCF,CCNA2,KIF22,KIF23,TGFB1,LMNB1,PRC1,YTHDC1,EGF,CCNA2,CTCF,MAPK14,AURKA,PURA,KIF22,ABL1,CHEK1,RPA2,HNRNPD,RB…
IFNA2	HALLMARK_ANGIOGENESIS	25	-0.256005	-2.1121	0.026973	0.107892	APOH,NRP1,JAG1,SPP1,APP,LRPAP1,PGLYRP1,PDGFA,PF4,FGFR1,LUM,SERPINA5,APP,JAG2,PF4,PDGFA,VEGFA,NRP1,FSTL1,PGLYRP1,S100A4,PTK2,APOH,SPP1,LRPAP1,VCAN,SERPINA5,FGFR1,STC1,LUM,PRG2,COL3A1,TNFRSF21,CXCL6,TIMP1,POSTN,SPP1,CXCL6,POSTN,TIMP1,PRG2,VCAN,LUM,NRP1,FGFR1,VEGFA,STC1,APOH,LRPAP1,PDGFA,FSTL1,JAG2,TNFRSF21,COL3A1,JAG2,JAG1,STC1,COL3A1,APP,VEGFA,PF4,S100A4,CXCL6,FSTL1,LRPAP1,PDGFA,SPP1,PTK2,PGLYRP1,…
IFNA2	HALLMARK_DNA_REPAIR	50	0.17674	2.09128	0.037962	0.140168	RAD51,TAF10,TP53,VPS28,POLR1C,BOLA2,PRIM1,POLH,ERCC1,CANT1,FEN1,ZWINT,SURF1,HPRT1,RRM2B,TARBP2,PCNA,STX3,SSRP1,GMPR2,RPA2,BCAM,SDCBP,DUT,EIF1B,MPG,ELL,AK1,PNP,IMPDH2,GUK1,NUDT9,TK2,SRSF6,APRT,TSG101,ADRM1,TYMS,EDF1,NME4,NT5C,RALA,POLD4,POLR2J,NT5C3A,TMED2,CETN2,POLR2K,ITPA,NUDT9,IMPDH2,SRSF6,PNP,AK1,SSRP1,NME1,RALA,CETN2,ADRM1,HPRT1,DUT,RPA2,MPG,POLR2J,PCNA,NT5C3A,APRT,GUK1,NME4,BOLA2,TARBP2,TSG1…
IFNA2	HALLMARK_APOPTOSIS	87	-0.137107	-2.03022	0.046953	0.15025	TNFSF10,TIMP3,FAS,GSTM1,SOD1,BCL2L10,IGF2R,DCN,TGFBR3,NEDD9,IL1B,DAP,CDKN1A,SATB1,TGFB2,CD2,CCNA1,PPP3R1,SAT1,IER3,BID,BCL10,APP,MMP2,HGF,DDIT3,CASP3,GSR,MCL1,LUM,BNIP3L,TIMP2,HSPB1,SATB1,TIMP3,APP,TNFSF10,SOD1,CASP2,CCNA1,SAT1,IL1B,BCL2L10,TGFB2,SPTAN1,PPP3R1,EREG,BIRC3,IRF1,F2,CLU,GSN,CD44,DDIT3,CDKN1B,PPT1,PDCD4,ERBB3,DAP,PTK2,RHOB,ANXA1,SOD1,SOD2,SATB1,FAS,LGALS3,IER3,IL1B,CREBBP,KRT18,APP,GP…
IFNA2	HALLMARK_MITOTIC_SPINDLE	49	0.170829	2.00553	0.046953	0.15025	ARHGDIA,LMNB1,NEDD9,CSNK1D,OPHN1,ITSN1,NET1,CYTH2,NCK2,PLK1,ABL1,MAPRE1,ATG4B,VCL,CDC42,ARHGAP5,DYNLL2,ARF6,KLC1,KIF23,KIF22,SPTAN1,FLNA,EPB41,NDC80,EZR,BIN1,SOS1,BIRC5,NCK1,CSNK1D,LMNB1,PRC1,CYTH2,NET1,SPTAN1,ARHGDIA,NEDD9,AURKA,EPB41,DYNLL2,MAPRE1,KIF22,ABL1,EZR,CDC42,ARF6,VCL,TRIO,ITSN1,BIRC5,FLNA,NDC80,KIF23,PLK1,BIN1,SOS1,ARHGAP5,NCK2,ARHGEF2,EPB41,KIF22,GSN,PRC1,TRIO,KIF23,SMC3,TIAM1,BIN1,B…
IFNA2	HALLMARK_BILE_ACID_METABOLISM	30	-0.220988	-1.98217	0.0549451	0.16078	ISOC1,IDI1,SOD1,RBP1,NR1H4,BCAR3,NUDT12,SERPINA6,GNMT,CROT,GCLM,MLYCD,GSTK1,PEX26,LCK,HAO1,AKR1D1,PFKM,PECR,HSD17B11,SLC27A2,PRDX5,BCAR3,SOD1,NR1H4,GCLM,PECR,LCK,RBP1,IDI1,PFKM,HSD17B11,PRDX5,GNMT,CAT,MLYCD,PEX26,NR3C2,ALDH1A1,SERPINA6,GSTK1,ISOC1,NUDT12,AKR1D1,SULT1B1,CROT,NR3C2,ALDH1A1,SERPINA6,PFKM,CAT,PECR,BCAR3,SOD1,GCLM,AKR1D1,LCK,HAO1,GNMT,GC,APOA1,BMP6,MLYCD,LCK,PECR,HSD17B11,SOD1,RBP1,GC…
IFNA2	HALLMARK_INFLAMMATORY_RESPONSE	106	0.11446	1.91881	0.0569431	0.16078	CXCL10,CCL7,CXCL11,CD14,IRF1,IL12B,GCH1,CD48,IL10RA,IL18R1,TNFAIP6,OSM,IL6,RTP4,IL10,CX3CL1,INHBA,BTG2,TLR1,MMP14,GPC3,NFKBIA,MET,IL18,CXCL6,MARCO,CCL22,NMI,TNFSF9,IL4R,ROS1,LDLR,ADM,EBI3,PLAUR,ACVR2A,CCL2,SELL,PVR,CXCL8,HIF1A,CX3CL1,IL2RB,IL12B,IL10RA,CD48,INHBA,NFKBIA,IL18R1,OSM,ROS1,CD14,TLR1,PVR,TNFAIP6,ADM,PLAUR,GPC3,MSR1,CXCL10,CCL22,BTG2,IL10,TIMP1,SELL,CCL7,CXCL6,IRF1,SLAMF1,TNFSF9,EBI3,C…
IFNA2	HALLMARK_HYPOXIA	98	0.112798	1.84536	0.0719281	0.187013	STC1,NAGK,UGP2,EGFR,AK4,IL6,SULT2B1,PGM1,VLDLR,CP,ENO3,GPC4,HK1,GPC3,GAPDHS,NCAN,IGFBP3,SAP30,JUN,PCK1,GAA,GLRX,ADM,PLAUR,VEGFA,CHST3,HMOX1,ANXA2,S100A4,PGAM2,GCK,IGFBP1,STC2,DDIT4,PAM,CSRP2,GPI,MXI1,VHL,PKLR,SERPINE1,TPST2,TGFB3,B3GALT6,GCNT2,ANGPTL4,PIM1,BCL2,P4HA2,CA12,P4HA1,LDHA,GAPDH,ALDOA,TPI1,CDKN1A,LDHC,VEGFA,JMJD6,PDGFB,DCN,GCK,HDLBP,PGF,MXI1,TPST2,PGM2,PPARGC1A,PRDX5,ALDOC,FOXO3,BNIP3L,…
IFNA2	HALLMARK_HEDGEHOG_SIGNALING	17	-0.2711	-1.87499	0.0779221	0.187013	VLDLR,NRCAM,ETS2,DPYSL2,VEGFA,RASA1,CRMP1,VLDLR,UNC5C,L1CAM,DPYSL2,ACHE,CNTFR,SHH,ETS2,NRCAM,RASA1,NRCAM,PLG,NRP2,RASA1,DPYSL2,OPHN1,CRMP1,ETS2,UNC5C,L1CAM,SHH,SLIT1,VEGFA,CNTFR,NRP1,ACHE,CNTFR,L1CAM,OPHN1,RASA1,ETS2,UNC5C,VLDLR,NRP1,SHH,UNC5C,VEGFA,L1CAM,CNTFR,VLDLR,ETS2,ACHE,SHH,NRCAM,VEGFA,VLDLR,L1CAM,DPYSL2,RASA1,ACHE,UNC5C,SHH,SLIT1,CRMP1,ETS2,CNTFR,SHH,VEGFA,NRCAM,VLDLR,RASA1,ETS2,ACHE,L1CA…
IFNA2	HALLMARK_WNT_BETA_CATENIN_SIGNALING	16	0.26489	1.8271	0.0779221	0.187013	AXIN2,DLL1,TP53,DVL2,CTNNB1,NOTCH1,MYC,CUL1,JAG2,KAT2A,ADAM17,AXIN2,DLL1,TP53,JAG1,CTNNB1,KAT2A,NOTCH1,DVL2,DVL2,ADAM17,NOTCH1,JAG1,HDAC2,CUL1,JAG2,JAG1,ADAM17,JAG2,JAG1,ADAM17,DKK4,DKK1,MYC,HDAC2,CTNNB1,DLL1,AXIN2,TP53,JAG1,CTNNB1,NOTCH1,KAT2A,MYC,JAG2,DVL2,ADAM17,GNAI1,DKK4,CUL1,TP53,DLL1,JAG1,AXIN2,NOTCH1,GNAI1,TP53,HDAC2,DKK4,AXIN2,ADAM17,DKK1,MYC,TP53,CTNNB1,AXIN2,ADAM17,DLL1,HDAC2,DKK4,MYC,…
IFNA2	HALLMARK_IL6_JAK_STAT3_SIGNALING	68	0.12926	1.79689	0.0879121	0.200942	CXCL10,CCL7,CXCL11,CD14,IRF1,CD44,IL18R1,LTBR,IL6,PLA2G2A,STAT1,JUN,IL3RA,A2M,IL2RA,CXCL13,IL4R,CD38,IL13RA1,CSF2RB,EBI3,HMOX1,IL17RA,PDGFC,TNFRSF12A,IL3RA,IL13RA1,CSF2RB,LTBR,IL18R1,CD14,CD38,TNFRSF1A,IFNGR1,JUN,ACVRL1,TNFRSF12A,CXCL10,IL17RA,CCL7,CD36,CSF2,CSF2RA,PDGFC,TNFRSF21,IRF1,EBI3,IL2RA,CNTFR,CSF3R,IL4R,CD44,A2M,TNFRSF1B,IL1R1,CXCL9,TNFRSF1A,PDGFC,REG1A,TNFRSF1B,IFNGR1,IL3RA,IL17RA,LTBR,…
IFNA2	HALLMARK_REACTIVE_OXYGEN_SPECIES_PATHWAY	24	0.208554	1.74373	0.0999001	0.214825	SOD1,PRDX4,PRNP,HMOX2,CDKN2D,G6PD,GCLM,PDLIM1,GSR,MSRA,GLRX2,PRDX6,PRDX1,SOD2,TXN,SRXN1,TXNRD1,ATOX1,PRNP,SOD1,PRDX4,GCLM,PRDX6,HMOX2,TXNRD1,GSR,G6PD,CAT,FTL,SRXN1,CDKN2D,GLRX2,PDLIM1,GLRX,TXN,SOD2,PRDX1,PRDX6,CAT,MPO,MSRA,SOD1,PRDX1,GCLM,TXN,SOD2,TXNRD1,G6PD,HMOX2,GSR,CDKN2D,GLRX,MPO,PRNP,PRDX4,HMOX2,SOD1,FTL,TXNRD1,CAT,PRDX6,GLRX,SRXN1,TXN,GLRX2,NQO1,SOD2,PDLIM1,GSR,PRNP,PRDX4,SOD1,SRXN1,HMOX2,…
IFNA2	HALLMARK_ALLOGRAFT_REJECTION	123	0.0950962	1.71796	0.105894	0.214825	CCL7,GBP2,C2,GZMB,IL12B,CD86,EGFR,B2M,CD8A,ZAP70,IL6,CD8B,CTSS,CD3E,CCL19,GZMA,IL10,STAT1,INHBA,UBE2D1,CD96,TLR1,CAPG,CRTAM,IL18,CD74,CFP,HLA-G,IL2RA,CD80,CCL22,APBB1,IL27RA,CXCL13,IL16,CCL5,INHBB,ITGAL,GCNT1,TRAT1,TGFB1,IL4,IL13,LIF,IL1B,CD4,PF4,TGFB2,IRF4,CD79A,MMP9,STAB1,IL11,IL12RB1,EREG,CXCL9,CD3G,CD3E,SIT1,NCR1,ACHE,GCNT1,IFNGR1,CD7,IL12B,KRT1,ACVR2A,GALNT1,CRTAM,FASLG,CCL22,IFNGR2,CCL19,ZA…
IFNA2	HALLMARK_KRAS_SIGNALING_UP	95	0.104971	1.68816	0.110889	0.214825	CXCL10,EPHB2,CFB,IL10RA,MPZL2,CD37,CTSS,RETN,GNG11,INHBA,SCG5,G0S2,PRDM1,ITGA2,LAT2,PLAU,SNAP25,IGFBP3,LCP1,SCG3,ANXA10,CLEC4A,CPE,PDCD1LG2,GLRX,NGF,JUP,PLAUR,DUSP6,PTPRR,ENG,CA2,BIRC3,TOR1AIP2,TNNT2,IL1RL2,CSF2,USH1C,TNFRSF1B,HBEGF,MAP4K1,CFH,BPGM,SPARCL1,FGF9,WNT7A,TRAF1,ID2,PCSK1N,ACE,FLT4,ARG1,CSF2RA,PRDM1,MPZL2,ENG,PDCD1LG2,IL10RA,PLAU,INHBA,CTSS,SCG5,CLEC4A,EPHB2,ANXA10,ITGA2,CD37,ACE,PLAUR…
IFNA2	HALLMARK_PI3K_AKT_MTOR_SIGNALING	60	0.128562	1.67573	0.111888	0.214825	CALR,CSNK2B,ARHGDIA,TBK1,HSP90B1,RPS6KA1,HRAS,IL4,CDKN1A,PAK4,PTEN,MAPK10,SMAD2,PRKCB,FGF22,PRKAR2A,ARF1,MAP2K3,MAPK1,CFL1,MAPK9,CAB39,DUSP3,PLCB1,DDIT3,IRAK4,AKT1,YWHAB,IL2RG,FGF6,MAPK8,RAC1,RAF1,CLTC,GRB2,EIF4E,PIN1,RPS6KA3,LCK,DAPP1,UBE2N,CDKN1B,NCK1,PDK1,PTPN11,TNFRSF1A,FASLG,VAV3,TIAM1,HRAS,TBK1,IL4,HSP90B1,FGF22,ARHGDIA,CSNK2B,LCK,CAB39,CLTC,MAPK10,CDKN1A,UBE2D3,FGF6,CALR,DUSP3,RAC1,YWHAB,M…
IFNA2	HALLMARK_CHOLESTEROL_HOMEOSTASIS	32	-0.169028	-1.57019	0.145854	0.267369	ANXA5,CLU,ANTXR2,CTNNB1,ANXA13,LDLR,PLAUR,GUSB,TNFRSF12A,ADH4,MVD,S100A11,ETHE1,CBS,LGMN,ANTXR2,JAG1,PLAUR,TNFRSF12A,NSDHL,S100A11,CTNNB1,CBS,ANXA5,ANXA13,ALCAM,ETHE1,CD9,GUSB,ADH4,MVD,CLU,HSD17B7,LDLR,ALDOC,CBS,CLU,MVK,GUSB,JAG1,ANXA13,ACAT2,ANTXR2,HMGCS1,LGALS3,LGMN,MVD,ANXA5,LDLR,ADH4,SEMA3B,NSDHL,S100A11,IDI1,ALDOC,ANTXR2,ALCAM,GNAI1,CD9,CBS,ANXA13,HMGCS1,MVD,HSD17B7,ACAT2,PMVK,ANXA5,MVK,FASN…
IFNA2	HALLMARK_SPERMATOGENESIS	44	-0.144807	-1.57498	0.152847	0.267369	TNNI3,TCP11,SCG5,CCNB2,GAPDHS,CAMK4,SCG3,ADCYAP1,TOPBP1,CDKN3,NEFH,DDX25,YBX2,TSSK2,MLF1,HBZ,AURKA,GAD1,HSPA1L,PCSK1N,ACE,BUB1,CFTR,CCNA1,ADCYAP1,ACRV1,POMC,GAD1,CHFR,PGK2,AURKA,PEBP1,IL12RB2,IDE,LDHC,CSNK2A2,CRISP2,HBZ,GAPDHS,PEBP1,POMC,YBX2,SCG3,IL12RB2,IDE,TSN,CHFR,JAM3,CAMK4,CDKN3,LDHC,AGFG1,GSTM3,GAD1,TSSK2,TALDO1,AURKA,MLF1,CCNA1,ART3,PCSK1N,CFTR,BRAF,DDX25,ZPBP,TOPBP1,PGK2,PRKAR2A,ADCYAP1,…
IFNA2	HALLMARK_PEROXISOME	38	0.150769	1.57751	0.157842	0.267369	ISOC1,IDI1,SOD1,HRAS,YWHAH,ECI2,SERPINA6,PEX14,CRAT,CEL,IDE,BCL10,ACAA1,MSH2,MLYCD,GSTK1,FIS1,DLG4,ACOT8,VPS4B,CTBP1,FABP6,HSD17B11,SLC27A2,CADM1,PRDX1,PEX5,SOD2,PRDX5,SMARCC1,HRAS,SOD1,CEL,FABP6,IDE,IDI1,ECI2,HSD17B11,YWHAH,PRDX5,CAT,MLYCD,MSH2,ALDH1A1,SERPINA6,GSTK1,BCL10,ISOC1,CRAT,CTBP1,FIS1,SOD2,DLG4,PRDX1,VPS4B,PEX5,ACOT8,ACAA1,PEX14,ERCC1,CRABP1,MSH2,HSD17B11,SULT2B1,CRABP2,PEX5,IDI1,FIS1,…
IFNA2	HALLMARK_UV_RESPONSE_DN	55	-0.129131	-1.55051	0.172827	0.267369	APBB2,TFPI,TGFBR3,SNAI2,NRP1,MMP16,GCNT1,GJA1,CDON,IGF1R,PRKCA,PTEN,PEX14,MAPK14,YTHDC1,CELF2,NR1D2,SMAD3,DDAH1,BDNF,SPOP,F3,NEK7,PIAS3,MAGI2,PHF3,NFKB1,AKT3,FYN,ID1,CDKN1B,ANXA4,EFEMP1,IGFBP5,SRI,FBLN5,PDGFRB,GCNT1,GJA1,BDNF,YTHDC1,APBB2,CELF2,TFPI,MAPK14,SNAI2,MMP16,TGFBR2,ERBB2,NRP1,PHF3,SERPINE1,NR1D2,SRI,SMAD3,ANXA4,FBLN5,PTEN,PIAS3,MYC,IGFBP5,NEK7,SPOP,PRKCA,RGS4,TGFBR3,RND3,AKT3,MET,FYN,IN…
IFNA2	HALLMARK_APICAL_SURFACE	22	0.18752	1.51491	0.172827	0.267369	CX3CL1,TMEM8B,LYPD3,ADAM10,PLAUR,EFNA5,SULF2,AKAP7,B4GALT1,PCSK9,IL2RB,EPHB4,NTNG1,MDGA1,SCUBE1,HSPB1,GAS1,GHRL,LYN,IL2RG,CX3CL1,LYPD3,EFNA5,IL2RB,TMEM8B,PLAUR,EPHB4,ADAM10,CX3CL1,GAS1,EFNA5,PLAUR,EPHB4,LYPD3,B4GALT1,MDGA1,GHRL,NTNG1,SCUBE1,AKAP7,TMEM8B,IL2RB,PCSK9,GSTM3,LYPD3,IL2RB,GAS1,TMEM8B,EFNA5,CX3CL1,EPHB4,ADAM10,IL2RG,LYN,AKAP7,PLAUR,NTNG1,CX3CL1,EFNA5,EPHB4,LYPD3,IL2RB,TMEM8B,GAS1,PLAUR,…
IFNA2	HALLMARK_HEME_METABOLISM	65	-0.115708	-1.51881	0.17982	0.267369	HTATIP2,BSG,KEL,ALDH6A1,ACP5,PC,ICAM4,MAP2K3,KAT2B,PGLS,GCLM,UROS,HAGH,NEK7,FOXO3,CTSB,P4HA2,BNIP3L,HBQ1,EPB41,FOXJ2,CTSE,NFE2L1,TCEA1,CLIC2,TOP1,CA1,HDGF,BLVRA,MARK3,TNRC6B,IGSF3,BLVRB,SDCBP,RAD23A,SNCA,ELL2,USP15,BCAM,RAP1GAP,BPGM,HMBS,MINPP1,ALAD,HBZ,PSMD9,HEBP1,HTRA2,MXI1,CAST,LRP10,UROD,CAT,ACP5,BSG,P4HA2,KEL,PGLS,GCLM,EPB41,ICAM4,HTATIP2,KAT2B,BLVRA,UROS,MXI1,HDGF,CA1,FOXO3,HBZ,CAT,MAP2K3,T…
IFNA2	HALLMARK_COAGULATION	100	-0.0965383	-1.5305	0.181818	0.267369	GP1BA,APOC1,PROS1,FN1,F8,TIMP3,HMGCS2,PEF1,MMP9,F9,F13B,F10,APOC3,MMP7,CAPN2,PROC,ARF4,CRIP2,CPB2,THBS1,C1S,LRP1,SPARC,GDA,MMP2,LEFTY2,PLG,ISCU,MSRB2,PECAM1,F3,ANG,SIRT2,KLK8,PLEK,HRG,PF4,PDGFB,CTSB,TIMP3,PROC,F9,THBS1,SPARC,ISCU,GDA,PF4,MMP9,PROS1,GP1BA,FGG,PLG,PECAM1,CPB2,MMP1,F8,PDGFB,C1S,CAPN2,F10,RAC1,ANG,LTA4H,LGMN,PEF1,PLEK,F11,SERPINE1,FN1,MST1,MSRB2,CFI,SERPINA1,S100A13,F13B,SERPINC1,ARF…
IFNA2	HALLMARK_PROTEIN_SECRETION	42	0.136794	1.49945	0.183816	0.267369	SOD1,IGF2R,SH3GL2,TOM1L1,GLA,NAPG,ARFIP1,VAMP7,ARF1,TMED2,RAB22A,MAPK1,TSG101,RAB5A,STX7,CLTC,USO1,LMAN1,RPS6KA3,VPS4B,KRT18,RAB14,VAMP3,GNAS,NAPA,TMED10,STX12,CLN5,RAB2A,PPT1,CAV2,CLTA,CD63,PAM,BNIP3,CTSC,OCRL,SOD1,VAMP3,GNAS,CLTC,TOM1L1,NAPA,MAPK1,NAPG,YIPF6,IGF2R,SH3GL2,BNIP3,ARFIP1,USO1,RPS6KA3,RAB5A,RAB22A,TSG101,PPT1,GLA,CLTA,VAMP7,STX7,KRT18,VPS4B,ARF1,RAB2A,PAM,VAMP4,TMED2,CLN5,RAB14,GNAS…
IFNA2	HALLMARK_ESTROGEN_RESPONSE_LATE	78	-0.103044	-1.46079	0.206793	0.291943	PRLR,DYNLT3,TFF1,HMGCS2,SERPINA3,CKB,BCL2,ARL3,ALDH3B1,GLA,BATF,CCNA1,NMU,LTF,FGFR3,NBL1,KLF4,RAB31,PDZK1,IL6ST,NAB2,CA12,TSTA3,TFF3,AREG,PPIF,UGDH,KRT19,SERPINA5,HOMER2,FKBP4,SEMA3B,MAPT,JAK2,PTPN6,BATF,CKB,PRLR,NMU,KLF4,CCNA1,BCL2,FGFR3,SERPINA3,SEMA3B,NAB2,PDZK1,MAPT,CA12,DYNLT3,DCXR,MYB,HPRT1,SERPINA5,BAG1,CD44,ALDH3B1,IL6ST,IMPA2,BLVRB,PDCD4,RET,SORD,TIAM1,GAL,AREG,NAB2,BCL2,AGR2,NMU,HMGCS2,…
IFNA2	HALLMARK_TNFA_SIGNALING_VIA_NFKB	94	0.0888174	1.41682	0.213786	0.293193	CXCL10,CXCL11,IRF1,IL12B,GCH1,CD44,TNFAIP6,IFIT2,IL6,RCAN1,DDX58,INHBA,G0S2,RELB,BTG2,SQSTM1,PLAU,NFKBIA,DUSP4,IL18,CXCL6,BCL6,JUN,CD80,ETS2,TNFSF9,LDLR,B4GALT5,PLAUR,VEGFA,CCL2,BIRC3,MYC,KYNU,IFNGR2,SERPINE1,CSF2,SERPINB8,HBEGF,RHOB,GEM,CXCL1,CD69,TRAF1,TNF,ID2,NAMPT,B4GALT1,CD83,CCL5,BCL2A1,KLF4,SPSB1,LIF,EDN1,SAT1,IL1B,IL15RA,NR4A1,IL7R,PMEPA1,CDKN1A,VEGFA,PTGS2,BMP2,CCL20,SOCS3,BIRC2,TNFAIP8,…
IFNA2	HALLMARK_P53_PATHWAY	74	0.0919713	1.33532	0.244755	0.325296	FAS,STOM,HRAS,INHBB,TRAF4,TP63,UPP1,GPX2,CDKN1A,TAX1BP3,CTSF,TGFB1,MAPKAPK3,SAT1,LDHB,IER3,APP,KLF4,WWP1,ISCU,LIF,DDIT3,PDGFA,KLK8,SPHK1,FOXO3,HEXIM1,DEF6,FAM162A,PMM1,GM2A,STOM,INHBB,APP,TGFB1,TRAF4,HRAS,KLF4,JAG2,LIF,ISCU,SAT1,LDHB,PDGFA,PPM1D,AK1,UPP1,CDKN1A,BMP2,CLCA2,TAX1BP3,FOXO3,IER3,PCNA,CTSF,FAS,HEXIM1,DDIT3,PMM1,VAMP8,WWP1,FAM162A,HINT1,ACVR1B,HBEGF,DEF6,TPRKB,MAPKAPK3,DCXR,S100A4,SPHK1…
IFNA2	HALLMARK_MYOGENESIS	84	0.0889431	1.35606	0.250749	0.325296	AGRN,COX6A2,TPM2,COL1A1,NQO1,CLU,ENO3,CFD,PLXNB2,EPHB3,DES,MYL3,ERBB3,IGFBP3,CKMT2,FHL1,IGF1,COL6A2,GAA,GSN,TNNI2,FGF2,MYOM2,HRC,NOTCH1,CAV3,IGFBP7,ACTN2,PGAM2,STC2,COL3A1,GAA,DES,TPM2,CFD,NQO1,COL6A2,ERBB3,COX6A2,EPHB3,IGFBP7,FHL1,IGF1,COL1A1,CD36,CSRP3,CKMT2,COL15A1,HRC,ACHE,GSN,COL3A1,MB,ENO3,FABP3,MYL3,MYOM2,COL6A3,NOTCH1,MYL6B,SORBS3,PLXNB2,MAPRE3,IGFBP3,AGRN,PGAM2,CLU,ACTN2,TNNI2,ITGB5,FLII…
IFNA2	HALLMARK_ANDROGEN_RESPONSE	44	0.114481	1.28631	0.270729	0.341974	AZGP1,IDI1,ADAMTS1,RAB4A,PTK2B,SAT1,PMEPA1,VAPA,ALDH1A3,HMGCS1,ADRM1,ACTN1,MYL12A,GSR,UAP1,AKT1,KRT19,PA2G4,HOMER2,HMGCR,DBI,LMAN1,RPS6KA3,SMS,TNFAIP8,HPGD,UBE2J1,LIFR,ELL2,UBE2I,B4GALT1,SPDEF,NDRG1,HSD17B14,INSIG1,GNAI3,ALDH1A3,SAT1,ADAMTS1,PMEPA1,HPGD,PTK2B,GSR,IDI1,TNFAIP8,ADRM1,DBI,KRT19,ACTN1,MYL12A,AZGP1,UAP1,RAB4A,KLK3,AKT1,RPS6KA3,HMGCS1,HMGCR,XRCC6,SPDEF,UBE2I,UBE2J1,VAPA,SORD,B4GALT1,HO…
IFNA2	HALLMARK_UNFOLDED_PROTEIN_RESPONSE	38	0.117352	1.22786	0.310689	0.382387	CALR,EXOSC1,FKBP14,HSP90B1,ARFGAP1,SLC30A5,LSM1,PDIA6,YWHAZ,SHC1,EIF4A1,PSAT1,EIF2S1,EDC4,EIF4A2,DNAJA4,PDIA5,MTHFD2,SSR1,NPM1,EIF4E,HSP90B1,EXOSC1,VEGFA,ARFGAP1,CALR,YWHAZ,NPM1,PDIA6,EIF4A3,EDC4,FKBP14,EIF4A1,SHC1,PSAT1,CCL2,DNAJA4,EIF4A2,CEBPG,CKS1B,EIF2S1,SLC30A5,PDIA5,SSR1,DDIT4,STC2,LSM1,MTHFD2,BAG3,DCP1A,IGFBP1,STC2,DNAJB9,LSM4,PAIP1,ARFGAP1,SLC30A5,LSM1,ATF6,VEGFA,FKBP14,SHC1,HSPA9,EDC4,CC…
IFNA2	HALLMARK_KRAS_SIGNALING_DN	70	-0.0868645	-1.18632	0.328671	0.384786	TNNI3,MX1,SLC6A14,SLC30A3,IL12B,GRID2,BMPR1B,PDK2,BTG2,TGM1,CD80,LYPD3,PDCD1,FSHB,CPA2,PTPRJ,ARPP21,CLSTN3,PNMT,CAMK1D,NTF3,TENM2,BARD1,YBX2,SPHK2,CD207,AKR1B10,SLC5A5,SERPINA10,EDAR,ITIH3,KRT5,KCNN1,CD40LG,IDUA,PCDHB1,COL2A1,HNF1A,CALCB,IGFBP2,OXT,LGALS7,EGF,SLC30A3,TNNI3,LYPD3,AKR1B10,IL12B,BMPR1B,PDCD1,CPA2,SLC6A14,FSHB,GRID2,DLK2,BTG2,CD80,TFF2,PTPRJ,NTF3,CNTFR,EPHA5,PNMT,KCNN1,IL5,SLC5A5,SPH…
IFNA2	HALLMARK_ADIPOGENESIS	69	0.0864248	1.21113	0.328671	0.384786	ACLY,ANGPTL4,STOM,SOD1,MRAP,APLP2,MAP4K3,FAH,ECHS1,CMPK1,NDUFA5,HIBCH,ITSN1,PEX14,HADH,CRAT,AIFM1,VEGFB,ALDOA,QDPR,AK2,CS,G3BP2,DECR1,NMT1,ARAF,GRPEL1,MDH2,TALDO1,ACADM,OMD,CD36,UBC,POR,DLD,ENPP2,FABP4,ADIPOQ,DDT,ANGPT1,ESRRA,TKT,PFKFB3,IFNGR1,RMDN3,DNAJC15,TANK,CMBL,COL15A1,LIFR,APOE,STOM,APLP2,ANGPTL4,SOD1,MRAP,RMDN3,QDPR,NDUFA5,VEGFB,ALDOA,TKT,CMPK1,ACLY,DNAJC15,DLD,NMT1,ANGPT1,CAT,ITSN1,G3BP2…
IFNA2	HALLMARK_PANCREAS_BETA_CELLS	18	-0.153987	-1.09812	0.387612	0.44049	PAK3,PCSK2,VDR,SST,INS,GCK,PKLR,SCGN,SRP14,DPP4,HNF1A,IAPP,PCSK1,CHGA,ISL1,AKT3,GCG,PAK3,SCGN,CHGA,VDR,INS,SST,DPP4,IAPP,PCSK2,GCG,PCSK1,ISL1,PKLR,HNF1A,AKT3,SRP14,GCG,CHGA,PAX4,HNF1A,SST,PAK3,AKT3,PCSK2,ISL1,SCGN,CHGA,ISL1,DPP4,PCSK2,HNF1A,PKLR,IAPP,SRP14,GCG,PCSK1,VDR,AKT3,CHGA,IAPP,GCG,VDR,DPP4,PAK3,INS,PCSK1,AKT3,SCGN,ISL1,SST,PCSK2,INS,PAK3,VDR,SCGN,SST,CHGA,IAPP,PCSK1,GCG,PAX4,PKLR,DPP4,AKT…
IFNA2	HALLMARK_XENOBIOTIC_METABOLISM	99	0.0665215	1.09228	0.394605	0.44049	PROS1,FAS,GCNT2,GSTM4,REG1A,GSTO1,F10,ANGPTL3,FAH,SPINT2,RBP4,UPP1,PC,SERPINA6,GNMT,TGFB2,ADH5,SHMT2,DDC,PTGR1,PGRMC1,ARPP19,PLG,CROT,GCKR,NMT1,MTHFD1,GSR,HRG,AKR1C3,UGDH,ACP1,FBLN1,ASL,PMM1,GSS,CD36,PGD,CYB5A,POR,COMT,DDT,FABP1,FBP1,GSTA3,LONP1,ALDH3A1,TNFRSF1A,PTGDS,BLVRB,IL1R1,APOE,XDH,ARG1,EPHA2,RAP1GAP,ID2,GAD1,F11,TDO2,PTS,SERPINE1,CBR1,KYNU,ADH1C,BPHL,CNDP2,DCXR,CAT,IGFBP1,ITIH4,HGFAC,HPRT…
IFNA2	HALLMARK_TGF_BETA_SIGNALING	25	0.121638	1.03611	0.435564	0.467799	BCAR3,BMPR2,THBS1,TGFB1,SMURF1,SMAD3,PMEPA1,RAB31,LEFTY2,RHOA,SKIL,NOG,SMAD1,TGFB1,BCAR3,THBS1,SMURF1,RHOA,PMEPA1,BMPR2,BMP2,UBE2D3,ID2,SERPINE1,SKIL,NOG,SMAD3,RAB31,SMURF2,CTNNB1,IFNGR2,CDH1,LEFTY2,TJP1,ID1,FURIN,ENG,SMAD1,NOG,SERPINE1,BMP2,BMP2,TGFB1,FURIN,ID2,IFNGR2,THBS1,PMEPA1,BMPR2,UBE2D3,SERPINE1,TGFB1,ID2,UBE2D3,SMURF1,THBS1,BCAR3,PMEPA1,BMPR2,BMP2,SERPINE1,CTNNB1,NOG,BMPR2,THBS1,BCAR3,PM…
IFNA2	HALLMARK_IL2_STAT5_SIGNALING	98	-0.0649608	-1.01796	0.438561	0.467799	CXCL10,COL6A1,CD86,CD48,CD44,IL10RA,IL18R1,TNFRSF18,MUC1,LRIG1,ADAM19,NT5E,IL10,ECM1,ENO3,CTLA4,POU2F1,FURIN,CAPG,IL3RA,ITIH5,IL2RA,PENK,IL4R,FGL2,CD79B,BCL2L1,ODC1,IL1RL1,GABARAPL1,SELL,AGER,CA2,CDCP1,APLP1,CD86,TNFRSF18,IL3RA,IL2RB,NT5E,CTLA4,PENK,IL10RA,CD48,IL18R1,CD79B,ITIH5,IFNGR1,ADAM19,ECM1,BCL2L1,CXCL10,MUC1,POU2F1,ODC1,CDCP1,IL10,COL6A1,SELL,CSF2,TNFRSF21,IL2RA,NDRG1,IGF1R,IL4R,CTSZ,CD4…
IFNA2	HALLMARK_APICAL_JUNCTION	99	-0.0591476	-0.932053	0.48951	0.510794	SLC30A3,CD86,EGFR,MPZL2,CD274,TJP1,NLGN3,CDH15,CX3CL1,PLCG1,TMEM8B,ITGA2,AMIGO1,AMH,CD209,CDH11,CALB2,PTK2,MDK,EVL,JUP,MADCAM1,NRXN2,CDH6,MAPK11,BMP1,ACTN2,NLGN2,PARVA,DSC1,RRAS,RASA1,GRB7,ADAM23,MVD,DSC3,BAIAP2,SIRPA,CNTN1,INSIG1,LAMC2,SDC3,TRAF1,MSN,B4GALT1,ALOX15B,CADM2,ICAM1,CD86,MPZL2,SLC30A3,CX3CL1,TJP1,ADAM23,TMEM8B,CDH6,ITGA2,CADM2,CDH11,CALB2,AMIGO2,NEGR1,RRAS,EVL,PLCG1,BAIAP2,MAPK11,EGF…
IFNA2	HALLMARK_ESTROGEN_RESPONSE_EARLY	61	-0.0674842	-0.852702	0.554446	0.566242	DYNLT3,TFF1,INHBB,BCL2,GJA1,ARL3,IGF1R,ALDH3B1,GLA,NBL1,KLF4,RAB31,PDZK1,IL6ST,FASN,CA12,TFF3,AREG,PPIF,KRT19,FKBP4,SEMA3B,MAPT,JAK2,INHBB,GJA1,KLF4,BCL2,SEMA3B,PDZK1,MAPT,CA12,DYNLT3,AREG,ALDH3B1,NXT1,MPPED2,KRT19,TGM2,BLVRB,ARL3,FKBP4,TFF1,RAB31,BAG1,FASN,MYC,IL17RB,GLA,STC2,TIAM1,PGR,SFN,JAK2,LRIG1,KRT18,B4GALT1,PPIF,GFRA1,WWC1,MREG,OLFML3,LAD1,ANXA9,NBL1,TFF3,IL6ST,MSMB,CANT1,SLC27A2,CD44,OLF…
IFNA2	HALLMARK_GLYCOLYSIS	102	0.0517078	0.859605	0.582418	0.582418	ANGPTL4,SOD1,ALDOB,NANP,GALK1,DCN,FUT8,LCT,CHST4,CHST1,P4HA1,PC,EFNA3,B4GALT7,TGFBI,PPIA,IER3,ARPP19,DSC2,G6PD,ALDOA,PKP2,PMM2,CHST6,HK2,PGLS,ANG,CHST2,TSTA3,TFF3,MDH2,TALDO1,P4HA2,HDLBP,GOT1,FKBP4,HOMER1,PGK1,FAM162A,B4GALT2,MIF,VCAN,LDHC,CYB5A,ENO2,RPE,DLD,LDHA,TPI1,NANP,ANGPTL4,SOD1,GOT1,FUT8,P4HA2,PGLS,AURKA,P4HA1,LDHA,PPIA,CHST4,PYGL,ALDOA,TPI1,LDHC,VEGFA,MDH1,DCN,TSTA3,CHST6,CHST1,AKR1A1,AR…

## Sheet: IFNA4_16
Gene Set Enrichment Analysis (GSEA) of IFN ligand vs. SOMAscan proteomics correlations; using Spearman rho (Data file S8) as the ranking metric and "Hallmark" gene sets from MSigDB.
IFN ligand	Gene set	Size	ES	NES	p-value	q-value	Leading edge genes
IFNA4_16	HALLMARK_INTERFERON_GAMMA_RESPONSE	96	0.254237	4.00761	5.42658e-06	0.000260476	CXCL10,CCL7,IFIT3,IDO1,ISG15,MX1,DHX58,CXCL11,IRF1,CFB,CD86,GCH1,SAMHD1,B2M,LGALS3BP,IL10RA,TNFAIP6,IFIT2,CD274,IL6,RTP4,DDX58,GZMA,STAT1,SECTM1,NFKBIA,GBP6,TXNIP,IL18BP,CD74,LAP3,HLA-G,NMI,IL4R,CD38,FGL2,ITGB7,IRF2,CSF2RB,CCL5,TNFSF10,PIM1,XCL1,SELP,IRF4,FCGR1A,IRF9,PSMA2,IL15RA,PSME1,PNP,UPP1,PSME2,CDKN1A,PTGS2,C1S,CXCL9,SOCS3,STAT1,BPGM,SLAMF7,FAS,PTPN6,NAMPT,PTPN1,NMI,SRI,CCL2,VAMP8,RIPK2,DDX…
IFNA4_16	HALLMARK_TNFA_SIGNALING_VIA_NFKB	94	0.22909	3.58637	4.23752e-05	0.001017	CXCL10,CXCL11,IRF1,IL12B,GCH1,CD44,TNFAIP6,IFIT2,IL6,RCAN1,DDX58,INHBA,G0S2,RELB,BTG2,SQSTM1,PLAU,NFKBIA,DUSP4,IL18,CXCL6,BCL6,JUN,CD80,ETS2,TNFSF9,LDLR,B4GALT5,PLAUR,VEGFA,CCL2,BIRC3,MYC,KYNU,IFNGR2,SERPINE1,CSF2,SERPINB8,HBEGF,RHOB,GEM,CXCL1,CD69,TRAF1,TNF,ID2,NAMPT,B4GALT1,CD83,CCL5,BCL2A1,KLF4,SPSB1,LIF,EDN1,SAT1,IL1B,IL15RA,NR4A1,IL7R,PMEPA1,CDKN1A,VEGFA,PTGS2,BMP2,CCL20,SOCS3,BIRC2,TNFAIP8,…
IFNA4_16	HALLMARK_INFLAMMATORY_RESPONSE	106	0.21031	3.49129	9.98336e-05	0.00159734	CXCL10,CCL7,CXCL11,CD14,IRF1,IL12B,GCH1,CD48,IL10RA,IL18R1,TNFAIP6,OSM,IL6,RTP4,IL10,CX3CL1,INHBA,BTG2,TLR1,MMP14,GPC3,NFKBIA,MET,IL18,CXCL6,MARCO,CCL22,NMI,TNFSF9,IL4R,ROS1,LDLR,ADM,EBI3,PLAUR,ACVR2A,CCL2,SELL,PVR,CXCL8,HIF1A,CX3CL1,IL2RB,IL12B,IL10RA,CD48,INHBA,NFKBIA,IL18R1,OSM,ROS1,CD14,TLR1,PVR,TNFAIP6,ADM,PLAUR,GPC3,MSR1,CXCL10,CCL22,BTG2,IL10,TIMP1,SELL,CCL7,CXCL6,IRF1,SLAMF1,TNFSF9,EBI3,C…
IFNA4_16	HALLMARK_HEME_METABOLISM	65	-0.208918	-2.7181	0.00190542	0.0228651	HTATIP2,BSG,KEL,ALDH6A1,ACP5,PC,ICAM4,MAP2K3,KAT2B,PGLS,GCLM,UROS,HAGH,NEK7,FOXO3,CTSB,P4HA2,BNIP3L,HBQ1,EPB41,FOXJ2,CTSE,NFE2L1,TCEA1,CLIC2,TOP1,CA1,HDGF,BLVRA,MARK3,TNRC6B,IGSF3,BLVRB,SDCBP,RAD23A,SNCA,ELL2,USP15,BCAM,RAP1GAP,BPGM,HMBS,MINPP1,ALAD,HBZ,PSMD9,HEBP1,HTRA2,MXI1,CAST,LRP10,UROD,CAT,ACP5,BSG,P4HA2,KEL,PGLS,GCLM,EPB41,ICAM4,HTATIP2,KAT2B,BLVRA,UROS,MXI1,HDGF,CA1,FOXO3,HBZ,CAT,MAP2K3,T…
IFNA4_16	HALLMARK_INTERFERON_ALPHA_RESPONSE	35	0.286465	2.82775	0.00249738	0.0239749	CXCL10,GBP2,IFIT3,ISG15,MX1,DHX58,CXCL11,OAS1,IRF1,B2M,LGALS3BP,IFIT2,RTP4,TXNIP,CD74,LAP3,NMI,IL4R,IRF2,PSMA3,SELL,PSMB9,UBE2L6,PSME2,CASP8,PSME1,IFIT2,CD74,GBP2,CXCL10,TXNIP,SELL,B2M,IRF1,IL4R,DHX58,PSMB9,LGALS3BP,CASP8,ISG15,OAS1,RTP4,IL15,BST2,CXCL11,IRF2,UBE2L6,PSMA3,IFIT3,MX1,LAP3,IRF2,IRF1,PSME1,ISG15,LGALS3BP,PSME2,MX1,IRF9,LAP3,OAS1,DHX58,CD74,NMI,CNP,UBE2L6,RTP4,LGALS3BP,CXCL11,CXCL10,O…
IFNA4_16	HALLMARK_FATTY_ACID_METABOLISM	84	-0.176739	-2.60492	0.00353332	0.0282666	CD1D,IDI1,HMGCS2,GCDH,ECHS1,YWHAH,METAP1,ECI2,HIBCH,HADH,CRAT,CEL,ACAT2,GPD1,HSD17B10,ACAA1,ALDOA,HMGCS1,CBR3,RAP1GDS1,ACADVL,MLYCD,DECR1,UROS,FASN,ERP29,MDH2,RDH16,UGDH,ACADM,MCEE,CRYZ,MIF,CD36,GSTZ1,ENO2,SMS,DLD,ACOT8,CA4,LDHA,GRHPR,FABP1,PRDX6,HSD17B7,ADSL,HPGD,ALDH3A1,BLVRA,HSD17B11,ADH7,BMPR1B,ACADS,CPOX,LGALS1,FABP2,CA6,CA4,ODC1,NSDHL,ACADL,FABP1,GAPDHS,CD36,G0S2,GLUL,ENO3,S100A10,HSPH1,RDH…
IFNA4_16	HALLMARK_APICAL_JUNCTION	99	-0.165958	-2.66412	0.00449891	0.0308497	SLC30A3,CD86,EGFR,MPZL2,CD274,TJP1,NLGN3,CDH15,CX3CL1,PLCG1,TMEM8B,ITGA2,AMIGO1,AMH,CD209,CDH11,CALB2,PTK2,MDK,EVL,JUP,MADCAM1,NRXN2,CDH6,MAPK11,BMP1,ACTN2,NLGN2,PARVA,DSC1,RRAS,RASA1,GRB7,ADAM23,MVD,DSC3,BAIAP2,SIRPA,CNTN1,INSIG1,LAMC2,SDC3,TRAF1,MSN,B4GALT1,ALOX15B,CADM2,ICAM1,CD86,MPZL2,SLC30A3,CX3CL1,TJP1,ADAM23,TMEM8B,CDH6,ITGA2,CADM2,CDH11,CALB2,AMIGO2,NEGR1,RRAS,EVL,PLCG1,BAIAP2,MAPK11,EGF…
IFNA4_16	HALLMARK_ALLOGRAFT_REJECTION	123	0.134643	2.3897	0.0111346	0.0625731	CCL7,GBP2,C2,GZMB,IL12B,CD86,EGFR,B2M,CD8A,ZAP70,IL6,CD8B,CTSS,CD3E,CCL19,GZMA,IL10,STAT1,INHBA,UBE2D1,CD96,TLR1,CAPG,CRTAM,IL18,CD74,CFP,HLA-G,IL2RA,CD80,CCL22,APBB1,IL27RA,CXCL13,IL16,CCL5,INHBB,ITGAL,GCNT1,TRAT1,TGFB1,IL4,IL13,LIF,IL1B,CD4,PF4,TGFB2,IRF4,CD79A,MMP9,STAB1,IL11,IL12RB1,EREG,CXCL9,CD3G,CD3E,SIT1,NCR1,ACHE,GCNT1,IFNGR1,CD7,IL12B,KRT1,ACVR2A,GALNT1,CRTAM,FASLG,CCL22,IFNGR2,CCL19,ZA…
IFNA4_16	HALLMARK_CHOLESTEROL_HOMEOSTASIS	32	-0.250138	-2.32394	0.0117325	0.0625731	ANXA5,CLU,ANTXR2,CTNNB1,ANXA13,LDLR,PLAUR,GUSB,TNFRSF12A,ADH4,MVD,S100A11,ETHE1,CBS,LGMN,ANTXR2,JAG1,PLAUR,TNFRSF12A,NSDHL,S100A11,CTNNB1,CBS,ANXA5,ANXA13,ALCAM,ETHE1,CD9,GUSB,ADH4,MVD,CLU,HSD17B7,LDLR,ALDOC,CBS,CLU,MVK,GUSB,JAG1,ANXA13,ACAT2,ANTXR2,HMGCS1,LGALS3,LGMN,MVD,ANXA5,LDLR,ADH4,SEMA3B,NSDHL,S100A11,IDI1,ALDOC,ANTXR2,ALCAM,GNAI1,CD9,CBS,ANXA13,HMGCS1,MVD,HSD17B7,ACAT2,PMVK,ANXA5,MVK,FASN…
IFNA4_16	HALLMARK_MYOGENESIS	84	0.153168	2.26254	0.014985	0.0719281	AGRN,COX6A2,TPM2,COL1A1,NQO1,CLU,ENO3,CFD,PLXNB2,EPHB3,DES,MYL3,ERBB3,IGFBP3,CKMT2,FHL1,IGF1,COL6A2,GAA,GSN,TNNI2,FGF2,MYOM2,HRC,NOTCH1,CAV3,IGFBP7,ACTN2,PGAM2,STC2,COL3A1,GAA,DES,TPM2,CFD,NQO1,COL6A2,ERBB3,COX6A2,EPHB3,IGFBP7,FHL1,IGF1,COL1A1,CD36,CSRP3,CKMT2,COL15A1,HRC,ACHE,GSN,COL3A1,MB,ENO3,FABP3,MYL3,MYOM2,COL6A3,NOTCH1,MYL6B,SORBS3,PLXNB2,MAPRE3,IGFBP3,AGRN,PGAM2,CLU,ACTN2,TNNI2,ITGB5,FLII…
IFNA4_16	HALLMARK_SPERMATOGENESIS	44	-0.206465	-2.24415	0.024975	0.103896	TNNI3,TCP11,SCG5,CCNB2,GAPDHS,CAMK4,SCG3,ADCYAP1,TOPBP1,CDKN3,NEFH,DDX25,YBX2,TSSK2,MLF1,HBZ,AURKA,GAD1,HSPA1L,PCSK1N,ACE,BUB1,CFTR,CCNA1,ADCYAP1,ACRV1,POMC,GAD1,CHFR,PGK2,AURKA,PEBP1,IL12RB2,IDE,LDHC,CSNK2A2,CRISP2,HBZ,GAPDHS,PEBP1,POMC,YBX2,SCG3,IL12RB2,IDE,TSN,CHFR,JAM3,CAMK4,CDKN3,LDHC,AGFG1,GSTM3,GAD1,TSSK2,TALDO1,AURKA,MLF1,CCNA1,ART3,PCSK1N,CFTR,BRAF,DDX25,ZPBP,TOPBP1,PGK2,PRKAR2A,ADCYAP1,…
IFNA4_16	HALLMARK_PEROXISOME	38	-0.220418	-2.23961	0.025974	0.103896	ISOC1,IDI1,SOD1,HRAS,YWHAH,ECI2,SERPINA6,PEX14,CRAT,CEL,IDE,BCL10,ACAA1,MSH2,MLYCD,GSTK1,FIS1,DLG4,ACOT8,VPS4B,CTBP1,FABP6,HSD17B11,SLC27A2,CADM1,PRDX1,PEX5,SOD2,PRDX5,SMARCC1,HRAS,SOD1,CEL,FABP6,IDE,IDI1,ECI2,HSD17B11,YWHAH,PRDX5,CAT,MLYCD,MSH2,ALDH1A1,SERPINA6,GSTK1,BCL10,ISOC1,CRAT,CTBP1,FIS1,SOD2,DLG4,PRDX1,VPS4B,PEX5,ACOT8,ACAA1,PEX14,ERCC1,CRABP1,MSH2,HSD17B11,SULT2B1,CRABP2,PEX5,IDI1,FIS1,…
IFNA4_16	HALLMARK_KRAS_SIGNALING_UP	95	0.134335	2.10561	0.033966	0.11988	CXCL10,EPHB2,CFB,IL10RA,MPZL2,CD37,CTSS,RETN,GNG11,INHBA,SCG5,G0S2,PRDM1,ITGA2,LAT2,PLAU,SNAP25,IGFBP3,LCP1,SCG3,ANXA10,CLEC4A,CPE,PDCD1LG2,GLRX,NGF,JUP,PLAUR,DUSP6,PTPRR,ENG,CA2,BIRC3,TOR1AIP2,TNNT2,IL1RL2,CSF2,USH1C,TNFRSF1B,HBEGF,MAP4K1,CFH,BPGM,SPARCL1,FGF9,WNT7A,TRAF1,ID2,PCSK1N,ACE,FLT4,ARG1,CSF2RA,PRDM1,MPZL2,ENG,PDCD1LG2,IL10RA,PLAU,INHBA,CTSS,SCG5,CLEC4A,EPHB2,ANXA10,ITGA2,CD37,ACE,PLAUR…
IFNA4_16	HALLMARK_HEDGEHOG_SIGNALING	17	-0.31301	-2.09512	0.034965	0.11988	VLDLR,NRCAM,ETS2,DPYSL2,VEGFA,RASA1,CRMP1,VLDLR,UNC5C,L1CAM,DPYSL2,ACHE,CNTFR,SHH,ETS2,NRCAM,RASA1,NRCAM,PLG,NRP2,RASA1,DPYSL2,OPHN1,CRMP1,ETS2,UNC5C,L1CAM,SHH,SLIT1,VEGFA,CNTFR,NRP1,ACHE,CNTFR,L1CAM,OPHN1,RASA1,ETS2,UNC5C,VLDLR,NRP1,SHH,UNC5C,VEGFA,L1CAM,CNTFR,VLDLR,ETS2,ACHE,SHH,NRCAM,VEGFA,VLDLR,L1CAM,DPYSL2,RASA1,ACHE,UNC5C,SHH,SLIT1,CRMP1,ETS2,CNTFR,SHH,VEGFA,NRCAM,VLDLR,RASA1,ETS2,ACHE,L1CA…
IFNA4_16	HALLMARK_DNA_REPAIR	50	-0.18248	-2.10321	0.037962	0.121479	RAD51,TAF10,TP53,VPS28,POLR1C,BOLA2,PRIM1,POLH,ERCC1,CANT1,FEN1,ZWINT,SURF1,HPRT1,RRM2B,TARBP2,PCNA,STX3,SSRP1,GMPR2,RPA2,BCAM,SDCBP,DUT,EIF1B,MPG,ELL,AK1,PNP,IMPDH2,GUK1,NUDT9,TK2,SRSF6,APRT,TSG101,ADRM1,TYMS,EDF1,NME4,NT5C,RALA,POLD4,POLR2J,NT5C3A,TMED2,CETN2,POLR2K,ITPA,NUDT9,IMPDH2,SRSF6,PNP,AK1,SSRP1,NME1,RALA,CETN2,ADRM1,HPRT1,DUT,RPA2,MPG,POLR2J,PCNA,NT5C3A,APRT,GUK1,NME4,BOLA2,TARBP2,TSG1…
IFNA4_16	HALLMARK_ANDROGEN_RESPONSE	44	-0.190252	-2.06792	0.041958	0.125874	AZGP1,IDI1,ADAMTS1,RAB4A,PTK2B,SAT1,PMEPA1,VAPA,ALDH1A3,HMGCS1,ADRM1,ACTN1,MYL12A,GSR,UAP1,AKT1,KRT19,PA2G4,HOMER2,HMGCR,DBI,LMAN1,RPS6KA3,SMS,TNFAIP8,HPGD,UBE2J1,LIFR,ELL2,UBE2I,B4GALT1,SPDEF,NDRG1,HSD17B14,INSIG1,GNAI3,ALDH1A3,SAT1,ADAMTS1,PMEPA1,HPGD,PTK2B,GSR,IDI1,TNFAIP8,ADRM1,DBI,KRT19,ACTN1,MYL12A,AZGP1,UAP1,RAB4A,KLK3,AKT1,RPS6KA3,HMGCS1,HMGCR,XRCC6,SPDEF,UBE2I,UBE2J1,VAPA,SORD,B4GALT1,HO…
IFNA4_16	HALLMARK_HYPOXIA	98	0.123171	1.95531	0.0509491	0.143856	STC1,NAGK,UGP2,EGFR,AK4,IL6,SULT2B1,PGM1,VLDLR,CP,ENO3,GPC4,HK1,GPC3,GAPDHS,NCAN,IGFBP3,SAP30,JUN,PCK1,GAA,GLRX,ADM,PLAUR,VEGFA,CHST3,HMOX1,ANXA2,S100A4,PGAM2,GCK,IGFBP1,STC2,DDIT4,PAM,CSRP2,GPI,MXI1,VHL,PKLR,SERPINE1,TPST2,TGFB3,B3GALT6,GCNT2,ANGPTL4,PIM1,BCL2,P4HA2,CA12,P4HA1,LDHA,GAPDH,ALDOA,TPI1,CDKN1A,LDHC,VEGFA,JMJD6,PDGFB,DCN,GCK,HDLBP,PGF,MXI1,TPST2,PGM2,PPARGC1A,PRDX5,ALDOC,FOXO3,BNIP3L,…
IFNA4_16	HALLMARK_MITOTIC_SPINDLE	49	0.167323	1.9561	0.0539461	0.143856	ARHGDIA,LMNB1,NEDD9,CSNK1D,OPHN1,ITSN1,NET1,CYTH2,NCK2,PLK1,ABL1,MAPRE1,ATG4B,VCL,CDC42,ARHGAP5,DYNLL2,ARF6,KLC1,KIF23,KIF22,SPTAN1,FLNA,EPB41,NDC80,EZR,BIN1,SOS1,BIRC5,NCK1,CSNK1D,LMNB1,PRC1,CYTH2,NET1,SPTAN1,ARHGDIA,NEDD9,AURKA,EPB41,DYNLL2,MAPRE1,KIF22,ABL1,EZR,CDC42,ARF6,VCL,TRIO,ITSN1,BIRC5,FLNA,NDC80,KIF23,PLK1,BIN1,SOS1,ARHGAP5,NCK2,ARHGEF2,EPB41,KIF22,GSN,PRC1,TRIO,KIF23,SMC3,TIAM1,BIN1,B…
IFNA4_16	HALLMARK_P53_PATHWAY	74	0.131555	1.83379	0.0649351	0.164046	FAS,STOM,HRAS,INHBB,TRAF4,TP63,UPP1,GPX2,CDKN1A,TAX1BP3,CTSF,TGFB1,MAPKAPK3,SAT1,LDHB,IER3,APP,KLF4,WWP1,ISCU,LIF,DDIT3,PDGFA,KLK8,SPHK1,FOXO3,HEXIM1,DEF6,FAM162A,PMM1,GM2A,STOM,INHBB,APP,TGFB1,TRAF4,HRAS,KLF4,JAG2,LIF,ISCU,SAT1,LDHB,PDGFA,PPM1D,AK1,UPP1,CDKN1A,BMP2,CLCA2,TAX1BP3,FOXO3,IER3,PCNA,CTSF,FAS,HEXIM1,DDIT3,PMM1,VAMP8,WWP1,FAM162A,HINT1,ACVR1B,HBEGF,DEF6,TPRKB,MAPKAPK3,DCXR,S100A4,SPHK1…
IFNA4_16	HALLMARK_ESTROGEN_RESPONSE_LATE	78	0.126268	1.79685	0.0729271	0.175025	PRLR,DYNLT3,TFF1,HMGCS2,SERPINA3,CKB,BCL2,ARL3,ALDH3B1,GLA,BATF,CCNA1,NMU,LTF,FGFR3,NBL1,KLF4,RAB31,PDZK1,IL6ST,NAB2,CA12,TSTA3,TFF3,AREG,PPIF,UGDH,KRT19,SERPINA5,HOMER2,FKBP4,SEMA3B,MAPT,JAK2,PTPN6,BATF,CKB,PRLR,NMU,KLF4,CCNA1,BCL2,FGFR3,SERPINA3,SEMA3B,NAB2,PDZK1,MAPT,CA12,DYNLT3,DCXR,MYB,HPRT1,SERPINA5,BAG1,CD44,ALDH3B1,IL6ST,IMPA2,BLVRB,PDCD4,RET,SORD,TIAM1,GAL,AREG,NAB2,BCL2,AGR2,NMU,HMGCS2,…
IFNA4_16	HALLMARK_PANCREAS_BETA_CELLS	18	-0.26737	-1.84933	0.0809191	0.184958	PAK3,PCSK2,VDR,SST,INS,GCK,PKLR,SCGN,SRP14,DPP4,HNF1A,IAPP,PCSK1,CHGA,ISL1,AKT3,GCG,PAK3,SCGN,CHGA,VDR,INS,SST,DPP4,IAPP,PCSK2,GCG,PCSK1,ISL1,PKLR,HNF1A,AKT3,SRP14,GCG,CHGA,PAX4,HNF1A,SST,PAK3,AKT3,PCSK2,ISL1,SCGN,CHGA,ISL1,DPP4,PCSK2,HNF1A,PKLR,IAPP,SRP14,GCG,PCSK1,VDR,AKT3,CHGA,IAPP,GCG,VDR,DPP4,PAK3,INS,PCSK1,AKT3,SCGN,ISL1,SST,PCSK2,INS,PAK3,VDR,SCGN,SST,CHGA,IAPP,PCSK1,GCG,PAX4,PKLR,DPP4,AKT…
IFNA4_16	HALLMARK_IL2_STAT5_SIGNALING	98	0.107061	1.69957	0.112887	0.233766	CXCL10,COL6A1,CD86,CD48,CD44,IL10RA,IL18R1,TNFRSF18,MUC1,LRIG1,ADAM19,NT5E,IL10,ECM1,ENO3,CTLA4,POU2F1,FURIN,CAPG,IL3RA,ITIH5,IL2RA,PENK,IL4R,FGL2,CD79B,BCL2L1,ODC1,IL1RL1,GABARAPL1,SELL,AGER,CA2,CDCP1,APLP1,CD86,TNFRSF18,IL3RA,IL2RB,NT5E,CTLA4,PENK,IL10RA,CD48,IL18R1,CD79B,ITIH5,IFNGR1,ADAM19,ECM1,BCL2L1,CXCL10,MUC1,POU2F1,ODC1,CDCP1,IL10,COL6A1,SELL,CSF2,TNFRSF21,IL2RA,NDRG1,IGF1R,IL4R,CTSZ,CD4…
IFNA4_16	HALLMARK_OXIDATIVE_PHOSPHORYLATION	46	-0.150577	-1.67795	0.113886	0.233766	NDUFB8,BDH2,ALDH6A1,ECHS1,NDUFA5,FXN,MRPL34,ACAT1,PDHX,AIFM1,LDHB,HSD17B10,ACAA1,COX7A2L,ISCU,CS,ACADVL,DECR1,GRPEL1,MDH2,ACADM,CYB5R3,CYB5A,POR,COX5B,DLD,LDHA,MRPL34,ISCU,NDUFA5,LDHB,LDHA,NDUFB8,MDH1,BDH2,FXN,DLD,MTX2,ACADVL,COX5B,HSD17B10,ECHS1,COX5A,ALDH6A1,GRPEL1,PDHX,AIFM1,ACADM,DECR1,GPI,SURF1,CS,POR,ACAT1,MDH2,FH,ACADSB,NDUFV2,CYB5A,ACAA1,COX7A2L,TIMM50,CYB5R3,COX6C,HTRA2,NDUFS4,HSPA9,ATP1…
IFNA4_16	HALLMARK_PI3K_AKT_MTOR_SIGNALING	60	-0.134154	-1.67224	0.116883	0.233766	CALR,CSNK2B,ARHGDIA,TBK1,HSP90B1,RPS6KA1,HRAS,IL4,CDKN1A,PAK4,PTEN,MAPK10,SMAD2,PRKCB,FGF22,PRKAR2A,ARF1,MAP2K3,MAPK1,CFL1,MAPK9,CAB39,DUSP3,PLCB1,DDIT3,IRAK4,AKT1,YWHAB,IL2RG,FGF6,MAPK8,RAC1,RAF1,CLTC,GRB2,EIF4E,PIN1,RPS6KA3,LCK,DAPP1,UBE2N,CDKN1B,NCK1,PDK1,PTPN11,TNFRSF1A,FASLG,VAV3,TIAM1,HRAS,TBK1,IL4,HSP90B1,FGF22,ARHGDIA,CSNK2B,LCK,CAB39,CLTC,MAPK10,CDKN1A,UBE2D3,FGF6,CALR,DUSP3,RAC1,YWHAB,M…
IFNA4_16	HALLMARK_REACTIVE_OXYGEN_SPECIES_PATHWAY	24	0.196885	1.63366	0.121878	0.234006	SOD1,PRDX4,PRNP,HMOX2,CDKN2D,G6PD,GCLM,PDLIM1,GSR,MSRA,GLRX2,PRDX6,PRDX1,SOD2,TXN,SRXN1,TXNRD1,ATOX1,PRNP,SOD1,PRDX4,GCLM,PRDX6,HMOX2,TXNRD1,GSR,G6PD,CAT,FTL,SRXN1,CDKN2D,GLRX2,PDLIM1,GLRX,TXN,SOD2,PRDX1,PRDX6,CAT,MPO,MSRA,SOD1,PRDX1,GCLM,TXN,SOD2,TXNRD1,G6PD,HMOX2,GSR,CDKN2D,GLRX,MPO,PRNP,PRDX4,HMOX2,SOD1,FTL,TXNRD1,CAT,PRDX6,GLRX,SRXN1,TXN,GLRX2,NQO1,SOD2,PDLIM1,GSR,PRNP,PRDX4,SOD1,SRXN1,HMOX2,…
IFNA4_16	HALLMARK_ADIPOGENESIS	69	-0.120196	-1.60748	0.130869	0.241605	ACLY,ANGPTL4,STOM,SOD1,MRAP,APLP2,MAP4K3,FAH,ECHS1,CMPK1,NDUFA5,HIBCH,ITSN1,PEX14,HADH,CRAT,AIFM1,VEGFB,ALDOA,QDPR,AK2,CS,G3BP2,DECR1,NMT1,ARAF,GRPEL1,MDH2,TALDO1,ACADM,OMD,CD36,UBC,POR,DLD,ENPP2,FABP4,ADIPOQ,DDT,ANGPT1,ESRRA,TKT,PFKFB3,IFNGR1,RMDN3,DNAJC15,TANK,CMBL,COL15A1,LIFR,APOE,STOM,APLP2,ANGPTL4,SOD1,MRAP,RMDN3,QDPR,NDUFA5,VEGFB,ALDOA,TKT,CMPK1,ACLY,DNAJC15,DLD,NMT1,ANGPT1,CAT,ITSN1,G3BP2…
IFNA4_16	HALLMARK_IL6_JAK_STAT3_SIGNALING	68	0.118523	1.60119	0.137862	0.245088	CXCL10,CCL7,CXCL11,CD14,IRF1,CD44,IL18R1,LTBR,IL6,PLA2G2A,STAT1,JUN,IL3RA,A2M,IL2RA,CXCL13,IL4R,CD38,IL13RA1,CSF2RB,EBI3,HMOX1,IL17RA,PDGFC,TNFRSF12A,IL3RA,IL13RA1,CSF2RB,LTBR,IL18R1,CD14,CD38,TNFRSF1A,IFNGR1,JUN,ACVRL1,TNFRSF12A,CXCL10,IL17RA,CCL7,CD36,CSF2,CSF2RA,PDGFC,TNFRSF21,IRF1,EBI3,IL2RA,CNTFR,CSF3R,IL4R,CD44,A2M,TNFRSF1B,IL1R1,CXCL9,TNFRSF1A,PDGFC,REG1A,TNFRSF1B,IFNGR1,IL3RA,IL17RA,LTBR,…
IFNA4_16	HALLMARK_G2M_CHECKPOINT	66	0.114727	1.53279	0.153846	0.256295	KPNA2,PBK,CCNB2,TMPO,CDKN2C,RACGAP1,HMGA1,SAP30,PRC1,NOTCH2,SYNCRIP,EWSR1,AURKB,CDKN3,TRA2B,ODC1,CBX1,HIF1A,CDC25B,UBE2S,CDC25A,MYC,EFNA5,HMGB3,BARD1,HSPA8,NCL,ILF3,AURKA,CUL1,RBL1,CUL3,RPA2,PTTG1,CKS1B,BUB1,STMN1,SMARCC1,MAD2L1,HNRNPD,MCM6,EGF,TOP1,NUP98,BIRC5,CDKN1B,KPNB1,NDC80,RAD23B,CTCF,CCNA2,KIF22,KIF23,TGFB1,LMNB1,PRC1,YTHDC1,EGF,CCNA2,CTCF,MAPK14,AURKA,PURA,KIF22,ABL1,CHEK1,RPA2,HNRNPD,RB…
IFNA4_16	HALLMARK_ANGIOGENESIS	25	0.186214	1.57058	0.154845	0.256295	APOH,NRP1,JAG1,SPP1,APP,LRPAP1,PGLYRP1,PDGFA,PF4,FGFR1,LUM,SERPINA5,APP,JAG2,PF4,PDGFA,VEGFA,NRP1,FSTL1,PGLYRP1,S100A4,PTK2,APOH,SPP1,LRPAP1,VCAN,SERPINA5,FGFR1,STC1,LUM,PRG2,COL3A1,TNFRSF21,CXCL6,TIMP1,POSTN,SPP1,CXCL6,POSTN,TIMP1,PRG2,VCAN,LUM,NRP1,FGFR1,VEGFA,STC1,APOH,LRPAP1,PDGFA,FSTL1,JAG2,TNFRSF21,COL3A1,JAG2,JAG1,STC1,COL3A1,APP,VEGFA,PF4,S100A4,CXCL6,FSTL1,LRPAP1,PDGFA,SPP1,PTK2,PGLYRP1,…
IFNA4_16	HALLMARK_E2F_TARGETS	69	0.111649	1.51345	0.171828	0.274925	KPNA2,ATAD2,TP53,RRM2,CCNB2,TMPO,CDKN2C,CBX5,RACGAP1,TFRC,HMGA1,TIMELESS,SYNCRIP,AURKB,HMGB2,CDKN3,TRA2B,ASF1A,SMC3,PMS2,CDC25B,UBE2S,CDC25A,MYC,HMGB3,BARD1,PPM1D,PCNA,XRCC6,DCK,DCTPP1,ILF3,PRPS1,AURKA,SSRP1,UBE2T,RPA2,PSIP1,PTTG1,RAD1,CKS1B,TK1,STMN1,MAD2L1,PAICS,RANBP1,HNRNPD,MCM6,DUT,LMNB1,PRDX4,CTCF,AURKA,PPM1D,SSRP1,NME1,CDKN1A,RAN,KIF22,PMS2,UBE2T,DUT,CHEK2,CHEK1,RPA2,HNRNPD,PCNA,PTTG1,BIRC…
IFNA4_16	HALLMARK_COMPLEMENT	121	0.0815105	1.44088	0.206793	0.320196	C1QC,C2,C3,IRF1,GZMB,CTSO,CFB,HSPA1A,IL6,CTSS,GNGT2,ANXA5,GZMA,C9,CP,CLU,MMP14,F5,KCNIP3,SCG3,LAP3,TFPI2,CTSD,ITIH1,CTSH,IRF2,HNF4A,C4BPB,PLAUR,TMPRSS6,DUSP6,FCN1,SPOCK2,CA2,PSMB9,ACTN2,SERPINA1,F7,ERAP2,CTSC,GCA,SERPING1,CPQ,KYNU,S100A9,CR2,SERPINE1,LGMN,TIMP1,GNAI3,CFH,CD59,CXCL1,CTSV,LTA4H,S100A12,ATOX1,MMP8,PREP,PCSK9,MMP13,USP15,USP14,GMFB,S100A13,APOBEC3G,PIK3CG,CD40LG,CD55,LGALS3,F2,PRDM4,…
IFNA4_16	HALLMARK_ESTROGEN_RESPONSE_EARLY	61	0.103805	1.33817	0.241758	0.347328	DYNLT3,TFF1,INHBB,BCL2,GJA1,ARL3,IGF1R,ALDH3B1,GLA,NBL1,KLF4,RAB31,PDZK1,IL6ST,FASN,CA12,TFF3,AREG,PPIF,KRT19,FKBP4,SEMA3B,MAPT,JAK2,INHBB,GJA1,KLF4,BCL2,SEMA3B,PDZK1,MAPT,CA12,DYNLT3,AREG,ALDH3B1,NXT1,MPPED2,KRT19,TGM2,BLVRB,ARL3,FKBP4,TFF1,RAB31,BAG1,FASN,MYC,IL17RB,GLA,STC2,TIAM1,PGR,SFN,JAK2,LRIG1,KRT18,B4GALT1,PPIF,GFRA1,WWC1,MREG,OLFML3,LAD1,ANXA9,NBL1,TFF3,IL6ST,MSMB,CANT1,SLC27A2,CD44,OLF…
IFNA4_16	HALLMARK_KRAS_SIGNALING_DN	70	0.0983477	1.33921	0.244755	0.347328	TNNI3,MX1,SLC6A14,SLC30A3,IL12B,GRID2,BMPR1B,PDK2,BTG2,TGM1,CD80,LYPD3,PDCD1,FSHB,CPA2,PTPRJ,ARPP21,CLSTN3,PNMT,CAMK1D,NTF3,TENM2,BARD1,YBX2,SPHK2,CD207,AKR1B10,SLC5A5,SERPINA10,EDAR,ITIH3,KRT5,KCNN1,CD40LG,IDUA,PCDHB1,COL2A1,HNF1A,CALCB,IGFBP2,OXT,LGALS7,EGF,SLC30A3,TNNI3,LYPD3,AKR1B10,IL12B,BMPR1B,PDCD1,CPA2,SLC6A14,FSHB,GRID2,DLK2,BTG2,CD80,TFF2,PTPRJ,NTF3,CNTFR,EPHA5,PNMT,KCNN1,IL5,SLC5A5,SPH…
IFNA4_16	HALLMARK_MTORC1_SIGNALING	88	-0.0886353	-1.34276	0.252747	0.347328	CALR,ACLY,IDI1,TBK1,HSP90B1,ITGB2,SERPINH1,P4HA1,CDKN1A,GLA,PHGDH,PPIA,SHMT2,PLK1,MAP2K3,CACYBP,FKBP2,G6PD,ALDOA,QDPR,RAB1A,HMGCS1,PSAT1,UFM1,HK2,STIP1,DDIT3,NMT1,GSR,HSPE1,GOT1,GAPDH,PGK1,MTHFD2,HMGCR,SSR1,PSME3,USO1,DAPP1,LDHA,TPI1,CD9,PNP,TCEA1,TBK1,GOT1,HSP90B1,QDPR,PPA1,STIP1,AURKA,P4HA1,LDHA,GAPDH,PPIA,CANX,ALDOA,PNP,TPI1,PSME3,CDKN1A,ACLY,TXNRD1,UBE2D3,CACYBP,CALR,GSR,IDI1,G6PD,LTA4H,DHFR,…
IFNA4_16	HALLMARK_PROTEIN_SECRETION	42	-0.126563	-1.34411	0.264735	0.347328	SOD1,IGF2R,SH3GL2,TOM1L1,GLA,NAPG,ARFIP1,VAMP7,ARF1,TMED2,RAB22A,MAPK1,TSG101,RAB5A,STX7,CLTC,USO1,LMAN1,RPS6KA3,VPS4B,KRT18,RAB14,VAMP3,GNAS,NAPA,TMED10,STX12,CLN5,RAB2A,PPT1,CAV2,CLTA,CD63,PAM,BNIP3,CTSC,OCRL,SOD1,VAMP3,GNAS,CLTC,TOM1L1,NAPA,MAPK1,NAPG,YIPF6,IGF2R,SH3GL2,BNIP3,ARFIP1,USO1,RPS6KA3,RAB5A,RAB22A,TSG101,PPT1,GLA,CLTA,VAMP7,STX7,KRT18,VPS4B,ARF1,RAB2A,PAM,VAMP4,TMED2,CLN5,RAB14,GNAS…
IFNA4_16	HALLMARK_UV_RESPONSE_DN	55	-0.10893	-1.30563	0.266733	0.347328	APBB2,TFPI,TGFBR3,SNAI2,NRP1,MMP16,GCNT1,GJA1,CDON,IGF1R,PRKCA,PTEN,PEX14,MAPK14,YTHDC1,CELF2,NR1D2,SMAD3,DDAH1,BDNF,SPOP,F3,NEK7,PIAS3,MAGI2,PHF3,NFKB1,AKT3,FYN,ID1,CDKN1B,ANXA4,EFEMP1,IGFBP5,SRI,FBLN5,PDGFRB,GCNT1,GJA1,BDNF,YTHDC1,APBB2,CELF2,TFPI,MAPK14,SNAI2,MMP16,TGFBR2,ERBB2,NRP1,PHF3,SERPINE1,NR1D2,SRI,SMAD3,ANXA4,FBLN5,PTEN,PIAS3,MYC,IGFBP5,NEK7,SPOP,PRKCA,RGS4,TGFBR3,RND3,AKT3,MET,FYN,IN…
IFNA4_16	HALLMARK_EPITHELIAL_MESENCHYMAL_TRANSITION	135	-0.0704581	-1.32347	0.267732	0.347328	WNT5A,PRSS2,FN1,TIMP3,FAS,TAGLN,TNC,DCN,TGFBR3,COL6A3,SNAI2,SERPINH1,SERPINE2,GJA1,CDH2,GPX7,PPIB,THBS1,ITGA5,IL32,FOXC2,TGFB1,LRP1,DKK1,CTHRC1,SPP1,TGFBI,COLGALT1,SPARC,PCOLCE,BDNF,SAT1,PMEPA1,CD59,NTM,TPM2,NT5E,INHBA,CADM1,PVR,SFRP4,CDH6,ITGA2,COL6A2,CDH11,PLAUR,LGALS1,FMOD,JUN,ECM1,LRRC15,TNFRSF12A,GPC1,COMP,BGN,SLIT2,TNC,ANPEP,IGFBP4,COL1A1,POSTN,TIMP1,CXCL12,GLIPR1,CXCL6,GAS1,MATN3,COL3A1,NO…
IFNA4_16	HALLMARK_APICAL_SURFACE	22	-0.170915	-1.30227	0.284715	0.354377	CX3CL1,TMEM8B,LYPD3,ADAM10,PLAUR,EFNA5,SULF2,AKAP7,B4GALT1,PCSK9,IL2RB,EPHB4,NTNG1,MDGA1,SCUBE1,HSPB1,GAS1,GHRL,LYN,IL2RG,CX3CL1,LYPD3,EFNA5,IL2RB,TMEM8B,PLAUR,EPHB4,ADAM10,CX3CL1,GAS1,EFNA5,PLAUR,EPHB4,LYPD3,B4GALT1,MDGA1,GHRL,NTNG1,SCUBE1,AKAP7,TMEM8B,IL2RB,PCSK9,GSTM3,LYPD3,IL2RB,GAS1,TMEM8B,EFNA5,CX3CL1,EPHB4,ADAM10,IL2RG,LYN,AKAP7,PLAUR,NTNG1,CX3CL1,EFNA5,EPHB4,LYPD3,IL2RB,TMEM8B,GAS1,PLAUR,…
IFNA4_16	HALLMARK_APOPTOSIS	87	0.0835162	1.25925	0.28971	0.354377	TNFSF10,TIMP3,FAS,GSTM1,SOD1,BCL2L10,IGF2R,DCN,TGFBR3,NEDD9,IL1B,DAP,CDKN1A,SATB1,TGFB2,CD2,CCNA1,PPP3R1,SAT1,IER3,BID,BCL10,APP,MMP2,HGF,DDIT3,CASP3,GSR,MCL1,LUM,BNIP3L,TIMP2,HSPB1,SATB1,TIMP3,APP,TNFSF10,SOD1,CASP2,CCNA1,SAT1,IL1B,BCL2L10,TGFB2,SPTAN1,PPP3R1,EREG,BIRC3,IRF1,F2,CLU,GSN,CD44,DDIT3,CDKN1B,PPT1,PDCD4,ERBB3,DAP,PTK2,RHOB,ANXA1,SOD1,SOD2,SATB1,FAS,LGALS3,IER3,IL1B,CREBBP,KRT18,APP,GP…
IFNA4_16	HALLMARK_GLYCOLYSIS	102	0.0763625	1.2466	0.301698	0.354377	ANGPTL4,SOD1,ALDOB,NANP,GALK1,DCN,FUT8,LCT,CHST4,CHST1,P4HA1,PC,EFNA3,B4GALT7,TGFBI,PPIA,IER3,ARPP19,DSC2,G6PD,ALDOA,PKP2,PMM2,CHST6,HK2,PGLS,ANG,CHST2,TSTA3,TFF3,MDH2,TALDO1,P4HA2,HDLBP,GOT1,FKBP4,HOMER1,PGK1,FAM162A,B4GALT2,MIF,VCAN,LDHC,CYB5A,ENO2,RPE,DLD,LDHA,TPI1,NANP,ANGPTL4,SOD1,GOT1,FUT8,P4HA2,PGLS,AURKA,P4HA1,LDHA,PPIA,CHST4,PYGL,ALDOA,TPI1,LDHC,VEGFA,MDH1,DCN,TSTA3,CHST6,CHST1,AKR1A1,AR…
IFNA4_16	HALLMARK_COAGULATION	100	0.0782983	1.2623	0.302697	0.354377	GP1BA,APOC1,PROS1,FN1,F8,TIMP3,HMGCS2,PEF1,MMP9,F9,F13B,F10,APOC3,MMP7,CAPN2,PROC,ARF4,CRIP2,CPB2,THBS1,C1S,LRP1,SPARC,GDA,MMP2,LEFTY2,PLG,ISCU,MSRB2,PECAM1,F3,ANG,SIRT2,KLK8,PLEK,HRG,PF4,PDGFB,CTSB,TIMP3,PROC,F9,THBS1,SPARC,ISCU,GDA,PF4,MMP9,PROS1,GP1BA,FGG,PLG,PECAM1,CPB2,MMP1,F8,PDGFB,C1S,CAPN2,F10,RAC1,ANG,LTA4H,LGMN,PEF1,PLEK,F11,SERPINE1,FN1,MST1,MSRB2,CFI,SERPINA1,S100A13,F13B,SERPINC1,ARF…
IFNA4_16	HALLMARK_UV_RESPONSE_UP	68	0.0899877	1.21569	0.320679	0.366491	MGAT1,GGH,RPN1,IRF1,GCH1,IL6,NPTX2,RET,SPR,NPTXR,HSPA13,BTG2,TYRO3,MMP14,SQSTM1,CREG1,FURIN,NFKBIA,TFRC,CCK,C4BPB,FEN1,HMOX1,BCL2L11,CDKN2B,CA2,PTPRD,FGF18,UROD,TST,CEBPG,CDC34,PPT1,NAT1,RHOB,APOM,CTSV,ICAM1,CNP,OLFM1,SOD2,BMP2,DNAJB1,PPP1R2,C4BPB,TYRO3,CDKN2B,NFKBIA,SPR,PTPRD,MGAT1,HSPA13,NPTXR,CCK,BTG2,NTRK3,RET,FEN1,IRF1,CDC34,OLFM1,CTSV,APOM,GGH,RPN1,IL6,CREG1,IL6ST,MMP14,TST,ACAA1,ICAM1,SQST…
IFNA4_16	HALLMARK_MYC_TARGETS_V1	89	0.0774395	1.17819	0.341658	0.378288	PSMA1,YWHAQ,PSMA6,PRDX4,NME1,TARDBP,PSMD7,EIF1AX,EIF4G2,NOP16,PPIA,PSMA2,CCT7,RAN,GLO1,EIF4A1,PSMA7,UBE2L3,EIF4H,TYMS,TCP1,EIF2S1,POLE3,HSPE1,ACP1,PA2G4,G3BP1,SNRPB2,PGK1,NAP1L1,CCT5,NPM1,EIF4E,CCNA2,PABPC4,RAD23B,PCBP1,HDAC2,RRM1,EEF1B2,PSMB2,LDHA,IMPDH2,KPNB1,CBX3,EIF3J,HDGF,COX5A,DUT,SET,RPS5,HSP90AB1,SNRPD2,MCM6,RPS3,HNRNPD,RANBP1,PRPS2,MAD2L1,SMARCC1,C1QBP,CANX,SNRPG,SNRPA,CUL1,SNRPD3,APEX1,…
IFNA4_16	HALLMARK_UNFOLDED_PROTEIN_RESPONSE	38	-0.115039	-1.16888	0.353646	0.378288	CALR,EXOSC1,FKBP14,HSP90B1,ARFGAP1,SLC30A5,LSM1,PDIA6,YWHAZ,SHC1,EIF4A1,PSAT1,EIF2S1,EDC4,EIF4A2,DNAJA4,PDIA5,MTHFD2,SSR1,NPM1,EIF4E,HSP90B1,EXOSC1,VEGFA,ARFGAP1,CALR,YWHAZ,NPM1,PDIA6,EIF4A3,EDC4,FKBP14,EIF4A1,SHC1,PSAT1,CCL2,DNAJA4,EIF4A2,CEBPG,CKS1B,EIF2S1,SLC30A5,PDIA5,SSR1,DDIT4,STC2,LSM1,MTHFD2,BAG3,DCP1A,IGFBP1,STC2,DNAJB9,LSM4,PAIP1,ARFGAP1,SLC30A5,LSM1,ATF6,VEGFA,FKBP14,SHC1,HSPA9,EDC4,CC…
IFNA4_16	HALLMARK_BILE_ACID_METABOLISM	30	0.126543	1.16097	0.354645	0.378288	ISOC1,IDI1,SOD1,RBP1,NR1H4,BCAR3,NUDT12,SERPINA6,GNMT,CROT,GCLM,MLYCD,GSTK1,PEX26,LCK,HAO1,AKR1D1,PFKM,PECR,HSD17B11,SLC27A2,PRDX5,BCAR3,SOD1,NR1H4,GCLM,PECR,LCK,RBP1,IDI1,PFKM,HSD17B11,PRDX5,GNMT,CAT,MLYCD,PEX26,NR3C2,ALDH1A1,SERPINA6,GSTK1,ISOC1,NUDT12,AKR1D1,SULT1B1,CROT,NR3C2,ALDH1A1,SERPINA6,PFKM,CAT,PECR,BCAR3,SOD1,GCLM,AKR1D1,LCK,HAO1,GNMT,GC,APOA1,BMP6,MLYCD,LCK,PECR,HSD17B11,SOD1,RBP1,GC…
IFNA4_16	HALLMARK_TGF_BETA_SIGNALING	25	0.133539	1.1263	0.376623	0.392998	BCAR3,BMPR2,THBS1,TGFB1,SMURF1,SMAD3,PMEPA1,RAB31,LEFTY2,RHOA,SKIL,NOG,SMAD1,TGFB1,BCAR3,THBS1,SMURF1,RHOA,PMEPA1,BMPR2,BMP2,UBE2D3,ID2,SERPINE1,SKIL,NOG,SMAD3,RAB31,SMURF2,CTNNB1,IFNGR2,CDH1,LEFTY2,TJP1,ID1,FURIN,ENG,SMAD1,NOG,SERPINE1,BMP2,BMP2,TGFB1,FURIN,ID2,IFNGR2,THBS1,PMEPA1,BMPR2,UBE2D3,SERPINE1,TGFB1,ID2,UBE2D3,SMURF1,THBS1,BCAR3,PMEPA1,BMPR2,BMP2,SERPINE1,CTNNB1,NOG,BMPR2,THBS1,BCAR3,PM…
IFNA4_16	HALLMARK_XENOBIOTIC_METABOLISM	99	-0.0663248	-1.06471	0.423576	0.432589	PROS1,FAS,GCNT2,GSTM4,REG1A,GSTO1,F10,ANGPTL3,FAH,SPINT2,RBP4,UPP1,PC,SERPINA6,GNMT,TGFB2,ADH5,SHMT2,DDC,PTGR1,PGRMC1,ARPP19,PLG,CROT,GCKR,NMT1,MTHFD1,GSR,HRG,AKR1C3,UGDH,ACP1,FBLN1,ASL,PMM1,GSS,CD36,PGD,CYB5A,POR,COMT,DDT,FABP1,FBP1,GSTA3,LONP1,ALDH3A1,TNFRSF1A,PTGDS,BLVRB,IL1R1,APOE,XDH,ARG1,EPHA2,RAP1GAP,ID2,GAD1,F11,TDO2,PTS,SERPINE1,CBR1,KYNU,ADH1C,BPHL,CNDP2,DCXR,CAT,IGFBP1,ITIH4,HGFAC,HPRT…
IFNA4_16	HALLMARK_WNT_BETA_CATENIN_SIGNALING	16	0.138929	0.940111	0.509491	0.509491	AXIN2,DLL1,TP53,DVL2,CTNNB1,NOTCH1,MYC,CUL1,JAG2,KAT2A,ADAM17,AXIN2,DLL1,TP53,JAG1,CTNNB1,KAT2A,NOTCH1,DVL2,DVL2,ADAM17,NOTCH1,JAG1,HDAC2,CUL1,JAG2,JAG1,ADAM17,JAG2,JAG1,ADAM17,DKK4,DKK1,MYC,HDAC2,CTNNB1,DLL1,AXIN2,TP53,JAG1,CTNNB1,NOTCH1,KAT2A,MYC,JAG2,DVL2,ADAM17,GNAI1,DKK4,CUL1,TP53,DLL1,JAG1,AXIN2,NOTCH1,GNAI1,TP53,HDAC2,DKK4,AXIN2,ADAM17,DKK1,MYC,TP53,CTNNB1,AXIN2,ADAM17,DLL1,HDAC2,DKK4,MYC,…

## Sheet: IFNA6
Gene Set Enrichment Analysis (GSEA) of IFN ligand vs. SOMAscan proteomics correlations; using Spearman rho (Data file S8) as the ranking metric and "Hallmark" gene sets from MSigDB.
IFN ligand	Gene set	Size	ES	NES	p-value	q-value	Leading edge genes
IFNA6.5714.88	HALLMARK_MYC_TARGETS_V1	89	0.220824	3.38692	0.000128102	0.00614887	PSMA1,YWHAQ,PSMA6,PRDX4,NME1,TARDBP,PSMD7,EIF1AX,EIF4G2,NOP16,PPIA,PSMA2,CCT7,RAN,GLO1,EIF4A1,PSMA7,UBE2L3,EIF4H,TYMS,TCP1,EIF2S1,POLE3,HSPE1,ACP1,PA2G4,G3BP1,SNRPB2,PGK1,NAP1L1,CCT5,NPM1,EIF4E,CCNA2,PABPC4,RAD23B,PCBP1,HDAC2,RRM1,EEF1B2,PSMB2,LDHA,IMPDH2,KPNB1,CBX3,EIF3J,HDGF,COX5A,DUT,SET,RPS5,HSP90AB1,SNRPD2,MCM6,RPS3,HNRNPD,RANBP1,PRPS2,MAD2L1,SMARCC1,C1QBP,CANX,SNRPG,SNRPA,CUL1,SNRPD3,APEX1,…
IFNA6.5714.88	HALLMARK_APICAL_JUNCTION	99	-0.184627	-2.99013	0.00107689	0.0216481	SLC30A3,CD86,EGFR,MPZL2,CD274,TJP1,NLGN3,CDH15,CX3CL1,PLCG1,TMEM8B,ITGA2,AMIGO1,AMH,CD209,CDH11,CALB2,PTK2,MDK,EVL,JUP,MADCAM1,NRXN2,CDH6,MAPK11,BMP1,ACTN2,NLGN2,PARVA,DSC1,RRAS,RASA1,GRB7,ADAM23,MVD,DSC3,BAIAP2,SIRPA,CNTN1,INSIG1,LAMC2,SDC3,TRAF1,MSN,B4GALT1,ALOX15B,CADM2,ICAM1,CD86,MPZL2,SLC30A3,CX3CL1,TJP1,ADAM23,TMEM8B,CDH6,ITGA2,CADM2,CDH11,CALB2,AMIGO2,NEGR1,RRAS,EVL,PLCG1,BAIAP2,MAPK11,EGF…
IFNA6.5714.88	HALLMARK_MITOTIC_SPINDLE	49	0.252592	2.91773	0.001353	0.0216481	ARHGDIA,LMNB1,NEDD9,CSNK1D,OPHN1,ITSN1,NET1,CYTH2,NCK2,PLK1,ABL1,MAPRE1,ATG4B,VCL,CDC42,ARHGAP5,DYNLL2,ARF6,KLC1,KIF23,KIF22,SPTAN1,FLNA,EPB41,NDC80,EZR,BIN1,SOS1,BIRC5,NCK1,CSNK1D,LMNB1,PRC1,CYTH2,NET1,SPTAN1,ARHGDIA,NEDD9,AURKA,EPB41,DYNLL2,MAPRE1,KIF22,ABL1,EZR,CDC42,ARF6,VCL,TRIO,ITSN1,BIRC5,FLNA,NDC80,KIF23,PLK1,BIN1,SOS1,ARHGAP5,NCK2,ARHGEF2,EPB41,KIF22,GSN,PRC1,TRIO,KIF23,SMC3,TIAM1,BIN1,B…
IFNA6.5714.88	HALLMARK_PI3K_AKT_MTOR_SIGNALING	60	0.207013	2.63056	0.00464763	0.0557716	CALR,CSNK2B,ARHGDIA,TBK1,HSP90B1,RPS6KA1,HRAS,IL4,CDKN1A,PAK4,PTEN,MAPK10,SMAD2,PRKCB,FGF22,PRKAR2A,ARF1,MAP2K3,MAPK1,CFL1,MAPK9,CAB39,DUSP3,PLCB1,DDIT3,IRAK4,AKT1,YWHAB,IL2RG,FGF6,MAPK8,RAC1,RAF1,CLTC,GRB2,EIF4E,PIN1,RPS6KA3,LCK,DAPP1,UBE2N,CDKN1B,NCK1,PDK1,PTPN11,TNFRSF1A,FASLG,VAV3,TIAM1,HRAS,TBK1,IL4,HSP90B1,FGF22,ARHGDIA,CSNK2B,LCK,CAB39,CLTC,MAPK10,CDKN1A,UBE2D3,FGF6,CALR,DUSP3,RAC1,YWHAB,M…
IFNA6.5714.88	HALLMARK_APICAL_SURFACE	22	-0.300516	-2.44037	0.0130776	0.102754	CX3CL1,TMEM8B,LYPD3,ADAM10,PLAUR,EFNA5,SULF2,AKAP7,B4GALT1,PCSK9,IL2RB,EPHB4,NTNG1,MDGA1,SCUBE1,HSPB1,GAS1,GHRL,LYN,IL2RG,CX3CL1,LYPD3,EFNA5,IL2RB,TMEM8B,PLAUR,EPHB4,ADAM10,CX3CL1,GAS1,EFNA5,PLAUR,EPHB4,LYPD3,B4GALT1,MDGA1,GHRL,NTNG1,SCUBE1,AKAP7,TMEM8B,IL2RB,PCSK9,GSTM3,LYPD3,IL2RB,GAS1,TMEM8B,EFNA5,CX3CL1,EPHB4,ADAM10,IL2RG,LYN,AKAP7,PLAUR,NTNG1,CX3CL1,EFNA5,EPHB4,LYPD3,IL2RB,TMEM8B,GAS1,PLAUR,…
IFNA6.5714.88	HALLMARK_MTORC1_SIGNALING	88	0.160974	2.45594	0.014871	0.102754	CALR,ACLY,IDI1,TBK1,HSP90B1,ITGB2,SERPINH1,P4HA1,CDKN1A,GLA,PHGDH,PPIA,SHMT2,PLK1,MAP2K3,CACYBP,FKBP2,G6PD,ALDOA,QDPR,RAB1A,HMGCS1,PSAT1,UFM1,HK2,STIP1,DDIT3,NMT1,GSR,HSPE1,GOT1,GAPDH,PGK1,MTHFD2,HMGCR,SSR1,PSME3,USO1,DAPP1,LDHA,TPI1,CD9,PNP,TCEA1,TBK1,GOT1,HSP90B1,QDPR,PPA1,STIP1,AURKA,P4HA1,LDHA,GAPDH,PPIA,CANX,ALDOA,PNP,TPI1,PSME3,CDKN1A,ACLY,TXNRD1,UBE2D3,CACYBP,CALR,GSR,IDI1,G6PD,LTA4H,DHFR,…
IFNA6.5714.88	HALLMARK_EPITHELIAL_MESENCHYMAL_TRANSITION	135	-0.122335	-2.28942	0.014985	0.102754	WNT5A,PRSS2,FN1,TIMP3,FAS,TAGLN,TNC,DCN,TGFBR3,COL6A3,SNAI2,SERPINH1,SERPINE2,GJA1,CDH2,GPX7,PPIB,THBS1,ITGA5,IL32,FOXC2,TGFB1,LRP1,DKK1,CTHRC1,SPP1,TGFBI,COLGALT1,SPARC,PCOLCE,BDNF,SAT1,PMEPA1,CD59,NTM,TPM2,NT5E,INHBA,CADM1,PVR,SFRP4,CDH6,ITGA2,COL6A2,CDH11,PLAUR,LGALS1,FMOD,JUN,ECM1,LRRC15,TNFRSF12A,GPC1,COMP,BGN,SLIT2,TNC,ANPEP,IGFBP4,COL1A1,POSTN,TIMP1,CXCL12,GLIPR1,CXCL6,GAS1,MATN3,COL3A1,NO…
IFNA6.5714.88	HALLMARK_PANCREAS_BETA_CELLS	18	-0.319701	-2.3354	0.018981	0.105495	PAK3,PCSK2,VDR,SST,INS,GCK,PKLR,SCGN,SRP14,DPP4,HNF1A,IAPP,PCSK1,CHGA,ISL1,AKT3,GCG,PAK3,SCGN,CHGA,VDR,INS,SST,DPP4,IAPP,PCSK2,GCG,PCSK1,ISL1,PKLR,HNF1A,AKT3,SRP14,GCG,CHGA,PAX4,HNF1A,SST,PAK3,AKT3,PCSK2,ISL1,SCGN,CHGA,ISL1,DPP4,PCSK2,HNF1A,PKLR,IAPP,SRP14,GCG,PCSK1,VDR,AKT3,CHGA,IAPP,GCG,VDR,DPP4,PAK3,INS,PCSK1,AKT3,SCGN,ISL1,SST,PCSK2,INS,PAK3,VDR,SCGN,SST,CHGA,IAPP,PCSK1,GCG,PAX4,PKLR,DPP4,AKT…
IFNA6.5714.88	HALLMARK_IL6_JAK_STAT3_SIGNALING	68	-0.166741	-2.26293	0.021978	0.105495	CXCL10,CCL7,CXCL11,CD14,IRF1,CD44,IL18R1,LTBR,IL6,PLA2G2A,STAT1,JUN,IL3RA,A2M,IL2RA,CXCL13,IL4R,CD38,IL13RA1,CSF2RB,EBI3,HMOX1,IL17RA,PDGFC,TNFRSF12A,IL3RA,IL13RA1,CSF2RB,LTBR,IL18R1,CD14,CD38,TNFRSF1A,IFNGR1,JUN,ACVRL1,TNFRSF12A,CXCL10,IL17RA,CCL7,CD36,CSF2,CSF2RA,PDGFC,TNFRSF21,IRF1,EBI3,IL2RA,CNTFR,CSF3R,IL4R,CD44,A2M,TNFRSF1B,IL1R1,CXCL9,TNFRSF1A,PDGFC,REG1A,TNFRSF1B,IFNGR1,IL3RA,IL17RA,LTBR,…
IFNA6.5714.88	HALLMARK_BILE_ACID_METABOLISM	30	0.247134	2.267	0.021978	0.105495	ISOC1,IDI1,SOD1,RBP1,NR1H4,BCAR3,NUDT12,SERPINA6,GNMT,CROT,GCLM,MLYCD,GSTK1,PEX26,LCK,HAO1,AKR1D1,PFKM,PECR,HSD17B11,SLC27A2,PRDX5,BCAR3,SOD1,NR1H4,GCLM,PECR,LCK,RBP1,IDI1,PFKM,HSD17B11,PRDX5,GNMT,CAT,MLYCD,PEX26,NR3C2,ALDH1A1,SERPINA6,GSTK1,ISOC1,NUDT12,AKR1D1,SULT1B1,CROT,NR3C2,ALDH1A1,SERPINA6,PFKM,CAT,PECR,BCAR3,SOD1,GCLM,AKR1D1,LCK,HAO1,GNMT,GC,APOA1,BMP6,MLYCD,LCK,PECR,HSD17B11,SOD1,RBP1,GC…
IFNA6.5714.88	HALLMARK_E2F_TARGETS	69	0.156781	2.12935	0.02997	0.130778	KPNA2,ATAD2,TP53,RRM2,CCNB2,TMPO,CDKN2C,CBX5,RACGAP1,TFRC,HMGA1,TIMELESS,SYNCRIP,AURKB,HMGB2,CDKN3,TRA2B,ASF1A,SMC3,PMS2,CDC25B,UBE2S,CDC25A,MYC,HMGB3,BARD1,PPM1D,PCNA,XRCC6,DCK,DCTPP1,ILF3,PRPS1,AURKA,SSRP1,UBE2T,RPA2,PSIP1,PTTG1,RAD1,CKS1B,TK1,STMN1,MAD2L1,PAICS,RANBP1,HNRNPD,MCM6,DUT,LMNB1,PRDX4,CTCF,AURKA,PPM1D,SSRP1,NME1,CDKN1A,RAN,KIF22,PMS2,UBE2T,DUT,CHEK2,CHEK1,RPA2,HNRNPD,PCNA,PTTG1,BIRC…
IFNA6.5714.88	HALLMARK_COMPLEMENT	121	-0.1201	-2.14841	0.032967	0.131868	C1QC,C2,C3,IRF1,GZMB,CTSO,CFB,HSPA1A,IL6,CTSS,GNGT2,ANXA5,GZMA,C9,CP,CLU,MMP14,F5,KCNIP3,SCG3,LAP3,TFPI2,CTSD,ITIH1,CTSH,IRF2,HNF4A,C4BPB,PLAUR,TMPRSS6,DUSP6,FCN1,SPOCK2,CA2,PSMB9,ACTN2,SERPINA1,F7,ERAP2,CTSC,GCA,SERPING1,CPQ,KYNU,S100A9,CR2,SERPINE1,LGMN,TIMP1,GNAI3,CFH,CD59,CXCL1,CTSV,LTA4H,S100A12,ATOX1,MMP8,PREP,PCSK9,MMP13,USP15,USP14,GMFB,S100A13,APOBEC3G,PIK3CG,CD40LG,CD55,LGALS3,F2,PRDM4,…
IFNA6.5714.88	HALLMARK_REACTIVE_OXYGEN_SPECIES_PATHWAY	24	0.260788	2.17244	0.035964	0.13279	SOD1,PRDX4,PRNP,HMOX2,CDKN2D,G6PD,GCLM,PDLIM1,GSR,MSRA,GLRX2,PRDX6,PRDX1,SOD2,TXN,SRXN1,TXNRD1,ATOX1,PRNP,SOD1,PRDX4,GCLM,PRDX6,HMOX2,TXNRD1,GSR,G6PD,CAT,FTL,SRXN1,CDKN2D,GLRX2,PDLIM1,GLRX,TXN,SOD2,PRDX1,PRDX6,CAT,MPO,MSRA,SOD1,PRDX1,GCLM,TXN,SOD2,TXNRD1,G6PD,HMOX2,GSR,CDKN2D,GLRX,MPO,PRNP,PRDX4,HMOX2,SOD1,FTL,TXNRD1,CAT,PRDX6,GLRX,SRXN1,TXN,GLRX2,NQO1,SOD2,PDLIM1,GSR,PRNP,PRDX4,SOD1,SRXN1,HMOX2,…
IFNA6.5714.88	HALLMARK_G2M_CHECKPOINT	66	0.154828	2.06138	0.038961	0.133581	KPNA2,PBK,CCNB2,TMPO,CDKN2C,RACGAP1,HMGA1,SAP30,PRC1,NOTCH2,SYNCRIP,EWSR1,AURKB,CDKN3,TRA2B,ODC1,CBX1,HIF1A,CDC25B,UBE2S,CDC25A,MYC,EFNA5,HMGB3,BARD1,HSPA8,NCL,ILF3,AURKA,CUL1,RBL1,CUL3,RPA2,PTTG1,CKS1B,BUB1,STMN1,SMARCC1,MAD2L1,HNRNPD,MCM6,EGF,TOP1,NUP98,BIRC5,CDKN1B,KPNB1,NDC80,RAD23B,CTCF,CCNA2,KIF22,KIF23,TGFB1,LMNB1,PRC1,YTHDC1,EGF,CCNA2,CTCF,MAPK14,AURKA,PURA,KIF22,ABL1,CHEK1,RPA2,HNRNPD,RB…
IFNA6.5714.88	HALLMARK_TGF_BETA_SIGNALING	25	0.223889	1.89606	0.0759241	0.233766	BCAR3,BMPR2,THBS1,TGFB1,SMURF1,SMAD3,PMEPA1,RAB31,LEFTY2,RHOA,SKIL,NOG,SMAD1,TGFB1,BCAR3,THBS1,SMURF1,RHOA,PMEPA1,BMPR2,BMP2,UBE2D3,ID2,SERPINE1,SKIL,NOG,SMAD3,RAB31,SMURF2,CTNNB1,IFNGR2,CDH1,LEFTY2,TJP1,ID1,FURIN,ENG,SMAD1,NOG,SERPINE1,BMP2,BMP2,TGFB1,FURIN,ID2,IFNGR2,THBS1,PMEPA1,BMPR2,UBE2D3,SERPINE1,TGFB1,ID2,UBE2D3,SMURF1,THBS1,BCAR3,PMEPA1,BMPR2,BMP2,SERPINE1,CTNNB1,NOG,BMPR2,THBS1,BCAR3,PM…
IFNA6.5714.88	HALLMARK_INTERFERON_ALPHA_RESPONSE	35	0.18737	1.84298	0.0779221	0.233766	CXCL10,GBP2,IFIT3,ISG15,MX1,DHX58,CXCL11,OAS1,IRF1,B2M,LGALS3BP,IFIT2,RTP4,TXNIP,CD74,LAP3,NMI,IL4R,IRF2,PSMA3,SELL,PSMB9,UBE2L6,PSME2,CASP8,PSME1,IFIT2,CD74,GBP2,CXCL10,TXNIP,SELL,B2M,IRF1,IL4R,DHX58,PSMB9,LGALS3BP,CASP8,ISG15,OAS1,RTP4,IL15,BST2,CXCL11,IRF2,UBE2L6,PSMA3,IFIT3,MX1,LAP3,IRF2,IRF1,PSME1,ISG15,LGALS3BP,PSME2,MX1,IRF9,LAP3,OAS1,DHX58,CD74,NMI,CNP,UBE2L6,RTP4,LGALS3BP,CXCL11,CXCL10,O…
IFNA6.5714.88	HALLMARK_PEROXISOME	38	-0.174203	-1.82148	0.0859141	0.242581	ISOC1,IDI1,SOD1,HRAS,YWHAH,ECI2,SERPINA6,PEX14,CRAT,CEL,IDE,BCL10,ACAA1,MSH2,MLYCD,GSTK1,FIS1,DLG4,ACOT8,VPS4B,CTBP1,FABP6,HSD17B11,SLC27A2,CADM1,PRDX1,PEX5,SOD2,PRDX5,SMARCC1,HRAS,SOD1,CEL,FABP6,IDE,IDI1,ECI2,HSD17B11,YWHAH,PRDX5,CAT,MLYCD,MSH2,ALDH1A1,SERPINA6,GSTK1,BCL10,ISOC1,CRAT,CTBP1,FIS1,SOD2,DLG4,PRDX1,VPS4B,PEX5,ACOT8,ACAA1,PEX14,ERCC1,CRABP1,MSH2,HSD17B11,SULT2B1,CRABP2,PEX5,IDI1,FIS1,…
IFNA6.5714.88	HALLMARK_HEDGEHOG_SIGNALING	17	-0.251419	-1.78818	0.0969031	0.258408	VLDLR,NRCAM,ETS2,DPYSL2,VEGFA,RASA1,CRMP1,VLDLR,UNC5C,L1CAM,DPYSL2,ACHE,CNTFR,SHH,ETS2,NRCAM,RASA1,NRCAM,PLG,NRP2,RASA1,DPYSL2,OPHN1,CRMP1,ETS2,UNC5C,L1CAM,SHH,SLIT1,VEGFA,CNTFR,NRP1,ACHE,CNTFR,L1CAM,OPHN1,RASA1,ETS2,UNC5C,VLDLR,NRP1,SHH,UNC5C,VEGFA,L1CAM,CNTFR,VLDLR,ETS2,ACHE,SHH,NRCAM,VEGFA,VLDLR,L1CAM,DPYSL2,RASA1,ACHE,UNC5C,SHH,SLIT1,CRMP1,ETS2,CNTFR,SHH,VEGFA,NRCAM,VLDLR,RASA1,ETS2,ACHE,L1CA…
IFNA6.5714.88	HALLMARK_INTERFERON_GAMMA_RESPONSE	96	0.106753	1.68882	0.10989	0.271728	CXCL10,CCL7,IFIT3,IDO1,ISG15,MX1,DHX58,CXCL11,IRF1,CFB,CD86,GCH1,SAMHD1,B2M,LGALS3BP,IL10RA,TNFAIP6,IFIT2,CD274,IL6,RTP4,DDX58,GZMA,STAT1,SECTM1,NFKBIA,GBP6,TXNIP,IL18BP,CD74,LAP3,HLA-G,NMI,IL4R,CD38,FGL2,ITGB7,IRF2,CSF2RB,CCL5,TNFSF10,PIM1,XCL1,SELP,IRF4,FCGR1A,IRF9,PSMA2,IL15RA,PSME1,PNP,UPP1,PSME2,CDKN1A,PTGS2,C1S,CXCL9,SOCS3,STAT1,BPGM,SLAMF7,FAS,PTPN6,NAMPT,PTPN1,NMI,SRI,CCL2,VAMP8,RIPK2,DDX…
IFNA6.5714.88	HALLMARK_KRAS_SIGNALING_UP	95	-0.106203	-1.69211	0.114885	0.271728	CXCL10,EPHB2,CFB,IL10RA,MPZL2,CD37,CTSS,RETN,GNG11,INHBA,SCG5,G0S2,PRDM1,ITGA2,LAT2,PLAU,SNAP25,IGFBP3,LCP1,SCG3,ANXA10,CLEC4A,CPE,PDCD1LG2,GLRX,NGF,JUP,PLAUR,DUSP6,PTPRR,ENG,CA2,BIRC3,TOR1AIP2,TNNT2,IL1RL2,CSF2,USH1C,TNFRSF1B,HBEGF,MAP4K1,CFH,BPGM,SPARCL1,FGF9,WNT7A,TRAF1,ID2,PCSK1N,ACE,FLT4,ARG1,CSF2RA,PRDM1,MPZL2,ENG,PDCD1LG2,IL10RA,PLAU,INHBA,CTSS,SCG5,CLEC4A,EPHB2,ANXA10,ITGA2,CD37,ACE,PLAUR…
IFNA6.5714.88	HALLMARK_WNT_BETA_CATENIN_SIGNALING	16	0.248571	1.73167	0.118881	0.271728	AXIN2,DLL1,TP53,DVL2,CTNNB1,NOTCH1,MYC,CUL1,JAG2,KAT2A,ADAM17,AXIN2,DLL1,TP53,JAG1,CTNNB1,KAT2A,NOTCH1,DVL2,DVL2,ADAM17,NOTCH1,JAG1,HDAC2,CUL1,JAG2,JAG1,ADAM17,JAG2,JAG1,ADAM17,DKK4,DKK1,MYC,HDAC2,CTNNB1,DLL1,AXIN2,TP53,JAG1,CTNNB1,NOTCH1,KAT2A,MYC,JAG2,DVL2,ADAM17,GNAI1,DKK4,CUL1,TP53,DLL1,JAG1,AXIN2,NOTCH1,GNAI1,TP53,HDAC2,DKK4,AXIN2,ADAM17,DKK1,MYC,TP53,CTNNB1,AXIN2,ADAM17,DLL1,HDAC2,DKK4,MYC,…
IFNA6.5714.88	HALLMARK_UNFOLDED_PROTEIN_RESPONSE	38	-0.151037	-1.57925	0.156843	0.342203	CALR,EXOSC1,FKBP14,HSP90B1,ARFGAP1,SLC30A5,LSM1,PDIA6,YWHAZ,SHC1,EIF4A1,PSAT1,EIF2S1,EDC4,EIF4A2,DNAJA4,PDIA5,MTHFD2,SSR1,NPM1,EIF4E,HSP90B1,EXOSC1,VEGFA,ARFGAP1,CALR,YWHAZ,NPM1,PDIA6,EIF4A3,EDC4,FKBP14,EIF4A1,SHC1,PSAT1,CCL2,DNAJA4,EIF4A2,CEBPG,CKS1B,EIF2S1,SLC30A5,PDIA5,SSR1,DDIT4,STC2,LSM1,MTHFD2,BAG3,DCP1A,IGFBP1,STC2,DNAJB9,LSM4,PAIP1,ARFGAP1,SLC30A5,LSM1,ATF6,VEGFA,FKBP14,SHC1,HSPA9,EDC4,CC…
IFNA6.5714.88	HALLMARK_FATTY_ACID_METABOLISM	84	-0.100226	-1.4896	0.185814	0.350546	CD1D,IDI1,HMGCS2,GCDH,ECHS1,YWHAH,METAP1,ECI2,HIBCH,HADH,CRAT,CEL,ACAT2,GPD1,HSD17B10,ACAA1,ALDOA,HMGCS1,CBR3,RAP1GDS1,ACADVL,MLYCD,DECR1,UROS,FASN,ERP29,MDH2,RDH16,UGDH,ACADM,MCEE,CRYZ,MIF,CD36,GSTZ1,ENO2,SMS,DLD,ACOT8,CA4,LDHA,GRHPR,FABP1,PRDX6,HSD17B7,ADSL,HPGD,ALDH3A1,BLVRA,HSD17B11,ADH7,BMPR1B,ACADS,CPOX,LGALS1,FABP2,CA6,CA4,ODC1,NSDHL,ACADL,FABP1,GAPDHS,CD36,G0S2,GLUL,ENO3,S100A10,HSPH1,RDH…
IFNA6.5714.88	HALLMARK_UV_RESPONSE_DN	55	-0.121396	-1.49629	0.187812	0.350546	APBB2,TFPI,TGFBR3,SNAI2,NRP1,MMP16,GCNT1,GJA1,CDON,IGF1R,PRKCA,PTEN,PEX14,MAPK14,YTHDC1,CELF2,NR1D2,SMAD3,DDAH1,BDNF,SPOP,F3,NEK7,PIAS3,MAGI2,PHF3,NFKB1,AKT3,FYN,ID1,CDKN1B,ANXA4,EFEMP1,IGFBP5,SRI,FBLN5,PDGFRB,GCNT1,GJA1,BDNF,YTHDC1,APBB2,CELF2,TFPI,MAPK14,SNAI2,MMP16,TGFBR2,ERBB2,NRP1,PHF3,SERPINE1,NR1D2,SRI,SMAD3,ANXA4,FBLN5,PTEN,PIAS3,MYC,IGFBP5,NEK7,SPOP,PRKCA,RGS4,TGFBR3,RND3,AKT3,MET,FYN,IN…
IFNA6.5714.88	HALLMARK_P53_PATHWAY	74	0.103156	1.4509	0.188811	0.350546	FAS,STOM,HRAS,INHBB,TRAF4,TP63,UPP1,GPX2,CDKN1A,TAX1BP3,CTSF,TGFB1,MAPKAPK3,SAT1,LDHB,IER3,APP,KLF4,WWP1,ISCU,LIF,DDIT3,PDGFA,KLK8,SPHK1,FOXO3,HEXIM1,DEF6,FAM162A,PMM1,GM2A,STOM,INHBB,APP,TGFB1,TRAF4,HRAS,KLF4,JAG2,LIF,ISCU,SAT1,LDHB,PDGFA,PPM1D,AK1,UPP1,CDKN1A,BMP2,CLCA2,TAX1BP3,FOXO3,IER3,PCNA,CTSF,FAS,HEXIM1,DDIT3,PMM1,VAMP8,WWP1,FAM162A,HINT1,ACVR1B,HBEGF,DEF6,TPRKB,MAPKAPK3,DCXR,S100A4,SPHK1…
IFNA6.5714.88	HALLMARK_CHOLESTEROL_HOMEOSTASIS	32	-0.155699	-1.50097	0.190809	0.350546	ANXA5,CLU,ANTXR2,CTNNB1,ANXA13,LDLR,PLAUR,GUSB,TNFRSF12A,ADH4,MVD,S100A11,ETHE1,CBS,LGMN,ANTXR2,JAG1,PLAUR,TNFRSF12A,NSDHL,S100A11,CTNNB1,CBS,ANXA5,ANXA13,ALCAM,ETHE1,CD9,GUSB,ADH4,MVD,CLU,HSD17B7,LDLR,ALDOC,CBS,CLU,MVK,GUSB,JAG1,ANXA13,ACAT2,ANTXR2,HMGCS1,LGALS3,LGMN,MVD,ANXA5,LDLR,ADH4,SEMA3B,NSDHL,S100A11,IDI1,ALDOC,ANTXR2,ALCAM,GNAI1,CD9,CBS,ANXA13,HMGCS1,MVD,HSD17B7,ACAT2,PMVK,ANXA5,MVK,FASN…
IFNA6.5714.88	HALLMARK_ADIPOGENESIS	69	-0.106138	-1.44528	0.204795	0.350546	ACLY,ANGPTL4,STOM,SOD1,MRAP,APLP2,MAP4K3,FAH,ECHS1,CMPK1,NDUFA5,HIBCH,ITSN1,PEX14,HADH,CRAT,AIFM1,VEGFB,ALDOA,QDPR,AK2,CS,G3BP2,DECR1,NMT1,ARAF,GRPEL1,MDH2,TALDO1,ACADM,OMD,CD36,UBC,POR,DLD,ENPP2,FABP4,ADIPOQ,DDT,ANGPT1,ESRRA,TKT,PFKFB3,IFNGR1,RMDN3,DNAJC15,TANK,CMBL,COL15A1,LIFR,APOE,STOM,APLP2,ANGPTL4,SOD1,MRAP,RMDN3,QDPR,NDUFA5,VEGFB,ALDOA,TKT,CMPK1,ACLY,DNAJC15,DLD,NMT1,ANGPT1,CAT,ITSN1,G3BP2…
IFNA6.5714.88	HALLMARK_HYPOXIA	98	0.0891281	1.42185	0.205794	0.350546	STC1,NAGK,UGP2,EGFR,AK4,IL6,SULT2B1,PGM1,VLDLR,CP,ENO3,GPC4,HK1,GPC3,GAPDHS,NCAN,IGFBP3,SAP30,JUN,PCK1,GAA,GLRX,ADM,PLAUR,VEGFA,CHST3,HMOX1,ANXA2,S100A4,PGAM2,GCK,IGFBP1,STC2,DDIT4,PAM,CSRP2,GPI,MXI1,VHL,PKLR,SERPINE1,TPST2,TGFB3,B3GALT6,GCNT2,ANGPTL4,PIM1,BCL2,P4HA2,CA12,P4HA1,LDHA,GAPDH,ALDOA,TPI1,CDKN1A,LDHC,VEGFA,JMJD6,PDGFB,DCN,GCK,HDLBP,PGF,MXI1,TPST2,PGM2,PPARGC1A,PRDX5,ALDOC,FOXO3,BNIP3L,…
IFNA6.5714.88	HALLMARK_ALLOGRAFT_REJECTION	123	0.0817949	1.42685	0.211788	0.350546	CCL7,GBP2,C2,GZMB,IL12B,CD86,EGFR,B2M,CD8A,ZAP70,IL6,CD8B,CTSS,CD3E,CCL19,GZMA,IL10,STAT1,INHBA,UBE2D1,CD96,TLR1,CAPG,CRTAM,IL18,CD74,CFP,HLA-G,IL2RA,CD80,CCL22,APBB1,IL27RA,CXCL13,IL16,CCL5,INHBB,ITGAL,GCNT1,TRAT1,TGFB1,IL4,IL13,LIF,IL1B,CD4,PF4,TGFB2,IRF4,CD79A,MMP9,STAB1,IL11,IL12RB1,EREG,CXCL9,CD3G,CD3E,SIT1,NCR1,ACHE,GCNT1,IFNGR1,CD7,IL12B,KRT1,ACVR2A,GALNT1,CRTAM,FASLG,CCL22,IFNGR2,CCL19,ZA…
IFNA6.5714.88	HALLMARK_TNFA_SIGNALING_VIA_NFKB	94	0.0845212	1.32313	0.254745	0.407592	CXCL10,CXCL11,IRF1,IL12B,GCH1,CD44,TNFAIP6,IFIT2,IL6,RCAN1,DDX58,INHBA,G0S2,RELB,BTG2,SQSTM1,PLAU,NFKBIA,DUSP4,IL18,CXCL6,BCL6,JUN,CD80,ETS2,TNFSF9,LDLR,B4GALT5,PLAUR,VEGFA,CCL2,BIRC3,MYC,KYNU,IFNGR2,SERPINE1,CSF2,SERPINB8,HBEGF,RHOB,GEM,CXCL1,CD69,TRAF1,TNF,ID2,NAMPT,B4GALT1,CD83,CCL5,BCL2A1,KLF4,SPSB1,LIF,EDN1,SAT1,IL1B,IL15RA,NR4A1,IL7R,PMEPA1,CDKN1A,VEGFA,PTGS2,BMP2,CCL20,SOCS3,BIRC2,TNFAIP8,…
IFNA6.5714.88	HALLMARK_MYOGENESIS	84	0.087206	1.29765	0.266733	0.413006	AGRN,COX6A2,TPM2,COL1A1,NQO1,CLU,ENO3,CFD,PLXNB2,EPHB3,DES,MYL3,ERBB3,IGFBP3,CKMT2,FHL1,IGF1,COL6A2,GAA,GSN,TNNI2,FGF2,MYOM2,HRC,NOTCH1,CAV3,IGFBP7,ACTN2,PGAM2,STC2,COL3A1,GAA,DES,TPM2,CFD,NQO1,COL6A2,ERBB3,COX6A2,EPHB3,IGFBP7,FHL1,IGF1,COL1A1,CD36,CSRP3,CKMT2,COL15A1,HRC,ACHE,GSN,COL3A1,MB,ENO3,FABP3,MYL3,MYOM2,COL6A3,NOTCH1,MYL6B,SORBS3,PLXNB2,MAPRE3,IGFBP3,AGRN,PGAM2,CLU,ACTN2,TNNI2,ITGB5,FLII…
IFNA6.5714.88	HALLMARK_UV_RESPONSE_UP	68	-0.0929237	-1.26112	0.284715	0.416916	MGAT1,GGH,RPN1,IRF1,GCH1,IL6,NPTX2,RET,SPR,NPTXR,HSPA13,BTG2,TYRO3,MMP14,SQSTM1,CREG1,FURIN,NFKBIA,TFRC,CCK,C4BPB,FEN1,HMOX1,BCL2L11,CDKN2B,CA2,PTPRD,FGF18,UROD,TST,CEBPG,CDC34,PPT1,NAT1,RHOB,APOM,CTSV,ICAM1,CNP,OLFM1,SOD2,BMP2,DNAJB1,PPP1R2,C4BPB,TYRO3,CDKN2B,NFKBIA,SPR,PTPRD,MGAT1,HSPA13,NPTXR,CCK,BTG2,NTRK3,RET,FEN1,IRF1,CDC34,OLFM1,CTSV,APOM,GGH,RPN1,IL6,CREG1,IL6ST,MMP14,TST,ACAA1,ICAM1,SQST…
IFNA6.5714.88	HALLMARK_COAGULATION	100	0.0773309	1.24861	0.293706	0.416916	GP1BA,APOC1,PROS1,FN1,F8,TIMP3,HMGCS2,PEF1,MMP9,F9,F13B,F10,APOC3,MMP7,CAPN2,PROC,ARF4,CRIP2,CPB2,THBS1,C1S,LRP1,SPARC,GDA,MMP2,LEFTY2,PLG,ISCU,MSRB2,PECAM1,F3,ANG,SIRT2,KLK8,PLEK,HRG,PF4,PDGFB,CTSB,TIMP3,PROC,F9,THBS1,SPARC,ISCU,GDA,PF4,MMP9,PROS1,GP1BA,FGG,PLG,PECAM1,CPB2,MMP1,F8,PDGFB,C1S,CAPN2,F10,RAC1,ANG,LTA4H,LGMN,PEF1,PLEK,F11,SERPINE1,FN1,MST1,MSRB2,CFI,SERPINA1,S100A13,F13B,SERPINC1,ARF…
IFNA6.5714.88	HALLMARK_ESTROGEN_RESPONSE_EARLY	61	-0.0957843	-1.24532	0.298701	0.416916	DYNLT3,TFF1,INHBB,BCL2,GJA1,ARL3,IGF1R,ALDH3B1,GLA,NBL1,KLF4,RAB31,PDZK1,IL6ST,FASN,CA12,TFF3,AREG,PPIF,KRT19,FKBP4,SEMA3B,MAPT,JAK2,INHBB,GJA1,KLF4,BCL2,SEMA3B,PDZK1,MAPT,CA12,DYNLT3,AREG,ALDH3B1,NXT1,MPPED2,KRT19,TGM2,BLVRB,ARL3,FKBP4,TFF1,RAB31,BAG1,FASN,MYC,IL17RB,GLA,STC2,TIAM1,PGR,SFN,JAK2,LRIG1,KRT18,B4GALT1,PPIF,GFRA1,WWC1,MREG,OLFML3,LAD1,ANXA9,NBL1,TFF3,IL6ST,MSMB,CANT1,SLC27A2,CD44,OLF…
IFNA6.5714.88	HALLMARK_ANGIOGENESIS	25	-0.143352	-1.24446	0.310689	0.416916	APOH,NRP1,JAG1,SPP1,APP,LRPAP1,PGLYRP1,PDGFA,PF4,FGFR1,LUM,SERPINA5,APP,JAG2,PF4,PDGFA,VEGFA,NRP1,FSTL1,PGLYRP1,S100A4,PTK2,APOH,SPP1,LRPAP1,VCAN,SERPINA5,FGFR1,STC1,LUM,PRG2,COL3A1,TNFRSF21,CXCL6,TIMP1,POSTN,SPP1,CXCL6,POSTN,TIMP1,PRG2,VCAN,LUM,NRP1,FGFR1,VEGFA,STC1,APOH,LRPAP1,PDGFA,FSTL1,JAG2,TNFRSF21,COL3A1,JAG2,JAG1,STC1,COL3A1,APP,VEGFA,PF4,S100A4,CXCL6,FSTL1,LRPAP1,PDGFA,SPP1,PTK2,PGLYRP1,…
IFNA6.5714.88	HALLMARK_SPERMATOGENESIS	44	0.11237	1.23551	0.312687	0.416916	TNNI3,TCP11,SCG5,CCNB2,GAPDHS,CAMK4,SCG3,ADCYAP1,TOPBP1,CDKN3,NEFH,DDX25,YBX2,TSSK2,MLF1,HBZ,AURKA,GAD1,HSPA1L,PCSK1N,ACE,BUB1,CFTR,CCNA1,ADCYAP1,ACRV1,POMC,GAD1,CHFR,PGK2,AURKA,PEBP1,IL12RB2,IDE,LDHC,CSNK2A2,CRISP2,HBZ,GAPDHS,PEBP1,POMC,YBX2,SCG3,IL12RB2,IDE,TSN,CHFR,JAM3,CAMK4,CDKN3,LDHC,AGFG1,GSTM3,GAD1,TSSK2,TALDO1,AURKA,MLF1,CCNA1,ART3,PCSK1N,CFTR,BRAF,DDX25,ZPBP,TOPBP1,PGK2,PRKAR2A,ADCYAP1,…
IFNA6.5714.88	HALLMARK_OXIDATIVE_PHOSPHORYLATION	46	-0.105598	-1.20019	0.328671	0.426384	NDUFB8,BDH2,ALDH6A1,ECHS1,NDUFA5,FXN,MRPL34,ACAT1,PDHX,AIFM1,LDHB,HSD17B10,ACAA1,COX7A2L,ISCU,CS,ACADVL,DECR1,GRPEL1,MDH2,ACADM,CYB5R3,CYB5A,POR,COX5B,DLD,LDHA,MRPL34,ISCU,NDUFA5,LDHB,LDHA,NDUFB8,MDH1,BDH2,FXN,DLD,MTX2,ACADVL,COX5B,HSD17B10,ECHS1,COX5A,ALDH6A1,GRPEL1,PDHX,AIFM1,ACADM,DECR1,GPI,SURF1,CS,POR,ACAT1,MDH2,FH,ACADSB,NDUFV2,CYB5A,ACAA1,COX7A2L,TIMM50,CYB5R3,COX6C,HTRA2,NDUFS4,HSPA9,ATP1…
IFNA6.5714.88	HALLMARK_IL2_STAT5_SIGNALING	98	0.071931	1.14751	0.355644	0.449235	CXCL10,COL6A1,CD86,CD48,CD44,IL10RA,IL18R1,TNFRSF18,MUC1,LRIG1,ADAM19,NT5E,IL10,ECM1,ENO3,CTLA4,POU2F1,FURIN,CAPG,IL3RA,ITIH5,IL2RA,PENK,IL4R,FGL2,CD79B,BCL2L1,ODC1,IL1RL1,GABARAPL1,SELL,AGER,CA2,CDCP1,APLP1,CD86,TNFRSF18,IL3RA,IL2RB,NT5E,CTLA4,PENK,IL10RA,CD48,IL18R1,CD79B,ITIH5,IFNGR1,ADAM19,ECM1,BCL2L1,CXCL10,MUC1,POU2F1,ODC1,CDCP1,IL10,COL6A1,SELL,CSF2,TNFRSF21,IL2RA,NDRG1,IGF1R,IL4R,CTSZ,CD4…
IFNA6.5714.88	HALLMARK_ESTROGEN_RESPONSE_LATE	78	0.0795112	1.14539	0.367632	0.450749	PRLR,DYNLT3,TFF1,HMGCS2,SERPINA3,CKB,BCL2,ARL3,ALDH3B1,GLA,BATF,CCNA1,NMU,LTF,FGFR3,NBL1,KLF4,RAB31,PDZK1,IL6ST,NAB2,CA12,TSTA3,TFF3,AREG,PPIF,UGDH,KRT19,SERPINA5,HOMER2,FKBP4,SEMA3B,MAPT,JAK2,PTPN6,BATF,CKB,PRLR,NMU,KLF4,CCNA1,BCL2,FGFR3,SERPINA3,SEMA3B,NAB2,PDZK1,MAPT,CA12,DYNLT3,DCXR,MYB,HPRT1,SERPINA5,BAG1,CD44,ALDH3B1,IL6ST,IMPA2,BLVRB,PDCD4,RET,SORD,TIAM1,GAL,AREG,NAB2,BCL2,AGR2,NMU,HMGCS2,…
IFNA6.5714.88	HALLMARK_XENOBIOTIC_METABOLISM	99	0.0707478	1.13742	0.375624	0.450749	PROS1,FAS,GCNT2,GSTM4,REG1A,GSTO1,F10,ANGPTL3,FAH,SPINT2,RBP4,UPP1,PC,SERPINA6,GNMT,TGFB2,ADH5,SHMT2,DDC,PTGR1,PGRMC1,ARPP19,PLG,CROT,GCKR,NMT1,MTHFD1,GSR,HRG,AKR1C3,UGDH,ACP1,FBLN1,ASL,PMM1,GSS,CD36,PGD,CYB5A,POR,COMT,DDT,FABP1,FBP1,GSTA3,LONP1,ALDH3A1,TNFRSF1A,PTGDS,BLVRB,IL1R1,APOE,XDH,ARG1,EPHA2,RAP1GAP,ID2,GAD1,F11,TDO2,PTS,SERPINE1,CBR1,KYNU,ADH1C,BPHL,CNDP2,DCXR,CAT,IGFBP1,ITIH4,HGFAC,HPRT…
IFNA6.5714.88	HALLMARK_HEME_METABOLISM	65	0.0798216	1.05793	0.423576	0.485914	HTATIP2,BSG,KEL,ALDH6A1,ACP5,PC,ICAM4,MAP2K3,KAT2B,PGLS,GCLM,UROS,HAGH,NEK7,FOXO3,CTSB,P4HA2,BNIP3L,HBQ1,EPB41,FOXJ2,CTSE,NFE2L1,TCEA1,CLIC2,TOP1,CA1,HDGF,BLVRA,MARK3,TNRC6B,IGSF3,BLVRB,SDCBP,RAD23A,SNCA,ELL2,USP15,BCAM,RAP1GAP,BPGM,HMBS,MINPP1,ALAD,HBZ,PSMD9,HEBP1,HTRA2,MXI1,CAST,LRP10,UROD,CAT,ACP5,BSG,P4HA2,KEL,PGLS,GCLM,EPB41,ICAM4,HTATIP2,KAT2B,BLVRA,UROS,MXI1,HDGF,CA1,FOXO3,HBZ,CAT,MAP2K3,T…
IFNA6.5714.88	HALLMARK_GLYCOLYSIS	102	0.0636991	1.03686	0.436563	0.485914	ANGPTL4,SOD1,ALDOB,NANP,GALK1,DCN,FUT8,LCT,CHST4,CHST1,P4HA1,PC,EFNA3,B4GALT7,TGFBI,PPIA,IER3,ARPP19,DSC2,G6PD,ALDOA,PKP2,PMM2,CHST6,HK2,PGLS,ANG,CHST2,TSTA3,TFF3,MDH2,TALDO1,P4HA2,HDLBP,GOT1,FKBP4,HOMER1,PGK1,FAM162A,B4GALT2,MIF,VCAN,LDHC,CYB5A,ENO2,RPE,DLD,LDHA,TPI1,NANP,ANGPTL4,SOD1,GOT1,FUT8,P4HA2,PGLS,AURKA,P4HA1,LDHA,PPIA,CHST4,PYGL,ALDOA,TPI1,LDHC,VEGFA,MDH1,DCN,TSTA3,CHST6,CHST1,AKR1A1,AR…
IFNA6.5714.88	HALLMARK_ANDROGEN_RESPONSE	44	-0.0921957	-1.03092	0.444555	0.485914	AZGP1,IDI1,ADAMTS1,RAB4A,PTK2B,SAT1,PMEPA1,VAPA,ALDH1A3,HMGCS1,ADRM1,ACTN1,MYL12A,GSR,UAP1,AKT1,KRT19,PA2G4,HOMER2,HMGCR,DBI,LMAN1,RPS6KA3,SMS,TNFAIP8,HPGD,UBE2J1,LIFR,ELL2,UBE2I,B4GALT1,SPDEF,NDRG1,HSD17B14,INSIG1,GNAI3,ALDH1A3,SAT1,ADAMTS1,PMEPA1,HPGD,PTK2B,GSR,IDI1,TNFAIP8,ADRM1,DBI,KRT19,ACTN1,MYL12A,AZGP1,UAP1,RAB4A,KLK3,AKT1,RPS6KA3,HMGCS1,HMGCR,XRCC6,SPDEF,UBE2I,UBE2J1,VAPA,SORD,B4GALT1,HO…
IFNA6.5714.88	HALLMARK_DNA_REPAIR	50	0.0875554	1.02312	0.446553	0.485914	RAD51,TAF10,TP53,VPS28,POLR1C,BOLA2,PRIM1,POLH,ERCC1,CANT1,FEN1,ZWINT,SURF1,HPRT1,RRM2B,TARBP2,PCNA,STX3,SSRP1,GMPR2,RPA2,BCAM,SDCBP,DUT,EIF1B,MPG,ELL,AK1,PNP,IMPDH2,GUK1,NUDT9,TK2,SRSF6,APRT,TSG101,ADRM1,TYMS,EDF1,NME4,NT5C,RALA,POLD4,POLR2J,NT5C3A,TMED2,CETN2,POLR2K,ITPA,NUDT9,IMPDH2,SRSF6,PNP,AK1,SSRP1,NME1,RALA,CETN2,ADRM1,HPRT1,DUT,RPA2,MPG,POLR2J,PCNA,NT5C3A,APRT,GUK1,NME4,BOLA2,TARBP2,TSG1…
IFNA6.5714.88	HALLMARK_INFLAMMATORY_RESPONSE	106	-0.0587613	-0.986402	0.455544	0.485914	CXCL10,CCL7,CXCL11,CD14,IRF1,IL12B,GCH1,CD48,IL10RA,IL18R1,TNFAIP6,OSM,IL6,RTP4,IL10,CX3CL1,INHBA,BTG2,TLR1,MMP14,GPC3,NFKBIA,MET,IL18,CXCL6,MARCO,CCL22,NMI,TNFSF9,IL4R,ROS1,LDLR,ADM,EBI3,PLAUR,ACVR2A,CCL2,SELL,PVR,CXCL8,HIF1A,CX3CL1,IL2RB,IL12B,IL10RA,CD48,INHBA,NFKBIA,IL18R1,OSM,ROS1,CD14,TLR1,PVR,TNFAIP6,ADM,PLAUR,GPC3,MSR1,CXCL10,CCL22,BTG2,IL10,TIMP1,SELL,CCL7,CXCL6,IRF1,SLAMF1,TNFSF9,EBI3,C…
IFNA6.5714.88	HALLMARK_PROTEIN_SECRETION	42	0.0918909	0.991934	0.471528	0.49203	SOD1,IGF2R,SH3GL2,TOM1L1,GLA,NAPG,ARFIP1,VAMP7,ARF1,TMED2,RAB22A,MAPK1,TSG101,RAB5A,STX7,CLTC,USO1,LMAN1,RPS6KA3,VPS4B,KRT18,RAB14,VAMP3,GNAS,NAPA,TMED10,STX12,CLN5,RAB2A,PPT1,CAV2,CLTA,CD63,PAM,BNIP3,CTSC,OCRL,SOD1,VAMP3,GNAS,CLTC,TOM1L1,NAPA,MAPK1,NAPG,YIPF6,IGF2R,SH3GL2,BNIP3,ARFIP1,USO1,RPS6KA3,RAB5A,RAB22A,TSG101,PPT1,GLA,CLTA,VAMP7,STX7,KRT18,VPS4B,ARF1,RAB2A,PAM,VAMP4,TMED2,CLN5,RAB14,GNAS…
IFNA6.5714.88	HALLMARK_APOPTOSIS	87	0.0573558	0.868277	0.557443	0.569303	TNFSF10,TIMP3,FAS,GSTM1,SOD1,BCL2L10,IGF2R,DCN,TGFBR3,NEDD9,IL1B,DAP,CDKN1A,SATB1,TGFB2,CD2,CCNA1,PPP3R1,SAT1,IER3,BID,BCL10,APP,MMP2,HGF,DDIT3,CASP3,GSR,MCL1,LUM,BNIP3L,TIMP2,HSPB1,SATB1,TIMP3,APP,TNFSF10,SOD1,CASP2,CCNA1,SAT1,IL1B,BCL2L10,TGFB2,SPTAN1,PPP3R1,EREG,BIRC3,IRF1,F2,CLU,GSN,CD44,DDIT3,CDKN1B,PPT1,PDCD4,ERBB3,DAP,PTK2,RHOB,ANXA1,SOD1,SOD2,SATB1,FAS,LGALS3,IER3,IL1B,CREBBP,KRT18,APP,GP…
IFNA6.5714.88	HALLMARK_KRAS_SIGNALING_DN	70	0.0626271	0.854251	0.572428	0.572428	TNNI3,MX1,SLC6A14,SLC30A3,IL12B,GRID2,BMPR1B,PDK2,BTG2,TGM1,CD80,LYPD3,PDCD1,FSHB,CPA2,PTPRJ,ARPP21,CLSTN3,PNMT,CAMK1D,NTF3,TENM2,BARD1,YBX2,SPHK2,CD207,AKR1B10,SLC5A5,SERPINA10,EDAR,ITIH3,KRT5,KCNN1,CD40LG,IDUA,PCDHB1,COL2A1,HNF1A,CALCB,IGFBP2,OXT,LGALS7,EGF,SLC30A3,TNNI3,LYPD3,AKR1B10,IL12B,BMPR1B,PDCD1,CPA2,SLC6A14,FSHB,GRID2,DLK2,BTG2,CD80,TFF2,PTPRJ,NTF3,CNTFR,EPHA5,PNMT,KCNN1,IL5,SLC5A5,SPH…

## Sheet: IFNA7_17_21
Gene Set Enrichment Analysis (GSEA) of IFN ligand vs. SOMAscan proteomics correlations; using Spearman rho (Data file S8) as the ranking metric and "Hallmark" gene sets from MSigDB.
IFN ligand	Gene set	Size	ES	NES	p-value	q-value	Leading edge genes
IFNA7_17_21	HALLMARK_INTERFERON_ALPHA_RESPONSE	35	0.433332	4.33859	6.76886e-07	3.24905e-05	CXCL10,GBP2,IFIT3,ISG15,MX1,DHX58,CXCL11,OAS1,IRF1,B2M,LGALS3BP,IFIT2,RTP4,TXNIP,CD74,LAP3,NMI,IL4R,IRF2,PSMA3,SELL,PSMB9,UBE2L6,PSME2,CASP8,PSME1,IFIT2,CD74,GBP2,CXCL10,TXNIP,SELL,B2M,IRF1,IL4R,DHX58,PSMB9,LGALS3BP,CASP8,ISG15,OAS1,RTP4,IL15,BST2,CXCL11,IRF2,UBE2L6,PSMA3,IFIT3,MX1,LAP3,IRF2,IRF1,PSME1,ISG15,LGALS3BP,PSME2,MX1,IRF9,LAP3,OAS1,DHX58,CD74,NMI,CNP,UBE2L6,RTP4,LGALS3BP,CXCL11,CXCL10,O…
IFNA7_17_21	HALLMARK_PI3K_AKT_MTOR_SIGNALING	60	-0.301398	-3.87978	1.85703e-05	0.000445686	CALR,CSNK2B,ARHGDIA,TBK1,HSP90B1,RPS6KA1,HRAS,IL4,CDKN1A,PAK4,PTEN,MAPK10,SMAD2,PRKCB,FGF22,PRKAR2A,ARF1,MAP2K3,MAPK1,CFL1,MAPK9,CAB39,DUSP3,PLCB1,DDIT3,IRAK4,AKT1,YWHAB,IL2RG,FGF6,MAPK8,RAC1,RAF1,CLTC,GRB2,EIF4E,PIN1,RPS6KA3,LCK,DAPP1,UBE2N,CDKN1B,NCK1,PDK1,PTPN11,TNFRSF1A,FASLG,VAV3,TIAM1,HRAS,TBK1,IL4,HSP90B1,FGF22,ARHGDIA,CSNK2B,LCK,CAB39,CLTC,MAPK10,CDKN1A,UBE2D3,FGF6,CALR,DUSP3,RAC1,YWHAB,M…
IFNA7_17_21	HALLMARK_MYC_TARGETS_V1	89	-0.238605	-3.71244	2.89052e-05	0.000462483	PSMA1,YWHAQ,PSMA6,PRDX4,NME1,TARDBP,PSMD7,EIF1AX,EIF4G2,NOP16,PPIA,PSMA2,CCT7,RAN,GLO1,EIF4A1,PSMA7,UBE2L3,EIF4H,TYMS,TCP1,EIF2S1,POLE3,HSPE1,ACP1,PA2G4,G3BP1,SNRPB2,PGK1,NAP1L1,CCT5,NPM1,EIF4E,CCNA2,PABPC4,RAD23B,PCBP1,HDAC2,RRM1,EEF1B2,PSMB2,LDHA,IMPDH2,KPNB1,CBX3,EIF3J,HDGF,COX5A,DUT,SET,RPS5,HSP90AB1,SNRPD2,MCM6,RPS3,HNRNPD,RANBP1,PRPS2,MAD2L1,SMARCC1,C1QBP,CANX,SNRPG,SNRPA,CUL1,SNRPD3,APEX1,…
IFNA7_17_21	HALLMARK_IL6_JAK_STAT3_SIGNALING	68	0.269623	3.64666	9.87055e-05	0.00118447	CXCL10,CCL7,CXCL11,CD14,IRF1,CD44,IL18R1,LTBR,IL6,PLA2G2A,STAT1,JUN,IL3RA,A2M,IL2RA,CXCL13,IL4R,CD38,IL13RA1,CSF2RB,EBI3,HMOX1,IL17RA,PDGFC,TNFRSF12A,IL3RA,IL13RA1,CSF2RB,LTBR,IL18R1,CD14,CD38,TNFRSF1A,IFNGR1,JUN,ACVRL1,TNFRSF12A,CXCL10,IL17RA,CCL7,CD36,CSF2,CSF2RA,PDGFC,TNFRSF21,IRF1,EBI3,IL2RA,CNTFR,CSF3R,IL4R,CD44,A2M,TNFRSF1B,IL1R1,CXCL9,TNFRSF1A,PDGFC,REG1A,TNFRSF1B,IFNGR1,IL3RA,IL17RA,LTBR,…
IFNA7_17_21	HALLMARK_INTERFERON_GAMMA_RESPONSE	96	0.218121	3.43759	0.000150774	0.00144743	CXCL10,CCL7,IFIT3,IDO1,ISG15,MX1,DHX58,CXCL11,IRF1,CFB,CD86,GCH1,SAMHD1,B2M,LGALS3BP,IL10RA,TNFAIP6,IFIT2,CD274,IL6,RTP4,DDX58,GZMA,STAT1,SECTM1,NFKBIA,GBP6,TXNIP,IL18BP,CD74,LAP3,HLA-G,NMI,IL4R,CD38,FGL2,ITGB7,IRF2,CSF2RB,CCL5,TNFSF10,PIM1,XCL1,SELP,IRF4,FCGR1A,IRF9,PSMA2,IL15RA,PSME1,PNP,UPP1,PSME2,CDKN1A,PTGS2,C1S,CXCL9,SOCS3,STAT1,BPGM,SLAMF7,FAS,PTPN6,NAMPT,PTPN1,NMI,SRI,CCL2,VAMP8,RIPK2,DDX…
IFNA7_17_21	HALLMARK_INFLAMMATORY_RESPONSE	106	0.197821	3.22341	0.000490003	0.00392003	CXCL10,CCL7,CXCL11,CD14,IRF1,IL12B,GCH1,CD48,IL10RA,IL18R1,TNFAIP6,OSM,IL6,RTP4,IL10,CX3CL1,INHBA,BTG2,TLR1,MMP14,GPC3,NFKBIA,MET,IL18,CXCL6,MARCO,CCL22,NMI,TNFSF9,IL4R,ROS1,LDLR,ADM,EBI3,PLAUR,ACVR2A,CCL2,SELL,PVR,CXCL8,HIF1A,CX3CL1,IL2RB,IL12B,IL10RA,CD48,INHBA,NFKBIA,IL18R1,OSM,ROS1,CD14,TLR1,PVR,TNFAIP6,ADM,PLAUR,GPC3,MSR1,CXCL10,CCL22,BTG2,IL10,TIMP1,SELL,CCL7,CXCL6,IRF1,SLAMF1,TNFSF9,EBI3,C…
IFNA7_17_21	HALLMARK_BILE_ACID_METABOLISM	30	-0.320988	-3.00202	0.00142664	0.00978264	ISOC1,IDI1,SOD1,RBP1,NR1H4,BCAR3,NUDT12,SERPINA6,GNMT,CROT,GCLM,MLYCD,GSTK1,PEX26,LCK,HAO1,AKR1D1,PFKM,PECR,HSD17B11,SLC27A2,PRDX5,BCAR3,SOD1,NR1H4,GCLM,PECR,LCK,RBP1,IDI1,PFKM,HSD17B11,PRDX5,GNMT,CAT,MLYCD,PEX26,NR3C2,ALDH1A1,SERPINA6,GSTK1,ISOC1,NUDT12,AKR1D1,SULT1B1,CROT,NR3C2,ALDH1A1,SERPINA6,PFKM,CAT,PECR,BCAR3,SOD1,GCLM,AKR1D1,LCK,HAO1,GNMT,GC,APOA1,BMP6,MLYCD,LCK,PECR,HSD17B11,SOD1,RBP1,GC…
IFNA7_17_21	HALLMARK_UNFOLDED_PROTEIN_RESPONSE	38	-0.274874	-2.89377	0.00297835	0.0178701	CALR,EXOSC1,FKBP14,HSP90B1,ARFGAP1,SLC30A5,LSM1,PDIA6,YWHAZ,SHC1,EIF4A1,PSAT1,EIF2S1,EDC4,EIF4A2,DNAJA4,PDIA5,MTHFD2,SSR1,NPM1,EIF4E,HSP90B1,EXOSC1,VEGFA,ARFGAP1,CALR,YWHAZ,NPM1,PDIA6,EIF4A3,EDC4,FKBP14,EIF4A1,SHC1,PSAT1,CCL2,DNAJA4,EIF4A2,CEBPG,CKS1B,EIF2S1,SLC30A5,PDIA5,SSR1,DDIT4,STC2,LSM1,MTHFD2,BAG3,DCP1A,IGFBP1,STC2,DNAJB9,LSM4,PAIP1,ARFGAP1,SLC30A5,LSM1,ATF6,VEGFA,FKBP14,SHC1,HSPA9,EDC4,CC…
IFNA7_17_21	HALLMARK_MTORC1_SIGNALING	88	-0.158325	-2.44778	0.00874334	0.0466312	CALR,ACLY,IDI1,TBK1,HSP90B1,ITGB2,SERPINH1,P4HA1,CDKN1A,GLA,PHGDH,PPIA,SHMT2,PLK1,MAP2K3,CACYBP,FKBP2,G6PD,ALDOA,QDPR,RAB1A,HMGCS1,PSAT1,UFM1,HK2,STIP1,DDIT3,NMT1,GSR,HSPE1,GOT1,GAPDH,PGK1,MTHFD2,HMGCR,SSR1,PSME3,USO1,DAPP1,LDHA,TPI1,CD9,PNP,TCEA1,TBK1,GOT1,HSP90B1,QDPR,PPA1,STIP1,AURKA,P4HA1,LDHA,GAPDH,PPIA,CANX,ALDOA,PNP,TPI1,PSME3,CDKN1A,ACLY,TXNRD1,UBE2D3,CACYBP,CALR,GSR,IDI1,G6PD,LTA4H,DHFR,…
IFNA7_17_21	HALLMARK_ALLOGRAFT_REJECTION	123	0.140984	2.50077	0.0121808	0.054457	CCL7,GBP2,C2,GZMB,IL12B,CD86,EGFR,B2M,CD8A,ZAP70,IL6,CD8B,CTSS,CD3E,CCL19,GZMA,IL10,STAT1,INHBA,UBE2D1,CD96,TLR1,CAPG,CRTAM,IL18,CD74,CFP,HLA-G,IL2RA,CD80,CCL22,APBB1,IL27RA,CXCL13,IL16,CCL5,INHBB,ITGAL,GCNT1,TRAT1,TGFB1,IL4,IL13,LIF,IL1B,CD4,PF4,TGFB2,IRF4,CD79A,MMP9,STAB1,IL11,IL12RB1,EREG,CXCL9,CD3G,CD3E,SIT1,NCR1,ACHE,GCNT1,IFNGR1,CD7,IL12B,KRT1,ACVR2A,GALNT1,CRTAM,FASLG,CCL22,IFNGR2,CCL19,ZA…
IFNA7_17_21	HALLMARK_KRAS_SIGNALING_DN	70	0.184138	2.52182	0.0124797	0.054457	TNNI3,MX1,SLC6A14,SLC30A3,IL12B,GRID2,BMPR1B,PDK2,BTG2,TGM1,CD80,LYPD3,PDCD1,FSHB,CPA2,PTPRJ,ARPP21,CLSTN3,PNMT,CAMK1D,NTF3,TENM2,BARD1,YBX2,SPHK2,CD207,AKR1B10,SLC5A5,SERPINA10,EDAR,ITIH3,KRT5,KCNN1,CD40LG,IDUA,PCDHB1,COL2A1,HNF1A,CALCB,IGFBP2,OXT,LGALS7,EGF,SLC30A3,TNNI3,LYPD3,AKR1B10,IL12B,BMPR1B,PDCD1,CPA2,SLC6A14,FSHB,GRID2,DLK2,BTG2,CD80,TFF2,PTPRJ,NTF3,CNTFR,EPHA5,PNMT,KCNN1,IL5,SLC5A5,SPH…
IFNA7_17_21	HALLMARK_COMPLEMENT	121	0.126306	2.21507	0.020979	0.0839161	C1QC,C2,C3,IRF1,GZMB,CTSO,CFB,HSPA1A,IL6,CTSS,GNGT2,ANXA5,GZMA,C9,CP,CLU,MMP14,F5,KCNIP3,SCG3,LAP3,TFPI2,CTSD,ITIH1,CTSH,IRF2,HNF4A,C4BPB,PLAUR,TMPRSS6,DUSP6,FCN1,SPOCK2,CA2,PSMB9,ACTN2,SERPINA1,F7,ERAP2,CTSC,GCA,SERPING1,CPQ,KYNU,S100A9,CR2,SERPINE1,LGMN,TIMP1,GNAI3,CFH,CD59,CXCL1,CTSV,LTA4H,S100A12,ATOX1,MMP8,PREP,PCSK9,MMP13,USP15,USP14,GMFB,S100A13,APOBEC3G,PIK3CG,CD40LG,CD55,LGALS3,F2,PRDM4,…
IFNA7_17_21	HALLMARK_OXIDATIVE_PHOSPHORYLATION	46	-0.205444	-2.32953	0.023976	0.0879121	NDUFB8,BDH2,ALDH6A1,ECHS1,NDUFA5,FXN,MRPL34,ACAT1,PDHX,AIFM1,LDHB,HSD17B10,ACAA1,COX7A2L,ISCU,CS,ACADVL,DECR1,GRPEL1,MDH2,ACADM,CYB5R3,CYB5A,POR,COX5B,DLD,LDHA,MRPL34,ISCU,NDUFA5,LDHB,LDHA,NDUFB8,MDH1,BDH2,FXN,DLD,MTX2,ACADVL,COX5B,HSD17B10,ECHS1,COX5A,ALDH6A1,GRPEL1,PDHX,AIFM1,ACADM,DECR1,GPI,SURF1,CS,POR,ACAT1,MDH2,FH,ACADSB,NDUFV2,CYB5A,ACAA1,COX7A2L,TIMM50,CYB5R3,COX6C,HTRA2,NDUFS4,HSPA9,ATP1…
IFNA7_17_21	HALLMARK_FATTY_ACID_METABOLISM	84	-0.142873	-2.16473	0.027972	0.0879121	CD1D,IDI1,HMGCS2,GCDH,ECHS1,YWHAH,METAP1,ECI2,HIBCH,HADH,CRAT,CEL,ACAT2,GPD1,HSD17B10,ACAA1,ALDOA,HMGCS1,CBR3,RAP1GDS1,ACADVL,MLYCD,DECR1,UROS,FASN,ERP29,MDH2,RDH16,UGDH,ACADM,MCEE,CRYZ,MIF,CD36,GSTZ1,ENO2,SMS,DLD,ACOT8,CA4,LDHA,GRHPR,FABP1,PRDX6,HSD17B7,ADSL,HPGD,ALDH3A1,BLVRA,HSD17B11,ADH7,BMPR1B,ACADS,CPOX,LGALS1,FABP2,CA6,CA4,ODC1,NSDHL,ACADL,FABP1,GAPDHS,CD36,G0S2,GLUL,ENO3,S100A10,HSPH1,RDH…
IFNA7_17_21	HALLMARK_HEME_METABOLISM	65	-0.16676	-2.23257	0.028971	0.0879121	HTATIP2,BSG,KEL,ALDH6A1,ACP5,PC,ICAM4,MAP2K3,KAT2B,PGLS,GCLM,UROS,HAGH,NEK7,FOXO3,CTSB,P4HA2,BNIP3L,HBQ1,EPB41,FOXJ2,CTSE,NFE2L1,TCEA1,CLIC2,TOP1,CA1,HDGF,BLVRA,MARK3,TNRC6B,IGSF3,BLVRB,SDCBP,RAD23A,SNCA,ELL2,USP15,BCAM,RAP1GAP,BPGM,HMBS,MINPP1,ALAD,HBZ,PSMD9,HEBP1,HTRA2,MXI1,CAST,LRP10,UROD,CAT,ACP5,BSG,P4HA2,KEL,PGLS,GCLM,EPB41,ICAM4,HTATIP2,KAT2B,BLVRA,UROS,MXI1,HDGF,CA1,FOXO3,HBZ,CAT,MAP2K3,T…
IFNA7_17_21	HALLMARK_PEROXISOME	38	-0.215129	-2.2648	0.02997	0.0879121	ISOC1,IDI1,SOD1,HRAS,YWHAH,ECI2,SERPINA6,PEX14,CRAT,CEL,IDE,BCL10,ACAA1,MSH2,MLYCD,GSTK1,FIS1,DLG4,ACOT8,VPS4B,CTBP1,FABP6,HSD17B11,SLC27A2,CADM1,PRDX1,PEX5,SOD2,PRDX5,SMARCC1,HRAS,SOD1,CEL,FABP6,IDE,IDI1,ECI2,HSD17B11,YWHAH,PRDX5,CAT,MLYCD,MSH2,ALDH1A1,SERPINA6,GSTK1,BCL10,ISOC1,CRAT,CTBP1,FIS1,SOD2,DLG4,PRDX1,VPS4B,PEX5,ACOT8,ACAA1,PEX14,ERCC1,CRABP1,MSH2,HSD17B11,SULT2B1,CRABP2,PEX5,IDI1,FIS1,…
IFNA7_17_21	HALLMARK_IL2_STAT5_SIGNALING	98	0.131265	2.08706	0.031968	0.0879121	CXCL10,COL6A1,CD86,CD48,CD44,IL10RA,IL18R1,TNFRSF18,MUC1,LRIG1,ADAM19,NT5E,IL10,ECM1,ENO3,CTLA4,POU2F1,FURIN,CAPG,IL3RA,ITIH5,IL2RA,PENK,IL4R,FGL2,CD79B,BCL2L1,ODC1,IL1RL1,GABARAPL1,SELL,AGER,CA2,CDCP1,APLP1,CD86,TNFRSF18,IL3RA,IL2RB,NT5E,CTLA4,PENK,IL10RA,CD48,IL18R1,CD79B,ITIH5,IFNGR1,ADAM19,ECM1,BCL2L1,CXCL10,MUC1,POU2F1,ODC1,CDCP1,IL10,COL6A1,SELL,CSF2,TNFRSF21,IL2RA,NDRG1,IGF1R,IL4R,CTSZ,CD4…
IFNA7_17_21	HALLMARK_TNFA_SIGNALING_VIA_NFKB	94	0.133887	2.09292	0.032967	0.0879121	CXCL10,CXCL11,IRF1,IL12B,GCH1,CD44,TNFAIP6,IFIT2,IL6,RCAN1,DDX58,INHBA,G0S2,RELB,BTG2,SQSTM1,PLAU,NFKBIA,DUSP4,IL18,CXCL6,BCL6,JUN,CD80,ETS2,TNFSF9,LDLR,B4GALT5,PLAUR,VEGFA,CCL2,BIRC3,MYC,KYNU,IFNGR2,SERPINE1,CSF2,SERPINB8,HBEGF,RHOB,GEM,CXCL1,CD69,TRAF1,TNF,ID2,NAMPT,B4GALT1,CD83,CCL5,BCL2A1,KLF4,SPSB1,LIF,EDN1,SAT1,IL1B,IL15RA,NR4A1,IL7R,PMEPA1,CDKN1A,VEGFA,PTGS2,BMP2,CCL20,SOCS3,BIRC2,TNFAIP8,…
IFNA7_17_21	HALLMARK_TGF_BETA_SIGNALING	25	-0.256921	-2.19703	0.035964	0.0908565	BCAR3,BMPR2,THBS1,TGFB1,SMURF1,SMAD3,PMEPA1,RAB31,LEFTY2,RHOA,SKIL,NOG,SMAD1,TGFB1,BCAR3,THBS1,SMURF1,RHOA,PMEPA1,BMPR2,BMP2,UBE2D3,ID2,SERPINE1,SKIL,NOG,SMAD3,RAB31,SMURF2,CTNNB1,IFNGR2,CDH1,LEFTY2,TJP1,ID1,FURIN,ENG,SMAD1,NOG,SERPINE1,BMP2,BMP2,TGFB1,FURIN,ID2,IFNGR2,THBS1,PMEPA1,BMPR2,UBE2D3,SERPINE1,TGFB1,ID2,UBE2D3,SMURF1,THBS1,BCAR3,PMEPA1,BMPR2,BMP2,SERPINE1,CTNNB1,NOG,BMPR2,THBS1,BCAR3,PM…
IFNA7_17_21	HALLMARK_KRAS_SIGNALING_UP	95	0.127997	2.00759	0.042957	0.103097	CXCL10,EPHB2,CFB,IL10RA,MPZL2,CD37,CTSS,RETN,GNG11,INHBA,SCG5,G0S2,PRDM1,ITGA2,LAT2,PLAU,SNAP25,IGFBP3,LCP1,SCG3,ANXA10,CLEC4A,CPE,PDCD1LG2,GLRX,NGF,JUP,PLAUR,DUSP6,PTPRR,ENG,CA2,BIRC3,TOR1AIP2,TNNT2,IL1RL2,CSF2,USH1C,TNFRSF1B,HBEGF,MAP4K1,CFH,BPGM,SPARCL1,FGF9,WNT7A,TRAF1,ID2,PCSK1N,ACE,FLT4,ARG1,CSF2RA,PRDM1,MPZL2,ENG,PDCD1LG2,IL10RA,PLAU,INHBA,CTSS,SCG5,CLEC4A,EPHB2,ANXA10,ITGA2,CD37,ACE,PLAUR…
IFNA7_17_21	HALLMARK_REACTIVE_OXYGEN_SPECIES_PATHWAY	24	-0.236955	-1.98484	0.0649351	0.148423	SOD1,PRDX4,PRNP,HMOX2,CDKN2D,G6PD,GCLM,PDLIM1,GSR,MSRA,GLRX2,PRDX6,PRDX1,SOD2,TXN,SRXN1,TXNRD1,ATOX1,PRNP,SOD1,PRDX4,GCLM,PRDX6,HMOX2,TXNRD1,GSR,G6PD,CAT,FTL,SRXN1,CDKN2D,GLRX2,PDLIM1,GLRX,TXN,SOD2,PRDX1,PRDX6,CAT,MPO,MSRA,SOD1,PRDX1,GCLM,TXN,SOD2,TXNRD1,G6PD,HMOX2,GSR,CDKN2D,GLRX,MPO,PRNP,PRDX4,HMOX2,SOD1,FTL,TXNRD1,CAT,PRDX6,GLRX,SRXN1,TXN,GLRX2,NQO1,SOD2,PDLIM1,GSR,PRNP,PRDX4,SOD1,SRXN1,HMOX2,…
IFNA7_17_21	HALLMARK_ANDROGEN_RESPONSE	44	-0.174279	-1.94699	0.0709291	0.154754	AZGP1,IDI1,ADAMTS1,RAB4A,PTK2B,SAT1,PMEPA1,VAPA,ALDH1A3,HMGCS1,ADRM1,ACTN1,MYL12A,GSR,UAP1,AKT1,KRT19,PA2G4,HOMER2,HMGCR,DBI,LMAN1,RPS6KA3,SMS,TNFAIP8,HPGD,UBE2J1,LIFR,ELL2,UBE2I,B4GALT1,SPDEF,NDRG1,HSD17B14,INSIG1,GNAI3,ALDH1A3,SAT1,ADAMTS1,PMEPA1,HPGD,PTK2B,GSR,IDI1,TNFAIP8,ADRM1,DBI,KRT19,ACTN1,MYL12A,AZGP1,UAP1,RAB4A,KLK3,AKT1,RPS6KA3,HMGCS1,HMGCR,XRCC6,SPDEF,UBE2I,UBE2J1,VAPA,SORD,B4GALT1,HO…
IFNA7_17_21	HALLMARK_MITOTIC_SPINDLE	49	-0.164327	-1.91699	0.0819181	0.167832	ARHGDIA,LMNB1,NEDD9,CSNK1D,OPHN1,ITSN1,NET1,CYTH2,NCK2,PLK1,ABL1,MAPRE1,ATG4B,VCL,CDC42,ARHGAP5,DYNLL2,ARF6,KLC1,KIF23,KIF22,SPTAN1,FLNA,EPB41,NDC80,EZR,BIN1,SOS1,BIRC5,NCK1,CSNK1D,LMNB1,PRC1,CYTH2,NET1,SPTAN1,ARHGDIA,NEDD9,AURKA,EPB41,DYNLL2,MAPRE1,KIF22,ABL1,EZR,CDC42,ARF6,VCL,TRIO,ITSN1,BIRC5,FLNA,NDC80,KIF23,PLK1,BIN1,SOS1,ARHGAP5,NCK2,ARHGEF2,EPB41,KIF22,GSN,PRC1,TRIO,KIF23,SMC3,TIAM1,BIN1,B…
IFNA7_17_21	HALLMARK_ADIPOGENESIS	69	-0.131208	-1.81376	0.0839161	0.167832	ACLY,ANGPTL4,STOM,SOD1,MRAP,APLP2,MAP4K3,FAH,ECHS1,CMPK1,NDUFA5,HIBCH,ITSN1,PEX14,HADH,CRAT,AIFM1,VEGFB,ALDOA,QDPR,AK2,CS,G3BP2,DECR1,NMT1,ARAF,GRPEL1,MDH2,TALDO1,ACADM,OMD,CD36,UBC,POR,DLD,ENPP2,FABP4,ADIPOQ,DDT,ANGPT1,ESRRA,TKT,PFKFB3,IFNGR1,RMDN3,DNAJC15,TANK,CMBL,COL15A1,LIFR,APOE,STOM,APLP2,ANGPTL4,SOD1,MRAP,RMDN3,QDPR,NDUFA5,VEGFB,ALDOA,TKT,CMPK1,ACLY,DNAJC15,DLD,NMT1,ANGPT1,CAT,ITSN1,G3BP2…
IFNA7_17_21	HALLMARK_MYOGENESIS	84	0.118362	1.77413	0.0879121	0.168791	AGRN,COX6A2,TPM2,COL1A1,NQO1,CLU,ENO3,CFD,PLXNB2,EPHB3,DES,MYL3,ERBB3,IGFBP3,CKMT2,FHL1,IGF1,COL6A2,GAA,GSN,TNNI2,FGF2,MYOM2,HRC,NOTCH1,CAV3,IGFBP7,ACTN2,PGAM2,STC2,COL3A1,GAA,DES,TPM2,CFD,NQO1,COL6A2,ERBB3,COX6A2,EPHB3,IGFBP7,FHL1,IGF1,COL1A1,CD36,CSRP3,CKMT2,COL15A1,HRC,ACHE,GSN,COL3A1,MB,ENO3,FABP3,MYL3,MYOM2,COL6A3,NOTCH1,MYL6B,SORBS3,PLXNB2,MAPRE3,IGFBP3,AGRN,PGAM2,CLU,ACTN2,TNNI2,ITGB5,FLII…
IFNA7_17_21	HALLMARK_COAGULATION	100	-0.102297	-1.67183	0.122877	0.22685	GP1BA,APOC1,PROS1,FN1,F8,TIMP3,HMGCS2,PEF1,MMP9,F9,F13B,F10,APOC3,MMP7,CAPN2,PROC,ARF4,CRIP2,CPB2,THBS1,C1S,LRP1,SPARC,GDA,MMP2,LEFTY2,PLG,ISCU,MSRB2,PECAM1,F3,ANG,SIRT2,KLK8,PLEK,HRG,PF4,PDGFB,CTSB,TIMP3,PROC,F9,THBS1,SPARC,ISCU,GDA,PF4,MMP9,PROS1,GP1BA,FGG,PLG,PECAM1,CPB2,MMP1,F8,PDGFB,C1S,CAPN2,F10,RAC1,ANG,LTA4H,LGMN,PEF1,PLEK,F11,SERPINE1,FN1,MST1,MSRB2,CFI,SERPINA1,S100A13,F13B,SERPINC1,ARF…
IFNA7_17_21	HALLMARK_PANCREAS_BETA_CELLS	18	0.222296	1.6244	0.140859	0.243067	PAK3,PCSK2,VDR,SST,INS,GCK,PKLR,SCGN,SRP14,DPP4,HNF1A,IAPP,PCSK1,CHGA,ISL1,AKT3,GCG,PAK3,SCGN,CHGA,VDR,INS,SST,DPP4,IAPP,PCSK2,GCG,PCSK1,ISL1,PKLR,HNF1A,AKT3,SRP14,GCG,CHGA,PAX4,HNF1A,SST,PAK3,AKT3,PCSK2,ISL1,SCGN,CHGA,ISL1,DPP4,PCSK2,HNF1A,PKLR,IAPP,SRP14,GCG,PCSK1,VDR,AKT3,CHGA,IAPP,GCG,VDR,DPP4,PAK3,INS,PCSK1,AKT3,SCGN,ISL1,SST,PCSK2,INS,PAK3,VDR,SCGN,SST,CHGA,IAPP,PCSK1,GCG,PAX4,PKLR,DPP4,AKT…
IFNA7_17_21	HALLMARK_SPERMATOGENESIS	44	-0.146808	-1.64009	0.143856	0.243067	TNNI3,TCP11,SCG5,CCNB2,GAPDHS,CAMK4,SCG3,ADCYAP1,TOPBP1,CDKN3,NEFH,DDX25,YBX2,TSSK2,MLF1,HBZ,AURKA,GAD1,HSPA1L,PCSK1N,ACE,BUB1,CFTR,CCNA1,ADCYAP1,ACRV1,POMC,GAD1,CHFR,PGK2,AURKA,PEBP1,IL12RB2,IDE,LDHC,CSNK2A2,CRISP2,HBZ,GAPDHS,PEBP1,POMC,YBX2,SCG3,IL12RB2,IDE,TSN,CHFR,JAM3,CAMK4,CDKN3,LDHC,AGFG1,GSTM3,GAD1,TSSK2,TALDO1,AURKA,MLF1,CCNA1,ART3,PCSK1N,CFTR,BRAF,DDX25,ZPBP,TOPBP1,PGK2,PRKAR2A,ADCYAP1,…
IFNA7_17_21	HALLMARK_E2F_TARGETS	69	0.115024	1.55932	0.146853	0.243067	KPNA2,ATAD2,TP53,RRM2,CCNB2,TMPO,CDKN2C,CBX5,RACGAP1,TFRC,HMGA1,TIMELESS,SYNCRIP,AURKB,HMGB2,CDKN3,TRA2B,ASF1A,SMC3,PMS2,CDC25B,UBE2S,CDC25A,MYC,HMGB3,BARD1,PPM1D,PCNA,XRCC6,DCK,DCTPP1,ILF3,PRPS1,AURKA,SSRP1,UBE2T,RPA2,PSIP1,PTTG1,RAD1,CKS1B,TK1,STMN1,MAD2L1,PAICS,RANBP1,HNRNPD,MCM6,DUT,LMNB1,PRDX4,CTCF,AURKA,PPM1D,SSRP1,NME1,CDKN1A,RAN,KIF22,PMS2,UBE2T,DUT,CHEK2,CHEK1,RPA2,HNRNPD,PCNA,PTTG1,BIRC…
IFNA7_17_21	HALLMARK_HYPOXIA	98	0.0985877	1.56751	0.156843	0.250949	STC1,NAGK,UGP2,EGFR,AK4,IL6,SULT2B1,PGM1,VLDLR,CP,ENO3,GPC4,HK1,GPC3,GAPDHS,NCAN,IGFBP3,SAP30,JUN,PCK1,GAA,GLRX,ADM,PLAUR,VEGFA,CHST3,HMOX1,ANXA2,S100A4,PGAM2,GCK,IGFBP1,STC2,DDIT4,PAM,CSRP2,GPI,MXI1,VHL,PKLR,SERPINE1,TPST2,TGFB3,B3GALT6,GCNT2,ANGPTL4,PIM1,BCL2,P4HA2,CA12,P4HA1,LDHA,GAPDH,ALDOA,TPI1,CDKN1A,LDHC,VEGFA,JMJD6,PDGFB,DCN,GCK,HDLBP,PGF,MXI1,TPST2,PGM2,PPARGC1A,PRDX5,ALDOC,FOXO3,BNIP3L,…
IFNA7_17_21	HALLMARK_HEDGEHOG_SIGNALING	17	0.219531	1.56688	0.166833	0.256244	VLDLR,NRCAM,ETS2,DPYSL2,VEGFA,RASA1,CRMP1,VLDLR,UNC5C,L1CAM,DPYSL2,ACHE,CNTFR,SHH,ETS2,NRCAM,RASA1,NRCAM,PLG,NRP2,RASA1,DPYSL2,OPHN1,CRMP1,ETS2,UNC5C,L1CAM,SHH,SLIT1,VEGFA,CNTFR,NRP1,ACHE,CNTFR,L1CAM,OPHN1,RASA1,ETS2,UNC5C,VLDLR,NRP1,SHH,UNC5C,VEGFA,L1CAM,CNTFR,VLDLR,ETS2,ACHE,SHH,NRCAM,VEGFA,VLDLR,L1CAM,DPYSL2,RASA1,ACHE,UNC5C,SHH,SLIT1,CRMP1,ETS2,CNTFR,SHH,VEGFA,NRCAM,VLDLR,RASA1,ETS2,ACHE,L1CA…
IFNA7_17_21	HALLMARK_ESTROGEN_RESPONSE_EARLY	61	0.117625	1.51964	0.170829	0.256244	DYNLT3,TFF1,INHBB,BCL2,GJA1,ARL3,IGF1R,ALDH3B1,GLA,NBL1,KLF4,RAB31,PDZK1,IL6ST,FASN,CA12,TFF3,AREG,PPIF,KRT19,FKBP4,SEMA3B,MAPT,JAK2,INHBB,GJA1,KLF4,BCL2,SEMA3B,PDZK1,MAPT,CA12,DYNLT3,AREG,ALDH3B1,NXT1,MPPED2,KRT19,TGM2,BLVRB,ARL3,FKBP4,TFF1,RAB31,BAG1,FASN,MYC,IL17RB,GLA,STC2,TIAM1,PGR,SFN,JAK2,LRIG1,KRT18,B4GALT1,PPIF,GFRA1,WWC1,MREG,OLFML3,LAD1,ANXA9,NBL1,TFF3,IL6ST,MSMB,CANT1,SLC27A2,CD44,OLF…
IFNA7_17_21	HALLMARK_PROTEIN_SECRETION	42	-0.139826	-1.53115	0.178821	0.260104	SOD1,IGF2R,SH3GL2,TOM1L1,GLA,NAPG,ARFIP1,VAMP7,ARF1,TMED2,RAB22A,MAPK1,TSG101,RAB5A,STX7,CLTC,USO1,LMAN1,RPS6KA3,VPS4B,KRT18,RAB14,VAMP3,GNAS,NAPA,TMED10,STX12,CLN5,RAB2A,PPT1,CAV2,CLTA,CD63,PAM,BNIP3,CTSC,OCRL,SOD1,VAMP3,GNAS,CLTC,TOM1L1,NAPA,MAPK1,NAPG,YIPF6,IGF2R,SH3GL2,BNIP3,ARFIP1,USO1,RPS6KA3,RAB5A,RAB22A,TSG101,PPT1,GLA,CLTA,VAMP7,STX7,KRT18,VPS4B,ARF1,RAB2A,PAM,VAMP4,TMED2,CLN5,RAB14,GNAS…
IFNA7_17_21	HALLMARK_UV_RESPONSE_UP	68	0.106283	1.43748	0.193806	0.267161	MGAT1,GGH,RPN1,IRF1,GCH1,IL6,NPTX2,RET,SPR,NPTXR,HSPA13,BTG2,TYRO3,MMP14,SQSTM1,CREG1,FURIN,NFKBIA,TFRC,CCK,C4BPB,FEN1,HMOX1,BCL2L11,CDKN2B,CA2,PTPRD,FGF18,UROD,TST,CEBPG,CDC34,PPT1,NAT1,RHOB,APOM,CTSV,ICAM1,CNP,OLFM1,SOD2,BMP2,DNAJB1,PPP1R2,C4BPB,TYRO3,CDKN2B,NFKBIA,SPR,PTPRD,MGAT1,HSPA13,NPTXR,CCK,BTG2,NTRK3,RET,FEN1,IRF1,CDC34,OLFM1,CTSV,APOM,GGH,RPN1,IL6,CREG1,IL6ST,MMP14,TST,ACAA1,ICAM1,SQST…
IFNA7_17_21	HALLMARK_CHOLESTEROL_HOMEOSTASIS	32	0.154182	1.47197	0.194805	0.267161	ANXA5,CLU,ANTXR2,CTNNB1,ANXA13,LDLR,PLAUR,GUSB,TNFRSF12A,ADH4,MVD,S100A11,ETHE1,CBS,LGMN,ANTXR2,JAG1,PLAUR,TNFRSF12A,NSDHL,S100A11,CTNNB1,CBS,ANXA5,ANXA13,ALCAM,ETHE1,CD9,GUSB,ADH4,MVD,CLU,HSD17B7,LDLR,ALDOC,CBS,CLU,MVK,GUSB,JAG1,ANXA13,ACAT2,ANTXR2,HMGCS1,LGALS3,LGMN,MVD,ANXA5,LDLR,ADH4,SEMA3B,NSDHL,S100A11,IDI1,ALDOC,ANTXR2,ALCAM,GNAI1,CD9,CBS,ANXA13,HMGCS1,MVD,HSD17B7,ACAT2,PMVK,ANXA5,MVK,FASN…
IFNA7_17_21	HALLMARK_UV_RESPONSE_DN	55	-0.116302	-1.43766	0.204795	0.27306	APBB2,TFPI,TGFBR3,SNAI2,NRP1,MMP16,GCNT1,GJA1,CDON,IGF1R,PRKCA,PTEN,PEX14,MAPK14,YTHDC1,CELF2,NR1D2,SMAD3,DDAH1,BDNF,SPOP,F3,NEK7,PIAS3,MAGI2,PHF3,NFKB1,AKT3,FYN,ID1,CDKN1B,ANXA4,EFEMP1,IGFBP5,SRI,FBLN5,PDGFRB,GCNT1,GJA1,BDNF,YTHDC1,APBB2,CELF2,TFPI,MAPK14,SNAI2,MMP16,TGFBR2,ERBB2,NRP1,PHF3,SERPINE1,NR1D2,SRI,SMAD3,ANXA4,FBLN5,PTEN,PIAS3,MYC,IGFBP5,NEK7,SPOP,PRKCA,RGS4,TGFBR3,RND3,AKT3,MET,FYN,IN…
IFNA7_17_21	HALLMARK_G2M_CHECKPOINT	66	0.104727	1.39973	0.220779	0.286416	KPNA2,PBK,CCNB2,TMPO,CDKN2C,RACGAP1,HMGA1,SAP30,PRC1,NOTCH2,SYNCRIP,EWSR1,AURKB,CDKN3,TRA2B,ODC1,CBX1,HIF1A,CDC25B,UBE2S,CDC25A,MYC,EFNA5,HMGB3,BARD1,HSPA8,NCL,ILF3,AURKA,CUL1,RBL1,CUL3,RPA2,PTTG1,CKS1B,BUB1,STMN1,SMARCC1,MAD2L1,HNRNPD,MCM6,EGF,TOP1,NUP98,BIRC5,CDKN1B,KPNB1,NDC80,RAD23B,CTCF,CCNA2,KIF22,KIF23,TGFB1,LMNB1,PRC1,YTHDC1,EGF,CCNA2,CTCF,MAPK14,AURKA,PURA,KIF22,ABL1,CHEK1,RPA2,HNRNPD,RB…
IFNA7_17_21	HALLMARK_WNT_BETA_CATENIN_SIGNALING	16	0.188626	1.29998	0.268731	0.33945	AXIN2,DLL1,TP53,DVL2,CTNNB1,NOTCH1,MYC,CUL1,JAG2,KAT2A,ADAM17,AXIN2,DLL1,TP53,JAG1,CTNNB1,KAT2A,NOTCH1,DVL2,DVL2,ADAM17,NOTCH1,JAG1,HDAC2,CUL1,JAG2,JAG1,ADAM17,JAG2,JAG1,ADAM17,DKK4,DKK1,MYC,HDAC2,CTNNB1,DLL1,AXIN2,TP53,JAG1,CTNNB1,NOTCH1,KAT2A,MYC,JAG2,DVL2,ADAM17,GNAI1,DKK4,CUL1,TP53,DLL1,JAG1,AXIN2,NOTCH1,GNAI1,TP53,HDAC2,DKK4,AXIN2,ADAM17,DKK1,MYC,TP53,CTNNB1,AXIN2,ADAM17,DLL1,HDAC2,DKK4,MYC,…
IFNA7_17_21	HALLMARK_APICAL_SURFACE	22	0.164253	1.30395	0.27972	0.344271	CX3CL1,TMEM8B,LYPD3,ADAM10,PLAUR,EFNA5,SULF2,AKAP7,B4GALT1,PCSK9,IL2RB,EPHB4,NTNG1,MDGA1,SCUBE1,HSPB1,GAS1,GHRL,LYN,IL2RG,CX3CL1,LYPD3,EFNA5,IL2RB,TMEM8B,PLAUR,EPHB4,ADAM10,CX3CL1,GAS1,EFNA5,PLAUR,EPHB4,LYPD3,B4GALT1,MDGA1,GHRL,NTNG1,SCUBE1,AKAP7,TMEM8B,IL2RB,PCSK9,GSTM3,LYPD3,IL2RB,GAS1,TMEM8B,EFNA5,CX3CL1,EPHB4,ADAM10,IL2RG,LYN,AKAP7,PLAUR,NTNG1,CX3CL1,EFNA5,EPHB4,LYPD3,IL2RB,TMEM8B,GAS1,PLAUR,…
IFNA7_17_21	HALLMARK_GLYCOLYSIS	102	-0.0763362	-1.2612	0.300699	0.357886	ANGPTL4,SOD1,ALDOB,NANP,GALK1,DCN,FUT8,LCT,CHST4,CHST1,P4HA1,PC,EFNA3,B4GALT7,TGFBI,PPIA,IER3,ARPP19,DSC2,G6PD,ALDOA,PKP2,PMM2,CHST6,HK2,PGLS,ANG,CHST2,TSTA3,TFF3,MDH2,TALDO1,P4HA2,HDLBP,GOT1,FKBP4,HOMER1,PGK1,FAM162A,B4GALT2,MIF,VCAN,LDHC,CYB5A,ENO2,RPE,DLD,LDHA,TPI1,NANP,ANGPTL4,SOD1,GOT1,FUT8,P4HA2,PGLS,AURKA,P4HA1,LDHA,PPIA,CHST4,PYGL,ALDOA,TPI1,LDHC,VEGFA,MDH1,DCN,TSTA3,CHST6,CHST1,AKR1A1,AR…
IFNA7_17_21	HALLMARK_DNA_REPAIR	50	-0.103215	-1.21733	0.305694	0.357886	RAD51,TAF10,TP53,VPS28,POLR1C,BOLA2,PRIM1,POLH,ERCC1,CANT1,FEN1,ZWINT,SURF1,HPRT1,RRM2B,TARBP2,PCNA,STX3,SSRP1,GMPR2,RPA2,BCAM,SDCBP,DUT,EIF1B,MPG,ELL,AK1,PNP,IMPDH2,GUK1,NUDT9,TK2,SRSF6,APRT,TSG101,ADRM1,TYMS,EDF1,NME4,NT5C,RALA,POLD4,POLR2J,NT5C3A,TMED2,CETN2,POLR2K,ITPA,NUDT9,IMPDH2,SRSF6,PNP,AK1,SSRP1,NME1,RALA,CETN2,ADRM1,HPRT1,DUT,RPA2,MPG,POLR2J,PCNA,NT5C3A,APRT,GUK1,NME4,BOLA2,TARBP2,TSG1…
IFNA7_17_21	HALLMARK_APICAL_JUNCTION	99	0.0738479	1.18098	0.337662	0.3859	SLC30A3,CD86,EGFR,MPZL2,CD274,TJP1,NLGN3,CDH15,CX3CL1,PLCG1,TMEM8B,ITGA2,AMIGO1,AMH,CD209,CDH11,CALB2,PTK2,MDK,EVL,JUP,MADCAM1,NRXN2,CDH6,MAPK11,BMP1,ACTN2,NLGN2,PARVA,DSC1,RRAS,RASA1,GRB7,ADAM23,MVD,DSC3,BAIAP2,SIRPA,CNTN1,INSIG1,LAMC2,SDC3,TRAF1,MSN,B4GALT1,ALOX15B,CADM2,ICAM1,CD86,MPZL2,SLC30A3,CX3CL1,TJP1,ADAM23,TMEM8B,CDH6,ITGA2,CADM2,CDH11,CALB2,AMIGO2,NEGR1,RRAS,EVL,PLCG1,BAIAP2,MAPK11,EGF…
IFNA7_17_21	HALLMARK_ESTROGEN_RESPONSE_LATE	78	-0.0716269	-1.04408	0.424575	0.473127	PRLR,DYNLT3,TFF1,HMGCS2,SERPINA3,CKB,BCL2,ARL3,ALDH3B1,GLA,BATF,CCNA1,NMU,LTF,FGFR3,NBL1,KLF4,RAB31,PDZK1,IL6ST,NAB2,CA12,TSTA3,TFF3,AREG,PPIF,UGDH,KRT19,SERPINA5,HOMER2,FKBP4,SEMA3B,MAPT,JAK2,PTPN6,BATF,CKB,PRLR,NMU,KLF4,CCNA1,BCL2,FGFR3,SERPINA3,SEMA3B,NAB2,PDZK1,MAPT,CA12,DYNLT3,DCXR,MYB,HPRT1,SERPINA5,BAG1,CD44,ALDH3B1,IL6ST,IMPA2,BLVRB,PDCD4,RET,SORD,TIAM1,GAL,AREG,NAB2,BCL2,AGR2,NMU,HMGCS2,…
IFNA7_17_21	HALLMARK_APOPTOSIS	87	0.0673026	1.02596	0.435564	0.473127	TNFSF10,TIMP3,FAS,GSTM1,SOD1,BCL2L10,IGF2R,DCN,TGFBR3,NEDD9,IL1B,DAP,CDKN1A,SATB1,TGFB2,CD2,CCNA1,PPP3R1,SAT1,IER3,BID,BCL10,APP,MMP2,HGF,DDIT3,CASP3,GSR,MCL1,LUM,BNIP3L,TIMP2,HSPB1,SATB1,TIMP3,APP,TNFSF10,SOD1,CASP2,CCNA1,SAT1,IL1B,BCL2L10,TGFB2,SPTAN1,PPP3R1,EREG,BIRC3,IRF1,F2,CLU,GSN,CD44,DDIT3,CDKN1B,PPT1,PDCD4,ERBB3,DAP,PTK2,RHOB,ANXA1,SOD1,SOD2,SATB1,FAS,LGALS3,IER3,IL1B,CREBBP,KRT18,APP,GP…
IFNA7_17_21	HALLMARK_EPITHELIAL_MESENCHYMAL_TRANSITION	135	0.0546955	1.01122	0.443556	0.473127	WNT5A,PRSS2,FN1,TIMP3,FAS,TAGLN,TNC,DCN,TGFBR3,COL6A3,SNAI2,SERPINH1,SERPINE2,GJA1,CDH2,GPX7,PPIB,THBS1,ITGA5,IL32,FOXC2,TGFB1,LRP1,DKK1,CTHRC1,SPP1,TGFBI,COLGALT1,SPARC,PCOLCE,BDNF,SAT1,PMEPA1,CD59,NTM,TPM2,NT5E,INHBA,CADM1,PVR,SFRP4,CDH6,ITGA2,COL6A2,CDH11,PLAUR,LGALS1,FMOD,JUN,ECM1,LRRC15,TNFRSF12A,GPC1,COMP,BGN,SLIT2,TNC,ANPEP,IGFBP4,COL1A1,POSTN,TIMP1,CXCL12,GLIPR1,CXCL6,GAS1,MATN3,COL3A1,NO…
IFNA7_17_21	HALLMARK_XENOBIOTIC_METABOLISM	99	-0.0586998	-0.954883	0.497502	0.519133	PROS1,FAS,GCNT2,GSTM4,REG1A,GSTO1,F10,ANGPTL3,FAH,SPINT2,RBP4,UPP1,PC,SERPINA6,GNMT,TGFB2,ADH5,SHMT2,DDC,PTGR1,PGRMC1,ARPP19,PLG,CROT,GCKR,NMT1,MTHFD1,GSR,HRG,AKR1C3,UGDH,ACP1,FBLN1,ASL,PMM1,GSS,CD36,PGD,CYB5A,POR,COMT,DDT,FABP1,FBP1,GSTA3,LONP1,ALDH3A1,TNFRSF1A,PTGDS,BLVRB,IL1R1,APOE,XDH,ARG1,EPHA2,RAP1GAP,ID2,GAD1,F11,TDO2,PTS,SERPINE1,CBR1,KYNU,ADH1C,BPHL,CNDP2,DCXR,CAT,IGFBP1,ITIH4,HGFAC,HPRT…
IFNA7_17_21	HALLMARK_P53_PATHWAY	74	-0.05474	-0.780732	0.591409	0.603992	FAS,STOM,HRAS,INHBB,TRAF4,TP63,UPP1,GPX2,CDKN1A,TAX1BP3,CTSF,TGFB1,MAPKAPK3,SAT1,LDHB,IER3,APP,KLF4,WWP1,ISCU,LIF,DDIT3,PDGFA,KLK8,SPHK1,FOXO3,HEXIM1,DEF6,FAM162A,PMM1,GM2A,STOM,INHBB,APP,TGFB1,TRAF4,HRAS,KLF4,JAG2,LIF,ISCU,SAT1,LDHB,PDGFA,PPM1D,AK1,UPP1,CDKN1A,BMP2,CLCA2,TAX1BP3,FOXO3,IER3,PCNA,CTSF,FAS,HEXIM1,DDIT3,PMM1,VAMP8,WWP1,FAM162A,HINT1,ACVR1B,HBEGF,DEF6,TPRKB,MAPKAPK3,DCXR,S100A4,SPHK1…
IFNA7_17_21	HALLMARK_ANGIOGENESIS	25	0.0863158	0.732411	0.642358	0.642358	APOH,NRP1,JAG1,SPP1,APP,LRPAP1,PGLYRP1,PDGFA,PF4,FGFR1,LUM,SERPINA5,APP,JAG2,PF4,PDGFA,VEGFA,NRP1,FSTL1,PGLYRP1,S100A4,PTK2,APOH,SPP1,LRPAP1,VCAN,SERPINA5,FGFR1,STC1,LUM,PRG2,COL3A1,TNFRSF21,CXCL6,TIMP1,POSTN,SPP1,CXCL6,POSTN,TIMP1,PRG2,VCAN,LUM,NRP1,FGFR1,VEGFA,STC1,APOH,LRPAP1,PDGFA,FSTL1,JAG2,TNFRSF21,COL3A1,JAG2,JAG1,STC1,COL3A1,APP,VEGFA,PF4,S100A4,CXCL6,FSTL1,LRPAP1,PDGFA,SPP1,PTK2,PGLYRP1,…

## Sheet: IFNB1
Gene Set Enrichment Analysis (GSEA) of IFN ligand vs. SOMAscan proteomics correlations; using Spearman rho (Data file S8) as the ranking metric and "Hallmark" gene sets from MSigDB.
IFN ligand	Gene set	Size	ES	NES	p-value	q-value	Leading edge genes
IFNB1	HALLMARK_PI3K_AKT_MTOR_SIGNALING	60	0.321261	4.06514	2.59678e-06	0.000124645	CALR,CSNK2B,ARHGDIA,TBK1,HSP90B1,RPS6KA1,HRAS,IL4,CDKN1A,PAK4,PTEN,MAPK10,SMAD2,PRKCB,FGF22,PRKAR2A,ARF1,MAP2K3,MAPK1,CFL1,MAPK9,CAB39,DUSP3,PLCB1,DDIT3,IRAK4,AKT1,YWHAB,IL2RG,FGF6,MAPK8,RAC1,RAF1,CLTC,GRB2,EIF4E,PIN1,RPS6KA3,LCK,DAPP1,UBE2N,CDKN1B,NCK1,PDK1,PTPN11,TNFRSF1A,FASLG,VAV3,TIAM1,HRAS,TBK1,IL4,HSP90B1,FGF22,ARHGDIA,CSNK2B,LCK,CAB39,CLTC,MAPK10,CDKN1A,UBE2D3,FGF6,CALR,DUSP3,RAC1,YWHAB,M…
IFNB1	HALLMARK_MYC_TARGETS_V1	89	0.245447	3.75622	2.47137e-05	0.000593129	PSMA1,YWHAQ,PSMA6,PRDX4,NME1,TARDBP,PSMD7,EIF1AX,EIF4G2,NOP16,PPIA,PSMA2,CCT7,RAN,GLO1,EIF4A1,PSMA7,UBE2L3,EIF4H,TYMS,TCP1,EIF2S1,POLE3,HSPE1,ACP1,PA2G4,G3BP1,SNRPB2,PGK1,NAP1L1,CCT5,NPM1,EIF4E,CCNA2,PABPC4,RAD23B,PCBP1,HDAC2,RRM1,EEF1B2,PSMB2,LDHA,IMPDH2,KPNB1,CBX3,EIF3J,HDGF,COX5A,DUT,SET,RPS5,HSP90AB1,SNRPD2,MCM6,RPS3,HNRNPD,RANBP1,PRPS2,MAD2L1,SMARCC1,C1QBP,CANX,SNRPG,SNRPA,CUL1,SNRPD3,APEX1,…
IFNB1	HALLMARK_MTORC1_SIGNALING	88	0.227846	3.47171	0.000166645	0.00266631	CALR,ACLY,IDI1,TBK1,HSP90B1,ITGB2,SERPINH1,P4HA1,CDKN1A,GLA,PHGDH,PPIA,SHMT2,PLK1,MAP2K3,CACYBP,FKBP2,G6PD,ALDOA,QDPR,RAB1A,HMGCS1,PSAT1,UFM1,HK2,STIP1,DDIT3,NMT1,GSR,HSPE1,GOT1,GAPDH,PGK1,MTHFD2,HMGCR,SSR1,PSME3,USO1,DAPP1,LDHA,TPI1,CD9,PNP,TCEA1,TBK1,GOT1,HSP90B1,QDPR,PPA1,STIP1,AURKA,P4HA1,LDHA,GAPDH,PPIA,CANX,ALDOA,PNP,TPI1,PSME3,CDKN1A,ACLY,TXNRD1,UBE2D3,CACYBP,CALR,GSR,IDI1,G6PD,LTA4H,DHFR,…
IFNB1	HALLMARK_EPITHELIAL_MESENCHYMAL_TRANSITION	135	-0.160636	-2.97152	0.00113211	0.0129888	WNT5A,PRSS2,FN1,TIMP3,FAS,TAGLN,TNC,DCN,TGFBR3,COL6A3,SNAI2,SERPINH1,SERPINE2,GJA1,CDH2,GPX7,PPIB,THBS1,ITGA5,IL32,FOXC2,TGFB1,LRP1,DKK1,CTHRC1,SPP1,TGFBI,COLGALT1,SPARC,PCOLCE,BDNF,SAT1,PMEPA1,CD59,NTM,TPM2,NT5E,INHBA,CADM1,PVR,SFRP4,CDH6,ITGA2,COL6A2,CDH11,PLAUR,LGALS1,FMOD,JUN,ECM1,LRRC15,TNFRSF12A,GPC1,COMP,BGN,SLIT2,TNC,ANPEP,IGFBP4,COL1A1,POSTN,TIMP1,CXCL12,GLIPR1,CXCL6,GAS1,MATN3,COL3A1,NO…
IFNB1	HALLMARK_REACTIVE_OXYGEN_SPECIES_PATHWAY	24	0.364432	2.98514	0.001353	0.0129888	SOD1,PRDX4,PRNP,HMOX2,CDKN2D,G6PD,GCLM,PDLIM1,GSR,MSRA,GLRX2,PRDX6,PRDX1,SOD2,TXN,SRXN1,TXNRD1,ATOX1,PRNP,SOD1,PRDX4,GCLM,PRDX6,HMOX2,TXNRD1,GSR,G6PD,CAT,FTL,SRXN1,CDKN2D,GLRX2,PDLIM1,GLRX,TXN,SOD2,PRDX1,PRDX6,CAT,MPO,MSRA,SOD1,PRDX1,GCLM,TXN,SOD2,TXNRD1,G6PD,HMOX2,GSR,CDKN2D,GLRX,MPO,PRNP,PRDX4,HMOX2,SOD1,FTL,TXNRD1,CAT,PRDX6,GLRX,SRXN1,TXN,GLRX2,NQO1,SOD2,PDLIM1,GSR,PRNP,PRDX4,SOD1,SRXN1,HMOX2,…
IFNB1	HALLMARK_P53_PATHWAY	74	0.183901	2.56435	0.00464763	0.037181	FAS,STOM,HRAS,INHBB,TRAF4,TP63,UPP1,GPX2,CDKN1A,TAX1BP3,CTSF,TGFB1,MAPKAPK3,SAT1,LDHB,IER3,APP,KLF4,WWP1,ISCU,LIF,DDIT3,PDGFA,KLK8,SPHK1,FOXO3,HEXIM1,DEF6,FAM162A,PMM1,GM2A,STOM,INHBB,APP,TGFB1,TRAF4,HRAS,KLF4,JAG2,LIF,ISCU,SAT1,LDHB,PDGFA,PPM1D,AK1,UPP1,CDKN1A,BMP2,CLCA2,TAX1BP3,FOXO3,IER3,PCNA,CTSF,FAS,HEXIM1,DDIT3,PMM1,VAMP8,WWP1,FAM162A,HINT1,ACVR1B,HBEGF,DEF6,TPRKB,MAPKAPK3,DCXR,S100A4,SPHK1…
IFNB1	HALLMARK_IL6_JAK_STAT3_SIGNALING	68	-0.188548	-2.55175	0.00844443	0.0578404	CXCL10,CCL7,CXCL11,CD14,IRF1,CD44,IL18R1,LTBR,IL6,PLA2G2A,STAT1,JUN,IL3RA,A2M,IL2RA,CXCL13,IL4R,CD38,IL13RA1,CSF2RB,EBI3,HMOX1,IL17RA,PDGFC,TNFRSF12A,IL3RA,IL13RA1,CSF2RB,LTBR,IL18R1,CD14,CD38,TNFRSF1A,IFNGR1,JUN,ACVRL1,TNFRSF12A,CXCL10,IL17RA,CCL7,CD36,CSF2,CSF2RA,PDGFC,TNFRSF21,IRF1,EBI3,IL2RA,CNTFR,CSF3R,IL4R,CD44,A2M,TNFRSF1B,IL1R1,CXCL9,TNFRSF1A,PDGFC,REG1A,TNFRSF1B,IFNGR1,IL3RA,IL17RA,LTBR,…
IFNB1	HALLMARK_CHOLESTEROL_HOMEOSTASIS	32	-0.268113	-2.50781	0.00964007	0.0578404	ANXA5,CLU,ANTXR2,CTNNB1,ANXA13,LDLR,PLAUR,GUSB,TNFRSF12A,ADH4,MVD,S100A11,ETHE1,CBS,LGMN,ANTXR2,JAG1,PLAUR,TNFRSF12A,NSDHL,S100A11,CTNNB1,CBS,ANXA5,ANXA13,ALCAM,ETHE1,CD9,GUSB,ADH4,MVD,CLU,HSD17B7,LDLR,ALDOC,CBS,CLU,MVK,GUSB,JAG1,ANXA13,ACAT2,ANTXR2,HMGCS1,LGALS3,LGMN,MVD,ANXA5,LDLR,ADH4,SEMA3B,NSDHL,S100A11,IDI1,ALDOC,ANTXR2,ALCAM,GNAI1,CD9,CBS,ANXA13,HMGCS1,MVD,HSD17B7,ACAT2,PMVK,ANXA5,MVK,FASN…
IFNB1	HALLMARK_APICAL_SURFACE	22	-0.320202	-2.515	0.0114335	0.0609789	CX3CL1,TMEM8B,LYPD3,ADAM10,PLAUR,EFNA5,SULF2,AKAP7,B4GALT1,PCSK9,IL2RB,EPHB4,NTNG1,MDGA1,SCUBE1,HSPB1,GAS1,GHRL,LYN,IL2RG,CX3CL1,LYPD3,EFNA5,IL2RB,TMEM8B,PLAUR,EPHB4,ADAM10,CX3CL1,GAS1,EFNA5,PLAUR,EPHB4,LYPD3,B4GALT1,MDGA1,GHRL,NTNG1,SCUBE1,AKAP7,TMEM8B,IL2RB,PCSK9,GSTM3,LYPD3,IL2RB,GAS1,TMEM8B,EFNA5,CX3CL1,EPHB4,ADAM10,IL2RG,LYN,AKAP7,PLAUR,NTNG1,CX3CL1,EFNA5,EPHB4,LYPD3,IL2RB,TMEM8B,GAS1,PLAUR,…
IFNB1	HALLMARK_TGF_BETA_SIGNALING	25	0.295521	2.45703	0.0145721	0.0699462	BCAR3,BMPR2,THBS1,TGFB1,SMURF1,SMAD3,PMEPA1,RAB31,LEFTY2,RHOA,SKIL,NOG,SMAD1,TGFB1,BCAR3,THBS1,SMURF1,RHOA,PMEPA1,BMPR2,BMP2,UBE2D3,ID2,SERPINE1,SKIL,NOG,SMAD3,RAB31,SMURF2,CTNNB1,IFNGR2,CDH1,LEFTY2,TJP1,ID1,FURIN,ENG,SMAD1,NOG,SERPINE1,BMP2,BMP2,TGFB1,FURIN,ID2,IFNGR2,THBS1,PMEPA1,BMPR2,UBE2D3,SERPINE1,TGFB1,ID2,UBE2D3,SMURF1,THBS1,BCAR3,PMEPA1,BMPR2,BMP2,SERPINE1,CTNNB1,NOG,BMPR2,THBS1,BCAR3,PM…
IFNB1	HALLMARK_DNA_REPAIR	50	0.208264	2.40631	0.01998	0.0871855	RAD51,TAF10,TP53,VPS28,POLR1C,BOLA2,PRIM1,POLH,ERCC1,CANT1,FEN1,ZWINT,SURF1,HPRT1,RRM2B,TARBP2,PCNA,STX3,SSRP1,GMPR2,RPA2,BCAM,SDCBP,DUT,EIF1B,MPG,ELL,AK1,PNP,IMPDH2,GUK1,NUDT9,TK2,SRSF6,APRT,TSG101,ADRM1,TYMS,EDF1,NME4,NT5C,RALA,POLD4,POLR2J,NT5C3A,TMED2,CETN2,POLR2K,ITPA,NUDT9,IMPDH2,SRSF6,PNP,AK1,SSRP1,NME1,RALA,CETN2,ADRM1,HPRT1,DUT,RPA2,MPG,POLR2J,PCNA,NT5C3A,APRT,GUK1,NME4,BOLA2,TARBP2,TSG1…
IFNB1	HALLMARK_HEDGEHOG_SIGNALING	17	-0.32351	-2.24178	0.022977	0.0885269	VLDLR,NRCAM,ETS2,DPYSL2,VEGFA,RASA1,CRMP1,VLDLR,UNC5C,L1CAM,DPYSL2,ACHE,CNTFR,SHH,ETS2,NRCAM,RASA1,NRCAM,PLG,NRP2,RASA1,DPYSL2,OPHN1,CRMP1,ETS2,UNC5C,L1CAM,SHH,SLIT1,VEGFA,CNTFR,NRP1,ACHE,CNTFR,L1CAM,OPHN1,RASA1,ETS2,UNC5C,VLDLR,NRP1,SHH,UNC5C,VEGFA,L1CAM,CNTFR,VLDLR,ETS2,ACHE,SHH,NRCAM,VEGFA,VLDLR,L1CAM,DPYSL2,RASA1,ACHE,UNC5C,SHH,SLIT1,CRMP1,ETS2,CNTFR,SHH,VEGFA,NRCAM,VLDLR,RASA1,ETS2,ACHE,L1CA…
IFNB1	HALLMARK_INTERFERON_ALPHA_RESPONSE	35	0.23675	2.27102	0.023976	0.0885269	CXCL10,GBP2,IFIT3,ISG15,MX1,DHX58,CXCL11,OAS1,IRF1,B2M,LGALS3BP,IFIT2,RTP4,TXNIP,CD74,LAP3,NMI,IL4R,IRF2,PSMA3,SELL,PSMB9,UBE2L6,PSME2,CASP8,PSME1,IFIT2,CD74,GBP2,CXCL10,TXNIP,SELL,B2M,IRF1,IL4R,DHX58,PSMB9,LGALS3BP,CASP8,ISG15,OAS1,RTP4,IL15,BST2,CXCL11,IRF2,UBE2L6,PSMA3,IFIT3,MX1,LAP3,IRF2,IRF1,PSME1,ISG15,LGALS3BP,PSME2,MX1,IRF9,LAP3,OAS1,DHX58,CD74,NMI,CNP,UBE2L6,RTP4,LGALS3BP,CXCL11,CXCL10,O…
IFNB1	HALLMARK_ANGIOGENESIS	25	-0.262911	-2.19832	0.027972	0.0932401	APOH,NRP1,JAG1,SPP1,APP,LRPAP1,PGLYRP1,PDGFA,PF4,FGFR1,LUM,SERPINA5,APP,JAG2,PF4,PDGFA,VEGFA,NRP1,FSTL1,PGLYRP1,S100A4,PTK2,APOH,SPP1,LRPAP1,VCAN,SERPINA5,FGFR1,STC1,LUM,PRG2,COL3A1,TNFRSF21,CXCL6,TIMP1,POSTN,SPP1,CXCL6,POSTN,TIMP1,PRG2,VCAN,LUM,NRP1,FGFR1,VEGFA,STC1,APOH,LRPAP1,PDGFA,FSTL1,JAG2,TNFRSF21,COL3A1,JAG2,JAG1,STC1,COL3A1,APP,VEGFA,PF4,S100A4,CXCL6,FSTL1,LRPAP1,PDGFA,SPP1,PTK2,PGLYRP1,…
IFNB1	HALLMARK_APICAL_JUNCTION	99	-0.13478	-2.16814	0.030969	0.0932401	SLC30A3,CD86,EGFR,MPZL2,CD274,TJP1,NLGN3,CDH15,CX3CL1,PLCG1,TMEM8B,ITGA2,AMIGO1,AMH,CD209,CDH11,CALB2,PTK2,MDK,EVL,JUP,MADCAM1,NRXN2,CDH6,MAPK11,BMP1,ACTN2,NLGN2,PARVA,DSC1,RRAS,RASA1,GRB7,ADAM23,MVD,DSC3,BAIAP2,SIRPA,CNTN1,INSIG1,LAMC2,SDC3,TRAF1,MSN,B4GALT1,ALOX15B,CADM2,ICAM1,CD86,MPZL2,SLC30A3,CX3CL1,TJP1,ADAM23,TMEM8B,CDH6,ITGA2,CADM2,CDH11,CALB2,AMIGO2,NEGR1,RRAS,EVL,PLCG1,BAIAP2,MAPK11,EGF…
IFNB1	HALLMARK_PANCREAS_BETA_CELLS	18	-0.305409	-2.17649	0.032967	0.0932401	PAK3,PCSK2,VDR,SST,INS,GCK,PKLR,SCGN,SRP14,DPP4,HNF1A,IAPP,PCSK1,CHGA,ISL1,AKT3,GCG,PAK3,SCGN,CHGA,VDR,INS,SST,DPP4,IAPP,PCSK2,GCG,PCSK1,ISL1,PKLR,HNF1A,AKT3,SRP14,GCG,CHGA,PAX4,HNF1A,SST,PAK3,AKT3,PCSK2,ISL1,SCGN,CHGA,ISL1,DPP4,PCSK2,HNF1A,PKLR,IAPP,SRP14,GCG,PCSK1,VDR,AKT3,CHGA,IAPP,GCG,VDR,DPP4,PAK3,INS,PCSK1,AKT3,SCGN,ISL1,SST,PCSK2,INS,PAK3,VDR,SCGN,SST,CHGA,IAPP,PCSK1,GCG,PAX4,PKLR,DPP4,AKT…
IFNB1	HALLMARK_G2M_CHECKPOINT	66	0.159313	2.10929	0.034965	0.0932401	KPNA2,PBK,CCNB2,TMPO,CDKN2C,RACGAP1,HMGA1,SAP30,PRC1,NOTCH2,SYNCRIP,EWSR1,AURKB,CDKN3,TRA2B,ODC1,CBX1,HIF1A,CDC25B,UBE2S,CDC25A,MYC,EFNA5,HMGB3,BARD1,HSPA8,NCL,ILF3,AURKA,CUL1,RBL1,CUL3,RPA2,PTTG1,CKS1B,BUB1,STMN1,SMARCC1,MAD2L1,HNRNPD,MCM6,EGF,TOP1,NUP98,BIRC5,CDKN1B,KPNB1,NDC80,RAD23B,CTCF,CCNA2,KIF22,KIF23,TGFB1,LMNB1,PRC1,YTHDC1,EGF,CCNA2,CTCF,MAPK14,AURKA,PURA,KIF22,ABL1,CHEK1,RPA2,HNRNPD,RB…
IFNB1	HALLMARK_UNFOLDED_PROTEIN_RESPONSE	38	0.214281	2.14582	0.034965	0.0932401	CALR,EXOSC1,FKBP14,HSP90B1,ARFGAP1,SLC30A5,LSM1,PDIA6,YWHAZ,SHC1,EIF4A1,PSAT1,EIF2S1,EDC4,EIF4A2,DNAJA4,PDIA5,MTHFD2,SSR1,NPM1,EIF4E,HSP90B1,EXOSC1,VEGFA,ARFGAP1,CALR,YWHAZ,NPM1,PDIA6,EIF4A3,EDC4,FKBP14,EIF4A1,SHC1,PSAT1,CCL2,DNAJA4,EIF4A2,CEBPG,CKS1B,EIF2S1,SLC30A5,PDIA5,SSR1,DDIT4,STC2,LSM1,MTHFD2,BAG3,DCP1A,IGFBP1,STC2,DNAJB9,LSM4,PAIP1,ARFGAP1,SLC30A5,LSM1,ATF6,VEGFA,FKBP14,SHC1,HSPA9,EDC4,CC…
IFNB1	HALLMARK_MITOTIC_SPINDLE	49	0.191228	2.1894	0.036963	0.0933803	ARHGDIA,LMNB1,NEDD9,CSNK1D,OPHN1,ITSN1,NET1,CYTH2,NCK2,PLK1,ABL1,MAPRE1,ATG4B,VCL,CDC42,ARHGAP5,DYNLL2,ARF6,KLC1,KIF23,KIF22,SPTAN1,FLNA,EPB41,NDC80,EZR,BIN1,SOS1,BIRC5,NCK1,CSNK1D,LMNB1,PRC1,CYTH2,NET1,SPTAN1,ARHGDIA,NEDD9,AURKA,EPB41,DYNLL2,MAPRE1,KIF22,ABL1,EZR,CDC42,ARF6,VCL,TRIO,ITSN1,BIRC5,FLNA,NDC80,KIF23,PLK1,BIN1,SOS1,ARHGAP5,NCK2,ARHGEF2,EPB41,KIF22,GSN,PRC1,TRIO,KIF23,SMC3,TIAM1,BIN1,B…
IFNB1	HALLMARK_GLYCOLYSIS	102	0.125422	2.05077	0.03996	0.0959041	ANGPTL4,SOD1,ALDOB,NANP,GALK1,DCN,FUT8,LCT,CHST4,CHST1,P4HA1,PC,EFNA3,B4GALT7,TGFBI,PPIA,IER3,ARPP19,DSC2,G6PD,ALDOA,PKP2,PMM2,CHST6,HK2,PGLS,ANG,CHST2,TSTA3,TFF3,MDH2,TALDO1,P4HA2,HDLBP,GOT1,FKBP4,HOMER1,PGK1,FAM162A,B4GALT2,MIF,VCAN,LDHC,CYB5A,ENO2,RPE,DLD,LDHA,TPI1,NANP,ANGPTL4,SOD1,GOT1,FUT8,P4HA2,PGLS,AURKA,P4HA1,LDHA,PPIA,CHST4,PYGL,ALDOA,TPI1,LDHC,VEGFA,MDH1,DCN,TSTA3,CHST6,CHST1,AKR1A1,AR…
IFNB1	HALLMARK_PEROXISOME	38	0.20626	2.06551	0.045954	0.105038	ISOC1,IDI1,SOD1,HRAS,YWHAH,ECI2,SERPINA6,PEX14,CRAT,CEL,IDE,BCL10,ACAA1,MSH2,MLYCD,GSTK1,FIS1,DLG4,ACOT8,VPS4B,CTBP1,FABP6,HSD17B11,SLC27A2,CADM1,PRDX1,PEX5,SOD2,PRDX5,SMARCC1,HRAS,SOD1,CEL,FABP6,IDE,IDI1,ECI2,HSD17B11,YWHAH,PRDX5,CAT,MLYCD,MSH2,ALDH1A1,SERPINA6,GSTK1,BCL10,ISOC1,CRAT,CTBP1,FIS1,SOD2,DLG4,PRDX1,VPS4B,PEX5,ACOT8,ACAA1,PEX14,ERCC1,CRABP1,MSH2,HSD17B11,SULT2B1,CRABP2,PEX5,IDI1,FIS1,…
IFNB1	HALLMARK_E2F_TARGETS	69	0.143168	1.93125	0.0619381	0.131347	KPNA2,ATAD2,TP53,RRM2,CCNB2,TMPO,CDKN2C,CBX5,RACGAP1,TFRC,HMGA1,TIMELESS,SYNCRIP,AURKB,HMGB2,CDKN3,TRA2B,ASF1A,SMC3,PMS2,CDC25B,UBE2S,CDC25A,MYC,HMGB3,BARD1,PPM1D,PCNA,XRCC6,DCK,DCTPP1,ILF3,PRPS1,AURKA,SSRP1,UBE2T,RPA2,PSIP1,PTTG1,RAD1,CKS1B,TK1,STMN1,MAD2L1,PAICS,RANBP1,HNRNPD,MCM6,DUT,LMNB1,PRDX4,CTCF,AURKA,PPM1D,SSRP1,NME1,CDKN1A,RAN,KIF22,PMS2,UBE2T,DUT,CHEK2,CHEK1,RPA2,HNRNPD,PCNA,PTTG1,BIRC…
IFNB1	HALLMARK_KRAS_SIGNALING_DN	70	-0.139978	-1.91971	0.0629371	0.131347	TNNI3,MX1,SLC6A14,SLC30A3,IL12B,GRID2,BMPR1B,PDK2,BTG2,TGM1,CD80,LYPD3,PDCD1,FSHB,CPA2,PTPRJ,ARPP21,CLSTN3,PNMT,CAMK1D,NTF3,TENM2,BARD1,YBX2,SPHK2,CD207,AKR1B10,SLC5A5,SERPINA10,EDAR,ITIH3,KRT5,KCNN1,CD40LG,IDUA,PCDHB1,COL2A1,HNF1A,CALCB,IGFBP2,OXT,LGALS7,EGF,SLC30A3,TNNI3,LYPD3,AKR1B10,IL12B,BMPR1B,PDCD1,CPA2,SLC6A14,FSHB,GRID2,DLK2,BTG2,CD80,TFF2,PTPRJ,NTF3,CNTFR,EPHA5,PNMT,KCNN1,IL5,SLC5A5,SPH…
IFNB1	HALLMARK_BILE_ACID_METABOLISM	30	0.214198	1.92585	0.0689311	0.137862	ISOC1,IDI1,SOD1,RBP1,NR1H4,BCAR3,NUDT12,SERPINA6,GNMT,CROT,GCLM,MLYCD,GSTK1,PEX26,LCK,HAO1,AKR1D1,PFKM,PECR,HSD17B11,SLC27A2,PRDX5,BCAR3,SOD1,NR1H4,GCLM,PECR,LCK,RBP1,IDI1,PFKM,HSD17B11,PRDX5,GNMT,CAT,MLYCD,PEX26,NR3C2,ALDH1A1,SERPINA6,GSTK1,ISOC1,NUDT12,AKR1D1,SULT1B1,CROT,NR3C2,ALDH1A1,SERPINA6,PFKM,CAT,PECR,BCAR3,SOD1,GCLM,AKR1D1,LCK,HAO1,GNMT,GC,APOA1,BMP6,MLYCD,LCK,PECR,HSD17B11,SOD1,RBP1,GC…
IFNB1	HALLMARK_HEME_METABOLISM	65	0.140444	1.84213	0.0819181	0.157283	HTATIP2,BSG,KEL,ALDH6A1,ACP5,PC,ICAM4,MAP2K3,KAT2B,PGLS,GCLM,UROS,HAGH,NEK7,FOXO3,CTSB,P4HA2,BNIP3L,HBQ1,EPB41,FOXJ2,CTSE,NFE2L1,TCEA1,CLIC2,TOP1,CA1,HDGF,BLVRA,MARK3,TNRC6B,IGSF3,BLVRB,SDCBP,RAD23A,SNCA,ELL2,USP15,BCAM,RAP1GAP,BPGM,HMBS,MINPP1,ALAD,HBZ,PSMD9,HEBP1,HTRA2,MXI1,CAST,LRP10,UROD,CAT,ACP5,BSG,P4HA2,KEL,PGLS,GCLM,EPB41,ICAM4,HTATIP2,KAT2B,BLVRA,UROS,MXI1,HDGF,CA1,FOXO3,HBZ,CAT,MAP2K3,T…
IFNB1	HALLMARK_PROTEIN_SECRETION	42	0.173614	1.81881	0.0859141	0.157557	SOD1,IGF2R,SH3GL2,TOM1L1,GLA,NAPG,ARFIP1,VAMP7,ARF1,TMED2,RAB22A,MAPK1,TSG101,RAB5A,STX7,CLTC,USO1,LMAN1,RPS6KA3,VPS4B,KRT18,RAB14,VAMP3,GNAS,NAPA,TMED10,STX12,CLN5,RAB2A,PPT1,CAV2,CLTA,CD63,PAM,BNIP3,CTSC,OCRL,SOD1,VAMP3,GNAS,CLTC,TOM1L1,NAPA,MAPK1,NAPG,YIPF6,IGF2R,SH3GL2,BNIP3,ARFIP1,USO1,RPS6KA3,RAB5A,RAB22A,TSG101,PPT1,GLA,CLTA,VAMP7,STX7,KRT18,VPS4B,ARF1,RAB2A,PAM,VAMP4,TMED2,CLN5,RAB14,GNAS…
IFNB1	HALLMARK_IL2_STAT5_SIGNALING	98	-0.112044	-1.793	0.0889111	0.157557	CXCL10,COL6A1,CD86,CD48,CD44,IL10RA,IL18R1,TNFRSF18,MUC1,LRIG1,ADAM19,NT5E,IL10,ECM1,ENO3,CTLA4,POU2F1,FURIN,CAPG,IL3RA,ITIH5,IL2RA,PENK,IL4R,FGL2,CD79B,BCL2L1,ODC1,IL1RL1,GABARAPL1,SELL,AGER,CA2,CDCP1,APLP1,CD86,TNFRSF18,IL3RA,IL2RB,NT5E,CTLA4,PENK,IL10RA,CD48,IL18R1,CD79B,ITIH5,IFNGR1,ADAM19,ECM1,BCL2L1,CXCL10,MUC1,POU2F1,ODC1,CDCP1,IL10,COL6A1,SELL,CSF2,TNFRSF21,IL2RA,NDRG1,IGF1R,IL4R,CTSZ,CD4…
IFNB1	HALLMARK_COAGULATION	100	-0.111957	-1.80583	0.0919081	0.157557	GP1BA,APOC1,PROS1,FN1,F8,TIMP3,HMGCS2,PEF1,MMP9,F9,F13B,F10,APOC3,MMP7,CAPN2,PROC,ARF4,CRIP2,CPB2,THBS1,C1S,LRP1,SPARC,GDA,MMP2,LEFTY2,PLG,ISCU,MSRB2,PECAM1,F3,ANG,SIRT2,KLK8,PLEK,HRG,PF4,PDGFB,CTSB,TIMP3,PROC,F9,THBS1,SPARC,ISCU,GDA,PF4,MMP9,PROS1,GP1BA,FGG,PLG,PECAM1,CPB2,MMP1,F8,PDGFB,C1S,CAPN2,F10,RAC1,ANG,LTA4H,LGMN,PEF1,PLEK,F11,SERPINE1,FN1,MST1,MSRB2,CFI,SERPINA1,S100A13,F13B,SERPINC1,ARF…
IFNB1	HALLMARK_INTERFERON_GAMMA_RESPONSE	96	0.108501	1.73452	0.104895	0.173619	CXCL10,CCL7,IFIT3,IDO1,ISG15,MX1,DHX58,CXCL11,IRF1,CFB,CD86,GCH1,SAMHD1,B2M,LGALS3BP,IL10RA,TNFAIP6,IFIT2,CD274,IL6,RTP4,DDX58,GZMA,STAT1,SECTM1,NFKBIA,GBP6,TXNIP,IL18BP,CD74,LAP3,HLA-G,NMI,IL4R,CD38,FGL2,ITGB7,IRF2,CSF2RB,CCL5,TNFSF10,PIM1,XCL1,SELP,IRF4,FCGR1A,IRF9,PSMA2,IL15RA,PSME1,PNP,UPP1,PSME2,CDKN1A,PTGS2,C1S,CXCL9,SOCS3,STAT1,BPGM,SLAMF7,FAS,PTPN6,NAMPT,PTPN1,NMI,SRI,CCL2,VAMP8,RIPK2,DDX…
IFNB1	HALLMARK_WNT_BETA_CATENIN_SIGNALING	16	0.24467	1.66409	0.112887	0.180619	AXIN2,DLL1,TP53,DVL2,CTNNB1,NOTCH1,MYC,CUL1,JAG2,KAT2A,ADAM17,AXIN2,DLL1,TP53,JAG1,CTNNB1,KAT2A,NOTCH1,DVL2,DVL2,ADAM17,NOTCH1,JAG1,HDAC2,CUL1,JAG2,JAG1,ADAM17,JAG2,JAG1,ADAM17,DKK4,DKK1,MYC,HDAC2,CTNNB1,DLL1,AXIN2,TP53,JAG1,CTNNB1,NOTCH1,KAT2A,MYC,JAG2,DVL2,ADAM17,GNAI1,DKK4,CUL1,TP53,DLL1,JAG1,AXIN2,NOTCH1,GNAI1,TP53,HDAC2,DKK4,AXIN2,ADAM17,DKK1,MYC,TP53,CTNNB1,AXIN2,ADAM17,DLL1,HDAC2,DKK4,MYC,…
IFNB1	HALLMARK_XENOBIOTIC_METABOLISM	99	-0.10082	-1.62185	0.12987	0.201089	PROS1,FAS,GCNT2,GSTM4,REG1A,GSTO1,F10,ANGPTL3,FAH,SPINT2,RBP4,UPP1,PC,SERPINA6,GNMT,TGFB2,ADH5,SHMT2,DDC,PTGR1,PGRMC1,ARPP19,PLG,CROT,GCKR,NMT1,MTHFD1,GSR,HRG,AKR1C3,UGDH,ACP1,FBLN1,ASL,PMM1,GSS,CD36,PGD,CYB5A,POR,COMT,DDT,FABP1,FBP1,GSTA3,LONP1,ALDH3A1,TNFRSF1A,PTGDS,BLVRB,IL1R1,APOE,XDH,ARG1,EPHA2,RAP1GAP,ID2,GAD1,F11,TDO2,PTS,SERPINE1,CBR1,KYNU,ADH1C,BPHL,CNDP2,DCXR,CAT,IGFBP1,ITIH4,HGFAC,HPRT…
IFNB1	HALLMARK_COMPLEMENT	121	-0.0903513	-1.58873	0.144855	0.217283	C1QC,C2,C3,IRF1,GZMB,CTSO,CFB,HSPA1A,IL6,CTSS,GNGT2,ANXA5,GZMA,C9,CP,CLU,MMP14,F5,KCNIP3,SCG3,LAP3,TFPI2,CTSD,ITIH1,CTSH,IRF2,HNF4A,C4BPB,PLAUR,TMPRSS6,DUSP6,FCN1,SPOCK2,CA2,PSMB9,ACTN2,SERPINA1,F7,ERAP2,CTSC,GCA,SERPING1,CPQ,KYNU,S100A9,CR2,SERPINE1,LGMN,TIMP1,GNAI3,CFH,CD59,CXCL1,CTSV,LTA4H,S100A12,ATOX1,MMP8,PREP,PCSK9,MMP13,USP15,USP14,GMFB,S100A13,APOBEC3G,PIK3CG,CD40LG,CD55,LGALS3,F2,PRDM4,…
IFNB1	HALLMARK_TNFA_SIGNALING_VIA_NFKB	94	0.0991465	1.56747	0.156843	0.228136	CXCL10,CXCL11,IRF1,IL12B,GCH1,CD44,TNFAIP6,IFIT2,IL6,RCAN1,DDX58,INHBA,G0S2,RELB,BTG2,SQSTM1,PLAU,NFKBIA,DUSP4,IL18,CXCL6,BCL6,JUN,CD80,ETS2,TNFSF9,LDLR,B4GALT5,PLAUR,VEGFA,CCL2,BIRC3,MYC,KYNU,IFNGR2,SERPINE1,CSF2,SERPINB8,HBEGF,RHOB,GEM,CXCL1,CD69,TRAF1,TNF,ID2,NAMPT,B4GALT1,CD83,CCL5,BCL2A1,KLF4,SPSB1,LIF,EDN1,SAT1,IL1B,IL15RA,NR4A1,IL7R,PMEPA1,CDKN1A,VEGFA,PTGS2,BMP2,CCL20,SOCS3,BIRC2,TNFAIP8,…
IFNB1	HALLMARK_OXIDATIVE_PHOSPHORYLATION	46	0.137216	1.50417	0.168831	0.23835	NDUFB8,BDH2,ALDH6A1,ECHS1,NDUFA5,FXN,MRPL34,ACAT1,PDHX,AIFM1,LDHB,HSD17B10,ACAA1,COX7A2L,ISCU,CS,ACADVL,DECR1,GRPEL1,MDH2,ACADM,CYB5R3,CYB5A,POR,COX5B,DLD,LDHA,MRPL34,ISCU,NDUFA5,LDHB,LDHA,NDUFB8,MDH1,BDH2,FXN,DLD,MTX2,ACADVL,COX5B,HSD17B10,ECHS1,COX5A,ALDH6A1,GRPEL1,PDHX,AIFM1,ACADM,DECR1,GPI,SURF1,CS,POR,ACAT1,MDH2,FH,ACADSB,NDUFV2,CYB5A,ACAA1,COX7A2L,TIMM50,CYB5R3,COX6C,HTRA2,NDUFS4,HSPA9,ATP1…
IFNB1	HALLMARK_UV_RESPONSE_UP	68	0.107708	1.44384	0.193806	0.265791	MGAT1,GGH,RPN1,IRF1,GCH1,IL6,NPTX2,RET,SPR,NPTXR,HSPA13,BTG2,TYRO3,MMP14,SQSTM1,CREG1,FURIN,NFKBIA,TFRC,CCK,C4BPB,FEN1,HMOX1,BCL2L11,CDKN2B,CA2,PTPRD,FGF18,UROD,TST,CEBPG,CDC34,PPT1,NAT1,RHOB,APOM,CTSV,ICAM1,CNP,OLFM1,SOD2,BMP2,DNAJB1,PPP1R2,C4BPB,TYRO3,CDKN2B,NFKBIA,SPR,PTPRD,MGAT1,HSPA13,NPTXR,CCK,BTG2,NTRK3,RET,FEN1,IRF1,CDC34,OLFM1,CTSV,APOM,GGH,RPN1,IL6,CREG1,IL6ST,MMP14,TST,ACAA1,ICAM1,SQST…
IFNB1	HALLMARK_ALLOGRAFT_REJECTION	123	0.0784407	1.39227	0.20979	0.274752	CCL7,GBP2,C2,GZMB,IL12B,CD86,EGFR,B2M,CD8A,ZAP70,IL6,CD8B,CTSS,CD3E,CCL19,GZMA,IL10,STAT1,INHBA,UBE2D1,CD96,TLR1,CAPG,CRTAM,IL18,CD74,CFP,HLA-G,IL2RA,CD80,CCL22,APBB1,IL27RA,CXCL13,IL16,CCL5,INHBB,ITGAL,GCNT1,TRAT1,TGFB1,IL4,IL13,LIF,IL1B,CD4,PF4,TGFB2,IRF4,CD79A,MMP9,STAB1,IL11,IL12RB1,EREG,CXCL9,CD3G,CD3E,SIT1,NCR1,ACHE,GCNT1,IFNGR1,CD7,IL12B,KRT1,ACVR2A,GALNT1,CRTAM,FASLG,CCL22,IFNGR2,CCL19,ZA…
IFNB1	HALLMARK_UV_RESPONSE_DN	55	0.116048	1.40576	0.211788	0.274752	APBB2,TFPI,TGFBR3,SNAI2,NRP1,MMP16,GCNT1,GJA1,CDON,IGF1R,PRKCA,PTEN,PEX14,MAPK14,YTHDC1,CELF2,NR1D2,SMAD3,DDAH1,BDNF,SPOP,F3,NEK7,PIAS3,MAGI2,PHF3,NFKB1,AKT3,FYN,ID1,CDKN1B,ANXA4,EFEMP1,IGFBP5,SRI,FBLN5,PDGFRB,GCNT1,GJA1,BDNF,YTHDC1,APBB2,CELF2,TFPI,MAPK14,SNAI2,MMP16,TGFBR2,ERBB2,NRP1,PHF3,SERPINE1,NR1D2,SRI,SMAD3,ANXA4,FBLN5,PTEN,PIAS3,MYC,IGFBP5,NEK7,SPOP,PRKCA,RGS4,TGFBR3,RND3,AKT3,MET,FYN,IN…
IFNB1	HALLMARK_MYOGENESIS	84	-0.0933416	-1.39215	0.221778	0.280141	AGRN,COX6A2,TPM2,COL1A1,NQO1,CLU,ENO3,CFD,PLXNB2,EPHB3,DES,MYL3,ERBB3,IGFBP3,CKMT2,FHL1,IGF1,COL6A2,GAA,GSN,TNNI2,FGF2,MYOM2,HRC,NOTCH1,CAV3,IGFBP7,ACTN2,PGAM2,STC2,COL3A1,GAA,DES,TPM2,CFD,NQO1,COL6A2,ERBB3,COX6A2,EPHB3,IGFBP7,FHL1,IGF1,COL1A1,CD36,CSRP3,CKMT2,COL15A1,HRC,ACHE,GSN,COL3A1,MB,ENO3,FABP3,MYL3,MYOM2,COL6A3,NOTCH1,MYL6B,SORBS3,PLXNB2,MAPRE3,IGFBP3,AGRN,PGAM2,CLU,ACTN2,TNNI2,ITGB5,FLII…
IFNB1	HALLMARK_KRAS_SIGNALING_UP	95	-0.0856443	-1.34838	0.252747	0.311074	CXCL10,EPHB2,CFB,IL10RA,MPZL2,CD37,CTSS,RETN,GNG11,INHBA,SCG5,G0S2,PRDM1,ITGA2,LAT2,PLAU,SNAP25,IGFBP3,LCP1,SCG3,ANXA10,CLEC4A,CPE,PDCD1LG2,GLRX,NGF,JUP,PLAUR,DUSP6,PTPRR,ENG,CA2,BIRC3,TOR1AIP2,TNNT2,IL1RL2,CSF2,USH1C,TNFRSF1B,HBEGF,MAP4K1,CFH,BPGM,SPARCL1,FGF9,WNT7A,TRAF1,ID2,PCSK1N,ACE,FLT4,ARG1,CSF2RA,PRDM1,MPZL2,ENG,PDCD1LG2,IL10RA,PLAU,INHBA,CTSS,SCG5,CLEC4A,EPHB2,ANXA10,ITGA2,CD37,ACE,PLAUR…
IFNB1	HALLMARK_ESTROGEN_RESPONSE_EARLY	61	0.101894	1.29903	0.263736	0.316484	DYNLT3,TFF1,INHBB,BCL2,GJA1,ARL3,IGF1R,ALDH3B1,GLA,NBL1,KLF4,RAB31,PDZK1,IL6ST,FASN,CA12,TFF3,AREG,PPIF,KRT19,FKBP4,SEMA3B,MAPT,JAK2,INHBB,GJA1,KLF4,BCL2,SEMA3B,PDZK1,MAPT,CA12,DYNLT3,AREG,ALDH3B1,NXT1,MPPED2,KRT19,TGM2,BLVRB,ARL3,FKBP4,TFF1,RAB31,BAG1,FASN,MYC,IL17RB,GLA,STC2,TIAM1,PGR,SFN,JAK2,LRIG1,KRT18,B4GALT1,PPIF,GFRA1,WWC1,MREG,OLFML3,LAD1,ANXA9,NBL1,TFF3,IL6ST,MSMB,CANT1,SLC27A2,CD44,OLF…
IFNB1	HALLMARK_ANDROGEN_RESPONSE	44	0.111435	1.19238	0.326673	0.382447	AZGP1,IDI1,ADAMTS1,RAB4A,PTK2B,SAT1,PMEPA1,VAPA,ALDH1A3,HMGCS1,ADRM1,ACTN1,MYL12A,GSR,UAP1,AKT1,KRT19,PA2G4,HOMER2,HMGCR,DBI,LMAN1,RPS6KA3,SMS,TNFAIP8,HPGD,UBE2J1,LIFR,ELL2,UBE2I,B4GALT1,SPDEF,NDRG1,HSD17B14,INSIG1,GNAI3,ALDH1A3,SAT1,ADAMTS1,PMEPA1,HPGD,PTK2B,GSR,IDI1,TNFAIP8,ADRM1,DBI,KRT19,ACTN1,MYL12A,AZGP1,UAP1,RAB4A,KLK3,AKT1,RPS6KA3,HMGCS1,HMGCR,XRCC6,SPDEF,UBE2I,UBE2J1,VAPA,SORD,B4GALT1,HO…
IFNB1	HALLMARK_SPERMATOGENESIS	44	0.108811	1.16431	0.343656	0.39275	TNNI3,TCP11,SCG5,CCNB2,GAPDHS,CAMK4,SCG3,ADCYAP1,TOPBP1,CDKN3,NEFH,DDX25,YBX2,TSSK2,MLF1,HBZ,AURKA,GAD1,HSPA1L,PCSK1N,ACE,BUB1,CFTR,CCNA1,ADCYAP1,ACRV1,POMC,GAD1,CHFR,PGK2,AURKA,PEBP1,IL12RB2,IDE,LDHC,CSNK2A2,CRISP2,HBZ,GAPDHS,PEBP1,POMC,YBX2,SCG3,IL12RB2,IDE,TSN,CHFR,JAM3,CAMK4,CDKN3,LDHC,AGFG1,GSTM3,GAD1,TSSK2,TALDO1,AURKA,MLF1,CCNA1,ART3,PCSK1N,CFTR,BRAF,DDX25,ZPBP,TOPBP1,PGK2,PRKAR2A,ADCYAP1,…
IFNB1	HALLMARK_FATTY_ACID_METABOLISM	84	0.0763371	1.13538	0.370629	0.413726	CD1D,IDI1,HMGCS2,GCDH,ECHS1,YWHAH,METAP1,ECI2,HIBCH,HADH,CRAT,CEL,ACAT2,GPD1,HSD17B10,ACAA1,ALDOA,HMGCS1,CBR3,RAP1GDS1,ACADVL,MLYCD,DECR1,UROS,FASN,ERP29,MDH2,RDH16,UGDH,ACADM,MCEE,CRYZ,MIF,CD36,GSTZ1,ENO2,SMS,DLD,ACOT8,CA4,LDHA,GRHPR,FABP1,PRDX6,HSD17B7,ADSL,HPGD,ALDH3A1,BLVRA,HSD17B11,ADH7,BMPR1B,ACADS,CPOX,LGALS1,FABP2,CA6,CA4,ODC1,NSDHL,ACADL,FABP1,GAPDHS,CD36,G0S2,GLUL,ENO3,S100A10,HSPH1,RDH…
IFNB1	HALLMARK_ESTROGEN_RESPONSE_LATE	78	0.0770773	1.09478	0.393606	0.429389	PRLR,DYNLT3,TFF1,HMGCS2,SERPINA3,CKB,BCL2,ARL3,ALDH3B1,GLA,BATF,CCNA1,NMU,LTF,FGFR3,NBL1,KLF4,RAB31,PDZK1,IL6ST,NAB2,CA12,TSTA3,TFF3,AREG,PPIF,UGDH,KRT19,SERPINA5,HOMER2,FKBP4,SEMA3B,MAPT,JAK2,PTPN6,BATF,CKB,PRLR,NMU,KLF4,CCNA1,BCL2,FGFR3,SERPINA3,SEMA3B,NAB2,PDZK1,MAPT,CA12,DYNLT3,DCXR,MYB,HPRT1,SERPINA5,BAG1,CD44,ALDH3B1,IL6ST,IMPA2,BLVRB,PDCD4,RET,SORD,TIAM1,GAL,AREG,NAB2,BCL2,AGR2,NMU,HMGCS2,…
IFNB1	HALLMARK_INFLAMMATORY_RESPONSE	106	0.061638	1.02292	0.446553	0.476324	CXCL10,CCL7,CXCL11,CD14,IRF1,IL12B,GCH1,CD48,IL10RA,IL18R1,TNFAIP6,OSM,IL6,RTP4,IL10,CX3CL1,INHBA,BTG2,TLR1,MMP14,GPC3,NFKBIA,MET,IL18,CXCL6,MARCO,CCL22,NMI,TNFSF9,IL4R,ROS1,LDLR,ADM,EBI3,PLAUR,ACVR2A,CCL2,SELL,PVR,CXCL8,HIF1A,CX3CL1,IL2RB,IL12B,IL10RA,CD48,INHBA,NFKBIA,IL18R1,OSM,ROS1,CD14,TLR1,PVR,TNFAIP6,ADM,PLAUR,GPC3,MSR1,CXCL10,CCL22,BTG2,IL10,TIMP1,SELL,CCL7,CXCL6,IRF1,SLAMF1,TNFSF9,EBI3,C…
IFNB1	HALLMARK_HYPOXIA	98	0.0619781	0.994594	0.457542	0.477436	STC1,NAGK,UGP2,EGFR,AK4,IL6,SULT2B1,PGM1,VLDLR,CP,ENO3,GPC4,HK1,GPC3,GAPDHS,NCAN,IGFBP3,SAP30,JUN,PCK1,GAA,GLRX,ADM,PLAUR,VEGFA,CHST3,HMOX1,ANXA2,S100A4,PGAM2,GCK,IGFBP1,STC2,DDIT4,PAM,CSRP2,GPI,MXI1,VHL,PKLR,SERPINE1,TPST2,TGFB3,B3GALT6,GCNT2,ANGPTL4,PIM1,BCL2,P4HA2,CA12,P4HA1,LDHA,GAPDH,ALDOA,TPI1,CDKN1A,LDHC,VEGFA,JMJD6,PDGFB,DCN,GCK,HDLBP,PGF,MXI1,TPST2,PGM2,PPARGC1A,PRDX5,ALDOC,FOXO3,BNIP3L,…
IFNB1	HALLMARK_APOPTOSIS	87	0.0621598	0.944062	0.494505	0.502498	TNFSF10,TIMP3,FAS,GSTM1,SOD1,BCL2L10,IGF2R,DCN,TGFBR3,NEDD9,IL1B,DAP,CDKN1A,SATB1,TGFB2,CD2,CCNA1,PPP3R1,SAT1,IER3,BID,BCL10,APP,MMP2,HGF,DDIT3,CASP3,GSR,MCL1,LUM,BNIP3L,TIMP2,HSPB1,SATB1,TIMP3,APP,TNFSF10,SOD1,CASP2,CCNA1,SAT1,IL1B,BCL2L10,TGFB2,SPTAN1,PPP3R1,EREG,BIRC3,IRF1,F2,CLU,GSN,CD44,DDIT3,CDKN1B,PPT1,PDCD4,ERBB3,DAP,PTK2,RHOB,ANXA1,SOD1,SOD2,SATB1,FAS,LGALS3,IER3,IL1B,CREBBP,KRT18,APP,GP…
IFNB1	HALLMARK_ADIPOGENESIS	69	0.0699887	0.944103	0.502498	0.502498	ACLY,ANGPTL4,STOM,SOD1,MRAP,APLP2,MAP4K3,FAH,ECHS1,CMPK1,NDUFA5,HIBCH,ITSN1,PEX14,HADH,CRAT,AIFM1,VEGFB,ALDOA,QDPR,AK2,CS,G3BP2,DECR1,NMT1,ARAF,GRPEL1,MDH2,TALDO1,ACADM,OMD,CD36,UBC,POR,DLD,ENPP2,FABP4,ADIPOQ,DDT,ANGPT1,ESRRA,TKT,PFKFB3,IFNGR1,RMDN3,DNAJC15,TANK,CMBL,COL15A1,LIFR,APOE,STOM,APLP2,ANGPTL4,SOD1,MRAP,RMDN3,QDPR,NDUFA5,VEGFB,ALDOA,TKT,CMPK1,ACLY,DNAJC15,DLD,NMT1,ANGPT1,CAT,ITSN1,G3BP2…

## Sheet: IFNG
Gene Set Enrichment Analysis (GSEA) of IFN ligand vs. SOMAscan proteomics correlations; using Spearman rho (Data file S8) as the ranking metric and "Hallmark" gene sets from MSigDB.
IFN ligand	Gene set	Size	ES	NES	p-value	q-value	Leading edge genes
IFNG	HALLMARK_INTERFERON_GAMMA_RESPONSE	96	0.280942	4.33654	2.73238e-07	1.31154e-05	CXCL10,CCL7,IFIT3,IDO1,ISG15,MX1,DHX58,CXCL11,IRF1,CFB,CD86,GCH1,SAMHD1,B2M,LGALS3BP,IL10RA,TNFAIP6,IFIT2,CD274,IL6,RTP4,DDX58,GZMA,STAT1,SECTM1,NFKBIA,GBP6,TXNIP,IL18BP,CD74,LAP3,HLA-G,NMI,IL4R,CD38,FGL2,ITGB7,IRF2,CSF2RB,CCL5,TNFSF10,PIM1,XCL1,SELP,IRF4,FCGR1A,IRF9,PSMA2,IL15RA,PSME1,PNP,UPP1,PSME2,CDKN1A,PTGS2,C1S,CXCL9,SOCS3,STAT1,BPGM,SLAMF7,FAS,PTPN6,NAMPT,PTPN1,NMI,SRI,CCL2,VAMP8,RIPK2,DDX…
IFNG	HALLMARK_TNFA_SIGNALING_VIA_NFKB	94	0.244167	3.7369	1.28519e-05	0.000308445	CXCL10,CXCL11,IRF1,IL12B,GCH1,CD44,TNFAIP6,IFIT2,IL6,RCAN1,DDX58,INHBA,G0S2,RELB,BTG2,SQSTM1,PLAU,NFKBIA,DUSP4,IL18,CXCL6,BCL6,JUN,CD80,ETS2,TNFSF9,LDLR,B4GALT5,PLAUR,VEGFA,CCL2,BIRC3,MYC,KYNU,IFNGR2,SERPINE1,CSF2,SERPINB8,HBEGF,RHOB,GEM,CXCL1,CD69,TRAF1,TNF,ID2,NAMPT,B4GALT1,CD83,CCL5,BCL2A1,KLF4,SPSB1,LIF,EDN1,SAT1,IL1B,IL15RA,NR4A1,IL7R,PMEPA1,CDKN1A,VEGFA,PTGS2,BMP2,CCL20,SOCS3,BIRC2,TNFAIP8,…
IFNG	HALLMARK_INTERFERON_ALPHA_RESPONSE	35	0.354617	3.39432	6.93763e-05	0.00111002	CXCL10,GBP2,IFIT3,ISG15,MX1,DHX58,CXCL11,OAS1,IRF1,B2M,LGALS3BP,IFIT2,RTP4,TXNIP,CD74,LAP3,NMI,IL4R,IRF2,PSMA3,SELL,PSMB9,UBE2L6,PSME2,CASP8,PSME1,IFIT2,CD74,GBP2,CXCL10,TXNIP,SELL,B2M,IRF1,IL4R,DHX58,PSMB9,LGALS3BP,CASP8,ISG15,OAS1,RTP4,IL15,BST2,CXCL11,IRF2,UBE2L6,PSMA3,IFIT3,MX1,LAP3,IRF2,IRF1,PSME1,ISG15,LGALS3BP,PSME2,MX1,IRF9,LAP3,OAS1,DHX58,CD74,NMI,CNP,UBE2L6,RTP4,LGALS3BP,CXCL11,CXCL10,O…
IFNG	HALLMARK_INFLAMMATORY_RESPONSE	106	0.166778	2.69876	0.0022014	0.0264168	CXCL10,CCL7,CXCL11,CD14,IRF1,IL12B,GCH1,CD48,IL10RA,IL18R1,TNFAIP6,OSM,IL6,RTP4,IL10,CX3CL1,INHBA,BTG2,TLR1,MMP14,GPC3,NFKBIA,MET,IL18,CXCL6,MARCO,CCL22,NMI,TNFSF9,IL4R,ROS1,LDLR,ADM,EBI3,PLAUR,ACVR2A,CCL2,SELL,PVR,CXCL8,HIF1A,CX3CL1,IL2RB,IL12B,IL10RA,CD48,INHBA,NFKBIA,IL18R1,OSM,ROS1,CD14,TLR1,PVR,TNFAIP6,ADM,PLAUR,GPC3,MSR1,CXCL10,CCL22,BTG2,IL10,TIMP1,SELL,CCL7,CXCL6,IRF1,SLAMF1,TNFSF9,EBI3,C…
IFNG	HALLMARK_COAGULATION	100	-0.167649	-2.73438	0.00457327	0.0383708	GP1BA,APOC1,PROS1,FN1,F8,TIMP3,HMGCS2,PEF1,MMP9,F9,F13B,F10,APOC3,MMP7,CAPN2,PROC,ARF4,CRIP2,CPB2,THBS1,C1S,LRP1,SPARC,GDA,MMP2,LEFTY2,PLG,ISCU,MSRB2,PECAM1,F3,ANG,SIRT2,KLK8,PLEK,HRG,PF4,PDGFB,CTSB,TIMP3,PROC,F9,THBS1,SPARC,ISCU,GDA,PF4,MMP9,PROS1,GP1BA,FGG,PLG,PECAM1,CPB2,MMP1,F8,PDGFB,C1S,CAPN2,F10,RAC1,ANG,LTA4H,LGMN,PEF1,PLEK,F11,SERPINE1,FN1,MST1,MSRB2,CFI,SERPINA1,S100A13,F13B,SERPINC1,ARF…
IFNG	HALLMARK_OXIDATIVE_PHOSPHORYLATION	46	0.245162	2.67881	0.00479635	0.0383708	NDUFB8,BDH2,ALDH6A1,ECHS1,NDUFA5,FXN,MRPL34,ACAT1,PDHX,AIFM1,LDHB,HSD17B10,ACAA1,COX7A2L,ISCU,CS,ACADVL,DECR1,GRPEL1,MDH2,ACADM,CYB5R3,CYB5A,POR,COX5B,DLD,LDHA,MRPL34,ISCU,NDUFA5,LDHB,LDHA,NDUFB8,MDH1,BDH2,FXN,DLD,MTX2,ACADVL,COX5B,HSD17B10,ECHS1,COX5A,ALDH6A1,GRPEL1,PDHX,AIFM1,ACADM,DECR1,GPI,SURF1,CS,POR,ACAT1,MDH2,FH,ACADSB,NDUFV2,CYB5A,ACAA1,COX7A2L,TIMM50,CYB5R3,COX6C,HTRA2,NDUFS4,HSPA9,ATP1…
IFNG	HALLMARK_ALLOGRAFT_REJECTION	123	0.142729	2.50901	0.00665537	0.0430554	CCL7,GBP2,C2,GZMB,IL12B,CD86,EGFR,B2M,CD8A,ZAP70,IL6,CD8B,CTSS,CD3E,CCL19,GZMA,IL10,STAT1,INHBA,UBE2D1,CD96,TLR1,CAPG,CRTAM,IL18,CD74,CFP,HLA-G,IL2RA,CD80,CCL22,APBB1,IL27RA,CXCL13,IL16,CCL5,INHBB,ITGAL,GCNT1,TRAT1,TGFB1,IL4,IL13,LIF,IL1B,CD4,PF4,TGFB2,IRF4,CD79A,MMP9,STAB1,IL11,IL12RB1,EREG,CXCL9,CD3G,CD3E,SIT1,NCR1,ACHE,GCNT1,IFNGR1,CD7,IL12B,KRT1,ACVR2A,GALNT1,CRTAM,FASLG,CCL22,IFNGR2,CCL19,ZA…
IFNG	HALLMARK_MITOTIC_SPINDLE	49	0.223975	2.54034	0.0071759	0.0430554	ARHGDIA,LMNB1,NEDD9,CSNK1D,OPHN1,ITSN1,NET1,CYTH2,NCK2,PLK1,ABL1,MAPRE1,ATG4B,VCL,CDC42,ARHGAP5,DYNLL2,ARF6,KLC1,KIF23,KIF22,SPTAN1,FLNA,EPB41,NDC80,EZR,BIN1,SOS1,BIRC5,NCK1,CSNK1D,LMNB1,PRC1,CYTH2,NET1,SPTAN1,ARHGDIA,NEDD9,AURKA,EPB41,DYNLL2,MAPRE1,KIF22,ABL1,EZR,CDC42,ARF6,VCL,TRIO,ITSN1,BIRC5,FLNA,NDC80,KIF23,PLK1,BIN1,SOS1,ARHGAP5,NCK2,ARHGEF2,EPB41,KIF22,GSN,PRC1,TRIO,KIF23,SMC3,TIAM1,BIN1,B…
IFNG	HALLMARK_EPITHELIAL_MESENCHYMAL_TRANSITION	135	-0.130354	-2.46059	0.013227	0.0700838	WNT5A,PRSS2,FN1,TIMP3,FAS,TAGLN,TNC,DCN,TGFBR3,COL6A3,SNAI2,SERPINH1,SERPINE2,GJA1,CDH2,GPX7,PPIB,THBS1,ITGA5,IL32,FOXC2,TGFB1,LRP1,DKK1,CTHRC1,SPP1,TGFBI,COLGALT1,SPARC,PCOLCE,BDNF,SAT1,PMEPA1,CD59,NTM,TPM2,NT5E,INHBA,CADM1,PVR,SFRP4,CDH6,ITGA2,COL6A2,CDH11,PLAUR,LGALS1,FMOD,JUN,ECM1,LRRC15,TNFRSF12A,GPC1,COMP,BGN,SLIT2,TNC,ANPEP,IGFBP4,COL1A1,POSTN,TIMP1,CXCL12,GLIPR1,CXCL6,GAS1,MATN3,COL3A1,NO…
IFNG	HALLMARK_G2M_CHECKPOINT	66	0.177394	2.30421	0.016983	0.0700838	KPNA2,PBK,CCNB2,TMPO,CDKN2C,RACGAP1,HMGA1,SAP30,PRC1,NOTCH2,SYNCRIP,EWSR1,AURKB,CDKN3,TRA2B,ODC1,CBX1,HIF1A,CDC25B,UBE2S,CDC25A,MYC,EFNA5,HMGB3,BARD1,HSPA8,NCL,ILF3,AURKA,CUL1,RBL1,CUL3,RPA2,PTTG1,CKS1B,BUB1,STMN1,SMARCC1,MAD2L1,HNRNPD,MCM6,EGF,TOP1,NUP98,BIRC5,CDKN1B,KPNB1,NDC80,RAD23B,CTCF,CCNA2,KIF22,KIF23,TGFB1,LMNB1,PRC1,YTHDC1,EGF,CCNA2,CTCF,MAPK14,AURKA,PURA,KIF22,ABL1,CHEK1,RPA2,HNRNPD,RB…
IFNG	HALLMARK_KRAS_SIGNALING_UP	95	0.156056	2.39818	0.016983	0.0700838	CXCL10,EPHB2,CFB,IL10RA,MPZL2,CD37,CTSS,RETN,GNG11,INHBA,SCG5,G0S2,PRDM1,ITGA2,LAT2,PLAU,SNAP25,IGFBP3,LCP1,SCG3,ANXA10,CLEC4A,CPE,PDCD1LG2,GLRX,NGF,JUP,PLAUR,DUSP6,PTPRR,ENG,CA2,BIRC3,TOR1AIP2,TNNT2,IL1RL2,CSF2,USH1C,TNFRSF1B,HBEGF,MAP4K1,CFH,BPGM,SPARCL1,FGF9,WNT7A,TRAF1,ID2,PCSK1N,ACE,FLT4,ARG1,CSF2RA,PRDM1,MPZL2,ENG,PDCD1LG2,IL10RA,PLAU,INHBA,CTSS,SCG5,CLEC4A,EPHB2,ANXA10,ITGA2,CD37,ACE,PLAUR…
IFNG	HALLMARK_E2F_TARGETS	69	0.165656	2.18746	0.018981	0.0700838	KPNA2,ATAD2,TP53,RRM2,CCNB2,TMPO,CDKN2C,CBX5,RACGAP1,TFRC,HMGA1,TIMELESS,SYNCRIP,AURKB,HMGB2,CDKN3,TRA2B,ASF1A,SMC3,PMS2,CDC25B,UBE2S,CDC25A,MYC,HMGB3,BARD1,PPM1D,PCNA,XRCC6,DCK,DCTPP1,ILF3,PRPS1,AURKA,SSRP1,UBE2T,RPA2,PSIP1,PTTG1,RAD1,CKS1B,TK1,STMN1,MAD2L1,PAICS,RANBP1,HNRNPD,MCM6,DUT,LMNB1,PRDX4,CTCF,AURKA,PPM1D,SSRP1,NME1,CDKN1A,RAN,KIF22,PMS2,UBE2T,DUT,CHEK2,CHEK1,RPA2,HNRNPD,PCNA,PTTG1,BIRC…
IFNG	HALLMARK_ESTROGEN_RESPONSE_LATE	78	0.16449	2.30107	0.018981	0.0700838	PRLR,DYNLT3,TFF1,HMGCS2,SERPINA3,CKB,BCL2,ARL3,ALDH3B1,GLA,BATF,CCNA1,NMU,LTF,FGFR3,NBL1,KLF4,RAB31,PDZK1,IL6ST,NAB2,CA12,TSTA3,TFF3,AREG,PPIF,UGDH,KRT19,SERPINA5,HOMER2,FKBP4,SEMA3B,MAPT,JAK2,PTPN6,BATF,CKB,PRLR,NMU,KLF4,CCNA1,BCL2,FGFR3,SERPINA3,SEMA3B,NAB2,PDZK1,MAPT,CA12,DYNLT3,DCXR,MYB,HPRT1,SERPINA5,BAG1,CD44,ALDH3B1,IL6ST,IMPA2,BLVRB,PDCD4,RET,SORD,TIAM1,GAL,AREG,NAB2,BCL2,AGR2,NMU,HMGCS2,…
IFNG	HALLMARK_MYC_TARGETS_V1	89	0.149591	2.23733	0.022977	0.0787784	PSMA1,YWHAQ,PSMA6,PRDX4,NME1,TARDBP,PSMD7,EIF1AX,EIF4G2,NOP16,PPIA,PSMA2,CCT7,RAN,GLO1,EIF4A1,PSMA7,UBE2L3,EIF4H,TYMS,TCP1,EIF2S1,POLE3,HSPE1,ACP1,PA2G4,G3BP1,SNRPB2,PGK1,NAP1L1,CCT5,NPM1,EIF4E,CCNA2,PABPC4,RAD23B,PCBP1,HDAC2,RRM1,EEF1B2,PSMB2,LDHA,IMPDH2,KPNB1,CBX3,EIF3J,HDGF,COX5A,DUT,SET,RPS5,HSP90AB1,SNRPD2,MCM6,RPS3,HNRNPD,RANBP1,PRPS2,MAD2L1,SMARCC1,C1QBP,CANX,SNRPG,SNRPA,CUL1,SNRPD3,APEX1,…
IFNG	HALLMARK_UV_RESPONSE_UP	68	0.160267	2.10168	0.028971	0.0927073	MGAT1,GGH,RPN1,IRF1,GCH1,IL6,NPTX2,RET,SPR,NPTXR,HSPA13,BTG2,TYRO3,MMP14,SQSTM1,CREG1,FURIN,NFKBIA,TFRC,CCK,C4BPB,FEN1,HMOX1,BCL2L11,CDKN2B,CA2,PTPRD,FGF18,UROD,TST,CEBPG,CDC34,PPT1,NAT1,RHOB,APOM,CTSV,ICAM1,CNP,OLFM1,SOD2,BMP2,DNAJB1,PPP1R2,C4BPB,TYRO3,CDKN2B,NFKBIA,SPR,PTPRD,MGAT1,HSPA13,NPTXR,CCK,BTG2,NTRK3,RET,FEN1,IRF1,CDC34,OLFM1,CTSV,APOM,GGH,RPN1,IL6,CREG1,IL6ST,MMP14,TST,ACAA1,ICAM1,SQST…
IFNG	HALLMARK_HYPOXIA	98	0.135695	2.12101	0.035964	0.107892	STC1,NAGK,UGP2,EGFR,AK4,IL6,SULT2B1,PGM1,VLDLR,CP,ENO3,GPC4,HK1,GPC3,GAPDHS,NCAN,IGFBP3,SAP30,JUN,PCK1,GAA,GLRX,ADM,PLAUR,VEGFA,CHST3,HMOX1,ANXA2,S100A4,PGAM2,GCK,IGFBP1,STC2,DDIT4,PAM,CSRP2,GPI,MXI1,VHL,PKLR,SERPINE1,TPST2,TGFB3,B3GALT6,GCNT2,ANGPTL4,PIM1,BCL2,P4HA2,CA12,P4HA1,LDHA,GAPDH,ALDOA,TPI1,CDKN1A,LDHC,VEGFA,JMJD6,PDGFB,DCN,GCK,HDLBP,PGF,MXI1,TPST2,PGM2,PPARGC1A,PRDX5,ALDOC,FOXO3,BNIP3L,…
IFNG	HALLMARK_IL6_JAK_STAT3_SIGNALING	68	0.151185	1.98257	0.043956	0.122544	CXCL10,CCL7,CXCL11,CD14,IRF1,CD44,IL18R1,LTBR,IL6,PLA2G2A,STAT1,JUN,IL3RA,A2M,IL2RA,CXCL13,IL4R,CD38,IL13RA1,CSF2RB,EBI3,HMOX1,IL17RA,PDGFC,TNFRSF12A,IL3RA,IL13RA1,CSF2RB,LTBR,IL18R1,CD14,CD38,TNFRSF1A,IFNGR1,JUN,ACVRL1,TNFRSF12A,CXCL10,IL17RA,CCL7,CD36,CSF2,CSF2RA,PDGFC,TNFRSF21,IRF1,EBI3,IL2RA,CNTFR,CSF3R,IL4R,CD44,A2M,TNFRSF1B,IL1R1,CXCL9,TNFRSF1A,PDGFC,REG1A,TNFRSF1B,IFNGR1,IL3RA,IL17RA,LTBR,…
IFNG	HALLMARK_PANCREAS_BETA_CELLS	18	-0.276239	-1.95594	0.045954	0.122544	PAK3,PCSK2,VDR,SST,INS,GCK,PKLR,SCGN,SRP14,DPP4,HNF1A,IAPP,PCSK1,CHGA,ISL1,AKT3,GCG,PAK3,SCGN,CHGA,VDR,INS,SST,DPP4,IAPP,PCSK2,GCG,PCSK1,ISL1,PKLR,HNF1A,AKT3,SRP14,GCG,CHGA,PAX4,HNF1A,SST,PAK3,AKT3,PCSK2,ISL1,SCGN,CHGA,ISL1,DPP4,PCSK2,HNF1A,PKLR,IAPP,SRP14,GCG,PCSK1,VDR,AKT3,CHGA,IAPP,GCG,VDR,DPP4,PAK3,INS,PCSK1,AKT3,SCGN,ISL1,SST,PCSK2,INS,PAK3,VDR,SCGN,SST,CHGA,IAPP,PCSK1,GCG,PAX4,PKLR,DPP4,AKT…
IFNG	HALLMARK_HEME_METABOLISM	65	-0.151765	-1.99724	0.0519481	0.131237	HTATIP2,BSG,KEL,ALDH6A1,ACP5,PC,ICAM4,MAP2K3,KAT2B,PGLS,GCLM,UROS,HAGH,NEK7,FOXO3,CTSB,P4HA2,BNIP3L,HBQ1,EPB41,FOXJ2,CTSE,NFE2L1,TCEA1,CLIC2,TOP1,CA1,HDGF,BLVRA,MARK3,TNRC6B,IGSF3,BLVRB,SDCBP,RAD23A,SNCA,ELL2,USP15,BCAM,RAP1GAP,BPGM,HMBS,MINPP1,ALAD,HBZ,PSMD9,HEBP1,HTRA2,MXI1,CAST,LRP10,UROD,CAT,ACP5,BSG,P4HA2,KEL,PGLS,GCLM,EPB41,ICAM4,HTATIP2,KAT2B,BLVRA,UROS,MXI1,HDGF,CA1,FOXO3,HBZ,CAT,MAP2K3,T…
IFNG	HALLMARK_REACTIVE_OXYGEN_SPECIES_PATHWAY	24	0.242074	1.93687	0.0609391	0.146254	SOD1,PRDX4,PRNP,HMOX2,CDKN2D,G6PD,GCLM,PDLIM1,GSR,MSRA,GLRX2,PRDX6,PRDX1,SOD2,TXN,SRXN1,TXNRD1,ATOX1,PRNP,SOD1,PRDX4,GCLM,PRDX6,HMOX2,TXNRD1,GSR,G6PD,CAT,FTL,SRXN1,CDKN2D,GLRX2,PDLIM1,GLRX,TXN,SOD2,PRDX1,PRDX6,CAT,MPO,MSRA,SOD1,PRDX1,GCLM,TXN,SOD2,TXNRD1,G6PD,HMOX2,GSR,CDKN2D,GLRX,MPO,PRNP,PRDX4,HMOX2,SOD1,FTL,TXNRD1,CAT,PRDX6,GLRX,SRXN1,TXN,GLRX2,NQO1,SOD2,PDLIM1,GSR,PRNP,PRDX4,SOD1,SRXN1,HMOX2,…
IFNG	HALLMARK_MTORC1_SIGNALING	88	0.125858	1.86733	0.0669331	0.15299	CALR,ACLY,IDI1,TBK1,HSP90B1,ITGB2,SERPINH1,P4HA1,CDKN1A,GLA,PHGDH,PPIA,SHMT2,PLK1,MAP2K3,CACYBP,FKBP2,G6PD,ALDOA,QDPR,RAB1A,HMGCS1,PSAT1,UFM1,HK2,STIP1,DDIT3,NMT1,GSR,HSPE1,GOT1,GAPDH,PGK1,MTHFD2,HMGCR,SSR1,PSME3,USO1,DAPP1,LDHA,TPI1,CD9,PNP,TCEA1,TBK1,GOT1,HSP90B1,QDPR,PPA1,STIP1,AURKA,P4HA1,LDHA,GAPDH,PPIA,CANX,ALDOA,PNP,TPI1,PSME3,CDKN1A,ACLY,TXNRD1,UBE2D3,CACYBP,CALR,GSR,IDI1,G6PD,LTA4H,DHFR,…
IFNG	HALLMARK_ANGIOGENESIS	25	-0.225149	-1.89154	0.0789211	0.168875	APOH,NRP1,JAG1,SPP1,APP,LRPAP1,PGLYRP1,PDGFA,PF4,FGFR1,LUM,SERPINA5,APP,JAG2,PF4,PDGFA,VEGFA,NRP1,FSTL1,PGLYRP1,S100A4,PTK2,APOH,SPP1,LRPAP1,VCAN,SERPINA5,FGFR1,STC1,LUM,PRG2,COL3A1,TNFRSF21,CXCL6,TIMP1,POSTN,SPP1,CXCL6,POSTN,TIMP1,PRG2,VCAN,LUM,NRP1,FGFR1,VEGFA,STC1,APOH,LRPAP1,PDGFA,FSTL1,JAG2,TNFRSF21,COL3A1,JAG2,JAG1,STC1,COL3A1,APP,VEGFA,PF4,S100A4,CXCL6,FSTL1,LRPAP1,PDGFA,SPP1,PTK2,PGLYRP1,…
IFNG	HALLMARK_PI3K_AKT_MTOR_SIGNALING	60	0.140768	1.74394	0.0809191	0.168875	CALR,CSNK2B,ARHGDIA,TBK1,HSP90B1,RPS6KA1,HRAS,IL4,CDKN1A,PAK4,PTEN,MAPK10,SMAD2,PRKCB,FGF22,PRKAR2A,ARF1,MAP2K3,MAPK1,CFL1,MAPK9,CAB39,DUSP3,PLCB1,DDIT3,IRAK4,AKT1,YWHAB,IL2RG,FGF6,MAPK8,RAC1,RAF1,CLTC,GRB2,EIF4E,PIN1,RPS6KA3,LCK,DAPP1,UBE2N,CDKN1B,NCK1,PDK1,PTPN11,TNFRSF1A,FASLG,VAV3,TIAM1,HRAS,TBK1,IL4,HSP90B1,FGF22,ARHGDIA,CSNK2B,LCK,CAB39,CLTC,MAPK10,CDKN1A,UBE2D3,FGF6,CALR,DUSP3,RAC1,YWHAB,M…
IFNG	HALLMARK_ESTROGEN_RESPONSE_EARLY	61	0.137028	1.71224	0.0959041	0.187972	DYNLT3,TFF1,INHBB,BCL2,GJA1,ARL3,IGF1R,ALDH3B1,GLA,NBL1,KLF4,RAB31,PDZK1,IL6ST,FASN,CA12,TFF3,AREG,PPIF,KRT19,FKBP4,SEMA3B,MAPT,JAK2,INHBB,GJA1,KLF4,BCL2,SEMA3B,PDZK1,MAPT,CA12,DYNLT3,AREG,ALDH3B1,NXT1,MPPED2,KRT19,TGM2,BLVRB,ARL3,FKBP4,TFF1,RAB31,BAG1,FASN,MYC,IL17RB,GLA,STC2,TIAM1,PGR,SFN,JAK2,LRIG1,KRT18,B4GALT1,PPIF,GFRA1,WWC1,MREG,OLFML3,LAD1,ANXA9,NBL1,TFF3,IL6ST,MSMB,CANT1,SLC27A2,CD44,OLF…
IFNG	HALLMARK_P53_PATHWAY	74	0.123902	1.70295	0.0979021	0.187972	FAS,STOM,HRAS,INHBB,TRAF4,TP63,UPP1,GPX2,CDKN1A,TAX1BP3,CTSF,TGFB1,MAPKAPK3,SAT1,LDHB,IER3,APP,KLF4,WWP1,ISCU,LIF,DDIT3,PDGFA,KLK8,SPHK1,FOXO3,HEXIM1,DEF6,FAM162A,PMM1,GM2A,STOM,INHBB,APP,TGFB1,TRAF4,HRAS,KLF4,JAG2,LIF,ISCU,SAT1,LDHB,PDGFA,PPM1D,AK1,UPP1,CDKN1A,BMP2,CLCA2,TAX1BP3,FOXO3,IER3,PCNA,CTSF,FAS,HEXIM1,DDIT3,PMM1,VAMP8,WWP1,FAM162A,HINT1,ACVR1B,HBEGF,DEF6,TPRKB,MAPKAPK3,DCXR,S100A4,SPHK1…
IFNG	HALLMARK_WNT_BETA_CATENIN_SIGNALING	16	0.262802	1.72687	0.104895	0.188256	AXIN2,DLL1,TP53,DVL2,CTNNB1,NOTCH1,MYC,CUL1,JAG2,KAT2A,ADAM17,AXIN2,DLL1,TP53,JAG1,CTNNB1,KAT2A,NOTCH1,DVL2,DVL2,ADAM17,NOTCH1,JAG1,HDAC2,CUL1,JAG2,JAG1,ADAM17,JAG2,JAG1,ADAM17,DKK4,DKK1,MYC,HDAC2,CTNNB1,DLL1,AXIN2,TP53,JAG1,CTNNB1,NOTCH1,KAT2A,MYC,JAG2,DVL2,ADAM17,GNAI1,DKK4,CUL1,TP53,DLL1,JAG1,AXIN2,NOTCH1,GNAI1,TP53,HDAC2,DKK4,AXIN2,ADAM17,DKK1,MYC,TP53,CTNNB1,AXIN2,ADAM17,DLL1,HDAC2,DKK4,MYC,…
IFNG	HALLMARK_SPERMATOGENESIS	44	-0.156166	-1.74021	0.105894	0.188256	TNNI3,TCP11,SCG5,CCNB2,GAPDHS,CAMK4,SCG3,ADCYAP1,TOPBP1,CDKN3,NEFH,DDX25,YBX2,TSSK2,MLF1,HBZ,AURKA,GAD1,HSPA1L,PCSK1N,ACE,BUB1,CFTR,CCNA1,ADCYAP1,ACRV1,POMC,GAD1,CHFR,PGK2,AURKA,PEBP1,IL12RB2,IDE,LDHC,CSNK2A2,CRISP2,HBZ,GAPDHS,PEBP1,POMC,YBX2,SCG3,IL12RB2,IDE,TSN,CHFR,JAM3,CAMK4,CDKN3,LDHC,AGFG1,GSTM3,GAD1,TSSK2,TALDO1,AURKA,MLF1,CCNA1,ART3,PCSK1N,CFTR,BRAF,DDX25,ZPBP,TOPBP1,PGK2,PRKAR2A,ADCYAP1,…
IFNG	HALLMARK_HEDGEHOG_SIGNALING	17	-0.236561	-1.63766	0.125874	0.215784	VLDLR,NRCAM,ETS2,DPYSL2,VEGFA,RASA1,CRMP1,VLDLR,UNC5C,L1CAM,DPYSL2,ACHE,CNTFR,SHH,ETS2,NRCAM,RASA1,NRCAM,PLG,NRP2,RASA1,DPYSL2,OPHN1,CRMP1,ETS2,UNC5C,L1CAM,SHH,SLIT1,VEGFA,CNTFR,NRP1,ACHE,CNTFR,L1CAM,OPHN1,RASA1,ETS2,UNC5C,VLDLR,NRP1,SHH,UNC5C,VEGFA,L1CAM,CNTFR,VLDLR,ETS2,ACHE,SHH,NRCAM,VEGFA,VLDLR,L1CAM,DPYSL2,RASA1,ACHE,UNC5C,SHH,SLIT1,CRMP1,ETS2,CNTFR,SHH,VEGFA,NRCAM,VLDLR,RASA1,ETS2,ACHE,L1CA…
IFNG	HALLMARK_MYOGENESIS	84	0.106298	1.54249	0.146853	0.241307	AGRN,COX6A2,TPM2,COL1A1,NQO1,CLU,ENO3,CFD,PLXNB2,EPHB3,DES,MYL3,ERBB3,IGFBP3,CKMT2,FHL1,IGF1,COL6A2,GAA,GSN,TNNI2,FGF2,MYOM2,HRC,NOTCH1,CAV3,IGFBP7,ACTN2,PGAM2,STC2,COL3A1,GAA,DES,TPM2,CFD,NQO1,COL6A2,ERBB3,COX6A2,EPHB3,IGFBP7,FHL1,IGF1,COL1A1,CD36,CSRP3,CKMT2,COL15A1,HRC,ACHE,GSN,COL3A1,MB,ENO3,FABP3,MYL3,MYOM2,COL6A3,NOTCH1,MYL6B,SORBS3,PLXNB2,MAPRE3,IGFBP3,AGRN,PGAM2,CLU,ACTN2,TNNI2,ITGB5,FLII…
IFNG	HALLMARK_FATTY_ACID_METABOLISM	84	0.105183	1.52631	0.150849	0.241307	CD1D,IDI1,HMGCS2,GCDH,ECHS1,YWHAH,METAP1,ECI2,HIBCH,HADH,CRAT,CEL,ACAT2,GPD1,HSD17B10,ACAA1,ALDOA,HMGCS1,CBR3,RAP1GDS1,ACADVL,MLYCD,DECR1,UROS,FASN,ERP29,MDH2,RDH16,UGDH,ACADM,MCEE,CRYZ,MIF,CD36,GSTZ1,ENO2,SMS,DLD,ACOT8,CA4,LDHA,GRHPR,FABP1,PRDX6,HSD17B7,ADSL,HPGD,ALDH3A1,BLVRA,HSD17B11,ADH7,BMPR1B,ACADS,CPOX,LGALS1,FABP2,CA6,CA4,ODC1,NSDHL,ACADL,FABP1,GAPDHS,CD36,G0S2,GLUL,ENO3,S100A10,HSPH1,RDH…
IFNG	HALLMARK_APICAL_SURFACE	22	-0.201464	-1.57595	0.155844	0.241307	CX3CL1,TMEM8B,LYPD3,ADAM10,PLAUR,EFNA5,SULF2,AKAP7,B4GALT1,PCSK9,IL2RB,EPHB4,NTNG1,MDGA1,SCUBE1,HSPB1,GAS1,GHRL,LYN,IL2RG,CX3CL1,LYPD3,EFNA5,IL2RB,TMEM8B,PLAUR,EPHB4,ADAM10,CX3CL1,GAS1,EFNA5,PLAUR,EPHB4,LYPD3,B4GALT1,MDGA1,GHRL,NTNG1,SCUBE1,AKAP7,TMEM8B,IL2RB,PCSK9,GSTM3,LYPD3,IL2RB,GAS1,TMEM8B,EFNA5,CX3CL1,EPHB4,ADAM10,IL2RG,LYN,AKAP7,PLAUR,NTNG1,CX3CL1,EFNA5,EPHB4,LYPD3,IL2RB,TMEM8B,GAS1,PLAUR,…
IFNG	HALLMARK_COMPLEMENT	121	0.0846173	1.47378	0.164835	0.247253	C1QC,C2,C3,IRF1,GZMB,CTSO,CFB,HSPA1A,IL6,CTSS,GNGT2,ANXA5,GZMA,C9,CP,CLU,MMP14,F5,KCNIP3,SCG3,LAP3,TFPI2,CTSD,ITIH1,CTSH,IRF2,HNF4A,C4BPB,PLAUR,TMPRSS6,DUSP6,FCN1,SPOCK2,CA2,PSMB9,ACTN2,SERPINA1,F7,ERAP2,CTSC,GCA,SERPING1,CPQ,KYNU,S100A9,CR2,SERPINE1,LGMN,TIMP1,GNAI3,CFH,CD59,CXCL1,CTSV,LTA4H,S100A12,ATOX1,MMP8,PREP,PCSK9,MMP13,USP15,USP14,GMFB,S100A13,APOBEC3G,PIK3CG,CD40LG,CD55,LGALS3,F2,PRDM4,…
IFNG	HALLMARK_DNA_REPAIR	50	0.129176	1.47262	0.180819	0.26301	RAD51,TAF10,TP53,VPS28,POLR1C,BOLA2,PRIM1,POLH,ERCC1,CANT1,FEN1,ZWINT,SURF1,HPRT1,RRM2B,TARBP2,PCNA,STX3,SSRP1,GMPR2,RPA2,BCAM,SDCBP,DUT,EIF1B,MPG,ELL,AK1,PNP,IMPDH2,GUK1,NUDT9,TK2,SRSF6,APRT,TSG101,ADRM1,TYMS,EDF1,NME4,NT5C,RALA,POLD4,POLR2J,NT5C3A,TMED2,CETN2,POLR2K,ITPA,NUDT9,IMPDH2,SRSF6,PNP,AK1,SSRP1,NME1,RALA,CETN2,ADRM1,HPRT1,DUT,RPA2,MPG,POLR2J,PCNA,NT5C3A,APRT,GUK1,NME4,BOLA2,TARBP2,TSG1…
IFNG	HALLMARK_PEROXISOME	38	-0.143923	-1.4769	0.18981	0.267967	ISOC1,IDI1,SOD1,HRAS,YWHAH,ECI2,SERPINA6,PEX14,CRAT,CEL,IDE,BCL10,ACAA1,MSH2,MLYCD,GSTK1,FIS1,DLG4,ACOT8,VPS4B,CTBP1,FABP6,HSD17B11,SLC27A2,CADM1,PRDX1,PEX5,SOD2,PRDX5,SMARCC1,HRAS,SOD1,CEL,FABP6,IDE,IDI1,ECI2,HSD17B11,YWHAH,PRDX5,CAT,MLYCD,MSH2,ALDH1A1,SERPINA6,GSTK1,BCL10,ISOC1,CRAT,CTBP1,FIS1,SOD2,DLG4,PRDX1,VPS4B,PEX5,ACOT8,ACAA1,PEX14,ERCC1,CRABP1,MSH2,HSD17B11,SULT2B1,CRABP2,PEX5,IDI1,FIS1,…
IFNG	HALLMARK_IL2_STAT5_SIGNALING	98	0.0907953	1.41919	0.202797	0.270499	CXCL10,COL6A1,CD86,CD48,CD44,IL10RA,IL18R1,TNFRSF18,MUC1,LRIG1,ADAM19,NT5E,IL10,ECM1,ENO3,CTLA4,POU2F1,FURIN,CAPG,IL3RA,ITIH5,IL2RA,PENK,IL4R,FGL2,CD79B,BCL2L1,ODC1,IL1RL1,GABARAPL1,SELL,AGER,CA2,CDCP1,APLP1,CD86,TNFRSF18,IL3RA,IL2RB,NT5E,CTLA4,PENK,IL10RA,CD48,IL18R1,CD79B,ITIH5,IFNGR1,ADAM19,ECM1,BCL2L1,CXCL10,MUC1,POU2F1,ODC1,CDCP1,IL10,COL6A1,SELL,CSF2,TNFRSF21,IL2RA,NDRG1,IGF1R,IL4R,CTSZ,CD4…
IFNG	HALLMARK_GLYCOLYSIS	102	0.0886833	1.41389	0.20979	0.270499	ANGPTL4,SOD1,ALDOB,NANP,GALK1,DCN,FUT8,LCT,CHST4,CHST1,P4HA1,PC,EFNA3,B4GALT7,TGFBI,PPIA,IER3,ARPP19,DSC2,G6PD,ALDOA,PKP2,PMM2,CHST6,HK2,PGLS,ANG,CHST2,TSTA3,TFF3,MDH2,TALDO1,P4HA2,HDLBP,GOT1,FKBP4,HOMER1,PGK1,FAM162A,B4GALT2,MIF,VCAN,LDHC,CYB5A,ENO2,RPE,DLD,LDHA,TPI1,NANP,ANGPTL4,SOD1,GOT1,FUT8,P4HA2,PGLS,AURKA,P4HA1,LDHA,PPIA,CHST4,PYGL,ALDOA,TPI1,LDHC,VEGFA,MDH1,DCN,TSTA3,CHST6,CHST1,AKR1A1,AR…
IFNG	HALLMARK_APICAL_JUNCTION	99	-0.0869338	-1.40805	0.218781	0.270499	SLC30A3,CD86,EGFR,MPZL2,CD274,TJP1,NLGN3,CDH15,CX3CL1,PLCG1,TMEM8B,ITGA2,AMIGO1,AMH,CD209,CDH11,CALB2,PTK2,MDK,EVL,JUP,MADCAM1,NRXN2,CDH6,MAPK11,BMP1,ACTN2,NLGN2,PARVA,DSC1,RRAS,RASA1,GRB7,ADAM23,MVD,DSC3,BAIAP2,SIRPA,CNTN1,INSIG1,LAMC2,SDC3,TRAF1,MSN,B4GALT1,ALOX15B,CADM2,ICAM1,CD86,MPZL2,SLC30A3,CX3CL1,TJP1,ADAM23,TMEM8B,CDH6,ITGA2,CADM2,CDH11,CALB2,AMIGO2,NEGR1,RRAS,EVL,PLCG1,BAIAP2,MAPK11,EGF…
IFNG	HALLMARK_XENOBIOTIC_METABOLISM	99	0.0894913	1.40677	0.218781	0.270499	PROS1,FAS,GCNT2,GSTM4,REG1A,GSTO1,F10,ANGPTL3,FAH,SPINT2,RBP4,UPP1,PC,SERPINA6,GNMT,TGFB2,ADH5,SHMT2,DDC,PTGR1,PGRMC1,ARPP19,PLG,CROT,GCKR,NMT1,MTHFD1,GSR,HRG,AKR1C3,UGDH,ACP1,FBLN1,ASL,PMM1,GSS,CD36,PGD,CYB5A,POR,COMT,DDT,FABP1,FBP1,GSTA3,LONP1,ALDH3A1,TNFRSF1A,PTGDS,BLVRB,IL1R1,APOE,XDH,ARG1,EPHA2,RAP1GAP,ID2,GAD1,F11,TDO2,PTS,SERPINE1,CBR1,KYNU,ADH1C,BPHL,CNDP2,DCXR,CAT,IGFBP1,ITIH4,HGFAC,HPRT…
IFNG	HALLMARK_UV_RESPONSE_DN	55	-0.1177	-1.44761	0.21978	0.270499	APBB2,TFPI,TGFBR3,SNAI2,NRP1,MMP16,GCNT1,GJA1,CDON,IGF1R,PRKCA,PTEN,PEX14,MAPK14,YTHDC1,CELF2,NR1D2,SMAD3,DDAH1,BDNF,SPOP,F3,NEK7,PIAS3,MAGI2,PHF3,NFKB1,AKT3,FYN,ID1,CDKN1B,ANXA4,EFEMP1,IGFBP5,SRI,FBLN5,PDGFRB,GCNT1,GJA1,BDNF,YTHDC1,APBB2,CELF2,TFPI,MAPK14,SNAI2,MMP16,TGFBR2,ERBB2,NRP1,PHF3,SERPINE1,NR1D2,SRI,SMAD3,ANXA4,FBLN5,PTEN,PIAS3,MYC,IGFBP5,NEK7,SPOP,PRKCA,RGS4,TGFBR3,RND3,AKT3,MET,FYN,IN…
IFNG	HALLMARK_CHOLESTEROL_HOMEOSTASIS	32	-0.146932	-1.38801	0.227772	0.273327	ANXA5,CLU,ANTXR2,CTNNB1,ANXA13,LDLR,PLAUR,GUSB,TNFRSF12A,ADH4,MVD,S100A11,ETHE1,CBS,LGMN,ANTXR2,JAG1,PLAUR,TNFRSF12A,NSDHL,S100A11,CTNNB1,CBS,ANXA5,ANXA13,ALCAM,ETHE1,CD9,GUSB,ADH4,MVD,CLU,HSD17B7,LDLR,ALDOC,CBS,CLU,MVK,GUSB,JAG1,ANXA13,ACAT2,ANTXR2,HMGCS1,LGALS3,LGMN,MVD,ANXA5,LDLR,ADH4,SEMA3B,NSDHL,S100A11,IDI1,ALDOC,ANTXR2,ALCAM,GNAI1,CD9,CBS,ANXA13,HMGCS1,MVD,HSD17B7,ACAT2,PMVK,ANXA5,MVK,FASN…
IFNG	HALLMARK_KRAS_SIGNALING_DN	70	0.103038	1.37451	0.236763	0.277186	TNNI3,MX1,SLC6A14,SLC30A3,IL12B,GRID2,BMPR1B,PDK2,BTG2,TGM1,CD80,LYPD3,PDCD1,FSHB,CPA2,PTPRJ,ARPP21,CLSTN3,PNMT,CAMK1D,NTF3,TENM2,BARD1,YBX2,SPHK2,CD207,AKR1B10,SLC5A5,SERPINA10,EDAR,ITIH3,KRT5,KCNN1,CD40LG,IDUA,PCDHB1,COL2A1,HNF1A,CALCB,IGFBP2,OXT,LGALS7,EGF,SLC30A3,TNNI3,LYPD3,AKR1B10,IL12B,BMPR1B,PDCD1,CPA2,SLC6A14,FSHB,GRID2,DLK2,BTG2,CD80,TFF2,PTPRJ,NTF3,CNTFR,EPHA5,PNMT,KCNN1,IL5,SLC5A5,SPH…
IFNG	HALLMARK_BILE_ACID_METABOLISM	30	-0.135979	-1.23908	0.304695	0.348223	ISOC1,IDI1,SOD1,RBP1,NR1H4,BCAR3,NUDT12,SERPINA6,GNMT,CROT,GCLM,MLYCD,GSTK1,PEX26,LCK,HAO1,AKR1D1,PFKM,PECR,HSD17B11,SLC27A2,PRDX5,BCAR3,SOD1,NR1H4,GCLM,PECR,LCK,RBP1,IDI1,PFKM,HSD17B11,PRDX5,GNMT,CAT,MLYCD,PEX26,NR3C2,ALDH1A1,SERPINA6,GSTK1,ISOC1,NUDT12,AKR1D1,SULT1B1,CROT,NR3C2,ALDH1A1,SERPINA6,PFKM,CAT,PECR,BCAR3,SOD1,GCLM,AKR1D1,LCK,HAO1,GNMT,GC,APOA1,BMP6,MLYCD,LCK,PECR,HSD17B11,SOD1,RBP1,GC…
IFNG	HALLMARK_ANDROGEN_RESPONSE	44	-0.104238	-1.16156	0.363636	0.40592	AZGP1,IDI1,ADAMTS1,RAB4A,PTK2B,SAT1,PMEPA1,VAPA,ALDH1A3,HMGCS1,ADRM1,ACTN1,MYL12A,GSR,UAP1,AKT1,KRT19,PA2G4,HOMER2,HMGCR,DBI,LMAN1,RPS6KA3,SMS,TNFAIP8,HPGD,UBE2J1,LIFR,ELL2,UBE2I,B4GALT1,SPDEF,NDRG1,HSD17B14,INSIG1,GNAI3,ALDH1A3,SAT1,ADAMTS1,PMEPA1,HPGD,PTK2B,GSR,IDI1,TNFAIP8,ADRM1,DBI,KRT19,ACTN1,MYL12A,AZGP1,UAP1,RAB4A,KLK3,AKT1,RPS6KA3,HMGCS1,HMGCR,XRCC6,SPDEF,UBE2I,UBE2J1,VAPA,SORD,B4GALT1,HO…
IFNG	HALLMARK_UNFOLDED_PROTEIN_RESPONSE	38	0.103473	1.02812	0.41958	0.457724	CALR,EXOSC1,FKBP14,HSP90B1,ARFGAP1,SLC30A5,LSM1,PDIA6,YWHAZ,SHC1,EIF4A1,PSAT1,EIF2S1,EDC4,EIF4A2,DNAJA4,PDIA5,MTHFD2,SSR1,NPM1,EIF4E,HSP90B1,EXOSC1,VEGFA,ARFGAP1,CALR,YWHAZ,NPM1,PDIA6,EIF4A3,EDC4,FKBP14,EIF4A1,SHC1,PSAT1,CCL2,DNAJA4,EIF4A2,CEBPG,CKS1B,EIF2S1,SLC30A5,PDIA5,SSR1,DDIT4,STC2,LSM1,MTHFD2,BAG3,DCP1A,IGFBP1,STC2,DNAJB9,LSM4,PAIP1,ARFGAP1,SLC30A5,LSM1,ATF6,VEGFA,FKBP14,SHC1,HSPA9,EDC4,CC…
IFNG	HALLMARK_ADIPOGENESIS	69	-0.071845	-0.980432	0.484515	0.516817	ACLY,ANGPTL4,STOM,SOD1,MRAP,APLP2,MAP4K3,FAH,ECHS1,CMPK1,NDUFA5,HIBCH,ITSN1,PEX14,HADH,CRAT,AIFM1,VEGFB,ALDOA,QDPR,AK2,CS,G3BP2,DECR1,NMT1,ARAF,GRPEL1,MDH2,TALDO1,ACADM,OMD,CD36,UBC,POR,DLD,ENPP2,FABP4,ADIPOQ,DDT,ANGPT1,ESRRA,TKT,PFKFB3,IFNGR1,RMDN3,DNAJC15,TANK,CMBL,COL15A1,LIFR,APOE,STOM,APLP2,ANGPTL4,SOD1,MRAP,RMDN3,QDPR,NDUFA5,VEGFB,ALDOA,TKT,CMPK1,ACLY,DNAJC15,DLD,NMT1,ANGPT1,CAT,ITSN1,G3BP2…
IFNG	HALLMARK_PROTEIN_SECRETION	42	-0.0819755	-0.888925	0.523477	0.546236	SOD1,IGF2R,SH3GL2,TOM1L1,GLA,NAPG,ARFIP1,VAMP7,ARF1,TMED2,RAB22A,MAPK1,TSG101,RAB5A,STX7,CLTC,USO1,LMAN1,RPS6KA3,VPS4B,KRT18,RAB14,VAMP3,GNAS,NAPA,TMED10,STX12,CLN5,RAB2A,PPT1,CAV2,CLTA,CD63,PAM,BNIP3,CTSC,OCRL,SOD1,VAMP3,GNAS,CLTC,TOM1L1,NAPA,MAPK1,NAPG,YIPF6,IGF2R,SH3GL2,BNIP3,ARFIP1,USO1,RPS6KA3,RAB5A,RAB22A,TSG101,PPT1,GLA,CLTA,VAMP7,STX7,KRT18,VPS4B,ARF1,RAB2A,PAM,VAMP4,TMED2,CLN5,RAB14,GNAS…
IFNG	HALLMARK_APOPTOSIS	87	0.0559469	0.826354	0.593407	0.606032	TNFSF10,TIMP3,FAS,GSTM1,SOD1,BCL2L10,IGF2R,DCN,TGFBR3,NEDD9,IL1B,DAP,CDKN1A,SATB1,TGFB2,CD2,CCNA1,PPP3R1,SAT1,IER3,BID,BCL10,APP,MMP2,HGF,DDIT3,CASP3,GSR,MCL1,LUM,BNIP3L,TIMP2,HSPB1,SATB1,TIMP3,APP,TNFSF10,SOD1,CASP2,CCNA1,SAT1,IL1B,BCL2L10,TGFB2,SPTAN1,PPP3R1,EREG,BIRC3,IRF1,F2,CLU,GSN,CD44,DDIT3,CDKN1B,PPT1,PDCD4,ERBB3,DAP,PTK2,RHOB,ANXA1,SOD1,SOD2,SATB1,FAS,LGALS3,IER3,IL1B,CREBBP,KRT18,APP,GP…
IFNG	HALLMARK_TGF_BETA_SIGNALING	25	0.0971504	0.793683	0.615385	0.615385	BCAR3,BMPR2,THBS1,TGFB1,SMURF1,SMAD3,PMEPA1,RAB31,LEFTY2,RHOA,SKIL,NOG,SMAD1,TGFB1,BCAR3,THBS1,SMURF1,RHOA,PMEPA1,BMPR2,BMP2,UBE2D3,ID2,SERPINE1,SKIL,NOG,SMAD3,RAB31,SMURF2,CTNNB1,IFNGR2,CDH1,LEFTY2,TJP1,ID1,FURIN,ENG,SMAD1,NOG,SERPINE1,BMP2,BMP2,TGFB1,FURIN,ID2,IFNGR2,THBS1,PMEPA1,BMPR2,UBE2D3,SERPINE1,TGFB1,ID2,UBE2D3,SMURF1,THBS1,BCAR3,PMEPA1,BMPR2,BMP2,SERPINE1,CTNNB1,NOG,BMPR2,THBS1,BCAR3,PM…

## Sheet: IFNL1
Gene Set Enrichment Analysis (GSEA) of IFN ligand vs. SOMAscan proteomics correlations; using Spearman rho (Data file S8) as the ranking metric and "Hallmark" gene sets from MSigDB.
IFN ligand	Gene set	Size	ES	NES	p-value	q-value	Leading edge genes
IFNL1	HALLMARK_INTERFERON_GAMMA_RESPONSE	96	0.213577	3.26024	0.000280253	0.0113205	CXCL10,CCL7,IFIT3,IDO1,ISG15,MX1,DHX58,CXCL11,IRF1,CFB,CD86,GCH1,SAMHD1,B2M,LGALS3BP,IL10RA,TNFAIP6,IFIT2,CD274,IL6,RTP4,DDX58,GZMA,STAT1,SECTM1,NFKBIA,GBP6,TXNIP,IL18BP,CD74,LAP3,HLA-G,NMI,IL4R,CD38,FGL2,ITGB7,IRF2,CSF2RB,CCL5,TNFSF10,PIM1,XCL1,SELP,IRF4,FCGR1A,IRF9,PSMA2,IL15RA,PSME1,PNP,UPP1,PSME2,CDKN1A,PTGS2,C1S,CXCL9,SOCS3,STAT1,BPGM,SLAMF7,FAS,PTPN6,NAMPT,PTPN1,NMI,SRI,CCL2,VAMP8,RIPK2,DDX…
IFNL1	HALLMARK_INTERFERON_ALPHA_RESPONSE	35	0.327332	3.20697	0.000471686	0.0113205	CXCL10,GBP2,IFIT3,ISG15,MX1,DHX58,CXCL11,OAS1,IRF1,B2M,LGALS3BP,IFIT2,RTP4,TXNIP,CD74,LAP3,NMI,IL4R,IRF2,PSMA3,SELL,PSMB9,UBE2L6,PSME2,CASP8,PSME1,IFIT2,CD74,GBP2,CXCL10,TXNIP,SELL,B2M,IRF1,IL4R,DHX58,PSMB9,LGALS3BP,CASP8,ISG15,OAS1,RTP4,IL15,BST2,CXCL11,IRF2,UBE2L6,PSMA3,IFIT3,MX1,LAP3,IRF2,IRF1,PSME1,ISG15,LGALS3BP,PSME2,MX1,IRF9,LAP3,OAS1,DHX58,CD74,NMI,CNP,UBE2L6,RTP4,LGALS3BP,CXCL11,CXCL10,O…
IFNL1	HALLMARK_PI3K_AKT_MTOR_SIGNALING	60	-0.218731	-2.79245	0.00283036	0.0452858	CALR,CSNK2B,ARHGDIA,TBK1,HSP90B1,RPS6KA1,HRAS,IL4,CDKN1A,PAK4,PTEN,MAPK10,SMAD2,PRKCB,FGF22,PRKAR2A,ARF1,MAP2K3,MAPK1,CFL1,MAPK9,CAB39,DUSP3,PLCB1,DDIT3,IRAK4,AKT1,YWHAB,IL2RG,FGF6,MAPK8,RAC1,RAF1,CLTC,GRB2,EIF4E,PIN1,RPS6KA3,LCK,DAPP1,UBE2N,CDKN1B,NCK1,PDK1,PTPN11,TNFRSF1A,FASLG,VAV3,TIAM1,HRAS,TBK1,IL4,HSP90B1,FGF22,ARHGDIA,CSNK2B,LCK,CAB39,CLTC,MAPK10,CDKN1A,UBE2D3,FGF6,CALR,DUSP3,RAC1,YWHAB,M…
IFNL1	HALLMARK_INFLAMMATORY_RESPONSE	106	0.157814	2.52473	0.00487071	0.0584485	CXCL10,CCL7,CXCL11,CD14,IRF1,IL12B,GCH1,CD48,IL10RA,IL18R1,TNFAIP6,OSM,IL6,RTP4,IL10,CX3CL1,INHBA,BTG2,TLR1,MMP14,GPC3,NFKBIA,MET,IL18,CXCL6,MARCO,CCL22,NMI,TNFSF9,IL4R,ROS1,LDLR,ADM,EBI3,PLAUR,ACVR2A,CCL2,SELL,PVR,CXCL8,HIF1A,CX3CL1,IL2RB,IL12B,IL10RA,CD48,INHBA,NFKBIA,IL18R1,OSM,ROS1,CD14,TLR1,PVR,TNFAIP6,ADM,PLAUR,GPC3,MSR1,CXCL10,CCL22,BTG2,IL10,TIMP1,SELL,CCL7,CXCL6,IRF1,SLAMF1,TNFSF9,EBI3,C…
IFNL1	HALLMARK_UV_RESPONSE_DN	55	-0.199464	-2.43818	0.00814552	0.078197	APBB2,TFPI,TGFBR3,SNAI2,NRP1,MMP16,GCNT1,GJA1,CDON,IGF1R,PRKCA,PTEN,PEX14,MAPK14,YTHDC1,CELF2,NR1D2,SMAD3,DDAH1,BDNF,SPOP,F3,NEK7,PIAS3,MAGI2,PHF3,NFKB1,AKT3,FYN,ID1,CDKN1B,ANXA4,EFEMP1,IGFBP5,SRI,FBLN5,PDGFRB,GCNT1,GJA1,BDNF,YTHDC1,APBB2,CELF2,TFPI,MAPK14,SNAI2,MMP16,TGFBR2,ERBB2,NRP1,PHF3,SERPINE1,NR1D2,SRI,SMAD3,ANXA4,FBLN5,PTEN,PIAS3,MYC,IGFBP5,NEK7,SPOP,PRKCA,RGS4,TGFBR3,RND3,AKT3,MET,FYN,IN…
IFNL1	HALLMARK_EPITHELIAL_MESENCHYMAL_TRANSITION	135	-0.123288	-2.29912	0.022977	0.143856	WNT5A,PRSS2,FN1,TIMP3,FAS,TAGLN,TNC,DCN,TGFBR3,COL6A3,SNAI2,SERPINH1,SERPINE2,GJA1,CDH2,GPX7,PPIB,THBS1,ITGA5,IL32,FOXC2,TGFB1,LRP1,DKK1,CTHRC1,SPP1,TGFBI,COLGALT1,SPARC,PCOLCE,BDNF,SAT1,PMEPA1,CD59,NTM,TPM2,NT5E,INHBA,CADM1,PVR,SFRP4,CDH6,ITGA2,COL6A2,CDH11,PLAUR,LGALS1,FMOD,JUN,ECM1,LRRC15,TNFRSF12A,GPC1,COMP,BGN,SLIT2,TNC,ANPEP,IGFBP4,COL1A1,POSTN,TIMP1,CXCL12,GLIPR1,CXCL6,GAS1,MATN3,COL3A1,NO…
IFNL1	HALLMARK_IL6_JAK_STAT3_SIGNALING	68	0.165747	2.17155	0.024975	0.143856	CXCL10,CCL7,CXCL11,CD14,IRF1,CD44,IL18R1,LTBR,IL6,PLA2G2A,STAT1,JUN,IL3RA,A2M,IL2RA,CXCL13,IL4R,CD38,IL13RA1,CSF2RB,EBI3,HMOX1,IL17RA,PDGFC,TNFRSF12A,IL3RA,IL13RA1,CSF2RB,LTBR,IL18R1,CD14,CD38,TNFRSF1A,IFNGR1,JUN,ACVRL1,TNFRSF12A,CXCL10,IL17RA,CCL7,CD36,CSF2,CSF2RA,PDGFC,TNFRSF21,IRF1,EBI3,IL2RA,CNTFR,CSF3R,IL4R,CD44,A2M,TNFRSF1B,IL1R1,CXCL9,TNFRSF1A,PDGFC,REG1A,TNFRSF1B,IFNGR1,IL3RA,IL17RA,LTBR,…
IFNL1	HALLMARK_UV_RESPONSE_UP	68	0.164779	2.15887	0.026973	0.143856	MGAT1,GGH,RPN1,IRF1,GCH1,IL6,NPTX2,RET,SPR,NPTXR,HSPA13,BTG2,TYRO3,MMP14,SQSTM1,CREG1,FURIN,NFKBIA,TFRC,CCK,C4BPB,FEN1,HMOX1,BCL2L11,CDKN2B,CA2,PTPRD,FGF18,UROD,TST,CEBPG,CDC34,PPT1,NAT1,RHOB,APOM,CTSV,ICAM1,CNP,OLFM1,SOD2,BMP2,DNAJB1,PPP1R2,C4BPB,TYRO3,CDKN2B,NFKBIA,SPR,PTPRD,MGAT1,HSPA13,NPTXR,CCK,BTG2,NTRK3,RET,FEN1,IRF1,CDC34,OLFM1,CTSV,APOM,GGH,RPN1,IL6,CREG1,IL6ST,MMP14,TST,ACAA1,ICAM1,SQST…
IFNL1	HALLMARK_UNFOLDED_PROTEIN_RESPONSE	38	0.221441	2.25668	0.026973	0.143856	CALR,EXOSC1,FKBP14,HSP90B1,ARFGAP1,SLC30A5,LSM1,PDIA6,YWHAZ,SHC1,EIF4A1,PSAT1,EIF2S1,EDC4,EIF4A2,DNAJA4,PDIA5,MTHFD2,SSR1,NPM1,EIF4E,HSP90B1,EXOSC1,VEGFA,ARFGAP1,CALR,YWHAZ,NPM1,PDIA6,EIF4A3,EDC4,FKBP14,EIF4A1,SHC1,PSAT1,CCL2,DNAJA4,EIF4A2,CEBPG,CKS1B,EIF2S1,SLC30A5,PDIA5,SSR1,DDIT4,STC2,LSM1,MTHFD2,BAG3,DCP1A,IGFBP1,STC2,DNAJB9,LSM4,PAIP1,ARFGAP1,SLC30A5,LSM1,ATF6,VEGFA,FKBP14,SHC1,HSPA9,EDC4,CC…
IFNL1	HALLMARK_FATTY_ACID_METABOLISM	84	-0.143526	-2.14948	0.033966	0.163037	CD1D,IDI1,HMGCS2,GCDH,ECHS1,YWHAH,METAP1,ECI2,HIBCH,HADH,CRAT,CEL,ACAT2,GPD1,HSD17B10,ACAA1,ALDOA,HMGCS1,CBR3,RAP1GDS1,ACADVL,MLYCD,DECR1,UROS,FASN,ERP29,MDH2,RDH16,UGDH,ACADM,MCEE,CRYZ,MIF,CD36,GSTZ1,ENO2,SMS,DLD,ACOT8,CA4,LDHA,GRHPR,FABP1,PRDX6,HSD17B7,ADSL,HPGD,ALDH3A1,BLVRA,HSD17B11,ADH7,BMPR1B,ACADS,CPOX,LGALS1,FABP2,CA6,CA4,ODC1,NSDHL,ACADL,FABP1,GAPDHS,CD36,G0S2,GLUL,ENO3,S100A10,HSPH1,RDH…
IFNL1	HALLMARK_ALLOGRAFT_REJECTION	123	0.114227	1.96456	0.04995	0.207792	CCL7,GBP2,C2,GZMB,IL12B,CD86,EGFR,B2M,CD8A,ZAP70,IL6,CD8B,CTSS,CD3E,CCL19,GZMA,IL10,STAT1,INHBA,UBE2D1,CD96,TLR1,CAPG,CRTAM,IL18,CD74,CFP,HLA-G,IL2RA,CD80,CCL22,APBB1,IL27RA,CXCL13,IL16,CCL5,INHBB,ITGAL,GCNT1,TRAT1,TGFB1,IL4,IL13,LIF,IL1B,CD4,PF4,TGFB2,IRF4,CD79A,MMP9,STAB1,IL11,IL12RB1,EREG,CXCL9,CD3G,CD3E,SIT1,NCR1,ACHE,GCNT1,IFNGR1,CD7,IL12B,KRT1,ACVR2A,GALNT1,CRTAM,FASLG,CCL22,IFNGR2,CCL19,ZA…
IFNL1	HALLMARK_COAGULATION	100	-0.12408	-2.00737	0.0519481	0.207792	GP1BA,APOC1,PROS1,FN1,F8,TIMP3,HMGCS2,PEF1,MMP9,F9,F13B,F10,APOC3,MMP7,CAPN2,PROC,ARF4,CRIP2,CPB2,THBS1,C1S,LRP1,SPARC,GDA,MMP2,LEFTY2,PLG,ISCU,MSRB2,PECAM1,F3,ANG,SIRT2,KLK8,PLEK,HRG,PF4,PDGFB,CTSB,TIMP3,PROC,F9,THBS1,SPARC,ISCU,GDA,PF4,MMP9,PROS1,GP1BA,FGG,PLG,PECAM1,CPB2,MMP1,F8,PDGFB,C1S,CAPN2,F10,RAC1,ANG,LTA4H,LGMN,PEF1,PLEK,F11,SERPINE1,FN1,MST1,MSRB2,CFI,SERPINA1,S100A13,F13B,SERPINC1,ARF…
IFNL1	HALLMARK_BILE_ACID_METABOLISM	30	-0.208466	-1.91523	0.0619381	0.228694	ISOC1,IDI1,SOD1,RBP1,NR1H4,BCAR3,NUDT12,SERPINA6,GNMT,CROT,GCLM,MLYCD,GSTK1,PEX26,LCK,HAO1,AKR1D1,PFKM,PECR,HSD17B11,SLC27A2,PRDX5,BCAR3,SOD1,NR1H4,GCLM,PECR,LCK,RBP1,IDI1,PFKM,HSD17B11,PRDX5,GNMT,CAT,MLYCD,PEX26,NR3C2,ALDH1A1,SERPINA6,GSTK1,ISOC1,NUDT12,AKR1D1,SULT1B1,CROT,NR3C2,ALDH1A1,SERPINA6,PFKM,CAT,PECR,BCAR3,SOD1,GCLM,AKR1D1,LCK,HAO1,GNMT,GC,APOA1,BMP6,MLYCD,LCK,PECR,HSD17B11,SOD1,RBP1,GC…
IFNL1	HALLMARK_MITOTIC_SPINDLE	49	-0.158648	-1.82367	0.0679321	0.229665	ARHGDIA,LMNB1,NEDD9,CSNK1D,OPHN1,ITSN1,NET1,CYTH2,NCK2,PLK1,ABL1,MAPRE1,ATG4B,VCL,CDC42,ARHGAP5,DYNLL2,ARF6,KLC1,KIF23,KIF22,SPTAN1,FLNA,EPB41,NDC80,EZR,BIN1,SOS1,BIRC5,NCK1,CSNK1D,LMNB1,PRC1,CYTH2,NET1,SPTAN1,ARHGDIA,NEDD9,AURKA,EPB41,DYNLL2,MAPRE1,KIF22,ABL1,EZR,CDC42,ARF6,VCL,TRIO,ITSN1,BIRC5,FLNA,NDC80,KIF23,PLK1,BIN1,SOS1,ARHGAP5,NCK2,ARHGEF2,EPB41,KIF22,GSN,PRC1,TRIO,KIF23,SMC3,TIAM1,BIN1,B…
IFNL1	HALLMARK_PEROXISOME	38	-0.175225	-1.78412	0.0779221	0.229665	ISOC1,IDI1,SOD1,HRAS,YWHAH,ECI2,SERPINA6,PEX14,CRAT,CEL,IDE,BCL10,ACAA1,MSH2,MLYCD,GSTK1,FIS1,DLG4,ACOT8,VPS4B,CTBP1,FABP6,HSD17B11,SLC27A2,CADM1,PRDX1,PEX5,SOD2,PRDX5,SMARCC1,HRAS,SOD1,CEL,FABP6,IDE,IDI1,ECI2,HSD17B11,YWHAH,PRDX5,CAT,MLYCD,MSH2,ALDH1A1,SERPINA6,GSTK1,BCL10,ISOC1,CRAT,CTBP1,FIS1,SOD2,DLG4,PRDX1,VPS4B,PEX5,ACOT8,ACAA1,PEX14,ERCC1,CRABP1,MSH2,HSD17B11,SULT2B1,CRABP2,PEX5,IDI1,FIS1,…
IFNL1	HALLMARK_IL2_STAT5_SIGNALING	98	0.114666	1.76507	0.0779221	0.229665	CXCL10,COL6A1,CD86,CD48,CD44,IL10RA,IL18R1,TNFRSF18,MUC1,LRIG1,ADAM19,NT5E,IL10,ECM1,ENO3,CTLA4,POU2F1,FURIN,CAPG,IL3RA,ITIH5,IL2RA,PENK,IL4R,FGL2,CD79B,BCL2L1,ODC1,IL1RL1,GABARAPL1,SELL,AGER,CA2,CDCP1,APLP1,CD86,TNFRSF18,IL3RA,IL2RB,NT5E,CTLA4,PENK,IL10RA,CD48,IL18R1,CD79B,ITIH5,IFNGR1,ADAM19,ECM1,BCL2L1,CXCL10,MUC1,POU2F1,ODC1,CDCP1,IL10,COL6A1,SELL,CSF2,TNFRSF21,IL2RA,NDRG1,IGF1R,IL4R,CTSZ,CD4…
IFNL1	HALLMARK_APOPTOSIS	87	-0.11843	-1.80471	0.0849151	0.229665	TNFSF10,TIMP3,FAS,GSTM1,SOD1,BCL2L10,IGF2R,DCN,TGFBR3,NEDD9,IL1B,DAP,CDKN1A,SATB1,TGFB2,CD2,CCNA1,PPP3R1,SAT1,IER3,BID,BCL10,APP,MMP2,HGF,DDIT3,CASP3,GSR,MCL1,LUM,BNIP3L,TIMP2,HSPB1,SATB1,TIMP3,APP,TNFSF10,SOD1,CASP2,CCNA1,SAT1,IL1B,BCL2L10,TGFB2,SPTAN1,PPP3R1,EREG,BIRC3,IRF1,F2,CLU,GSN,CD44,DDIT3,CDKN1B,PPT1,PDCD4,ERBB3,DAP,PTK2,RHOB,ANXA1,SOD1,SOD2,SATB1,FAS,LGALS3,IER3,IL1B,CREBBP,KRT18,APP,GP…
IFNL1	HALLMARK_E2F_TARGETS	69	0.135714	1.78906	0.0869131	0.229665	KPNA2,ATAD2,TP53,RRM2,CCNB2,TMPO,CDKN2C,CBX5,RACGAP1,TFRC,HMGA1,TIMELESS,SYNCRIP,AURKB,HMGB2,CDKN3,TRA2B,ASF1A,SMC3,PMS2,CDC25B,UBE2S,CDC25A,MYC,HMGB3,BARD1,PPM1D,PCNA,XRCC6,DCK,DCTPP1,ILF3,PRPS1,AURKA,SSRP1,UBE2T,RPA2,PSIP1,PTTG1,RAD1,CKS1B,TK1,STMN1,MAD2L1,PAICS,RANBP1,HNRNPD,MCM6,DUT,LMNB1,PRDX4,CTCF,AURKA,PPM1D,SSRP1,NME1,CDKN1A,RAN,KIF22,PMS2,UBE2T,DUT,CHEK2,CHEK1,RPA2,HNRNPD,PCNA,PTTG1,BIRC…
IFNL1	HALLMARK_DNA_REPAIR	50	0.158609	1.80491	0.0909091	0.229665	RAD51,TAF10,TP53,VPS28,POLR1C,BOLA2,PRIM1,POLH,ERCC1,CANT1,FEN1,ZWINT,SURF1,HPRT1,RRM2B,TARBP2,PCNA,STX3,SSRP1,GMPR2,RPA2,BCAM,SDCBP,DUT,EIF1B,MPG,ELL,AK1,PNP,IMPDH2,GUK1,NUDT9,TK2,SRSF6,APRT,TSG101,ADRM1,TYMS,EDF1,NME4,NT5C,RALA,POLD4,POLR2J,NT5C3A,TMED2,CETN2,POLR2K,ITPA,NUDT9,IMPDH2,SRSF6,PNP,AK1,SSRP1,NME1,RALA,CETN2,ADRM1,HPRT1,DUT,RPA2,MPG,POLR2J,PCNA,NT5C3A,APRT,GUK1,NME4,BOLA2,TARBP2,TSG1…
IFNL1	HALLMARK_OXIDATIVE_PHOSPHORYLATION	46	0.159985	1.75429	0.101898	0.231421	NDUFB8,BDH2,ALDH6A1,ECHS1,NDUFA5,FXN,MRPL34,ACAT1,PDHX,AIFM1,LDHB,HSD17B10,ACAA1,COX7A2L,ISCU,CS,ACADVL,DECR1,GRPEL1,MDH2,ACADM,CYB5R3,CYB5A,POR,COX5B,DLD,LDHA,MRPL34,ISCU,NDUFA5,LDHB,LDHA,NDUFB8,MDH1,BDH2,FXN,DLD,MTX2,ACADVL,COX5B,HSD17B10,ECHS1,COX5A,ALDH6A1,GRPEL1,PDHX,AIFM1,ACADM,DECR1,GPI,SURF1,CS,POR,ACAT1,MDH2,FH,ACADSB,NDUFV2,CYB5A,ACAA1,COX7A2L,TIMM50,CYB5R3,COX6C,HTRA2,NDUFS4,HSPA9,ATP1…
IFNL1	HALLMARK_COMPLEMENT	121	0.100328	1.71047	0.102897	0.231421	C1QC,C2,C3,IRF1,GZMB,CTSO,CFB,HSPA1A,IL6,CTSS,GNGT2,ANXA5,GZMA,C9,CP,CLU,MMP14,F5,KCNIP3,SCG3,LAP3,TFPI2,CTSD,ITIH1,CTSH,IRF2,HNF4A,C4BPB,PLAUR,TMPRSS6,DUSP6,FCN1,SPOCK2,CA2,PSMB9,ACTN2,SERPINA1,F7,ERAP2,CTSC,GCA,SERPING1,CPQ,KYNU,S100A9,CR2,SERPINE1,LGMN,TIMP1,GNAI3,CFH,CD59,CXCL1,CTSV,LTA4H,S100A12,ATOX1,MMP8,PREP,PCSK9,MMP13,USP15,USP14,GMFB,S100A13,APOBEC3G,PIK3CG,CD40LG,CD55,LGALS3,F2,PRDM4,…
IFNL1	HALLMARK_KRAS_SIGNALING_UP	95	0.109379	1.66028	0.110889	0.231421	CXCL10,EPHB2,CFB,IL10RA,MPZL2,CD37,CTSS,RETN,GNG11,INHBA,SCG5,G0S2,PRDM1,ITGA2,LAT2,PLAU,SNAP25,IGFBP3,LCP1,SCG3,ANXA10,CLEC4A,CPE,PDCD1LG2,GLRX,NGF,JUP,PLAUR,DUSP6,PTPRR,ENG,CA2,BIRC3,TOR1AIP2,TNNT2,IL1RL2,CSF2,USH1C,TNFRSF1B,HBEGF,MAP4K1,CFH,BPGM,SPARCL1,FGF9,WNT7A,TRAF1,ID2,PCSK1N,ACE,FLT4,ARG1,CSF2RA,PRDM1,MPZL2,ENG,PDCD1LG2,IL10RA,PLAU,INHBA,CTSS,SCG5,CLEC4A,EPHB2,ANXA10,ITGA2,CD37,ACE,PLAUR…
IFNL1	HALLMARK_TNFA_SIGNALING_VIA_NFKB	94	0.110484	1.66714	0.110889	0.231421	CXCL10,CXCL11,IRF1,IL12B,GCH1,CD44,TNFAIP6,IFIT2,IL6,RCAN1,DDX58,INHBA,G0S2,RELB,BTG2,SQSTM1,PLAU,NFKBIA,DUSP4,IL18,CXCL6,BCL6,JUN,CD80,ETS2,TNFSF9,LDLR,B4GALT5,PLAUR,VEGFA,CCL2,BIRC3,MYC,KYNU,IFNGR2,SERPINE1,CSF2,SERPINB8,HBEGF,RHOB,GEM,CXCL1,CD69,TRAF1,TNF,ID2,NAMPT,B4GALT1,CD83,CCL5,BCL2A1,KLF4,SPSB1,LIF,EDN1,SAT1,IL1B,IL15RA,NR4A1,IL7R,PMEPA1,CDKN1A,VEGFA,PTGS2,BMP2,CCL20,SOCS3,BIRC2,TNFAIP8,…
IFNL1	HALLMARK_ANGIOGENESIS	25	-0.198141	-1.66813	0.125874	0.251748	APOH,NRP1,JAG1,SPP1,APP,LRPAP1,PGLYRP1,PDGFA,PF4,FGFR1,LUM,SERPINA5,APP,JAG2,PF4,PDGFA,VEGFA,NRP1,FSTL1,PGLYRP1,S100A4,PTK2,APOH,SPP1,LRPAP1,VCAN,SERPINA5,FGFR1,STC1,LUM,PRG2,COL3A1,TNFRSF21,CXCL6,TIMP1,POSTN,SPP1,CXCL6,POSTN,TIMP1,PRG2,VCAN,LUM,NRP1,FGFR1,VEGFA,STC1,APOH,LRPAP1,PDGFA,FSTL1,JAG2,TNFRSF21,COL3A1,JAG2,JAG1,STC1,COL3A1,APP,VEGFA,PF4,S100A4,CXCL6,FSTL1,LRPAP1,PDGFA,SPP1,PTK2,PGLYRP1,…
IFNL1	HALLMARK_HEDGEHOG_SIGNALING	17	-0.230277	-1.62157	0.137862	0.264695	VLDLR,NRCAM,ETS2,DPYSL2,VEGFA,RASA1,CRMP1,VLDLR,UNC5C,L1CAM,DPYSL2,ACHE,CNTFR,SHH,ETS2,NRCAM,RASA1,NRCAM,PLG,NRP2,RASA1,DPYSL2,OPHN1,CRMP1,ETS2,UNC5C,L1CAM,SHH,SLIT1,VEGFA,CNTFR,NRP1,ACHE,CNTFR,L1CAM,OPHN1,RASA1,ETS2,UNC5C,VLDLR,NRP1,SHH,UNC5C,VEGFA,L1CAM,CNTFR,VLDLR,ETS2,ACHE,SHH,NRCAM,VEGFA,VLDLR,L1CAM,DPYSL2,RASA1,ACHE,UNC5C,SHH,SLIT1,CRMP1,ETS2,CNTFR,SHH,VEGFA,NRCAM,VLDLR,RASA1,ETS2,ACHE,L1CA…
IFNL1	HALLMARK_G2M_CHECKPOINT	66	0.114848	1.47655	0.188811	0.348575	KPNA2,PBK,CCNB2,TMPO,CDKN2C,RACGAP1,HMGA1,SAP30,PRC1,NOTCH2,SYNCRIP,EWSR1,AURKB,CDKN3,TRA2B,ODC1,CBX1,HIF1A,CDC25B,UBE2S,CDC25A,MYC,EFNA5,HMGB3,BARD1,HSPA8,NCL,ILF3,AURKA,CUL1,RBL1,CUL3,RPA2,PTTG1,CKS1B,BUB1,STMN1,SMARCC1,MAD2L1,HNRNPD,MCM6,EGF,TOP1,NUP98,BIRC5,CDKN1B,KPNB1,NDC80,RAD23B,CTCF,CCNA2,KIF22,KIF23,TGFB1,LMNB1,PRC1,YTHDC1,EGF,CCNA2,CTCF,MAPK14,AURKA,PURA,KIF22,ABL1,CHEK1,RPA2,HNRNPD,RB…
IFNL1	HALLMARK_MYOGENESIS	84	-0.0936285	-1.4022	0.220779	0.386923	AGRN,COX6A2,TPM2,COL1A1,NQO1,CLU,ENO3,CFD,PLXNB2,EPHB3,DES,MYL3,ERBB3,IGFBP3,CKMT2,FHL1,IGF1,COL6A2,GAA,GSN,TNNI2,FGF2,MYOM2,HRC,NOTCH1,CAV3,IGFBP7,ACTN2,PGAM2,STC2,COL3A1,GAA,DES,TPM2,CFD,NQO1,COL6A2,ERBB3,COX6A2,EPHB3,IGFBP7,FHL1,IGF1,COL1A1,CD36,CSRP3,CKMT2,COL15A1,HRC,ACHE,GSN,COL3A1,MB,ENO3,FABP3,MYL3,MYOM2,COL6A3,NOTCH1,MYL6B,SORBS3,PLXNB2,MAPRE3,IGFBP3,AGRN,PGAM2,CLU,ACTN2,TNNI2,ITGB5,FLII…
IFNL1	HALLMARK_HYPOXIA	98	0.0918002	1.41309	0.226773	0.386923	STC1,NAGK,UGP2,EGFR,AK4,IL6,SULT2B1,PGM1,VLDLR,CP,ENO3,GPC4,HK1,GPC3,GAPDHS,NCAN,IGFBP3,SAP30,JUN,PCK1,GAA,GLRX,ADM,PLAUR,VEGFA,CHST3,HMOX1,ANXA2,S100A4,PGAM2,GCK,IGFBP1,STC2,DDIT4,PAM,CSRP2,GPI,MXI1,VHL,PKLR,SERPINE1,TPST2,TGFB3,B3GALT6,GCNT2,ANGPTL4,PIM1,BCL2,P4HA2,CA12,P4HA1,LDHA,GAPDH,ALDOA,TPI1,CDKN1A,LDHC,VEGFA,JMJD6,PDGFB,DCN,GCK,HDLBP,PGF,MXI1,TPST2,PGM2,PPARGC1A,PRDX5,ALDOC,FOXO3,BNIP3L,…
IFNL1	HALLMARK_HEME_METABOLISM	65	-0.102439	-1.34611	0.233766	0.386923	HTATIP2,BSG,KEL,ALDH6A1,ACP5,PC,ICAM4,MAP2K3,KAT2B,PGLS,GCLM,UROS,HAGH,NEK7,FOXO3,CTSB,P4HA2,BNIP3L,HBQ1,EPB41,FOXJ2,CTSE,NFE2L1,TCEA1,CLIC2,TOP1,CA1,HDGF,BLVRA,MARK3,TNRC6B,IGSF3,BLVRB,SDCBP,RAD23A,SNCA,ELL2,USP15,BCAM,RAP1GAP,BPGM,HMBS,MINPP1,ALAD,HBZ,PSMD9,HEBP1,HTRA2,MXI1,CAST,LRP10,UROD,CAT,ACP5,BSG,P4HA2,KEL,PGLS,GCLM,EPB41,ICAM4,HTATIP2,KAT2B,BLVRA,UROS,MXI1,HDGF,CA1,FOXO3,HBZ,CAT,MAP2K3,T…
IFNL1	HALLMARK_APICAL_SURFACE	22	0.172275	1.35727	0.248751	0.395604	CX3CL1,TMEM8B,LYPD3,ADAM10,PLAUR,EFNA5,SULF2,AKAP7,B4GALT1,PCSK9,IL2RB,EPHB4,NTNG1,MDGA1,SCUBE1,HSPB1,GAS1,GHRL,LYN,IL2RG,CX3CL1,LYPD3,EFNA5,IL2RB,TMEM8B,PLAUR,EPHB4,ADAM10,CX3CL1,GAS1,EFNA5,PLAUR,EPHB4,LYPD3,B4GALT1,MDGA1,GHRL,NTNG1,SCUBE1,AKAP7,TMEM8B,IL2RB,PCSK9,GSTM3,LYPD3,IL2RB,GAS1,TMEM8B,EFNA5,CX3CL1,EPHB4,ADAM10,IL2RG,LYN,AKAP7,PLAUR,NTNG1,CX3CL1,EFNA5,EPHB4,LYPD3,IL2RB,TMEM8B,GAS1,PLAUR,…
IFNL1	HALLMARK_GLYCOLYSIS	102	-0.0812118	-1.32759	0.261738	0.395604	ANGPTL4,SOD1,ALDOB,NANP,GALK1,DCN,FUT8,LCT,CHST4,CHST1,P4HA1,PC,EFNA3,B4GALT7,TGFBI,PPIA,IER3,ARPP19,DSC2,G6PD,ALDOA,PKP2,PMM2,CHST6,HK2,PGLS,ANG,CHST2,TSTA3,TFF3,MDH2,TALDO1,P4HA2,HDLBP,GOT1,FKBP4,HOMER1,PGK1,FAM162A,B4GALT2,MIF,VCAN,LDHC,CYB5A,ENO2,RPE,DLD,LDHA,TPI1,NANP,ANGPTL4,SOD1,GOT1,FUT8,P4HA2,PGLS,AURKA,P4HA1,LDHA,PPIA,CHST4,PYGL,ALDOA,TPI1,LDHC,VEGFA,MDH1,DCN,TSTA3,CHST6,CHST1,AKR1A1,AR…
IFNL1	HALLMARK_TGF_BETA_SIGNALING	25	-0.158062	-1.33071	0.263736	0.395604	BCAR3,BMPR2,THBS1,TGFB1,SMURF1,SMAD3,PMEPA1,RAB31,LEFTY2,RHOA,SKIL,NOG,SMAD1,TGFB1,BCAR3,THBS1,SMURF1,RHOA,PMEPA1,BMPR2,BMP2,UBE2D3,ID2,SERPINE1,SKIL,NOG,SMAD3,RAB31,SMURF2,CTNNB1,IFNGR2,CDH1,LEFTY2,TJP1,ID1,FURIN,ENG,SMAD1,NOG,SERPINE1,BMP2,BMP2,TGFB1,FURIN,ID2,IFNGR2,THBS1,PMEPA1,BMPR2,UBE2D3,SERPINE1,TGFB1,ID2,UBE2D3,SMURF1,THBS1,BCAR3,PMEPA1,BMPR2,BMP2,SERPINE1,CTNNB1,NOG,BMPR2,THBS1,BCAR3,PM…
IFNL1	HALLMARK_ANDROGEN_RESPONSE	44	-0.117074	-1.2771	0.278721	0.404772	AZGP1,IDI1,ADAMTS1,RAB4A,PTK2B,SAT1,PMEPA1,VAPA,ALDH1A3,HMGCS1,ADRM1,ACTN1,MYL12A,GSR,UAP1,AKT1,KRT19,PA2G4,HOMER2,HMGCR,DBI,LMAN1,RPS6KA3,SMS,TNFAIP8,HPGD,UBE2J1,LIFR,ELL2,UBE2I,B4GALT1,SPDEF,NDRG1,HSD17B14,INSIG1,GNAI3,ALDH1A3,SAT1,ADAMTS1,PMEPA1,HPGD,PTK2B,GSR,IDI1,TNFAIP8,ADRM1,DBI,KRT19,ACTN1,MYL12A,AZGP1,UAP1,RAB4A,KLK3,AKT1,RPS6KA3,HMGCS1,HMGCR,XRCC6,SPDEF,UBE2I,UBE2J1,VAPA,SORD,B4GALT1,HO…
IFNL1	HALLMARK_REACTIVE_OXYGEN_SPECIES_PATHWAY	24	-0.154998	-1.28608	0.286713	0.404772	SOD1,PRDX4,PRNP,HMOX2,CDKN2D,G6PD,GCLM,PDLIM1,GSR,MSRA,GLRX2,PRDX6,PRDX1,SOD2,TXN,SRXN1,TXNRD1,ATOX1,PRNP,SOD1,PRDX4,GCLM,PRDX6,HMOX2,TXNRD1,GSR,G6PD,CAT,FTL,SRXN1,CDKN2D,GLRX2,PDLIM1,GLRX,TXN,SOD2,PRDX1,PRDX6,CAT,MPO,MSRA,SOD1,PRDX1,GCLM,TXN,SOD2,TXNRD1,G6PD,HMOX2,GSR,CDKN2D,GLRX,MPO,PRNP,PRDX4,HMOX2,SOD1,FTL,TXNRD1,CAT,PRDX6,GLRX,SRXN1,TXN,GLRX2,NQO1,SOD2,PDLIM1,GSR,PRNP,PRDX4,SOD1,SRXN1,HMOX2,…
IFNL1	HALLMARK_KRAS_SIGNALING_DN	70	0.0924759	1.22562	0.305694	0.408924	TNNI3,MX1,SLC6A14,SLC30A3,IL12B,GRID2,BMPR1B,PDK2,BTG2,TGM1,CD80,LYPD3,PDCD1,FSHB,CPA2,PTPRJ,ARPP21,CLSTN3,PNMT,CAMK1D,NTF3,TENM2,BARD1,YBX2,SPHK2,CD207,AKR1B10,SLC5A5,SERPINA10,EDAR,ITIH3,KRT5,KCNN1,CD40LG,IDUA,PCDHB1,COL2A1,HNF1A,CALCB,IGFBP2,OXT,LGALS7,EGF,SLC30A3,TNNI3,LYPD3,AKR1B10,IL12B,BMPR1B,PDCD1,CPA2,SLC6A14,FSHB,GRID2,DLK2,BTG2,CD80,TFF2,PTPRJ,NTF3,CNTFR,EPHA5,PNMT,KCNN1,IL5,SLC5A5,SPH…
IFNL1	HALLMARK_MYC_TARGETS_V1	89	-0.0791511	-1.22325	0.306693	0.408924	PSMA1,YWHAQ,PSMA6,PRDX4,NME1,TARDBP,PSMD7,EIF1AX,EIF4G2,NOP16,PPIA,PSMA2,CCT7,RAN,GLO1,EIF4A1,PSMA7,UBE2L3,EIF4H,TYMS,TCP1,EIF2S1,POLE3,HSPE1,ACP1,PA2G4,G3BP1,SNRPB2,PGK1,NAP1L1,CCT5,NPM1,EIF4E,CCNA2,PABPC4,RAD23B,PCBP1,HDAC2,RRM1,EEF1B2,PSMB2,LDHA,IMPDH2,KPNB1,CBX3,EIF3J,HDGF,COX5A,DUT,SET,RPS5,HSP90AB1,SNRPD2,MCM6,RPS3,HNRNPD,RANBP1,PRPS2,MAD2L1,SMARCC1,C1QBP,CANX,SNRPG,SNRPA,CUL1,SNRPD3,APEX1,…
IFNL1	HALLMARK_PANCREAS_BETA_CELLS	18	0.162049	1.16777	0.340659	0.441936	PAK3,PCSK2,VDR,SST,INS,GCK,PKLR,SCGN,SRP14,DPP4,HNF1A,IAPP,PCSK1,CHGA,ISL1,AKT3,GCG,PAK3,SCGN,CHGA,VDR,INS,SST,DPP4,IAPP,PCSK2,GCG,PCSK1,ISL1,PKLR,HNF1A,AKT3,SRP14,GCG,CHGA,PAX4,HNF1A,SST,PAK3,AKT3,PCSK2,ISL1,SCGN,CHGA,ISL1,DPP4,PCSK2,HNF1A,PKLR,IAPP,SRP14,GCG,PCSK1,VDR,AKT3,CHGA,IAPP,GCG,VDR,DPP4,PAK3,INS,PCSK1,AKT3,SCGN,ISL1,SST,PCSK2,INS,PAK3,VDR,SCGN,SST,CHGA,IAPP,PCSK1,GCG,PAX4,PKLR,DPP4,AKT…
IFNL1	HALLMARK_MTORC1_SIGNALING	88	0.0785101	1.15254	0.353646	0.446711	CALR,ACLY,IDI1,TBK1,HSP90B1,ITGB2,SERPINH1,P4HA1,CDKN1A,GLA,PHGDH,PPIA,SHMT2,PLK1,MAP2K3,CACYBP,FKBP2,G6PD,ALDOA,QDPR,RAB1A,HMGCS1,PSAT1,UFM1,HK2,STIP1,DDIT3,NMT1,GSR,HSPE1,GOT1,GAPDH,PGK1,MTHFD2,HMGCR,SSR1,PSME3,USO1,DAPP1,LDHA,TPI1,CD9,PNP,TCEA1,TBK1,GOT1,HSP90B1,QDPR,PPA1,STIP1,AURKA,P4HA1,LDHA,GAPDH,PPIA,CANX,ALDOA,PNP,TPI1,PSME3,CDKN1A,ACLY,TXNRD1,UBE2D3,CACYBP,CALR,GSR,IDI1,G6PD,LTA4H,DHFR,…
IFNL1	HALLMARK_SPERMATOGENESIS	44	-0.0986892	-1.07655	0.404595	0.485368	TNNI3,TCP11,SCG5,CCNB2,GAPDHS,CAMK4,SCG3,ADCYAP1,TOPBP1,CDKN3,NEFH,DDX25,YBX2,TSSK2,MLF1,HBZ,AURKA,GAD1,HSPA1L,PCSK1N,ACE,BUB1,CFTR,CCNA1,ADCYAP1,ACRV1,POMC,GAD1,CHFR,PGK2,AURKA,PEBP1,IL12RB2,IDE,LDHC,CSNK2A2,CRISP2,HBZ,GAPDHS,PEBP1,POMC,YBX2,SCG3,IL12RB2,IDE,TSN,CHFR,JAM3,CAMK4,CDKN3,LDHC,AGFG1,GSTM3,GAD1,TSSK2,TALDO1,AURKA,MLF1,CCNA1,ART3,PCSK1N,CFTR,BRAF,DDX25,ZPBP,TOPBP1,PGK2,PRKAR2A,ADCYAP1,…
IFNL1	HALLMARK_PROTEIN_SECRETION	42	0.10089	1.07889	0.408591	0.485368	SOD1,IGF2R,SH3GL2,TOM1L1,GLA,NAPG,ARFIP1,VAMP7,ARF1,TMED2,RAB22A,MAPK1,TSG101,RAB5A,STX7,CLTC,USO1,LMAN1,RPS6KA3,VPS4B,KRT18,RAB14,VAMP3,GNAS,NAPA,TMED10,STX12,CLN5,RAB2A,PPT1,CAV2,CLTA,CD63,PAM,BNIP3,CTSC,OCRL,SOD1,VAMP3,GNAS,CLTC,TOM1L1,NAPA,MAPK1,NAPG,YIPF6,IGF2R,SH3GL2,BNIP3,ARFIP1,USO1,RPS6KA3,RAB5A,RAB22A,TSG101,PPT1,GLA,CLTA,VAMP7,STX7,KRT18,VPS4B,ARF1,RAB2A,PAM,VAMP4,TMED2,CLN5,RAB14,GNAS…
IFNL1	HALLMARK_CHOLESTEROL_HOMEOSTASIS	32	0.113407	1.07288	0.414585	0.485368	ANXA5,CLU,ANTXR2,CTNNB1,ANXA13,LDLR,PLAUR,GUSB,TNFRSF12A,ADH4,MVD,S100A11,ETHE1,CBS,LGMN,ANTXR2,JAG1,PLAUR,TNFRSF12A,NSDHL,S100A11,CTNNB1,CBS,ANXA5,ANXA13,ALCAM,ETHE1,CD9,GUSB,ADH4,MVD,CLU,HSD17B7,LDLR,ALDOC,CBS,CLU,MVK,GUSB,JAG1,ANXA13,ACAT2,ANTXR2,HMGCS1,LGALS3,LGMN,MVD,ANXA5,LDLR,ADH4,SEMA3B,NSDHL,S100A11,IDI1,ALDOC,ANTXR2,ALCAM,GNAI1,CD9,CBS,ANXA13,HMGCS1,MVD,HSD17B7,ACAT2,PMVK,ANXA5,MVK,FASN…
IFNL1	HALLMARK_WNT_BETA_CATENIN_SIGNALING	16	0.150082	1.02664	0.428571	0.489796	AXIN2,DLL1,TP53,DVL2,CTNNB1,NOTCH1,MYC,CUL1,JAG2,KAT2A,ADAM17,AXIN2,DLL1,TP53,JAG1,CTNNB1,KAT2A,NOTCH1,DVL2,DVL2,ADAM17,NOTCH1,JAG1,HDAC2,CUL1,JAG2,JAG1,ADAM17,JAG2,JAG1,ADAM17,DKK4,DKK1,MYC,HDAC2,CTNNB1,DLL1,AXIN2,TP53,JAG1,CTNNB1,NOTCH1,KAT2A,MYC,JAG2,DVL2,ADAM17,GNAI1,DKK4,CUL1,TP53,DLL1,JAG1,AXIN2,NOTCH1,GNAI1,TP53,HDAC2,DKK4,AXIN2,ADAM17,DKK1,MYC,TP53,CTNNB1,AXIN2,ADAM17,DLL1,HDAC2,DKK4,MYC,…
IFNL1	HALLMARK_P53_PATHWAY	74	0.0738189	1.00166	0.453546	0.496958	FAS,STOM,HRAS,INHBB,TRAF4,TP63,UPP1,GPX2,CDKN1A,TAX1BP3,CTSF,TGFB1,MAPKAPK3,SAT1,LDHB,IER3,APP,KLF4,WWP1,ISCU,LIF,DDIT3,PDGFA,KLK8,SPHK1,FOXO3,HEXIM1,DEF6,FAM162A,PMM1,GM2A,STOM,INHBB,APP,TGFB1,TRAF4,HRAS,KLF4,JAG2,LIF,ISCU,SAT1,LDHB,PDGFA,PPM1D,AK1,UPP1,CDKN1A,BMP2,CLCA2,TAX1BP3,FOXO3,IER3,PCNA,CTSF,FAS,HEXIM1,DDIT3,PMM1,VAMP8,WWP1,FAM162A,HINT1,ACVR1B,HBEGF,DEF6,TPRKB,MAPKAPK3,DCXR,S100A4,SPHK1…
IFNL1	HALLMARK_ESTROGEN_RESPONSE_LATE	78	0.0738379	1.02031	0.455544	0.496958	PRLR,DYNLT3,TFF1,HMGCS2,SERPINA3,CKB,BCL2,ARL3,ALDH3B1,GLA,BATF,CCNA1,NMU,LTF,FGFR3,NBL1,KLF4,RAB31,PDZK1,IL6ST,NAB2,CA12,TSTA3,TFF3,AREG,PPIF,UGDH,KRT19,SERPINA5,HOMER2,FKBP4,SEMA3B,MAPT,JAK2,PTPN6,BATF,CKB,PRLR,NMU,KLF4,CCNA1,BCL2,FGFR3,SERPINA3,SEMA3B,NAB2,PDZK1,MAPT,CA12,DYNLT3,DCXR,MYB,HPRT1,SERPINA5,BAG1,CD44,ALDH3B1,IL6ST,IMPA2,BLVRB,PDCD4,RET,SORD,TIAM1,GAL,AREG,NAB2,BCL2,AGR2,NMU,HMGCS2,…
IFNL1	HALLMARK_ADIPOGENESIS	69	-0.0723574	-0.983	0.47952	0.511489	ACLY,ANGPTL4,STOM,SOD1,MRAP,APLP2,MAP4K3,FAH,ECHS1,CMPK1,NDUFA5,HIBCH,ITSN1,PEX14,HADH,CRAT,AIFM1,VEGFB,ALDOA,QDPR,AK2,CS,G3BP2,DECR1,NMT1,ARAF,GRPEL1,MDH2,TALDO1,ACADM,OMD,CD36,UBC,POR,DLD,ENPP2,FABP4,ADIPOQ,DDT,ANGPT1,ESRRA,TKT,PFKFB3,IFNGR1,RMDN3,DNAJC15,TANK,CMBL,COL15A1,LIFR,APOE,STOM,APLP2,ANGPTL4,SOD1,MRAP,RMDN3,QDPR,NDUFA5,VEGFB,ALDOA,TKT,CMPK1,ACLY,DNAJC15,DLD,NMT1,ANGPT1,CAT,ITSN1,G3BP2…
IFNL1	HALLMARK_APICAL_JUNCTION	99	-0.0560609	-0.905172	0.517483	0.539982	SLC30A3,CD86,EGFR,MPZL2,CD274,TJP1,NLGN3,CDH15,CX3CL1,PLCG1,TMEM8B,ITGA2,AMIGO1,AMH,CD209,CDH11,CALB2,PTK2,MDK,EVL,JUP,MADCAM1,NRXN2,CDH6,MAPK11,BMP1,ACTN2,NLGN2,PARVA,DSC1,RRAS,RASA1,GRB7,ADAM23,MVD,DSC3,BAIAP2,SIRPA,CNTN1,INSIG1,LAMC2,SDC3,TRAF1,MSN,B4GALT1,ALOX15B,CADM2,ICAM1,CD86,MPZL2,SLC30A3,CX3CL1,TJP1,ADAM23,TMEM8B,CDH6,ITGA2,CADM2,CDH11,CALB2,AMIGO2,NEGR1,RRAS,EVL,PLCG1,BAIAP2,MAPK11,EGF…
IFNL1	HALLMARK_XENOBIOTIC_METABOLISM	99	-0.0523434	-0.845148	0.565435	0.577465	PROS1,FAS,GCNT2,GSTM4,REG1A,GSTO1,F10,ANGPTL3,FAH,SPINT2,RBP4,UPP1,PC,SERPINA6,GNMT,TGFB2,ADH5,SHMT2,DDC,PTGR1,PGRMC1,ARPP19,PLG,CROT,GCKR,NMT1,MTHFD1,GSR,HRG,AKR1C3,UGDH,ACP1,FBLN1,ASL,PMM1,GSS,CD36,PGD,CYB5A,POR,COMT,DDT,FABP1,FBP1,GSTA3,LONP1,ALDH3A1,TNFRSF1A,PTGDS,BLVRB,IL1R1,APOE,XDH,ARG1,EPHA2,RAP1GAP,ID2,GAD1,F11,TDO2,PTS,SERPINE1,CBR1,KYNU,ADH1C,BPHL,CNDP2,DCXR,CAT,IGFBP1,ITIH4,HGFAC,HPRT…
IFNL1	HALLMARK_ESTROGEN_RESPONSE_EARLY	61	-0.0640891	-0.824481	0.598402	0.598402	DYNLT3,TFF1,INHBB,BCL2,GJA1,ARL3,IGF1R,ALDH3B1,GLA,NBL1,KLF4,RAB31,PDZK1,IL6ST,FASN,CA12,TFF3,AREG,PPIF,KRT19,FKBP4,SEMA3B,MAPT,JAK2,INHBB,GJA1,KLF4,BCL2,SEMA3B,PDZK1,MAPT,CA12,DYNLT3,AREG,ALDH3B1,NXT1,MPPED2,KRT19,TGM2,BLVRB,ARL3,FKBP4,TFF1,RAB31,BAG1,FASN,MYC,IL17RB,GLA,STC2,TIAM1,PGR,SFN,JAK2,LRIG1,KRT18,B4GALT1,PPIF,GFRA1,WWC1,MREG,OLFML3,LAD1,ANXA9,NBL1,TFF3,IL6ST,MSMB,CANT1,SLC27A2,CD44,OLF…

[truncated: 2 more sheets: IFNL3_2, IFNW1]
