# Supplementary material for: Specialized interferon action in COVID-19
Source: Proc Natl Acad Sci U S A. 2022 Feb 25;119(11):e2116730119. doi: 10.1073/pnas.2116730119 (PMC8931386; doi:10.1073/pnas.2116730119)
Supplement: Supplementary File [file pnas.2116730119.sd11.xlsx]

## Sheet: Sheet 1
Linear Model Results for COVID+ versus COVID-
	All									Upregulated (q < 0.1)									Downregulated (q < 0.1)
	Protein	Description	UniProt	Mean COVID-	Mean COVID+	Fold-change	p-value	FDR q-value (BH)		Protein	Description	UniProt	Mean COVID-	Mean COVID+	Fold-change	p-value	FDR q-value (BH)		Protein	Description	UniProt	Mean COVID-	Mean COVID+	Fold-change	p-value	FDR q-value (BH)
	APOC1	Apolipoprotein C-I	P02654	20.3945	19.5055	0.539993	6.79868e-08	2.80106e-05		IGLV3-19	Immunoglobulin lambda variable 3-19	P01714	14.2722	16.3292	4.16108	0.000740304	0.0138934		APOC1	Apolipoprotein C-I	P02654	20.3945	19.5055	0.539993	6.79868e-08	2.80106e-05
	IGLV3-1	Immunoglobulin lambda variable 3-1	P01715	17.0609	18.681	3.07401	1.02386e-05	0.00141878		IGLV3-1	Immunoglobulin lambda variable 3-1	P01715	17.0609	18.681	3.07401	1.02386e-05	0.00141878		APOH	Beta-2-glycoprotein 1	P02749	23.1578	22.5406	0.651915	1.0763e-05	0.00141878
	APOH	Beta-2-glycoprotein 1	P02749	23.1578	22.5406	0.651915	1.0763e-05	0.00141878		IGHV3-33	Immunoglobulin heavy variable 3-33	P01772	14.2744	15.5355	2.39678	0.000166035	0.00684066		HRG	Histidine-rich glycoprotein	P04196	22.6536	21.965	0.620477	1.37745e-05	0.00141878
	HRG	Histidine-rich glycoprotein	P04196	22.6536	21.965	0.620477	1.37745e-05	0.00141878		ANGPTL6	Angiopoietin-related protein 6	Q8NI99	11.4877	12.7336	2.37158	0.000631737	0.0130138		GSN	Gelsolin	P06396	21.2801	20.7956	0.714734	2.93347e-05	0.00241718
	GSN	Gelsolin	P06396	21.2801	20.7956	0.714734	2.93347e-05	0.00241718		CRP	C-reactive protein	P02741	18.1136	19.3563	2.3664	0.0151903	0.0907015		LUM	Lumican	P51884	19.1595	18.4473	0.610412	9.4825e-05	0.00541068
	IGHV1-24	Immunoglobulin heavy variable 1-24	A0A0C4DH33	17.8682	18.7905	1.89509	7.76239e-05	0.00533018		FGL1	Fibrinogen-like protein 1	Q08830	14.6899	15.8619	2.2532	0.00619153	0.0500931		APOD	Apolipoprotein D	P05090	19.9684	19.366	0.658668	0.000224245	0.00757783
	LUM	Lumican	P51884	19.1595	18.4473	0.610412	9.4825e-05	0.00541068		LCP1	Plastin-2	P13796	14.2479	15.3464	2.14132	0.000298615	0.00768935		SERPINA4	Kallistatin	P29622	19.9661	19.3674	0.660358	0.000234802	0.00757783
	LGALS3BP	Galectin-3-binding protein	Q08380	20.189	20.8878	1.62317	0.000105062	0.00541068		FTL	Ferritin light chain	P02792	12.9414	14.0008	2.08408	0.00223054	0.0235636		COMP	Cartilage oligomeric matrix protein	P49747	15.9089	14.5985	0.403201	0.000239106	0.00757783
	IGLV3-25	Immunoglobulin lambda variable 3-25	P01717	19.2063	20.0659	1.81454	0.00014018	0.00641714		IGHV3-64D	Immunoglobulin heavy variable 3-64D	A0A0J9YX35	15.9721	16.9262	1.93733	0.00391033	0.0366149		EFEMP1	Isoform 2 of EGF-containing fibulin-like extracellular matrix protein 1	Q12805-2	17.9543	17.4247	0.692755	0.000270259	0.00768935
	IGHV3-33	Immunoglobulin heavy variable 3-33	P01772	14.2744	15.5355	2.39678	0.000166035	0.00684066		IGHV3-7	Immunoglobulin heavy variable 3-7	P01780	16.6187	17.5663	1.92865	0.00979344	0.0661459		CETP	Cholesteryl ester transfer protein	P11597	17.2529	15.9524	0.406005	0.000285748	0.00768935
	APOD	Apolipoprotein D	P05090	19.9684	19.366	0.658668	0.000224245	0.00757783		IGHV1-24	Immunoglobulin heavy variable 1-24	A0A0C4DH33	17.8682	18.7905	1.89509	7.76239e-05	0.00533018		APOA4	Apolipoprotein A-IV	P06727	21.8214	21.151	0.628327	0.000321263	0.0077859
	SERPINA4	Kallistatin	P29622	19.9661	19.3674	0.660358	0.000234802	0.00757783		IGLV3-25	Immunoglobulin lambda variable 3-25	P01717	19.2063	20.0659	1.81454	0.00014018	0.00641714		LYZ	Lysozyme C	P61626	17.9531	17.3456	0.656352	0.000364912	0.00835243
	COMP	Cartilage oligomeric matrix protein	P49747	15.9089	14.5985	0.403201	0.000239106	0.00757783		TYMP	Isoform 2 of Thymidine phosphorylase	P19971-2	11.7782	12.5645	1.72462	0.0126367	0.0809576		TTR	Transthyretin	P02766	24.2191	23.6606	0.678988	0.00054688	0.0118587
	EFEMP1	Isoform 2 of EGF-containing fibulin-like extracellular matrix protein 1	Q12805-2	17.9543	17.4247	0.692755	0.000270259	0.00768935		IGLV3-27	Immunoglobulin lambda variable 3-27	P01718	16.4313	17.1578	1.65454	0.00518412	0.0467274		PCYOX1	Prenylcysteine oxidase 1	Q9UHG3	15.0713	14.59	0.716312	0.000745262	0.0138934
	CETP	Cholesteryl ester transfer protein	P11597	17.2529	15.9524	0.406005	0.000285748	0.00768935		LGALS3BP	Galectin-3-binding protein	Q08380	20.189	20.8878	1.62317	0.000105062	0.00541068		ITIH2	Inter-alpha-trypsin inhibitor heavy chain H2	P19823	22.87	22.4149	0.729454	0.000775601	0.0138934
	LCP1	Plastin-2	P13796	14.2479	15.3464	2.14132	0.000298615	0.00768935		IGHV3-64	Immunoglobulin heavy variable 3-64	A0A075B6Q5	19.4002	20.0714	1.59245	0.00193456	0.0234423		PGLYRP2	Isoform 2 of N-acetylmuramoyl-L-alanine amidase	Q96PD5-2	21.27	20.8254	0.734826	0.00099221	0.0157827
	APOA4	Apolipoprotein A-IV	P06727	21.8214	21.151	0.628327	0.000321263	0.0077859		IGHV4-39	Immunoglobulin heavy variable 4-39	P01824	18.5583	19.2014	1.56164	0.0117671	0.0769533		PI16	Isoform 2 of Peptidase inhibitor 16	Q6UXB8-2	15.2889	14.0639	0.427791	0.000995995	0.0157827
	LYZ	Lysozyme C	P61626	17.9531	17.3456	0.656352	0.000364912	0.00835243		IGHV4-34	Immunoglobulin heavy variable 4-34	P06331	17.396	17.9891	1.50853	0.00350747	0.0344066		AHSG	Alpha-2-HS-glycoprotein	P02765	24.5505	23.9965	0.681087	0.00117964	0.0179487
	TTR	Transthyretin	P02766	24.2191	23.6606	0.678988	0.00054688	0.0118587		OAF	Out at first protein homolog	Q86UD1	14.4593	15.0459	1.50167	0.00221657	0.0235636		CAMP	Cathelicidin antimicrobial peptide	P49913	17.2505	16.7212	0.692887	0.00125938	0.0179487
	ANGPTL6	Angiopoietin-related protein 6	Q8NI99	11.4877	12.7336	2.37158	0.000631737	0.0130138		IGHV3-13	Immunoglobulin heavy variable 3-13	P01766	17.1279	17.6917	1.47816	0.00539032	0.0467279		AFM	Afamin	P43652	21.9607	21.5017	0.727461	0.00144772	0.0192406
	IGLV3-19	Immunoglobulin lambda variable 3-19	P01714	14.2722	16.3292	4.16108	0.000740304	0.0138934		IGLV3-21	Immunoglobulin lambda variable 3-21	P80748	18.1132	18.651	1.45175	0.00944043	0.0651652		F13B	Coagulation factor XIII B chain	P05160	19.2225	18.8156	0.754292	0.00163848	0.0210954
	PCYOX1	Prenylcysteine oxidase 1	Q9UHG3	15.0713	14.59	0.716312	0.000745262	0.0138934		SERPINA3	Alpha-1-antichymotrypsin	P01011	22.7979	23.2862	1.40278	0.00126338	0.0179487		PLTP	Phospholipid transfer protein	P55058	18.6659	18.1822	0.715146	0.001836	0.0229221
	ITIH2	Inter-alpha-trypsin inhibitor heavy chain H2	P19823	22.87	22.4149	0.729454	0.000775601	0.0138934		IGKV1-39	Immunoglobulin kappa variable 1-39	P01597	18.7246	19.2078	1.39784	0.000963131	0.0157827		ADIPOQ	Adiponectin	Q15848	18.9493	18.2962	0.635933	0.00200272	0.0235636
	IGKV1-39	Immunoglobulin kappa variable 1-39	P01597	18.7246	19.2078	1.39784	0.000963131	0.0157827		IGLV1-47	Immunoglobulin lambda variable 1-47	P01700	19.2904	19.7328	1.35891	0.00632243	0.0500931		SERPINA5	Plasma serine protease inhibitor	P05154	15.9061	14.654	0.419838	0.00217587	0.0235636
	PGLYRP2	Isoform 2 of N-acetylmuramoyl-L-alanine amidase	Q96PD5-2	21.27	20.8254	0.734826	0.00099221	0.0157827		IGKV1-27	Immunoglobulin kappa variable 1-27	A0A075B6S5	17.5594	17.9737	1.33271	0.00139172	0.0191129		TNXB	Isoform 3 of Tenascin-X	P22105-1	15.3789	13.8041	0.335699	0.00217848	0.0235636
	PI16	Isoform 2 of Peptidase inhibitor 16	Q6UXB8-2	15.2889	14.0639	0.427791	0.000995995	0.0157827		ERN1	Serine/threonine-protein kinase/endoribonuclease IRE1	O75460	21.6288	22.0416	1.33131	0.0142011	0.0873261		CFHR1	Complement factor H-related protein 1	Q03591	20.5715	20.0398	0.691743	0.00262153	0.0270018
	AHSG	Alpha-2-HS-glycoprotein	P02765	24.5505	23.9965	0.681087	0.00117964	0.0179487		ORM1	Alpha-1-acid glycoprotein 1	P02763	23.2417	23.6092	1.2901	0.0127724	0.0809576		FBLN1	Fibulin-1	P23142	19.01	18.7297	0.823415	0.00332278	0.0333899
	CAMP	Cathelicidin antimicrobial peptide	P49913	17.2505	16.7212	0.692887	0.00125938	0.0179487		IGKV1D-33	Immunoglobulin kappa variable 1D-33	P01593	19.4521	19.8102	1.28169	0.00911919	0.0647777		SHBG	Sex hormone-binding globulin	P04278	16.7008	15.6095	0.469325	0.00378736	0.0362882
	SERPINA3	Alpha-1-antichymotrypsin	P01011	22.7979	23.2862	1.40278	0.00126338	0.0179487											KLKB1	Plasma kallikrein	P03952	20.6313	20.2205	0.752209	0.00521713	0.0467274
	IGKV1-27	Immunoglobulin kappa variable 1-27	A0A075B6S5	17.5594	17.9737	1.33271	0.00139172	0.0191129											CST3	Cystatin-C	P01034	18.9305	18.651	0.823826	0.00544403	0.0467279
	AFM	Afamin	P43652	21.9607	21.5017	0.727461	0.00144772	0.0192406											ITIH1	Inter-alpha-trypsin inhibitor heavy chain H1	P19827	22.009	21.5976	0.751878	0.00578625	0.0486518
	F13B	Coagulation factor XIII B chain	P05160	19.2225	18.8156	0.754292	0.00163848	0.0210954											MMRN2	Multimerin-2	Q9H8L6	10.5882	10.3477	0.846417	0.00627255	0.0500931
	PLTP	Phospholipid transfer protein	P55058	18.6659	18.1822	0.715146	0.001836	0.0229221											CFD	Complement factor D	P00746	16.6765	16.0872	0.664641	0.00671592	0.0522068
	IGHV3-64	Immunoglobulin heavy variable 3-64	A0A075B6Q5	19.4002	20.0714	1.59245	0.00193456	0.0234423											IGFBP6	Insulin-like growth factor-binding protein 6	P24592	14.0762	13.6865	0.76331	0.00694844	0.053014
	ADIPOQ	Adiponectin	Q15848	18.9493	18.2962	0.635933	0.00200272	0.0235636											S100A12	Protein S100-A12	P80511	13.9327	13.5645	0.774771	0.00710928	0.053255
	SERPINA5	Plasma serine protease inhibitor	P05154	15.9061	14.654	0.419838	0.00217587	0.0235636											GPLD1	Phosphatidylinositol-glycan-specific phospholipase D	P80108	18.1574	17.7354	0.746373	0.00812582	0.0597828
	TNXB	Isoform 3 of Tenascin-X	P22105-1	15.3789	13.8041	0.335699	0.00217848	0.0235636											CHN2	Isoform Beta-3 of Beta-chimaerin	P52757-9	19.464	19.1955	0.830148	0.00875026	0.0632475
	OAF	Out at first protein homolog	Q86UD1	14.4593	15.0459	1.50167	0.00221657	0.0235636											LCN2	Neutrophil gelatinase-associated lipocalin	P80188	15.0313	14.3245	0.61265	0.00949008	0.0651652
	FTL	Ferritin light chain	P02792	12.9414	14.0008	2.08408	0.00223054	0.0235636											AMBP	Protein AMBP	P02760	23.0272	22.728	0.812709	0.0111455	0.0740637
	CFHR1	Complement factor H-related protein 1	Q03591	20.5715	20.0398	0.691743	0.00262153	0.0270018											VASN	Vasorin	Q6EMK4	16.0784	15.7842	0.815528	0.0135091	0.0843294
	FBLN1	Fibulin-1	P23142	19.01	18.7297	0.823415	0.00332278	0.0333899											APOA1	Apolipoprotein A-I	P02647	26.0179	25.7251	0.816329	0.0150887	0.0907015
	IGHV4-34	Immunoglobulin heavy variable 4-34	P06331	17.396	17.9891	1.50853	0.00350747	0.0344066											SERPINF1	Pigment epithelium-derived factor	P36955	19.059	18.8223	0.84866	0.0163547	0.096259
	SHBG	Sex hormone-binding globulin	P04278	16.7008	15.6095	0.469325	0.00378736	0.0362882
	IGHV3-64D	Immunoglobulin heavy variable 3-64D	A0A0J9YX35	15.9721	16.9262	1.93733	0.00391033	0.0366149
	IGLV3-27	Immunoglobulin lambda variable 3-27	P01718	16.4313	17.1578	1.65454	0.00518412	0.0467274
	KLKB1	Plasma kallikrein	P03952	20.6313	20.2205	0.752209	0.00521713	0.0467274
	IGHV3-13	Immunoglobulin heavy variable 3-13	P01766	17.1279	17.6917	1.47816	0.00539032	0.0467279
	CST3	Cystatin-C	P01034	18.9305	18.651	0.823826	0.00544403	0.0467279
	ITIH1	Inter-alpha-trypsin inhibitor heavy chain H1	P19827	22.009	21.5976	0.751878	0.00578625	0.0486518
	FGL1	Fibrinogen-like protein 1	Q08830	14.6899	15.8619	2.2532	0.00619153	0.0500931
	MMRN2	Multimerin-2	Q9H8L6	10.5882	10.3477	0.846417	0.00627255	0.0500931
	IGLV1-47	Immunoglobulin lambda variable 1-47	P01700	19.2904	19.7328	1.35891	0.00632243	0.0500931
	CFD	Complement factor D	P00746	16.6765	16.0872	0.664641	0.00671592	0.0522068
	IGFBP6	Insulin-like growth factor-binding protein 6	P24592	14.0762	13.6865	0.76331	0.00694844	0.053014
	S100A12	Protein S100-A12	P80511	13.9327	13.5645	0.774771	0.00710928	0.053255
	GPLD1	Phosphatidylinositol-glycan-specific phospholipase D	P80108	18.1574	17.7354	0.746373	0.00812582	0.0597828
	CHN2	Isoform Beta-3 of Beta-chimaerin	P52757-9	19.464	19.1955	0.830148	0.00875026	0.0632475
	IGKV1D-33	Immunoglobulin kappa variable 1D-33	P01593	19.4521	19.8102	1.28169	0.00911919	0.0647777
	IGLV3-21	Immunoglobulin lambda variable 3-21	P80748	18.1132	18.651	1.45175	0.00944043	0.0651652
	LCN2	Neutrophil gelatinase-associated lipocalin	P80188	15.0313	14.3245	0.61265	0.00949008	0.0651652
	IGHV3-7	Immunoglobulin heavy variable 3-7	P01780	16.6187	17.5663	1.92865	0.00979344	0.0661459
	AMBP	Protein AMBP	P02760	23.0272	22.728	0.812709	0.0111455	0.0740637
	IGHV4-39	Immunoglobulin heavy variable 4-39	P01824	18.5583	19.2014	1.56164	0.0117671	0.0769533
	TYMP	Isoform 2 of Thymidine phosphorylase	P19971-2	11.7782	12.5645	1.72462	0.0126367	0.0809576
	ORM1	Alpha-1-acid glycoprotein 1	P02763	23.2417	23.6092	1.2901	0.0127724	0.0809576
	VASN	Vasorin	Q6EMK4	16.0784	15.7842	0.815528	0.0135091	0.0843294
	ERN1	Serine/threonine-protein kinase/endoribonuclease IRE1	O75460	21.6288	22.0416	1.33131	0.0142011	0.0873261
	APOA1	Apolipoprotein A-I	P02647	26.0179	25.7251	0.816329	0.0150887	0.0907015
	CRP	C-reactive protein	P02741	18.1136	19.3563	2.3664	0.0151903	0.0907015
	SERPINF1	Pigment epithelium-derived factor	P36955	19.059	18.8223	0.84866	0.0163547	0.096259
	ATRN	Isoform 2 of Attractin	O75882-2	18.779	18.4871	0.816835	0.0174948	0.100156
	APOM	Apolipoprotein M	O95445	19.3416	18.9875	0.782367	0.0175031	0.100156
	IGHV4-38-2	Immunoglobulin heavy variable 4-38-2	P0DP08	10.4987	12.9392	5.42826	0.0182344	0.102128
	SYNM	Isoform 2 of Synemin	O15061-2	16.2888	16.6602	1.29362	0.0183434	0.102128
	SERPINA10	Protein Z-dependent protease inhibitor	Q9UK55	18.421	18.7144	1.22552	0.0215961	0.118634
	AZGP1	Zinc-alpha-2-glycoprotein	P25311	21.49	21.2011	0.818536	0.0222745	0.118771
	IGKV2D-24	Probable non-functional immunoglobulin kappa variable 2D-24	A0A075B6R9	20.0839	19.6656	0.748292	0.0223838	0.118771
	RNASE1	Ribonuclease pancreatic	P07998	14.7739	13.7758	0.500659	0.0226359	0.118771
	TF	Serotransferrin	P02787	25.7373	25.4577	0.823824	0.022774	0.118771
	FOXN4	Isoform 2 of Forkhead box protein N4	Q96NZ1-2	12.8967	12.3965	0.707028	0.0231932	0.119445
	C1R	Complement C1r subcomponent	P00736	22.4523	22.2201	0.851302	0.0235438	0.119754
	MMP2	Isoform 2 of 72 kDa type IV collagenase	P08253-2	13.6843	13.3052	0.768891	0.0253616	0.127427
	IGLL1	Immunoglobulin lambda-like polypeptide 1	P15814	12.7676	14.1981	2.69547	0.0302464	0.150139
	IGHV3-53	Immunoglobulin heavy variable 3-53	P01767	19.0824	18.5871	0.709398	0.0314547	0.154278
	IGLV4-60	Immunoglobulin lambda variable 4-60	A0A075B6I1	14.3376	15.1174	1.71694	0.0318467	0.154363
	PRG4	Isoform C of Proteoglycan 4	Q92954-3	17.9479	18.4508	1.41708	0.0335475	0.158266
	IGLV1-51	Immunoglobulin lambda variable 1-51	P01701	17.1149	17.6994	1.49946	0.0337556	0.158266
	THBS4	Thrombospondin-4	P35443	15.3747	15.019	0.781501	0.0340532	0.158266
	ANG	Angiogenin	P03950	16.7173	16.3879	0.795825	0.0341885	0.158266
	RBP4	Retinol-binding protein 4	P02753	21.5677	21.1045	0.72538	0.0353541	0.161843
	GPX3	Glutathione peroxidase 3	P22352	17.74	18.1546	1.33288	0.0373302	0.169012
	GGH	Gamma-glutamyl hydrolase	Q92820	14.1344	14.86	1.65363	0.0379527	0.169962
	IGHV1-46	Immunoglobulin heavy variable 1-46	P01743	15.8091	16.4264	1.53397	0.040796	0.180731
	APCS	Serum amyloid P-component	P02743	21.0961	21.4016	1.23588	0.0421641	0.183656
	APOC3	Apolipoprotein C-III	P02656	22.2959	21.9031	0.761653	0.0427637	0.183656
	CFHR3	Complement factor H-related protein 3	Q02985	13.8689	13.2968	0.672648	0.0427937	0.183656
	PRSS1	Trypsin-1	P07477	16.916	16.3673	0.683604	0.0432991	0.18391
	IGHV1-69D	Immunoglobulin heavy variable 1-69D	A0A0B4J2H0	16.3763	16.9592	1.4979	0.0446037	0.186798
	IGLV3-10	Immunoglobulin lambda variable 3-10	A0A075B6K4	17.2384	17.6967	1.37395	0.0450166	0.186798
	SAA1	Serum amyloid A-1 protein	P0DJI8	19.6677	20.9554	2.44147	0.0453393	0.186798
	F12	Coagulation factor XII	P00748	21.2876	20.9949	0.81641	0.0476077	0.192569
	IGHG2	Immunoglobulin heavy constant gamma 2	P01859	25.6893	25.3734	0.803341	0.0476749	0.192569
	IGLV1-40	Immunoglobulin lambda variable 1-40	P01703	19.3339	19.6301	1.2279	0.049055	0.19622
	IGFBP4	Insulin-like growth factor-binding protein 4	P22692	15.5878	15.2946	0.816117	0.0498893	0.197638
	HPR	Haptoglobin-related protein	P00739	21.1682	20.7534	0.750124	0.0505673	0.198417
	FETUB	Fetuin-B	Q9UGM5	18.1914	17.8834	0.807752	0.0533373	0.207311
	IGHV3-11	Immunoglobulin heavy variable 3-11	P01762	18.4281	18.8935	1.38072	0.0591495	0.225685
	YWHAZ	14-3-3 protein zeta/delta	P63104	14.7444	14.3838	0.778861	0.0595987	0.225685
	F13A1	Coagulation factor XIII A chain	P00488	19.1035	18.9071	0.872697	0.059708	0.225685
	IGHM	Immunoglobulin heavy constant mu	P01871	24.8445	24.5519	0.816432	0.0622387	0.23082
	JCHAIN	Immunoglobulin J chain	P01591	21.0271	20.7376	0.818207	0.0623744	0.23082
	RTN4R	Reticulon-4 receptor	Q9BZR6	17.2712	16.6936	0.670063	0.0627473	0.23082
	ANXA6	Annexin A6	P08133	23.4407	23.2274	0.86258	0.0643296	0.234547
	C1QC	Complement C1q subcomponent subunit C	P02747	21.3073	20.9888	0.801892	0.0685318	0.246026
	BST1	Isoform 2 of ADP-ribosyl cyclase/cyclic ADP-ribose hydrolase 2	Q10588-2	14.5765	14.2559	0.80075	0.0694354	0.246026
	TMEM241	Transmembrane protein 241	Q24JQ0	15.9404	15.5034	0.738665	0.0696696	0.246026
	IGHV3-43	Immunoglobulin heavy variable 3-43	A0A0B4J1X8	17.5609	17.9775	1.33478	0.0698667	0.246026
	CFH	Complement factor H	P08603	23.084	22.8853	0.871325	0.0707427	0.247
	CA2	Carbonic anhydrase 2	P00918	13.9407	13.7582	0.881183	0.0722768	0.250236
	F2	Prothrombin	P00734	22.475	22.2479	0.854337	0.0765558	0.261414
	NEB	Isoform 2 of Nebulin	P20929-2	21.6357	21.2956	0.79	0.0770385	0.261414
	ITIH3	Isoform 2 of Inter-alpha-trypsin inhibitor heavy chain H3	Q06033-2	20.4238	20.6742	1.18953	0.0774091	0.261414
	SERPINA6	Corticosteroid-binding globulin	P08185	20.6918	20.4512	0.846352	0.0831433	0.278496
	IGHV3-15	Immunoglobulin heavy variable 3-15	A0A0B4J1V0	18.3104	18.5697	1.19694	0.0846109	0.281126
	IGFBP3	Isoform 2 of Insulin-like growth factor-binding protein 3	P17936-2	16.7833	15.883	0.535763	0.0865963	0.282318
	IGHV3-21	Immunoglobulin heavy variable 3-21	A0A0B4J1V1	18.3157	18.7246	1.32765	0.0869286	0.282318
	RAP1B	Ras-related protein Rap-1b	P61224	15.1502	14.7586	0.762267	0.0870252	0.282318
	APOA2	Apolipoprotein A-II	P02652	17.946	17.6854	0.83476	0.089208	0.287138
	IGHA1	Immunoglobulin heavy constant alpha 1	P01876	23.7615	23.5806	0.882142	0.0904737	0.288915
	CPB2	Carboxypeptidase B2	Q96IY4	19.0565	18.8515	0.867507	0.0911625	0.288915
	APOC2	Apolipoprotein C-II	P02655	15.2891	14.7891	0.707091	0.0925352	0.291027
	IGHV4-30-4	Immunoglobulin heavy variable 4-30-4	P0DP06	12.1122	13.5196	2.65264	0.0938087	0.292797
	PSMA5	Isoform 2 of Proteasome subunit alpha type-5	P28066-2	12.1285	12.6294	1.41511	0.0947842	0.293617
	IGHV1-18	Immunoglobulin heavy variable 1-18	A0A0C4DH31	18.9803	19.265	1.21815	0.098459	0.302725
	TGFBI	Transforming growth factor-beta-induced protein ig-h3	Q15582	17.8878	18.1028	1.16066	0.102717	0.313477
	IGHV5-51	Immunoglobulin heavy variable 5-51	A0A0C4DH38	20.0453	19.6574	0.764232	0.107131	0.324543
	C6	Complement component C6	P13671	20.7511	20.9516	1.14912	0.111382	0.334958
	IGHV3-23	Immunoglobulin heavy variable 3-23	P01764	20.0035	20.1786	1.12898	0.112241	0.335096
	DEFA1	Neutrophil defensin 1	P59665	17.0858	16.4205	0.630561	0.114323	0.338855
	AACS	Isoform 2 of Acetoacetyl-CoA synthetase	Q86V21-2	13.28	12.716	0.676434	0.115307	0.339331
	MYH9	Myosin-9	P35579	17.2597	16.7077	0.682078	0.117083	0.342114
	PCSK9	Proprotein convertase subtilisin/kexin type 9	Q8NBP7	12.5205	13.1918	1.59255	0.125708	0.364731
	F7	Isoform B of Coagulation factor VII	P08709-2	16.0718	15.8439	0.85385	0.127645	0.36776
	LILRA3	Isoform 3 of Leukocyte immunoglobulin-like receptor subfamily A member 3	Q8N6C8-3	13.6098	14.0115	1.32098	0.129118	0.368008
	VNN1	Pantetheinase	O95497	16.4324	15.7894	0.640376	0.129517	0.368008
	HABP2	Isoform 2 of Hyaluronan-binding protein 2	Q14520-2	18.5209	18.7114	1.14116	0.137978	0.389364
	RNASE4	Ribonuclease 4	P34096	13.8212	13.5363	0.82083	0.143306	0.399907
	IGHA2	Immunoglobulin heavy constant alpha 2	P01877	19.5745	19.3822	0.87519	0.143656	0.399907
	IGKV1D-13	Immunoglobulin kappa variable 1D-13	A0A0B4J2D9	13.0655	13.9221	1.81076	0.145145	0.40134
	MST1	Hepatocyte growth factor-like protein	P26927	18.2631	18.0429	0.858473	0.146417	0.402159
	B2M	Beta-2-microglobulin	P61769	20.0548	19.8863	0.889783	0.150563	0.410807
	SELP	P-selectin	P16109	11.7291	11.393	0.792196	0.154539	0.418882
	ACTB	Actin, cytoplasmic 1	P60709	20.8636	20.684	0.882906	0.157751	0.423353
	APMAP	Adipocyte plasma membrane-associated protein	Q9HDC9	16.6682	16.9836	1.24434	0.158244	0.423353
	IGHV7-4-1	Immunoglobulin heavy variable 7-4-1	A0A0J9YVY3	11.1827	12.2671	2.12049	0.15928	0.423378
	SAA2	Serum amyloid A-2 proteincur	P0DJI9	17.0313	17.8996	1.82549	0.161934	0.425034
	IGHV3-73	Immunoglobulin heavy variable 3-73	A0A0B4J1V6	18.1542	17.8682	0.820175	0.161967	0.425034
	CDH13	Isoform 4 of Cadherin-13	P55290-4	13.4031	13.1576	0.843501	0.163546	0.426462
	A2M	Alpha-2-macroglobulin	P01023	24.6886	24.4903	0.87162	0.168296	0.436089
	TLN1	Talin-1	Q9Y490	17.2362	16.927	0.807076	0.17033	0.4386
	SERPING1	Isoform 2 of Plasma protease C1 inhibitor	P05155-2	22.9503	23.1274	1.13061	0.17279	0.442171
	IGLV8-61	Immunoglobulin lambda variable 8-61	A0A075B6I0	16.1621	15.7886	0.771886	0.176422	0.448679
	IGHG3	Immunoglobulin heavy constant gamma 3	P01860	23.972	23.7368	0.84953	0.180664	0.452473
	ICAM1	Intercellular adhesion molecule 1	P05362	14.1448	14.8642	1.64655	0.181442	0.452473
	F11	Coagulation factor XI	P03951	17.9176	17.7502	0.890483	0.183478	0.452473
	SELENOP	Selenoprotein P	P49908	16.001	15.775	0.855008	0.183555	0.452473
	C1S	Complement C1s subcomponent	P09871	20.5339	20.2153	0.801813	0.184291	0.452473
	HLA-A	Isoform 2 of HLA class I histocompatibility antigen, A alpha chain	P04439-2	13.3327	13.8862	1.46768	0.184504	0.452473
	ACTC1	Actin, alpha cardiac muscle 1	P68032	19.0973	18.8899	0.866092	0.188507	0.459556
	IGHV3-72	Immunoglobulin heavy variable 3-72	A0A0B4J1Y9	19.038	18.7837	0.838408	0.190435	0.461524
	PLEK	Pleckstrin	P08567	13.9049	13.4265	0.717759	0.193653	0.466579
	LBP	Lipopolysaccharide-binding protein	P18428	20.2258	20.5432	1.24611	0.198459	0.474018
	IGKV1-8	Immunoglobulin kappa variable 1-8	A0A0C4DH67	18.7987	18.9565	1.11552	0.199041	0.474018
	IGLV5-37	Immunoglobulin lambda variable 5-37	A0A075B6J1	15.3179	14.9504	0.775163	0.201172	0.47528
	HGFAC	Hepatocyte growth factor activator	Q04756	18.7503	18.5501	0.870483	0.201879	0.47528
	GREB1L	Isoform 4 of GREB1-like protein	Q9C091-4	9.97366	9.51471	0.727518	0.203609	0.475619
	CFHR2	Isoform Short of Complement factor H-related protein 2	P36980-2	16.626	16.0759	0.682976	0.204331	0.475619
	IGHV1-8	Immunoglobulin heavy variable 1-8	P0DP01	13.711	14.0575	1.27149	0.208992	0.483735
	MICU2	Calcium uptake protein 2, mitochondrial	Q8IYU8	16.9224	17.315	1.31273	0.212735	0.489647
	IGKV1-16	Immunoglobulin kappa variable 1-16	P04430	18.8274	18.9835	1.11428	0.217546	0.497939
	IGHV2-5	Immunoglobulin heavy variable 2-5	P01817	19.8507	20.0483	1.14685	0.21883	0.498111
	RTN4	Isoform 6 of Reticulon-4	Q9NQC3-4	13.2262	13.0346	0.875618	0.226287	0.512254
	C9	Complement component C9	P02748	21.5922	21.7511	1.11645	0.229333	0.512739
	SH3BGRL3	SH3 domain-binding glutamic acid-rich-like protein 3	Q9H299	15.1055	14.9408	0.892089	0.229745	0.512739
	TPM3	Isoform 2 of Tropomyosin alpha-3 chain	P06753-2	14.0561	13.9233	0.91206	0.231469	0.512739
	PON1	Serum paraoxonase/arylesterase 1	P27169	22.0992	21.966	0.911811	0.231957	0.512739
	LDHB	L-lactate dehydrogenase B chain	P07195	13.854	13.3177	0.689543	0.232724	0.512739
	CNDP1	Beta-Ala-His dipeptidase	Q96KN2	16.3257	16.7709	1.3615	0.235953	0.51596
	IGKC	Immunoglobulin kappa constant	P01834	26.8459	26.741	0.929911	0.237667	0.51596
	IGFBP2	Insulin-like growth factor-binding protein 2	P18065	13.5415	13.1158	0.744516	0.237943	0.51596
	IGKV1D-8	Immunoglobulin kappa variable 1D-8	A0A087WSZ0	16.5018	16.296	0.867095	0.241398	0.519678
	HP	Haptoglobin	P00738	25.3612	25.5251	1.12031	0.24218	0.519678
	PRDX6	Peroxiredoxin-6	P30041	14.7502	15.2075	1.37292	0.243949	0.520761
	CFP	Properdin	P27918	19.2058	19.0303	0.885452	0.248629	0.525218
	MAN1A1	Mannosyl-oligosaccharide 1,2-alpha-mannosidase IA	P33908	15.9523	16.1137	1.11838	0.248818	0.525218
	IGHV1-69-2	Immunoglobulin heavy variable 1-69-2	A0A0G2JMI3	15.3093	15.0914	0.859767	0.249861	0.525218
	SLC2A14	Isoform 2 of Solute carrier family 2, facilitated glucose transporter member 14	Q8TDB8-2	13.4514	13.2225	0.853282	0.269455	0.561348
	C2	Complement C2	P06681	20.3067	20.4456	1.10106	0.270026	0.561348
	ORM2	Alpha-1-acid glycoprotein 2	P19652	22.711	22.8715	1.11769	0.271862	0.561348
	CAP1	Adenylyl cyclase-associated protein 1	Q01518	12.2978	12.0392	0.835905	0.274901	0.561348
	GSTP1	Glutathione S-transferase P	P09211	14.4584	14.3015	0.896967	0.275029	0.561348
	HPX	Hemopexin	P02790	24.9994	24.8552	0.904859	0.275224	0.561348
	APOB	Apolipoprotein B-100	P04114	23.9847	23.8461	0.908401	0.282524	0.570616
	C5	Complement C5	P01031	22.137	22.0764	0.958867	0.282978	0.570616
	CLEC3B	Tetranectin	P05452	19.3535	19.0979	0.837648	0.283923	0.570616
	IGKV3-11	Immunoglobulin kappa variable 3-11	P04433	20.4519	20.5754	1.0894	0.288297	0.576443
	FGB	Fibrinogen beta chain	P02675	25.2895	25.4156	1.0913	0.28962	0.576443
	LPA	Apolipoprotein(a)	P08519	13.5434	13.0748	0.722668	0.294303	0.580494
	APOL1	Isoform 2 of Apolipoprotein L1	O14791-2	20.7857	20.6043	0.881858	0.294474	0.580494
	IGHV3-20	Immunoglobulin heavy variable 3-20	A0A0C4DH32	12.6108	13.3681	1.69031	0.296648	0.581021
	PLG	Plasminogen	P00747	23.1341	23.0196	0.923692	0.298854	0.581021
	IGKV3D-15	Immunoglobulin kappa variable 3D-15	A0A087WSY6	20.1816	20.3568	1.12908	0.298972	0.581021
	IGHV3-38	Probable non-functional immunoglobulin heavy variable 3-38	A0A0C4DH36	13.7325	13.516	0.860685	0.305911	0.591715
	VWF	von Willebrand factor	P04275	18.8308	19.1014	1.20626	0.308572	0.594072
	CD5L	CD5 antigen-like	O43866	20.9565	20.721	0.849405	0.31241	0.596689
	PPBP	Platelet basic protein	P02775	18.157	18.0233	0.911479	0.312827	0.596689
	FCN2	Ficolin-2	Q15485	17.3854	17.0473	0.791064	0.322193	0.611721
	KRT10	Keratin, type I cytoskeletal 10	P13645	17.9132	18.0719	1.1163	0.331963	0.62738
	ITIH4	Inter-alpha-trypsin inhibitor heavy chain H4	Q14624	22.754	22.8632	1.07868	0.333762	0.627899
	CFL1	Cofilin-1	P23528	14.3579	14.1819	0.885189	0.339795	0.634256
	IGHV1-3	Immunoglobulin heavy variable 1-3	A0A0C4DH29	15.9321	16.1349	1.1509	0.34022	0.634256
	INHBC	Inhibin beta C chain	P55103	13.8652	13.6384	0.854508	0.343687	0.636793
	PROC	Isoform 2 of Vitamin K-dependent protein C	P04070-2	18.7978	18.6966	0.932246	0.344672	0.636793
	IGLV4-69	Immunoglobulin lambda variable 4-69	A0A075B6H9	17.6189	17.7559	1.09962	0.347526	0.6392
	HSPG2	Basement membrane-specific heparan sulfate proteoglycan core protein	P98160	12.5334	12.1817	0.783639	0.352744	0.645914
	IGLV2-14	Immunoglobulin lambda variable 2-14	P01704	19.0806	18.871	0.864816	0.355726	0.648492
	IGKV2-40	Immunoglobulin kappa variable 2-40	A0A087WW87	14.4442	14.2775	0.890883	0.364173	0.660966
	F9	Coagulation factor IX	P00740	18.6219	18.5189	0.931072	0.366894	0.662984
	FCN3	Isoform 2 of Ficolin-3	O75636-2	19.9345	20.0489	1.08259	0.369528	0.664828
	IGHV3-35	Probable non-functional immunoglobulin heavy variable 3-35	A0A0C4DH35	15.8259	15.5139	0.805515	0.38042	0.679641
	SERPIND1	Heparin cofactor 2	P05546	22.6833	22.5545	0.914592	0.381061	0.679641
	PIGR	Polymeric immunoglobulin receptor	P01833	17.9753	18.103	1.09252	0.383228	0.68056
	MYL12A	Myosin regulatory light chain 12A	P19105	12.4944	12.3111	0.880671	0.390434	0.686508
	APOE	Apolipoprotein E	P02649	22.4838	22.3631	0.919745	0.393	0.686508
	TUBA4A	Tubulin alpha-4A chain	P68366	16.8218	16.6942	0.915336	0.39315	0.686508
	ATP2A3	Isoform SERCA3A of Sarcoplasmic/endoplasmic reticulum calcium ATPase 3	Q93084-2	12.7516	12.5689	0.881053	0.393243	0.686508
	DBH	Dopamine beta-hydroxylase	P09172	12.0108	12.4098	1.31858	0.401853	0.698579
	C7	Complement component C7	P10643	22.047	22.3381	1.22356	0.408553	0.70364
	ACTN1	Alpha-actinin-1	P12814	16.6953	16.4388	0.837168	0.409032	0.70364
	IGKV3-20	Immunoglobulin kappa variable 3-20	P01619	21.5658	21.6677	1.07322	0.410336	0.70364
	CFB	Complement factor B	P00751	22.7682	22.8713	1.07407	0.412996	0.70364
	ACTG1	Actin, cytoplasmic 2	P63261	16.867	16.7779	0.940093	0.413783	0.70364
	PARN	Isoform 2 of Poly(A)-specific ribonuclease PARN	O95453-2	18.1877	18.0618	0.916436	0.416123	0.70364
	ANK1	Isoform Er9 of Ankyrin-1	P16157-10	16.0638	15.9267	0.909368	0.418027	0.70364
	F5	Coagulation factor V	P12259	19.151	18.9524	0.871441	0.420616	0.70364
	KNG1	Kininogen-1	P01042	21.4236	21.1762	0.842455	0.421402	0.70364
	C8B	Complement component C8 beta chain	P07358	21.6806	21.4894	0.875846	0.421843	0.70364
	BCHE	Cholinesterase	P06276	18.7771	18.6672	0.926634	0.431	0.714172
	IGKV2-29	Immunoglobulin kappa variable 2-29	A2NJV5	14.7427	15.0238	1.21511	0.431623	0.714172
	TUBB1	Tubulin beta-1 chain	Q9H4B7	15.1948	15.0232	0.88783	0.43588	0.71833
	STOM	Erythrocyte band 7 integral membrane protein	P27105	13.6723	13.9384	1.20254	0.438212	0.719297
	CTSD	Cathepsin D	P07339	15.4712	15.5897	1.08555	0.453074	0.74074
	IGLV3-22	Immunoglobulin lambda variable 3-22	A0A075B6J6	15.1057	15.3098	1.15201	0.45686	0.743977
	IGHV4-4	Immunoglobulin heavy variable 4-4	A0A075B6R2	15.4466	14.7752	0.627897	0.46001	0.746157
	IGFALS	Isoform 2 of Insulin-like growth factor-binding protein complex acid labile subunit	P35858-2	20.0387	19.8789	0.895163	0.467739	0.753906
	IGHV6-1	Immunoglobulin heavy variable 6-1	A0A0B4J1U7	15.5798	15.2572	0.79963	0.468446	0.753906
	S100A9	Protein S100-A9	P06702	16.9539	16.7289	0.855621	0.471867	0.755626
	GP1BA	Platelet glycoprotein Ib alpha chain	P07359	14.9559	14.8943	0.958188	0.473183	0.755626
	PRDX2	Peroxiredoxin-2	P32119	16.6475	16.9709	1.25129	0.475794	0.756862
	GAPDH	Isoform 2 of Glyceraldehyde-3-phosphate dehydrogenase	P04406-2	16.0577	15.941	0.922242	0.479446	0.759737
	IGLC3	Immunoglobulin lambda constant 3	P0DOY3	19.6044	19.7465	1.10349	0.486566	0.768065
	TIMP1	Metalloproteinase inhibitor 1	P01033	13.4724	13.7106	1.1795	0.495343	0.7741
	SLC4A1	Band 3 anion transport protein	P02730	16.2693	16.0095	0.835178	0.497084	0.7741
	PIKFYVE	1-phosphatidylinositol 3-phosphate 5-kinase	Q9Y2I7	16.3912	16.1426	0.841721	0.497938	0.7741
	F10	Coagulation factor X	P00742	18.8223	18.9254	1.07402	0.498377	0.7741
	IGKV3D-20	Immunoglobulin kappa variable 3D-20	A0A0C4DH25	14.9432	15.121	1.13111	0.499837	0.7741
	ITGB3	Integrin beta-3	P05106	13.9412	13.7931	0.902414	0.501662	0.7741
	C8G	Complement component C8 gamma chain	P07360	20.7081	20.627	0.945373	0.506983	0.777345
	PKM	Pyruvate kinase PKM	P14618	14.493	15.019	1.43994	0.509492	0.777345
	PZP	Pregnancy zone protein	P20742	17.9202	17.4832	0.738678	0.514087	0.777345
	ATP5F1B	ATP synthase subunit beta, mitochondrial	P06576	14.0515	14.2004	1.10872	0.515126	0.777345
	HSPA8	Isoform 2 of Heat shock cognate 71 kDa protein	P11142-2	14.132	14.3278	1.14533	0.517382	0.777345
	CFI	Complement factor I	P05156	21.8031	21.7313	0.951482	0.517581	0.777345
	IGHV2-26	Immunoglobulin heavy variable 2-26	A0A0B4J1V2	18.8812	19.0224	1.10278	0.518793	0.777345
	COL18A1	Isoform 2 of Collagen alpha-1(XVIII) chain	P39060-1	13.2362	13.3009	1.04584	0.518859	0.777345
	IGLL5	Immunoglobulin lambda-like polypeptide 5	B9A064	20.7045	20.7982	1.06715	0.538056	0.801629
	IGHG1	Immunoglobulin heavy constant gamma 1	P01857	27.0864	27.14	1.03788	0.541885	0.801629
	ALDOB	Fructose-bisphosphate aldolase B	P05062	15.243	15.3431	1.07185	0.542505	0.801629
	PROZ	Isoform 2 of Vitamin K-dependent protein Z	P22891-2	16.0658	16.2966	1.17351	0.54285	0.801629
	C1QB	Complement C1q subcomponent subunit B	P02746	21.257	21.1899	0.954522	0.550649	0.81024
	IGLV2-18	Immunoglobulin lambda variable 2-18	A0A075B6J9	16.3404	16.1717	0.889613	0.554152	0.812493
	MYL6	Isoform Smooth muscle of Myosin light polypeptide 6	P60660-2	14.0985	14.0469	0.964824	0.563697	0.819461
	OGN	Mimecan	P20774	10.8597	10.8052	0.962961	0.564547	0.819461
	SERPINA1	Alpha-1-antitrypsin	P01009	25.92	25.9929	1.05184	0.567412	0.819461
	SERPINF2	Alpha-2-antiplasmin	P08697	23.4588	23.5108	1.03672	0.568155	0.819461
	KRT2	Keratin, type II cytoskeletal 2 epidermal	P35908	16.8128	16.93	1.08458	0.570426	0.819461
	IGHD	Isoform 2 of Immunoglobulin heavy constant delta	P01880-2	18.7521	18.9561	1.15191	0.570838	0.819461
	TAGLN2	Isoform 2 of Transgelin-2	P37802-2	14.5745	14.5537	0.985664	0.575104	0.822718
	C1QA	Complement C1q subcomponent subunit A	P02745	22.2327	22.1744	0.960413	0.582999	0.831127
	IGHV3-30-3	Immunoglobulin heavy variable 3-30-3	P0DP02	19.2801	19.0774	0.868912	0.586921	0.832862
	IGHV4-61	Immunoglobulin heavy variable 4-61	A0A0C4DH41	21.591	21.4928	0.934181	0.588259	0.832862
	PDIA3	Protein disulfide-isomerase A3	P30101	13.1452	13.3335	1.13941	0.59488	0.839351
	CLU	Isoform 2 of Clusterin	P10909-2	22.6372	22.5722	0.95597	0.599205	0.840549
	RAB10	Ras-related protein Rab-10	P61026	14.3154	14.2689	0.968307	0.599809	0.840549
	AGT	Angiotensinogen	P01019	22.7673	22.6828	0.943097	0.606168	0.842639
	SPARCL1	Isoform 2 of SPARC-like protein 1	Q14515-2	11.6023	11.4927	0.926825	0.607925	0.842639
	SPARC	SPARC	P09486	13.9687	13.8973	0.951701	0.608289	0.842639
	HBG1	Hemoglobin subunit gamma-1	P69891	15.0064	14.8225	0.880341	0.609914	0.842639
	CFHR5	Complement factor H-related protein 5	Q9BXR6	15.993	15.8952	0.934457	0.611527	0.842639
	IGKV1-17	Immunoglobulin kappa variable 1-17	P01599	19.8195	19.7123	0.92841	0.622948	0.850984
	WDR1	WD repeat-containing protein 1	O75083	13.4686	13.3922	0.948459	0.624324	0.850984
	MBL2	Mannose-binding protein C	P11226	14.3571	14.5822	1.16889	0.628395	0.850984
	GPI	Isoform 2 of Glucose-6-phosphate isomerase	P06744-2	11.1423	11.5424	1.31954	0.629635	0.850984
	IGHV3-48	Immunoglobulin heavy variable 3-48	P01763	18.3895	18.1826	0.866391	0.63487	0.850984
	THBS1	Thrombospondin-1	P07996	17.7236	17.7048	0.987093	0.635292	0.850984
	S100A8	Protein S100-A8	P05109	15.3819	15.3392	0.970826	0.637992	0.850984
	IGHV2-70D	Immunoglobulin heavy variable 2-70D	A0A0C4DH43	15.6925	15.4734	0.859051	0.641059	0.850984
	APOC4	Apolipoprotein C-IV	P55056	17.8993	17.7527	0.903433	0.642743	0.850984
	PROS1	Vitamin K-dependent protein S	P07225	19.5665	19.5469	0.986478	0.642927	0.850984
	KRT9	Keratin, type I cytoskeletal 9	P35527	18.249	18.3447	1.06859	0.643303	0.850984
	ALDOA	Isoform 2 of Fructose-bisphosphate aldolase A	P04075-2	14.0147	14.1944	1.13267	0.643423	0.850984
	C4BPB	Isoform 2 of C4b-binding protein beta chain	P20851-2	21.5139	21.4208	0.937532	0.646394	0.850984
	PFN1	Profilin-1	P07737	12.5721	12.5319	0.972544	0.647914	0.850984
	FLNA	Isoform 2 of Filamin-A	P21333-2	15.9157	15.861	0.962743	0.650343	0.850984
	IGLV3-9	Immunoglobulin lambda variable 3-9	A0A075B6K5	18.0282	18.1031	1.05328	0.650631	0.850984
	IGKV1-5	Immunoglobulin kappa variable 1-5	P01602	21.1966	21.2287	1.02243	0.655632	0.853452
	CHL1	Isoform 2 of Neural cell adhesion molecule L1-like protein	O00533-2	12.8939	13.0307	1.09953	0.656958	0.853452
	KRT1	Keratin, type II cytoskeletal 1	P04264	19.0241	18.9088	0.923171	0.658733	0.853452
	ZYX	Isoform 2 of Zyxin	Q15942-2	13.942	13.9031	0.973416	0.672231	0.862467
	IGHV3-49	Immunoglobulin heavy variable 3-49	A0A0A0MS15	18.7139	18.6836	0.979226	0.674927	0.862467
	SERPINC1	Antithrombin-III	P01008	23.601	23.5614	0.972917	0.676531	0.862467
	ABCC2	Canalicular multispecific organic anion transporter 1	Q92887	9.66218	9.87962	1.16267	0.679863	0.862467
	HBA1	Hemoglobin subunit alpha	P69905	24.1401	24.0259	0.923905	0.679943	0.862467
	BLVRB	Flavin reductase (NADPH)	P30043	14.1069	14.2693	1.11919	0.680729	0.862467
	CAT	Catalase	P04040	15.1772	15.3496	1.12691	0.683177	0.862467
	IGHV3-30	Immunoglobulin heavy variable 3-30	P01768	21.4897	21.5587	1.04904	0.683271	0.862467
	IGHV4-28	Immunoglobulin heavy variable 4-28	A0A0C4DH34	15.7567	15.6059	0.900725	0.684531	0.862467
	CA1	Carbonic anhydrase 1	P00915	17.9318	18.0535	1.08804	0.694199	0.871982
	IGKV1-12	Immunoglobulin kappa variable 1-12	A0A0C4DH73	19.8916	19.9744	1.05906	0.698473	0.874683
	TFRC	Transferrin receptor protein 1	P02786	14.3519	14.4848	1.09645	0.702457	0.877007
	FN1	Isoform 1 of Fibronectin	P02751-1	18.0414	17.8025	0.847388	0.72137	0.897899
	GC	Isoform 3 of Vitamin D-binding protein	P02774-3	23.867	23.8055	0.958252	0.727652	0.90299
	YWHAE	14-3-3 protein epsilon	P62258	13.5646	13.4811	0.943744	0.73204	0.905302
	ITGA2B	Isoform 2 of Integrin alpha-IIb	P08514-2	13.411	13.6477	1.17828	0.73391	0.905302
	IGKV4-1	Immunoglobulin kappa variable 4-1	P06312	22.5018	22.4666	0.975924	0.738513	0.905369
	CALR	Calreticulin	P27797	13.9167	14.1326	1.16141	0.739385	0.905369
	ALB	Serum albumin	P02768	24.2644	24.0974	0.890707	0.740967	0.905369
	FERMT3	Isoform 2 of Fermitin family homolog 3	Q86UX7-2	14.3858	14.4019	1.01121	0.744107	0.905369
	LCAT	Phosphatidylcholine-sterol acyltransferase	P04180	18.1516	18.07	0.944975	0.744951	0.905369
	MMRN1	Multimerin-1	Q13201	12.2554	12.6035	1.27286	0.750548	0.909488
	LTF	Lactotransferrin	P02788	18.1401	18.2306	1.06476	0.756623	0.91416
	IGHG4	Immunoglobulin heavy constant gamma 4	P01861	22.9789	23.1166	1.10017	0.762741	0.918858
	QSOX1	Sulfhydryl oxidase 1	O00391	17.497	17.41	0.941462	0.770555	0.9249
	CD14	Monocyte differentiation antigen CD14	P08571	18.7025	18.6593	0.970527	0.772247	0.9249
	KRT86	Keratin, type II cuticular Hb6	O43790	12.8419	12.7446	0.934761	0.775778	0.926436
	IGLV2-11	Immunoglobulin lambda variable 2-11	P01706	17.6693	17.5727	0.935234	0.778641	0.927168
	MINPP1	Multiple inositol polyphosphate phosphatase 1	Q9UNW1	15.71	15.6239	0.942031	0.783257	0.929977
	IGHV4-30-2	Immunoglobulin heavy variable 4-30-2	A0A087WSY4	16.0807	16.1886	1.07762	0.788171	0.933122
	PPIA	Peptidyl-prolyl cis-trans isomerase A	P62937	14.0875	14.2427	1.11356	0.799983	0.942439
	IGLC6	Immunoglobulin lambda constant 6	P0CF74	8.18943	8.51788	1.25567	0.800708	0.942439
	C8A	Complement component C8 alpha chain	P07357	21.0151	21.003	0.991645	0.802903	0.942439
	PARVB	Isoform 2 of Beta-parvin	Q9HBI1-2	13.2597	13.4776	1.16308	0.808478	0.944129
	IGLV1-36	Immunoglobulin lambda variable 1-36	A0A0B4J1U3	16.5188	16.3759	0.90573	0.808926	0.944129
	MASP2	Mannan-binding lectin serine protease 2	O00187	16.0025	16.0888	1.06162	0.813672	0.946985
	IGKV2-30	Immunoglobulin kappa variable 2-30	P06310	18.34	18.3341	0.99588	0.817081	0.948274
	IGKV6D-41	Probable non-functional immunoglobulin kappa variable 6D-41	A0A0C4DH26	17.7162	17.6529	0.957059	0.823127	0.949096
	IGKV2-28	Immunoglobulin kappa variable 2-28	A0A075B6P5	21.8028	21.7877	0.989633	0.823285	0.949096
	SELL	Isoform 2 of L-selectin	P14151-2	15.8405	15.7902	0.965733	0.8247	0.949096
	CNN2	Calponin-2	Q99439	13.4111	13.4006	0.992718	0.828704	0.951048
	IGKV6-21	Immunoglobulin kappa variable 6-21	A0A0C4DH24	17.5648	17.4572	0.928157	0.836598	0.956375
	IGKV3-7	Probable non-functional immunoglobulin kappa variable 3-7	A0A075B6H7	15.4647	15.2623	0.869141	0.837989	0.956375
	FGA	Fibrinogen alpha chain	P02671	25.4446	25.4734	1.02021	0.848279	0.965445
	CLIC1	Chloride intracellular channel protein 1	O00299	13.426	13.4416	1.01081	0.851489	0.965766
	ENPP2	Isoform 2 of Ectonucleotide pyrophosphatase/phosphodiesterase family member 2	Q13822-2	14.7145	14.5626	0.900062	0.853249	0.965766
	CP	Ceruloplasmin	P00450	24.4242	24.4026	0.985126	0.8648	0.970702
	CORO1A	Coronin-1A	P31146	13.2554	13.3471	1.06564	0.866908	0.970702
	NA	Trypsin	P00761	22.451	22.4081	0.970732	0.87181	0.970702
	HBD	Hemoglobin subunit delta	P02042	19.9247	19.9462	1.01498	0.87232	0.970702
	IGHV3-74	Immunoglobulin heavy variable 3-74	A0A0B4J1X5	20.4142	20.4257	1.00799	0.873223	0.970702
	IGLC2	Immunoglobulin lambda constant 2	P0DOY2	25.3263	25.3395	1.00921	0.875841	0.970702
	PF4	Platelet factor 4	P02776	18.3893	18.4181	1.02016	0.876229	0.970702
	IGLV5-45	Immunoglobulin lambda variable 5-45	A0A087WSX0	15.369	15.2733	0.935873	0.876459	0.970702
	VCL	Isoform 1 of Vinculin	P18206-2	14.7996	14.8703	1.05021	0.88785	0.98008
	ACTR3	Actin-related protein 3	P61158	13.8179	13.962	1.10501	0.889684	0.98008
	C3	Complement C3	P01024	24.7396	24.745	1.00374	0.898977	0.983418
	CPN2	Carboxypeptidase N subunit 2	P22792	21.172	21.1644	0.994773	0.900828	0.983418
	IGHV1-45	Immunoglobulin heavy variable 1-45	A0A0A0MS14	13.6887	13.6827	0.995841	0.90174	0.983418
	TUBB	Tubulin beta chain	P07437	14.7969	15.0132	1.16171	0.904115	0.983418
	VTN	Vitronectin	P04004	22.6458	22.6051	0.972176	0.904649	0.983418
	FCGR3B	Low affinity immunoglobulin gamma Fc region receptor III-B	O75015	13.7335	13.723	0.992794	0.909994	0.986625
	LGALS1	Galectin-1	P09382	14.1101	14.1499	1.02797	0.922496	0.988842
	FCGBP	IgGFc-binding protein	Q9Y6R7	16.4525	16.4968	1.03115	0.923644	0.988842
	C4B	Complement C4-B	P0C0L5	24.491	24.5183	1.01913	0.925627	0.988842
	ARPC1B	Actin-related protein 2/3 complex subunit 1B	O15143	12.7	12.8111	1.08009	0.926155	0.988842
	C4A	Complement C4-A	P0C0L4	20.7705	20.7843	1.00962	0.926203	0.988842
	C4BPA	C4b-binding protein alpha chain	P04003	22.6315	22.6284	0.997851	0.929197	0.988842
	COL6A3	Collagen alpha-3(VI) chain	P12111	17.7052	17.7833	1.05563	0.930973	0.988842
	CPN1	Carboxypeptidase N catalytic chain	P15169	19.186	19.2229	1.0259	0.931239	0.988842
	IGKV3D-7	Immunoglobulin kappa variable 3D-7	A0A0C4DH55	14.9748	14.8845	0.939351	0.93956	0.991226
	APOF	Apolipoprotein F	Q13790	11.2247	11.5709	1.27122	0.942236	0.991226
	LIMS1	Isoform 2 of LIM and senescent cell antigen-like-containing domain protein 1	P48059-2	12.6166	12.7108	1.06746	0.949004	0.991226
	TGFBR2	Isoform 2 of TGF-beta receptor type-2	P37173-2	17.6005	17.6057	1.00364	0.949672	0.991226
	HBB	Hemoglobin subunit beta	P68871	24.0653	24.036	0.979909	0.950867	0.991226
	C1RL	Complement C1r subcomponent-like protein	Q9NZP8	19.8312	19.8093	0.984929	0.952026	0.991226
	PCOLCE	Procollagen C-endopeptidase enhancer 1	Q15113	13.5283	13.5251	0.997801	0.954491	0.991226
	CAPZA1	F-actin-capping protein subunit alpha-1	P52907	12.584	12.6448	1.04303	0.955867	0.991226
	CORO1C	Isoform 2 of Coronin-1C	Q9ULV4-2	14.5657	14.5759	1.00705	0.95866	0.991226
	BTD	Isoform 2 of Biotinidase	P43251-2	18.3467	18.3383	0.994205	0.962215	0.991226
	IGHV3-9	Immunoglobulin heavy variable 3-9	P01782	21.5494	21.5056	0.970041	0.964817	0.991226
	IGHV1-2	Immunoglobulin heavy variable 1-2	P23083	18.2858	18.1459	0.907542	0.96584	0.991226
	TPM4	Tropomyosin alpha-4 chain	P67936	15.2729	15.3885	1.08342	0.966703	0.991226
	LRG1	Leucine-rich alpha-2-glycoprotein	P02750	22.1006	22.1184	1.01239	0.967167	0.991226
	IGKV1D-16	Immunoglobulin kappa variable 1D-16	P01601	16.9241	16.8427	0.94516	0.974266	0.995585
	A1BG	Alpha-1B-glycoprotein	P04217	22.6811	22.6777	0.997599	0.977007	0.995585
	HSPA5	Endoplasmic reticulum chaperone BiP	P11021	12.9141	12.9607	1.03285	0.97867	0.995585
	SERPINA7	Thyroxine-binding globulin	P05543	18.9719	18.9613	0.992705	0.98201	0.996458
	PDLIM1	PDZ and LIM domain protein 1	O00151	13.4904	13.6561	1.12165	0.984365	0.996458
	ECM1	Extracellular matrix protein 1	Q16610	18.3176	18.3168	0.99947	0.990834	0.998641
	CAVIN2	Caveolae-associated protein 2	O95810	13.3221	13.4178	1.06853	0.993005	0.998641
	TPI1	Isoform 2 of Triosephosphate isomerase	P60174-1	14.3199	14.3352	1.01066	0.993793	0.998641
	MFAP4	Isoform 2 of Microfibril-associated glycoprotein 4	P55083-2	13.1469	13.2729	1.09133	0.998842	0.998936
	SAA4	Serum amyloid A-4 protein	P35542	20.7186	20.7329	1.00999	0.998936	0.998936
