# Supplementary material for: Specialized interferon action in COVID-19
Source: Proc Natl Acad Sci U S A. 2022 Feb 25;119(11):e2116730119. doi: 10.1073/pnas.2116730119 (PMC8931386; doi:10.1073/pnas.2116730119)
Supplement: Supplementary File [file pnas.2116730119.sd12.xlsx]

## Sheet: IFNA1
Spearman correlations between indicated IFNs and MS proteomics
Protein	Swissprot ID	IFN ligand	rho	p-value	FDR q-value (BH)
CD14	P08571	IFNA1.18389.11	0.486189	2.28268e-05	0.00309684
B2M	P61769	IFNA1.18389.11	0.468944	4.81924e-05	0.00490358
FETUB	Q9UGM5	IFNA1.18389.11	0.40749	0.000510545	0.0415583
CFB	P00751	IFNA1.18389.11	0.383814	0.00113148	0.0710732
C2	P06681	IFNA1.18389.11	0.377238	0.00139702	0.0710732
SERPINA7	P05543	IFNA1.18389.11	0.370734	0.00171357	0.0774912
GGH	Q92820	IFNA1.18389.11	0.357764	0.0025437	0.0939962
C4B	P0C0L5	IFNA1.18389.11	0.355974	0.00268286	0.0939962
GC	P02774-3	IFNA1.18389.11	0.354878	0.00277139	0.0939962
MBL2	P11226	IFNA1.18389.11	0.344757	0.00372028	0.112736
TFRC	P02786	IFNA1.18389.11	0.342967	0.00391535	0.112736
IGLV2-18	A0A075B6J9	IFNA1.18389.11	0.339825	0.00427974	0.112736
HABP2	Q14520-2	IFNA1.18389.11	0.338582	0.0044319	0.112736
IGHG1	P01857	IFNA1.18389.11	0.3251	0.00641814	0.137483
C8A	P07357	IFNA1.18389.11	0.318524	0.00764445	0.148157
C8B	P07358	IFNA1.18389.11	0.305663	0.0106466	0.196786
C9	P02748	IFNA1.18389.11	0.30369	0.0111879	0.196786
ANXA6	P08133	IFNA1.18389.11	0.296858	0.0132511	0.215727
IGHV3-38	A0A0C4DH36	IFNA1.18389.11	0.291889	0.0149509	0.223321
C4A	P0C0L4	IFNA1.18389.11	0.291304	0.0151627	0.223321
FGL1	Q08830	IFNA1.18389.11	0.290756	0.0153636	0.223321
BCHE	P06276	IFNA1.18389.11	0.284874	0.0176683	0.242968
DEFA1	P59665	IFNA1.18389.11	0.283632	0.0181912	0.242968
C4BPB	P20851-2	IFNA1.18389.11	0.279357	0.0200929	0.242968
LGALS3BP	Q08380	IFNA1.18389.11	0.278297	0.0205897	0.242968
ORM1	P02763	IFNA1.18389.11	0.277713	0.0208682	0.242968
ALB	P02768	IFNA1.18389.11	0.277567	0.0209383	0.242968
IGKC	P01834	IFNA1.18389.11	0.277347	0.0210439	0.242968
FCN3	O75636-2	IFNA1.18389.11	0.275228	0.022088	0.242968
RTN4R	Q9BZR6	IFNA1.18389.11	0.272159	0.0236781	0.253605
PON1	P27169	IFNA1.18389.11	0.267958	0.0260116	0.271454
C1QB	P02746	IFNA1.18389.11	0.265692	0.0273483	0.278269
A1BG	P04217	IFNA1.18389.11	0.263208	0.0288805	0.283776
C7	P10643	IFNA1.18389.11	0.26255	0.029298	0.283776
INHBC	P55103	IFNA1.18389.11	0.261491	0.0299812	0.283776
SERPINA6	P08185	IFNA1.18389.11	0.257837	0.0324408	0.298304
C8G	P07360	IFNA1.18389.11	0.255243	0.0342878	0.298304
SHBG	P04278	IFNA1.18389.11	0.255024	0.0344479	0.298304
SPARCL1	Q14515-2	IFNA1.18389.11	0.252795	0.0361105	0.306187
IGLV3-22	A0A075B6J6	IFNA1.18389.11	0.248886	0.0391885	0.325504
LBP	P18428	IFNA1.18389.11	0.247497	0.0403326	0.328308
CHN2	P52757-9	IFNA1.18389.11	0.245086	0.0423857	0.335996
HP	P00738	IFNA1.18389.11	0.244465	0.0429283	0.335996
MICU2	Q8IYU8	IFNA1.18389.11	0.241176	0.0458972	0.346952
C1QA	P02745	IFNA1.18389.11	0.237852	0.0490689	0.351258
TMEM241	Q24JQ0	IFNA1.18389.11	0.23734	0.0495725	0.351258
SERPING1	P05155-2	IFNA1.18389.11	0.236536	0.0503723	0.351258
AHSG	P02765	IFNA1.18389.11	0.235696	0.0512198	0.351258
CNDP1	Q96KN2	IFNA1.18389.11	0.234746	0.0521918	0.351258
IGLC2	P0DOY2	IFNA1.18389.11	0.234308	0.0526455	0.351258
AACS	Q86V21-2	IFNA1.18389.11	0.232554	0.0544926	0.35204
OAF	Q86UD1	IFNA1.18389.11	0.226635	0.0611201	0.38152
F5	P12259	IFNA1.18389.11	0.225612	0.0623291	0.38152
TYMP	P19971-2	IFNA1.18389.11	0.223749	0.0645809	0.38152
KRT2	P35908	IFNA1.18389.11	0.223201	0.0652555	0.38152
GSN	P06396	IFNA1.18389.11	0.222908	0.0656177	0.38152
LCP1	P13796	IFNA1.18389.11	0.21973	0.0696612	0.388602
IGFBP4	P22692	IFNA1.18389.11	0.21856	0.0711978	0.388602
CP	P00450	IFNA1.18389.11	0.217464	0.072663	0.388602
VTN	P04004	IFNA1.18389.11	0.216149	0.0744529	0.388602
CFP	P27918	IFNA1.18389.11	0.212678	0.0793457	0.388602
A2M	P01023	IFNA1.18389.11	0.212313	0.0798752	0.388602
SERPINA3	P01011	IFNA1.18389.11	0.211838	0.0805678	0.388602
F2	P00734	IFNA1.18389.11	0.209426	0.084158	0.393926
IGHV3-30	P01768	IFNA1.18389.11	0.208294	0.0858875	0.393926
SERPINF2	P08697	IFNA1.18389.11	0.207344	0.0873595	0.393926
KNG1	P01042	IFNA1.18389.11	0.206394	0.0888513	0.393926
IGLL1	P15814	IFNA1.18389.11	0.206321	0.0889669	0.393926
APCS	P02743	IFNA1.18389.11	0.206102	0.0893144	0.393926
IGFALS	P35858-2	IFNA1.18389.11	0.206102	0.0893144	0.393926
SERPINA10	Q9UK55	IFNA1.18389.11	0.205663	0.0900125	0.393926
PGLYRP2	Q96PD5-2	IFNA1.18389.11	0.20285	0.0945948	0.408818
SERPINF1	P36955	IFNA1.18389.11	0.201754	0.0964288	0.408818
C3	P01024	IFNA1.18389.11	0.200585	0.0984156	0.41294
APOL1	O14791-2	IFNA1.18389.11	0.198867	0.101391	0.421085
KNG1	P01042-2	IFNA1.18389.11	0.196237	0.106085	0.431768
IGHV3-49	A0A0A0MS15	IFNA1.18389.11	0.195433	0.107553	0.433406
PI16	Q6UXB8-2	IFNA1.18389.11	0.19441	0.109443	0.436699
IGHG2	P01859	IFNA1.18389.11	0.193387	0.111359	0.438116
ANGPTL6	Q8NI99	IFNA1.18389.11	0.1924	0.113231	0.438116
KRT9	P35527	IFNA1.18389.11	0.191706	0.114562	0.438116
LRG1	P02750	IFNA1.18389.11	0.191524	0.114915	0.438116
ITIH4	Q14624	IFNA1.18389.11	0.190939	0.116048	0.438116
HGFAC	Q04756	IFNA1.18389.11	0.190756	0.116404	0.438116
LYZ	P61626	IFNA1.18389.11	0.187906	0.122066	0.451643
LILRA3	Q8N6C8-3	IFNA1.18389.11	0.185459	0.127095	0.461518
PIKFYVE	Q9Y2I7	IFNA1.18389.11	0.184399	0.12932	0.461518
F7	P08709-2	IFNA1.18389.11	0.183193	0.131888	0.462743
HPX	P02790	IFNA1.18389.11	0.181513	0.135531	0.464909
HBB	P68871	IFNA1.18389.11	0.18027	0.138272	0.468553
IGKV4-1	P06312	IFNA1.18389.11	0.179649	0.139659	0.468553
CRP	P02741	IFNA1.18389.11	0.178407	0.142463	0.468553
CFH	P08603	IFNA1.18389.11	0.177421	0.144719	0.468553
CPN2	P22792	IFNA1.18389.11	0.176398	0.147088	0.46946
IGHV3-72	A0A0B4J1Y9	IFNA1.18389.11	0.175886	0.148283	0.46946
CFI	P05156	IFNA1.18389.11	0.173621	0.153662	0.48108
C6	P13671	IFNA1.18389.11	0.171282	0.159365	0.495127
TF	P02787	IFNA1.18389.11	0.170479	0.161362	0.497531
NEB	P20929-2	IFNA1.18389.11	0.169163	0.164668	0.501764
PDIA3	P30101	IFNA1.18389.11	0.168469	0.166433	0.501764
ERN1	O75460	IFNA1.18389.11	0.164085	0.177902	0.52555
ALB	P02769	IFNA1.18389.11	0.162148	0.183147	0.526371
F11	P03951	IFNA1.18389.11	0.162039	0.183447	0.526371
ITIH1	P19827	IFNA1.18389.11	0.161966	0.183648	0.526371
FCGR3B	O75015	IFNA1.18389.11	0.160248	0.188401	0.536218
ATRN	O75882-2	IFNA1.18389.11	0.157947	0.194911	0.545792
C1R	P00736	IFNA1.18389.11	0.15707	0.197433	0.545792
IGHA1	P01876	IFNA1.18389.11	0.156558	0.198914	0.545792
PLG	P00747	IFNA1.18389.11	0.156412	0.199339	0.545792
IGLV5-37	A0A075B6J1	IFNA1.18389.11	0.156193	0.199978	0.545792
SERPIND1	P05546	IFNA1.18389.11	0.155791	0.201152	0.545792
APOF	Q13790	IFNA1.18389.11	0.149653	0.2197	0.582333
APOA1	P02647	IFNA1.18389.11	0.146584	0.229411	0.590951
SERPINC1	P01008	IFNA1.18389.11	0.14472	0.235451	0.602694
IGKV1-12	A0A0C4DH73	IFNA1.18389.11	0.143149	0.240627	0.608293
KRT10	P13645	IFNA1.18389.11	0.142309	0.243428	0.608293
PROS1	P07225	IFNA1.18389.11	0.141615	0.245759	0.608293
F10	P00742	IFNA1.18389.11	0.141432	0.246375	0.608293
KRT1	P04264	IFNA1.18389.11	0.140957	0.247981	0.608293
CST3	P01034	IFNA1.18389.11	0.140482	0.249594	0.608293
SAA1	P0DJI8	IFNA1.18389.11	0.139057	0.254477	0.612854
ECM1	Q16610	IFNA1.18389.11	0.136536	0.263275	0.612923
FGA	P02671	IFNA1.18389.11	0.136463	0.263533	0.612923
ORM2	P19652	IFNA1.18389.11	0.13555	0.266772	0.612923
CLEC3B	P05452	IFNA1.18389.11	0.135513	0.266902	0.612923
APOA2	P02652	IFNA1.18389.11	0.132956	0.276118	0.612923
HLA-A	P04439-2	IFNA1.18389.11	0.132883	0.276385	0.612923
IGHG4	P01861	IFNA1.18389.11	0.132335	0.278388	0.612923
ITIH2	P19823	IFNA1.18389.11	0.132079	0.279326	0.612923
IGLV1-47	P01700	IFNA1.18389.11	0.13186	0.280132	0.612923
SELL	P14151-2	IFNA1.18389.11	0.131458	0.281613	0.612923
SERPINA1	P01009	IFNA1.18389.11	0.130216	0.286225	0.616368
HBA1	P69905	IFNA1.18389.11	0.125539	0.304031	0.637839
IGLV4-60	A0A075B6I1	IFNA1.18389.11	0.122616	0.315518	0.652757
SAA4	P35542	IFNA1.18389.11	0.122506	0.315954	0.652757
FTL	P02792	IFNA1.18389.11	0.121995	0.317994	0.653654
MAN1A1	P33908	IFNA1.18389.11	0.117464	0.336432	0.673404
	P00761	IFNA1.18389.11	0.116916	0.338707	0.673404
CFHR1	Q03591	IFNA1.18389.11	0.116514	0.340381	0.673404
IGKV2-28	A0A075B6P5	IFNA1.18389.11	0.113993	0.351002	0.690135
HBG1	P69891	IFNA1.18389.11	0.109974	0.368354	0.712377
KLKB1	P03952	IFNA1.18389.11	0.108805	0.373499	0.715537
LPA	P08519	IFNA1.18389.11	0.107709	0.378361	0.715537
LGALS1	P09382	IFNA1.18389.11	0.107709	0.378361	0.715537
CLU	P10909-2	IFNA1.18389.11	0.107673	0.378523	0.715537
FGB	P02675	IFNA1.18389.11	0.107271	0.380316	0.715537
CFHR2	P36980-2	IFNA1.18389.11	0.105554	0.388033	0.721139
PARN	O95453-2	IFNA1.18389.11	0.103215	0.39869	0.733087
CFD	P00746	IFNA1.18389.11	0.102521	0.401886	0.733487
LTF	P02788	IFNA1.18389.11	0.101425	0.406964	0.735773
CPN1	P15169	IFNA1.18389.11	0.10106	0.408665	0.735773
COL6A3	P12111	IFNA1.18389.11	0.0985751	0.420339	0.746099
PRDX2	P32119	IFNA1.18389.11	0.0967483	0.429045	0.74641
IGHV3-43	A0A0B4J1X8	IFNA1.18389.11	0.0935696	0.444434	0.763225
C1QC	P02747	IFNA1.18389.11	0.0919985	0.452152	0.766774
TAGLN2	P37802-2	IFNA1.18389.11	0.089441	0.464873	0.781832
IGKV3-11	P04433	IFNA1.18389.11	0.088966	0.467257	0.782607
IGLL5	B9A064	IFNA1.18389.11	0.0875046	0.474633	0.788026
HBD	P02042	IFNA1.18389.11	0.0871757	0.476301	0.788026
PZP	P20742	IFNA1.18389.11	0.0853124	0.485813	0.79338
F13A1	P00488	IFNA1.18389.11	0.0846913	0.489006	0.79338
IGLV8-61	A0A075B6I0	IFNA1.18389.11	0.0832298	0.496562	0.79338
BLVRB	P30043	IFNA1.18389.11	0.0830837	0.497321	0.79338
CAP1	Q01518	IFNA1.18389.11	0.081878	0.503605	0.795954
IGHV3-73	A0A0B4J1V6	IFNA1.18389.11	0.0816953	0.504561	0.795954
AMBP	P02760	IFNA1.18389.11	0.079357	0.516876	0.811839
PCYOX1	Q9UHG3	IFNA1.18389.11	0.0782243	0.522895	0.815395
SAA2	P0DJI9	IFNA1.18389.11	0.076836	0.530321	0.821738
MST1	P26927	IFNA1.18389.11	0.0762148	0.53366	0.821738
IGKV1-8	A0A0C4DH67	IFNA1.18389.11	0.0712094	0.560943	0.856625
MFAP4	P55083-2	IFNA1.18389.11	0.0691633	0.572281	0.856625
IGKV6D-41	A0A0C4DH26	IFNA1.18389.11	0.0687249	0.574725	0.856625
CAT	P04040	IFNA1.18389.11	0.0685057	0.575948	0.856625
IGKV1-17	P01599	IFNA1.18389.11	0.0682864	0.577173	0.856625
IGKV3-20	P01619	IFNA1.18389.11	0.0682134	0.577582	0.856625
ADIPOQ	Q15848	IFNA1.18389.11	0.0677384	0.58024	0.856625
CAVIN2	O95810	IFNA1.18389.11	0.0672269	0.58311	0.856625
IGHG3	P01860	IFNA1.18389.11	0.0664962	0.58722	0.856625
CD5L	O43866	IFNA1.18389.11	0.0650712	0.595272	0.861318
ATP2A3	Q93084-2	IFNA1.18389.11	0.0647059	0.597345	0.861318
IGHD	P01880-2	IFNA1.18389.11	0.0637559	0.602749	0.861318
IGKV2D-24	A0A075B6R9	IFNA1.18389.11	0.0620387	0.612572	0.868699
SH3BGRL3	Q9H299	IFNA1.18389.11	0.0615272	0.615511	0.869836
F9	P00740	IFNA1.18389.11	0.0601388	0.623519	0.870439
IGKV1D-8	A0A087WSZ0	IFNA1.18389.11	0.0580928	0.6354	0.870439
PKM	P14618	IFNA1.18389.11	0.0569602	0.642017	0.870439
IGHV5-51	A0A0C4DH38	IFNA1.18389.11	0.0562294	0.646301	0.870439
C4BPA	P04003	IFNA1.18389.11	0.0541469	0.658572	0.876807
GREB1L	Q9C091-4	IFNA1.18389.11	0.0526123	0.667673	0.87838
CPB2	Q96IY4	IFNA1.18389.11	0.0518816	0.672023	0.87838
IGKV3D-15	A0A087WSY6	IFNA1.18389.11	0.0517355	0.672894	0.87838
IGHV2-70D	A0A0C4DH43	IFNA1.18389.11	0.0506028	0.679662	0.880963
MYL6	P60660-2	IFNA1.18389.11	0.0495068	0.686235	0.882317
GPLD1	P80108	IFNA1.18389.11	0.0485934	0.691731	0.882317
DBH	P09172	IFNA1.18389.11	0.0483376	0.693273	0.882317
FCGBP	Q9Y6R7	IFNA1.18389.11	0.0476799	0.697243	0.884043
EFEMP1	Q12805-2	IFNA1.18389.11	0.0469127	0.701885	0.885809
TGFBI	Q15582	IFNA1.18389.11	0.0459993	0.707425	0.885809
VASN	Q6EMK4	IFNA1.18389.11	0.0457801	0.708757	0.885809
AGT	P01019	IFNA1.18389.11	0.0454512	0.710756	0.885809
ENPP2	Q13822-2	IFNA1.18389.11	0.0450493	0.713203	0.885809
IGHV2-26	A0A0B4J1V2	IFNA1.18389.11	0.0408476	0.738948	0.901004
F12	P00748	IFNA1.18389.11	0.0401169	0.743456	0.901649
IGHV3-74	A0A0B4J1X5	IFNA1.18389.11	0.0381074	0.755896	0.909562
CAPZA1	P52907	IFNA1.18389.11	0.0379978	0.756577	0.909562
IGLV1-36	A0A0B4J1U3	IFNA1.18389.11	0.0373767	0.760436	0.909562
IGHV6-1	A0A0B4J1U7	IFNA1.18389.11	0.0373402	0.760663	0.909562
HSPG2	P98160	IFNA1.18389.11	0.0367556	0.764301	0.909562
FBLN1	P23142-4	IFNA1.18389.11	0.035221	0.773873	0.911113
IGHV1-45	A0A0A0MS14	IFNA1.18389.11	0.0351845	0.774102	0.911113
CETP	P11597	IFNA1.18389.11	0.0351114	0.774558	0.911113
IGHV3-64D	A0A0J9YX35	IFNA1.18389.11	0.0335769	0.784167	0.911201
C1S	P09871	IFNA1.18389.11	0.0329923	0.787836	0.911201
STOM	P27105	IFNA1.18389.11	0.030654	0.802558	0.922715
S100A9	P06702	IFNA1.18389.11	0.0298137	0.807865	0.926061
APOM	O95445	IFNA1.18389.11	0.0287541	0.81457	0.926061
SELENOP	P49908	IFNA1.18389.11	0.0280599	0.81897	0.92847
CA1	P00915	IFNA1.18389.11	0.0275484	0.822215	0.928952
SFTPB	P07988	IFNA1.18389.11	0.0268908	0.826393	0.928952
PRDX6	P30041	IFNA1.18389.11	0.0265254	0.828716	0.928952
ANK1	P16157-10	IFNA1.18389.11	0.0261966	0.830807	0.928952
C1RL	Q9NZP8	IFNA1.18389.11	0.0246986	0.840351	0.932976
ITIH3	Q06033-2	IFNA1.18389.11	0.0245524	0.841283	0.932976
FBLN1	P23142	IFNA1.18389.11	0.0235294	0.847816	0.935898
GPX3	P22352	IFNA1.18389.11	0.0234198	0.848516	0.935898
HRG	P04196	IFNA1.18389.11	0.022616	0.853657	0.936492
CORO1C	Q9ULV4-2	IFNA1.18389.11	0.0201681	0.86935	0.948593
IGHM	P01871	IFNA1.18389.11	0.0157106	0.898049	0.969418
GPI	P06744-2	IFNA1.18389.11	0.0148338	0.903712	0.969418
ALDOB	P05062	IFNA1.18389.11	0.0144319	0.906308	0.969418
SERPINA4	P29622	IFNA1.18389.11	0.0142492	0.907489	0.969418
LCN2	P80188	IFNA1.18389.11	0.0137011	0.911033	0.970655
FCN2	Q15485	IFNA1.18389.11	0.012057	0.921673	0.979428
PROZ	P22891-2	IFNA1.18389.11	0.0103033	0.933037	0.981959
TPM4	P67936	IFNA1.18389.11	0.00873219	0.94323	0.986015
AFM	P43652	IFNA1.18389.11	0.00774571	0.949634	0.986015
TNXB	P22105-1	IFNA1.18389.11	0.00770917	0.949871	0.986015
IGKV3D-7	A0A0C4DH55	IFNA1.18389.11	0.00697844	0.954618	0.986015
FOXN4	Q96NZ1-2	IFNA1.18389.11	0.00537084	0.965065	0.989374
S100A8	P05109	IFNA1.18389.11	0.00350749	0.977181	0.996774
BTD	P43251-2	IFNA1.18389.11	0.0028133	0.981696	0.998173
APOB	P04114	IFNA1.18389.11	0.00116916	0.992393	0.998173
PRG4	Q92954-3	IFNA1.18389.11	0.000840336	0.994532	0.998173
COMP	P49747	IFNA1.18389.11	0.000109609	0.999287	0.999287
YWHAE	P62258	IFNA1.18389.11	-0.000657654	0.995721	0.998173
IGLC6	P0CF74	IFNA1.18389.11	-0.00171721	0.988827	0.998173
IGHV3-30-3	P0DP02	IFNA1.18389.11	-0.0020095	0.986925	0.998173
KRT86	O43790	IFNA1.18389.11	-0.00237486	0.984549	0.998173
IGHV4-28	A0A0C4DH34	IFNA1.18389.11	-0.0048228	0.968628	0.990531
SLC4A1	P02730	IFNA1.18389.11	-0.00624772	0.959366	0.986015
ACTN1	P12814	IFNA1.18389.11	-0.00635733	0.958653	0.986015
IGHV3-15	A0A0B4J1V0	IFNA1.18389.11	-0.00712459	0.953668	0.986015
ACTB	P60709	IFNA1.18389.11	-0.0076361	0.950346	0.986015
CFL1	P23528	IFNA1.18389.11	-0.00982828	0.936118	0.981959
LCAT	P04180	IFNA1.18389.11	-0.0101936	0.933748	0.981959
IGHV3-11	P01762	IFNA1.18389.11	-0.010559	0.931379	0.981959
RNASE1	P07998	IFNA1.18389.11	-0.0115455	0.924986	0.980389
IGHV4-30-2	A0A087WSY4	IFNA1.18389.11	-0.0142857	0.907253	0.969418
TTR	P02766	IFNA1.18389.11	-0.0150895	0.90206	0.969418
APMAP	Q9HDC9	IFNA1.18389.11	-0.0150895	0.90206	0.969418
CTSD	P07339	IFNA1.18389.11	-0.0156741	0.898285	0.969418
TUBA4A	P68366	IFNA1.18389.11	-0.020643	0.866301	0.947807
HPR	P00739	IFNA1.18389.11	-0.0227987	0.852488	0.936492
IGLC3	P0DOY3	IFNA1.18389.11	-0.0251005	0.837788	0.932976
S100A12	P80511	IFNA1.18389.11	-0.0265619	0.828483	0.928952
IGLV4-69	A0A075B6H9	IFNA1.18389.11	-0.0288272	0.814107	0.926061
IGFBP3	P17936-2	IFNA1.18389.11	-0.0290829	0.812488	0.926061
PROC	P04070-2	IFNA1.18389.11	-0.0317866	0.795418	0.917097
HSPA5	P11021	IFNA1.18389.11	-0.0329558	0.788066	0.911201
FERMT3	Q86UX7-2	IFNA1.18389.11	-0.0330289	0.787607	0.911201
ZYX	Q15942-2	IFNA1.18389.11	-0.03365	0.783709	0.911201
TUBB	P07437	IFNA1.18389.11	-0.0340519	0.781189	0.911201
RTN4	Q9NQC3-4	IFNA1.18389.11	-0.0354768	0.772275	0.911113
THBS4	P35443	IFNA1.18389.11	-0.0367556	0.764301	0.909562
IGKV3-7	A0A075B6H7	IFNA1.18389.11	-0.0399708	0.744359	0.901649
YWHAZ	P63104	IFNA1.18389.11	-0.0407746	0.739399	0.901004
CFHR5	Q9BXR6	IFNA1.18389.11	-0.0409207	0.738498	0.901004
C5	P01031	IFNA1.18389.11	-0.0411765	0.736923	0.901004
CDH13	P55290-4	IFNA1.18389.11	-0.041213	0.736698	0.901004
ITGB3	P05106	IFNA1.18389.11	-0.0420168	0.731754	0.901004
GAPDH	P04406-2	IFNA1.18389.11	-0.0449397	0.71387	0.885809
MYL12A	P19105	IFNA1.18389.11	-0.0465839	0.703877	0.885809
ITGA2B	P08514-2	IFNA1.18389.11	-0.0482645	0.693713	0.882317
SELP	P16109	IFNA1.18389.11	-0.0484472	0.692612	0.882317
TUBB1	Q9H4B7	IFNA1.18389.11	-0.0502009	0.68207	0.881277
TPM3	P06753-2	IFNA1.18389.11	-0.051297	0.675511	0.87838
IGLV3-9	A0A075B6K5	IFNA1.18389.11	-0.0515163	0.674202	0.87838
APOE	P02649	IFNA1.18389.11	-0.0519912	0.67137	0.87838
PARVB	Q9HBI1-2	IFNA1.18389.11	-0.052247	0.669846	0.87838
ACTG1	P63261	IFNA1.18389.11	-0.0540373	0.659221	0.876807
ICAM1	P05362	IFNA1.18389.11	-0.0546584	0.65555	0.876807
ACTC1	P68032	IFNA1.18389.11	-0.0559372	0.648017	0.870439
LDHB	P07195	IFNA1.18389.11	-0.0560102	0.647588	0.870439
APOH	P02749	IFNA1.18389.11	-0.0565948	0.644157	0.870439
PRSS1	P07477	IFNA1.18389.11	-0.0566679	0.643729	0.870439
IGHV3-9	P01782	IFNA1.18389.11	-0.056741	0.643301	0.870439
IGKV1D-16	P01601	IFNA1.18389.11	-0.0569967	0.641803	0.870439
LUM	P51884	IFNA1.18389.11	-0.0574717	0.639025	0.870439
VNN1	O95497	IFNA1.18389.11	-0.0591158	0.629448	0.870439
F13B	P05160	IFNA1.18389.11	-0.0597004	0.626057	0.870439
QSOX1	O00391	IFNA1.18389.11	-0.0599562	0.624576	0.870439
CNN2	Q99439	IFNA1.18389.11	-0.06076	0.619931	0.870439
IGKV3D-20	A0A0C4DH25	IFNA1.18389.11	-0.0633175	0.60525	0.861318
IGHV3-7	P01780	IFNA1.18389.11	-0.0636829	0.603166	0.861318
TLN1	Q9Y490	IFNA1.18389.11	-0.063829	0.602333	0.861318
PCSK9	Q8NBP7	IFNA1.18389.11	-0.064779	0.59693	0.861318
CAMP	P49913	IFNA1.18389.11	-0.0667154	0.585985	0.856625
IGHV4-61	A0A0C4DH41	IFNA1.18389.11	-0.0674461	0.581879	0.856625
RAP1B	P61224	IFNA1.18389.11	-0.0685422	0.575744	0.856625
ABCC2	Q92887	IFNA1.18389.11	-0.0685422	0.575744	0.856625
IGHV2-5	P01817	IFNA1.18389.11	-0.0704786	0.56498	0.856625
MYH9	P35579	IFNA1.18389.11	-0.0759591	0.535038	0.821738
IGHV3-48	P01763	IFNA1.18389.11	-0.0764341	0.53248	0.821738
IGKV2-29	A2NJV5	IFNA1.18389.11	-0.0790281	0.518619	0.811839
PSMA5	P28066-2	IFNA1.18389.11	-0.0827548	0.49903	0.79338
CALR	P27797	IFNA1.18389.11	-0.0827914	0.49884	0.79338
SYNM	O15061-2	IFNA1.18389.11	-0.082901	0.49827	0.79338
IGLV1-51	P01701	IFNA1.18389.11	-0.0832664	0.496372	0.79338
PF4	P02776	IFNA1.18389.11	-0.0835952	0.494667	0.79338
IGKV1-27	A0A075B6S5	IFNA1.18389.11	-0.0866642	0.478902	0.789122
APOC1	P02654	IFNA1.18389.11	-0.0877238	0.473522	0.788026
FN1	P02751-10	IFNA1.18389.11	-0.0905005	0.459579	0.776136
ARPC1B	O15143	IFNA1.18389.11	-0.0926562	0.448912	0.764465
IGKV1-5	P01602	IFNA1.18389.11	-0.0930216	0.447117	0.764465
APOC4	P55056	IFNA1.18389.11	-0.094958	0.437674	0.754803
TPI1	P60174-1	IFNA1.18389.11	-0.0963464	0.430974	0.74641
IGHV3-53	P01767	IFNA1.18389.11	-0.0966021	0.429746	0.74641
PLEK	P08567	IFNA1.18389.11	-0.0968944	0.428345	0.74641
IGLV5-45	A0A087WSX0	IFNA1.18389.11	-0.0979174	0.423462	0.746099
TIMP1	P01033	IFNA1.18389.11	-0.0979174	0.423462	0.746099
SLC2A14	Q8TDB8-2	IFNA1.18389.11	-0.0988674	0.418956	0.746099
PFN1	P07737	IFNA1.18389.11	-0.100694	0.41037	0.735773
IGFBP2	P18065	IFNA1.18389.11	-0.101681	0.405776	0.735773
SERPINA5	P05154	IFNA1.18389.11	-0.102959	0.399865	0.733087
VCL	P18206-2	IFNA1.18389.11	-0.103033	0.399529	0.733087
PPIA	P62937	IFNA1.18389.11	-0.106613	0.38326	0.715537
FLNA	P21333-2	IFNA1.18389.11	-0.106832	0.382277	0.715537
IGKV2-30	P06310	IFNA1.18389.11	-0.109755	0.369316	0.712377
CLIC1	O00299	IFNA1.18389.11	-0.11034	0.366756	0.712377
BST1	Q10588-2	IFNA1.18389.11	-0.110632	0.36548	0.712377
RAB10	P61026	IFNA1.18389.11	-0.116405	0.340839	0.673404
IGLV2-11	P01706	IFNA1.18389.11	-0.116551	0.340229	0.673404
PDLIM1	O00151	IFNA1.18389.11	-0.117611	0.335826	0.673404
CORO1A	P31146	IFNA1.18389.11	-0.119949	0.326239	0.663896
SPARC	P09486	IFNA1.18389.11	-0.120497	0.324017	0.662689
MINPP1	Q9UNW1	IFNA1.18389.11	-0.123201	0.313198	0.652757
WDR1	O75083	IFNA1.18389.11	-0.125831	0.302898	0.637839
ACTR3	P61158	IFNA1.18389.11	-0.126745	0.299373	0.634609
ALDOA	P04075-2	IFNA1.18389.11	-0.127731	0.295597	0.629885
VWF	P04275	IFNA1.18389.11	-0.128352	0.293235	0.628141
APOD	P05090	IFNA1.18389.11	-0.130508	0.285135	0.616368
IGHV3-35	A0A0C4DH35	IFNA1.18389.11	-0.131787	0.280401	0.612923
IGHV4-30-4	P0DP06	IFNA1.18389.11	-0.132773	0.276784	0.612923
IGLV2-14	P01704	IFNA1.18389.11	-0.133138	0.275453	0.612923
AZGP1	P25311	IFNA1.18389.11	-0.133613	0.273728	0.612923
APOC2	P02655	IFNA1.18389.11	-0.135185	0.268075	0.612923
MMRN1	Q13201	IFNA1.18389.11	-0.135952	0.265343	0.612923
IGHA2	P01877	IFNA1.18389.11	-0.137304	0.260576	0.612923
PIGR	P01833	IFNA1.18389.11	-0.137998	0.25815	0.612923
RBP4	P02753	IFNA1.18389.11	-0.139642	0.252466	0.61163
CFHR3	Q02985	IFNA1.18389.11	-0.140519	0.24947	0.608293
ATP5F1B	P06576	IFNA1.18389.11	-0.140848	0.248353	0.608293
IGHV3-64	A0A075B6Q5	IFNA1.18389.11	-0.148082	0.224635	0.582333
IGLV3-27	P01718	IFNA1.18389.11	-0.148155	0.224403	0.582333
IGHV3-23	P01764	IFNA1.18389.11	-0.148447	0.22348	0.582333
THBS1	P07996	IFNA1.18389.11	-0.148995	0.221756	0.582333
JCHAIN	P01591	IFNA1.18389.11	-0.149909	0.218904	0.582333
IGKV1D-13	A0A0B4J2D9	IFNA1.18389.11	-0.15137	0.214394	0.577871
IGHV4-39	P01824	IFNA1.18389.11	-0.157216	0.197011	0.545792
APOC3	P02656	IFNA1.18389.11	-0.162294	0.182748	0.526371
IGLV1-40	P01703	IFNA1.18389.11	-0.163975	0.178196	0.52555
IGHV4-34	P06331	IFNA1.18389.11	-0.166825	0.170669	0.510751
IGHV3-13	P01766	IFNA1.18389.11	-0.168506	0.16634	0.501764
IGHV4-38-2	P0DP08	IFNA1.18389.11	-0.175667	0.148797	0.46946
IGHV1-69D	A0A0B4J2H0	IFNA1.18389.11	-0.177274	0.145056	0.468553
TGFBR2	P37173-2	IFNA1.18389.11	-0.178042	0.143295	0.468553
IGLV3-10	A0A075B6K4	IFNA1.18389.11	-0.179284	0.140479	0.468553
IGKV1-39	P01597	IFNA1.18389.11	-0.18133	0.135932	0.464909
IGKV6-21	A0A0C4DH24	IFNA1.18389.11	-0.18228	0.133858	0.464909
GP1BA	P07359	IFNA1.18389.11	-0.183887	0.130404	0.461518
MASP2	O00187	IFNA1.18389.11	-0.184143	0.129861	0.461518
LIMS1	P48059-2	IFNA1.18389.11	-0.185751	0.126486	0.461518
ANG	P03950	IFNA1.18389.11	-0.190281	0.117333	0.438116
APOA4	P06727	IFNA1.18389.11	-0.197406	0.103979	0.427469
PLTP	P55058	IFNA1.18389.11	-0.202229	0.0956307	0.408818
PPBP	P02775	IFNA1.18389.11	-0.211436	0.0811576	0.388602
FN1	P02751-1	IFNA1.18389.11	-0.211801	0.0806213	0.388602
IGHV4-4	A0A075B6R2	IFNA1.18389.11	-0.212203	0.0800346	0.388602
IGHV3-21	A0A0B4J1V1	IFNA1.18389.11	-0.21403	0.0774105	0.388602
IGKV1D-33	P01593	IFNA1.18389.11	-0.214213	0.0771519	0.388602
HSPA8	P11142-2	IFNA1.18389.11	-0.214395	0.076894	0.388602
IGKV1-16	P04430	IFNA1.18389.11	-0.214651	0.0765341	0.388602
IGHV1-8	P0DP01	IFNA1.18389.11	-0.221483	0.0674062	0.386399
RNASE4	P34096	IFNA1.18389.11	-0.224918	0.0631605	0.38152
MMP2	P08253-2	IFNA1.18389.11	-0.230471	0.0567543	0.360922
IGHV3-20	A0A0C4DH32	IFNA1.18389.11	-0.233321	0.0536781	0.35204
IGHV3-33	P01772	IFNA1.18389.11	-0.239386	0.0475834	0.351258
IGHV7-4-1	A0A0J9YVY3	IFNA1.18389.11	-0.24103	0.046033	0.346952
IGLV3-19	P01714	IFNA1.18389.11	-0.256814	0.033159	0.298304
IGHV1-3	A0A0C4DH29	IFNA1.18389.11	-0.275228	0.022088	0.242968
IGHV1-2	P23083	IFNA1.18389.11	-0.302229	0.0116041	0.196786
IGLV3-21	P80748	IFNA1.18389.11	-0.321374	0.00708989	0.144279
IGHV1-18	A0A0C4DH31	IFNA1.18389.11	-0.327366	0.00603775	0.13652
IGLV3-25	P01717	IFNA1.18389.11	-0.335294	0.00485804	0.116307
IGHV1-46	P01743	IFNA1.18389.11	-0.378224	0.0013539	0.0710732
IGHV1-24	A0A0C4DH33	IFNA1.18389.11	-0.493643	1.63188e-05	0.00309684
IGLV3-1	P01715	IFNA1.18389.11	-0.543478	1.39605e-06	0.000568191

## Sheet: IFNA10
Spearman correlations between indicated IFN ligand and MS proteomics
Protein	Swissprot ID	IFN ligand	rho	p-value	FDR q-value (BH)
B2M	P61769	IFNA10.14128.121	0.468286	4.95466e-05	0.0117994
FETUB	Q9UGM5	IFNA10.14128.121	0.447424	0.000115964	0.0117994
CFP	P27918	IFNA10.14128.121	0.43365	0.000197425	0.0160704
CST3	P01034	IFNA10.14128.121	0.42152	0.000309668	0.0210058
PON1	P27169	IFNA10.14128.121	0.414505	0.0003987	0.0231816
CD14	P08571	IFNA10.14128.121	0.406284	0.000532423	0.027087
AHSG	P02765	IFNA10.14128.121	0.390281	0.000915716	0.0372696
AFM	P43652	IFNA10.14128.121	0.374315	0.00153211	0.0414639
IGFBP4	P22692	IFNA10.14128.121	0.372159	0.00163916	0.0414639
CHN2	P52757-9	IFNA10.14128.121	0.371904	0.0016523	0.0414639
IGHV3-38	A0A0C4DH36	IFNA10.14128.121	0.369565	0.00177687	0.0414639
SERPINA7	P05543	IFNA10.14128.121	0.368506	0.00183604	0.0414639
GSN	P06396	IFNA10.14128.121	0.367738	0.00187999	0.0414639
C8B	P07358	IFNA10.14128.121	0.366496	0.00195315	0.0414639
ENPP2	Q13822-2	IFNA10.14128.121	0.3635	0.00214021	0.0414639
IGKV1-12	A0A0C4DH73	IFNA10.14128.121	0.363208	0.00215929	0.0414639
COMP	P49747	IFNA10.14128.121	0.361016	0.00230734	0.0414639
IGLV3-22	A0A075B6J6	IFNA10.14128.121	0.347424	0.00344567	0.0570495
IGHG1	P01857	IFNA10.14128.121	0.34684	0.00350427	0.0570495
IGLV5-37	A0A075B6J1	IFNA10.14128.121	0.343624	0.00384266	0.0578828
PARN	O95453-2	IFNA10.14128.121	0.340775	0.00416653	0.0578828
EFEMP1	Q12805-2	IFNA10.14128.121	0.336098	0.00475065	0.0623715
ALB	P02768	IFNA10.14128.121	0.331969	0.00532535	0.0663495
ITIH1	P19827	IFNA10.14128.121	0.329266	0.00573416	0.0663495
A2M	P01023	IFNA10.14128.121	0.328754	0.00581454	0.0663495
ANXA6	P08133	IFNA10.14128.121	0.328279	0.00589007	0.0663495
PGLYRP2	Q96PD5-2	IFNA10.14128.121	0.327402	0.00603178	0.0663495
SERPINF1	P36955	IFNA10.14128.121	0.325174	0.00640554	0.0674508
IGHG2	P01859	IFNA10.14128.121	0.324589	0.00650689	0.0674508
HRG	P04196	IFNA10.14128.121	0.323895	0.00662907	0.0674508
C1R	P00736	IFNA10.14128.121	0.312532	0.00893573	0.0845777
HABP2	Q14520-2	IFNA10.14128.121	0.311619	0.00914843	0.0846229
CFHR1	Q03591	IFNA10.14128.121	0.301206	0.0119034	0.10093
KNG1	P01042	IFNA10.14128.121	0.299452	0.012432	0.103261
TF	P02787	IFNA10.14128.121	0.298429	0.0127496	0.103782
IGKV2D-24	A0A075B6R9	IFNA10.14128.121	0.291049	0.0152562	0.12175
VASN	Q6EMK4	IFNA10.14128.121	0.288272	0.0163034	0.127605
SERPINA6	P08185	IFNA10.14128.121	0.286993	0.016806	0.128544
F12	P00748	IFNA10.14128.121	0.286372	0.017055	0.128544
APOC1	P02654	IFNA10.14128.121	0.285312	0.0174869	0.129403
PI16	Q6UXB8-2	IFNA10.14128.121	0.282389	0.0187273	0.133784
GC	P02774-3	IFNA10.14128.121	0.282207	0.0188072	0.133784
IGKC	P01834	IFNA10.14128.121	0.279393	0.020076	0.136182
TMEM241	Q24JQ0	IFNA10.14128.121	0.278078	0.0206938	0.137565
FN1	P02751-10	IFNA10.14128.121	0.27753	0.0209559	0.137565
C3	P01024	IFNA10.14128.121	0.275557	0.0219232	0.141631
KLKB1	P03952	IFNA10.14128.121	0.273328	0.0230613	0.143126
LYZ	P61626	IFNA10.14128.121	0.273109	0.0231759	0.143126
ATRN	O75882-2	IFNA10.14128.121	0.273036	0.0232142	0.143126
C1QB	P02746	IFNA10.14128.121	0.272379	0.0235614	0.143126
APOA2	P02652	IFNA10.14128.121	0.271721	0.023913	0.143126
F7	P08709-2	IFNA10.14128.121	0.268286	0.0258222	0.150567
GPLD1	P80108	IFNA10.14128.121	0.267629	0.0262021	0.150567
C1QC	P02747	IFNA10.14128.121	0.266167	0.0270633	0.152983
F13B	P05160	IFNA10.14128.121	0.263939	0.0284225	0.156225
KRT1	P04264	IFNA10.14128.121	0.262221	0.0295086	0.158026
C4B	P0C0L5	IFNA10.14128.121	0.254256	0.0350129	0.178118
KNG1	P01042-2	IFNA10.14128.121	0.253672	0.0354486	0.178118
SERPIND1	P05546	IFNA10.14128.121	0.251005	0.0374941	0.186099
CFB	P00751	IFNA10.14128.121	0.249324	0.0388328	0.186257
C1QA	P02745	IFNA10.14128.121	0.249141	0.0389807	0.186257
KRT2	P35908	IFNA10.14128.121	0.248118	0.0398174	0.186257
KRT10	P13645	IFNA10.14128.121	0.247716	0.0401502	0.186257
APOA1	P02647	IFNA10.14128.121	0.24757	0.0402717	0.186257
C8A	P07357	IFNA10.14128.121	0.244867	0.0425765	0.191049
ECM1	Q16610	IFNA10.14128.121	0.243442	0.0438344	0.191835
IGKV3-11	P04433	IFNA10.14128.121	0.239825	0.0471658	0.204218
SPARCL1	Q14515-2	IFNA10.14128.121	0.239204	0.0477583	0.204607
GGH	Q92820	IFNA10.14128.121	0.236865	0.0500439	0.21103
C2	P06681	IFNA10.14128.121	0.236281	0.050629	0.21103
HGFAC	Q04756	IFNA10.14128.121	0.236098	0.0508131	0.21103
DBH	P09172	IFNA10.14128.121	0.23164	0.0554753	0.225785
ITIH2	P19823	IFNA10.14128.121	0.229923	0.057362	0.231152
SHBG	P04278	IFNA10.14128.121	0.228316	0.0591751	0.23612
AACS	Q86V21-2	IFNA10.14128.121	0.225575	0.0623726	0.242175
ALB	P02769	IFNA10.14128.121	0.225429	0.062547	0.242175
IGLL1	P15814	IFNA10.14128.121	0.224991	0.0630725	0.242175
HPX	P02790	IFNA10.14128.121	0.221008	0.0680111	0.256301
CFH	P08603	IFNA10.14128.121	0.219182	0.0703782	0.262788
CETP	P11597	IFNA10.14128.121	0.214176	0.0772036	0.280552
IGHV3-72	A0A0B4J1Y9	IFNA10.14128.121	0.213409	0.0782949	0.281773
HSPG2	P98160	IFNA10.14128.121	0.21297	0.078924	0.281773
TTR	P02766	IFNA10.14128.121	0.209536	0.0839922	0.295473
IGHV3-49	A0A0A0MS15	IFNA10.14128.121	0.208842	0.0850472	0.295848
C4A	P0C0L4	IFNA10.14128.121	0.208148	0.0861126	0.297016
VNN1	O95497	IFNA10.14128.121	0.206686	0.0883902	0.300376
IGKV1D-8	A0A087WSZ0	IFNA10.14128.121	0.206577	0.0885629	0.300376
BCHE	P06276	IFNA10.14128.121	0.205079	0.09095	0.305923
F10	P00742	IFNA10.14128.121	0.203106	0.0941708	0.311606
KRT9	P35527	IFNA10.14128.121	0.200402	0.0987289	0.324054
FBLN1	P23142	IFNA10.14128.121	0.19821	0.102549	0.326075
APOC2	P02655	IFNA10.14128.121	0.195177	0.108023	0.338195
LCAT	P04180	IFNA10.14128.121	0.193277	0.111566	0.342253
SERPINA4	P29622	IFNA10.14128.121	0.193131	0.111842	0.342253
CFI	P05156	IFNA10.14128.121	0.189843	0.118196	0.35634
SERPINC1	P01008	IFNA10.14128.121	0.189076	0.119718	0.358274
IGLV4-69	A0A075B6H9	IFNA10.14128.121	0.188235	0.121402	0.358482
FCN3	O75636-2	IFNA10.14128.121	0.188162	0.121549	0.358482
LBP	P18428	IFNA10.14128.121	0.184874	0.128319	0.362724
RTN4R	Q9BZR6	IFNA10.14128.121	0.183961	0.130249	0.362724
INHBC	P55103	IFNA10.14128.121	0.183924	0.130327	0.362724
IGKV1-8	A0A0C4DH67	IFNA10.14128.121	0.182426	0.133542	0.362724
IGHV3-74	A0A0B4J1X5	IFNA10.14128.121	0.182024	0.134414	0.362724
C8G	P07360	IFNA10.14128.121	0.181951	0.134573	0.362724
GREB1L	Q9C091-4	IFNA10.14128.121	0.179942	0.139005	0.36332
A1BG	P04217	IFNA10.14128.121	0.179613	0.139741	0.36332
THBS4	P35443	IFNA10.14128.121	0.17943	0.140151	0.36332
PLTP	P55058	IFNA10.14128.121	0.177822	0.143797	0.36524
CAMP	P49913	IFNA10.14128.121	0.176982	0.145731	0.36524
SERPINF2	P08697	IFNA10.14128.121	0.176653	0.146493	0.36524
PLG	P00747	IFNA10.14128.121	0.175484	0.149227	0.368092
F13A1	P00488	IFNA10.14128.121	0.173146	0.154808	0.377097
RNASE1	P07998	IFNA10.14128.121	0.172744	0.155783	0.377097
BST1	Q10588-2	IFNA10.14128.121	0.172452	0.156494	0.377097
IGKV4-1	P06312	IFNA10.14128.121	0.172415	0.156583	0.377097
F2	P00734	IFNA10.14128.121	0.169456	0.163929	0.388706
MAN1A1	P33908	IFNA10.14128.121	0.169236	0.164483	0.388706
ADIPOQ	Q15848	IFNA10.14128.121	0.166569	0.171334	0.400765
COL6A3	P12111	IFNA10.14128.121	0.164414	0.177023	0.407501
SELL	P14151-2	IFNA10.14128.121	0.160979	0.186368	0.413819
FBLN1	P23142-4	IFNA10.14128.121	0.160687	0.187179	0.413819
IGKV2-28	A0A075B6P5	IFNA10.14128.121	0.160212	0.188503	0.413819
SELENOP	P49908	IFNA10.14128.121	0.158604	0.193035	0.417899
TNXB	P22105-1	IFNA10.14128.121	0.153964	0.206551	0.435577
OAF	Q86UD1	IFNA10.14128.121	0.146365	0.230116	0.465623
APOM	O95445	IFNA10.14128.121	0.146109	0.23094	0.465623
CNDP1	Q96KN2	IFNA10.14128.121	0.146036	0.231176	0.465623
CFD	P00746	IFNA10.14128.121	0.145963	0.231412	0.465623
PROC	P04070-2	IFNA10.14128.121	0.143113	0.240749	0.475507
IGLV8-61	A0A075B6I0	IFNA10.14128.121	0.142857	0.241599	0.475507
LCN2	P80188	IFNA10.14128.121	0.142784	0.241842	0.475507
SERPINA10	Q9UK55	IFNA10.14128.121	0.142419	0.243062	0.475606
LTF	P02788	IFNA10.14128.121	0.140848	0.248353	0.47679
C4BPB	P20851-2	IFNA10.14128.121	0.140336	0.250092	0.477876
FOXN4	Q96NZ1-2	IFNA10.14128.121	0.135002	0.268729	0.502686
APOH	P02749	IFNA10.14128.121	0.133833	0.272935	0.506303
HP	P00738	IFNA10.14128.121	0.13354	0.273993	0.506303
PCYOX1	Q9UHG3	IFNA10.14128.121	0.133285	0.274922	0.506303
IGLV2-14	P01704	IFNA10.14128.121	0.130142	0.286498	0.525246
IGLV5-45	A0A087WSX0	IFNA10.14128.121	0.129375	0.289373	0.528138
PIKFYVE	Q9Y2I7	IFNA10.14128.121	0.127658	0.295876	0.533591
IGLV3-9	A0A075B6K5	IFNA10.14128.121	0.127548	0.296294	0.533591
FGA	P02671	IFNA10.14128.121	0.127073	0.298111	0.534499
IGHV3-73	A0A0B4J1V6	IFNA10.14128.121	0.126014	0.302191	0.539437
ANGPTL6	Q8NI99	IFNA10.14128.121	0.124552	0.307877	0.540987
F11	P03951	IFNA10.14128.121	0.124224	0.309166	0.540987
LGALS3BP	Q08380	IFNA10.14128.121	0.123822	0.310746	0.540987
IGHV3-15	A0A0B4J1V0	IFNA10.14128.121	0.123018	0.313922	0.541383
CPN2	P22792	IFNA10.14128.121	0.122214	0.317119	0.541745
IGKV3D-15	A0A087WSY6	IFNA10.14128.121	0.120387	0.324461	0.54492
IGHV2-5	P01817	IFNA10.14128.121	0.119583	0.327725	0.54492
MFAP4	P55083-2	IFNA10.14128.121	0.113336	0.353807	0.578311
APOL1	O14791-2	IFNA10.14128.121	0.111728	0.360719	0.584912
IGFALS	P35858-2	IFNA10.14128.121	0.109792	0.369155	0.596215
CDH13	P55290-4	IFNA10.14128.121	0.109134	0.372047	0.598511
CP	P00450	IFNA10.14128.121	0.107892	0.377548	0.604968
APOA4	P06727	IFNA10.14128.121	0.107088	0.381133	0.606175
FN1	P02751-1	IFNA10.14128.121	0.106905	0.38195	0.606175
CD5L	O43866	IFNA10.14128.121	0.105371	0.388859	0.613433
C6	P13671	IFNA10.14128.121	0.10475	0.391677	0.615492
F5	P12259	IFNA10.14128.121	0.103617	0.396846	0.619881
IGLV2-18	A0A075B6J9	IFNA10.14128.121	0.103471	0.397516	0.619881
APOC3	P02656	IFNA10.14128.121	0.102667	0.401212	0.623257
IGLC2	P0DOY2	IFNA10.14128.121	0.0974059	0.425899	0.64697
SERPINA1	P01009	IFNA10.14128.121	0.0963464	0.430974	0.64697
CTSD	P07339	IFNA10.14128.121	0.0958714	0.433259	0.64697
PIGR	P01833	IFNA10.14128.121	0.0953964	0.435552	0.64697
FGB	P02675	IFNA10.14128.121	0.0939715	0.442471	0.652484
PROS1	P07225	IFNA10.14128.121	0.09251	0.449631	0.65357
LUM	P51884	IFNA10.14128.121	0.0915236	0.4545	0.655962
MICU2	Q8IYU8	IFNA10.14128.121	0.0906467	0.458852	0.659903
TFRC	P02786	IFNA10.14128.121	0.0885641	0.469279	0.66921
IGHG4	P01861	IFNA10.14128.121	0.0864085	0.480206	0.673944
NEB	P20929-2	IFNA10.14128.121	0.0858239	0.483192	0.675054
IGHM	P01871	IFNA10.14128.121	0.0840701	0.49221	0.683718
LRG1	P02750	IFNA10.14128.121	0.0800877	0.513011	0.701993
PZP	P20742	IFNA10.14128.121	0.0798319	0.514362	0.701993
C9	P02748	IFNA10.14128.121	0.0795762	0.515715	0.701993
IGHV2-26	A0A0B4J1V2	IFNA10.14128.121	0.0789185	0.519201	0.704383
BTD	P43251-2	IFNA10.14128.121	0.0764706	0.532284	0.71735
CPN1	P15169	IFNA10.14128.121	0.0748995	0.540765	0.723985
SERPING1	P05155-2	IFNA10.14128.121	0.0726343	0.553109	0.733275
IGKV1-17	P01599	IFNA10.14128.121	0.0710997	0.561547	0.739643
RBP4	P02753	IFNA10.14128.121	0.0675557	0.581264	0.758786
IGLV1-47	P01700	IFNA10.14128.121	0.0655097	0.59279	0.765922
C7	P10643	IFNA10.14128.121	0.0617464	0.61425	0.780838
CPB2	Q96IY4	IFNA10.14128.121	0.0610522	0.618245	0.780838
MBL2	P11226	IFNA10.14128.121	0.0605773	0.620985	0.780838
	P00761	IFNA10.14128.121	0.0602484	0.622885	0.780838
APOB	P04114	IFNA10.14128.121	0.0601388	0.623519	0.780838
IGKV2-30	P06310	IFNA10.14128.121	0.0572525	0.640307	0.794527
AMBP	P02760	IFNA10.14128.121	0.0557179	0.649306	0.803245
IGKV1-27	A0A075B6S5	IFNA10.14128.121	0.0526854	0.667238	0.820104
C5	P01031	IFNA10.14128.121	0.051772	0.672676	0.820104
IGHV1-45	A0A0A0MS14	IFNA10.14128.121	0.0514432	0.674638	0.820104
ERN1	O75460	IFNA10.14128.121	0.0511874	0.676166	0.820104
IGLV1-36	A0A0B4J1U3	IFNA10.14128.121	0.0504932	0.680318	0.821367
HBG1	P69891	IFNA10.14128.121	0.0497625	0.6847	0.821367
TGFBI	Q15582	IFNA10.14128.121	0.049726	0.684919	0.821367
IGHV6-1	A0A0B4J1U7	IFNA10.14128.121	0.0494337	0.686674	0.821367
QSOX1	O00391	IFNA10.14128.121	0.0489587	0.689531	0.821367
DEFA1	P59665	IFNA10.14128.121	0.0454512	0.710756	0.833078
APOE	P02649	IFNA10.14128.121	0.0451955	0.712313	0.833078
PRSS1	P07477	IFNA10.14128.121	0.0435513	0.722347	0.842393
IGHA1	P01876	IFNA10.14128.121	0.043186	0.724583	0.842586
ITIH4	Q14624	IFNA10.14128.121	0.0400438	0.743907	0.852874
IGHG3	P01860	IFNA10.14128.121	0.0388016	0.751592	0.859263
IGFBP3	P17936-2	IFNA10.14128.121	0.0369017	0.763391	0.870308
ATP2A3	Q93084-2	IFNA10.14128.121	0.0339057	0.782105	0.882022
IGHV4-4	A0A075B6R2	IFNA10.14128.121	0.0328827	0.788525	0.886546
IGKV3-20	P01619	IFNA10.14128.121	0.0321155	0.793348	0.889512
C4BPA	P04003	IFNA10.14128.121	0.0314578	0.797489	0.890282
AGT	P01019	IFNA10.14128.121	0.0313117	0.79841	0.890282
IGKV1-16	P04430	IFNA10.14128.121	0.0293752	0.810638	0.901236
ORM1	P02763	IFNA10.14128.121	0.0286445	0.815264	0.901236
IGHV3-30	P01768	IFNA10.14128.121	0.027658	0.82152	0.901236
FCGR3B	O75015	IFNA10.14128.121	0.0272561	0.824071	0.901605
VTN	P04004	IFNA10.14128.121	0.026087	0.831505	0.905379
FGL1	Q08830	IFNA10.14128.121	0.0248082	0.839652	0.908879
IGHV3-64D	A0A0J9YX35	IFNA10.14128.121	0.023164	0.850151	0.917803
IGHV3-9	P01782	IFNA10.14128.121	0.0222872	0.855762	0.921416
PDIA3	P30101	IFNA10.14128.121	0.0183047	0.881329	0.943056
IGHV3-30-3	P0DP02	IFNA10.14128.121	0.0174644	0.88674	0.943056
CLU	P10909-2	IFNA10.14128.121	0.0151261	0.901824	0.950923
ICAM1	P05362	IFNA10.14128.121	0.0141396	0.908198	0.950923
KRT86	O43790	IFNA10.14128.121	0.0137742	0.91056	0.950923
IGHV4-61	A0A0C4DH41	IFNA10.14128.121	0.0122762	0.920253	0.950923
APOF	Q13790	IFNA10.14128.121	0.0119109	0.922619	0.950923
IGKV3D-7	A0A0C4DH55	IFNA10.14128.121	0.0116551	0.924276	0.950923
IGHV2-70D	A0A0C4DH43	IFNA10.14128.121	0.00471319	0.96934	0.981397
S100A12	P80511	IFNA10.14128.121	0.00219218	0.985737	0.990605
C1RL	Q9NZP8	IFNA10.14128.121	0.00138838	0.990966	0.993407
VWF	P04275	IFNA10.14128.121	-0.000292291	0.998098	0.998098
IGHV3-23	P01764	IFNA10.14128.121	-0.00292291	0.980983	0.988268
RTN4	Q9NQC3-4	IFNA10.14128.121	-0.00310559	0.979795	0.988268
TGFBR2	P37173-2	IFNA10.14128.121	-0.00493241	0.967915	0.981397
MST1	P26927	IFNA10.14128.121	-0.00606503	0.960553	0.977362
IGLV1-51	P01701	IFNA10.14128.121	-0.00748995	0.951295	0.970369
ABCC2	Q92887	IFNA10.14128.121	-0.00913409	0.940621	0.961892
ZYX	Q15942-2	IFNA10.14128.121	-0.00953599	0.938014	0.961641
C1S	P09871	IFNA10.14128.121	-0.011509	0.925223	0.950923
PROZ	P22891-2	IFNA10.14128.121	-0.0119109	0.922619	0.950923
TYMP	P19971-2	IFNA10.14128.121	-0.0120205	0.921909	0.950923
APOD	P05090	IFNA10.14128.121	-0.0124224	0.919307	0.950923
FCN2	Q15485	IFNA10.14128.121	-0.0131896	0.914341	0.950923
LGALS1	P09382	IFNA10.14128.121	-0.0142857	0.907253	0.950923
APOC4	P55056	IFNA10.14128.121	-0.0145049	0.905836	0.950923
SERPINA5	P05154	IFNA10.14128.121	-0.0173548	0.887446	0.943056
HBB	P68871	IFNA10.14128.121	-0.0173913	0.887211	0.943056
CAP1	Q01518	IFNA10.14128.121	-0.0214468	0.861145	0.924766
IGLL5	B9A064	IFNA10.14128.121	-0.0249543	0.83872	0.908879
IGHV1-3	A0A0C4DH29	IFNA10.14128.121	-0.0260139	0.83197	0.905379
CRP	P02741	IFNA10.14128.121	-0.0277311	0.821056	0.901236
IGHV5-51	A0A0C4DH38	IFNA10.14128.121	-0.0278042	0.820592	0.901236
CLEC3B	P05452	IFNA10.14128.121	-0.0286445	0.815264	0.901236
LILRA3	Q8N6C8-3	IFNA10.14128.121	-0.0338692	0.782334	0.882022
MINPP1	Q9UNW1	IFNA10.14128.121	-0.034198	0.780274	0.882022
TAGLN2	P37802-2	IFNA10.14128.121	-0.0362441	0.767488	0.872535
HBA1	P69905	IFNA10.14128.121	-0.0405919	0.740525	0.851395
SAA4	P35542	IFNA10.14128.121	-0.0413226	0.736023	0.848616
SH3BGRL3	Q9H299	IFNA10.14128.121	-0.0422726	0.730183	0.844275
CORO1C	Q9ULV4-2	IFNA10.14128.121	-0.0426745	0.727717	0.843821
JCHAIN	P01591	IFNA10.14128.121	-0.0459993	0.707425	0.832144
ORM2	P19652	IFNA10.14128.121	-0.0462916	0.70565	0.832144
IGHV3-7	P01780	IFNA10.14128.121	-0.0466204	0.703656	0.832144
IGHA2	P01877	IFNA10.14128.121	-0.0480453	0.695036	0.824722
FCGBP	Q9Y6R7	IFNA10.14128.121	-0.0488491	0.690191	0.821367
SERPINA3	P01011	IFNA10.14128.121	-0.0510413	0.677039	0.820104
F9	P00740	IFNA10.14128.121	-0.0510778	0.676821	0.820104
IGLV2-11	P01706	IFNA10.14128.121	-0.0548411	0.654472	0.807182
IGHV3-48	P01763	IFNA10.14128.121	-0.0573621	0.639666	0.794527
IGHV4-30-4	P0DP06	IFNA10.14128.121	-0.0582389	0.634548	0.792212
IGHV7-4-1	A0A0J9YVY3	IFNA10.14128.121	-0.0606503	0.620563	0.780838
GP1BA	P07359	IFNA10.14128.121	-0.0607234	0.620142	0.780838
RNASE4	P34096	IFNA10.14128.121	-0.0617464	0.61425	0.780838
IGHV4-30-2	A0A087WSY4	IFNA10.14128.121	-0.061856	0.613621	0.780838
IGLV1-40	P01703	IFNA10.14128.121	-0.0622214	0.611523	0.780838
SAA2	P0DJI9	IFNA10.14128.121	-0.0659116	0.590518	0.765416
IGKV6-21	A0A0C4DH24	IFNA10.14128.121	-0.0662404	0.588662	0.765416
RAB10	P61026	IFNA10.14128.121	-0.0674826	0.581674	0.758786
MYL6	P60660-2	IFNA10.14128.121	-0.0706978	0.563767	0.740172
IGKV1-5	P01602	IFNA10.14128.121	-0.0722689	0.555113	0.733542
IGKV1-39	P01597	IFNA10.14128.121	-0.0737669	0.54692	0.72744
IGHV3-64	A0A075B6Q5	IFNA10.14128.121	-0.074388	0.543541	0.725315
IGKV2-29	A2NJV5	IFNA10.14128.121	-0.0758129	0.535826	0.71974
HPR	P00739	IFNA10.14128.121	-0.0764706	0.532284	0.71735
ALDOB	P05062	IFNA10.14128.121	-0.0798319	0.514362	0.701993
IGHV3-21	A0A0B4J1V1	IFNA10.14128.121	-0.0801608	0.512625	0.701993
IGHD	P01880-2	IFNA10.14128.121	-0.083376	0.495803	0.686367
APMAP	Q9HDC9	IFNA10.14128.121	-0.0856047	0.484314	0.675054
APCS	P02743	IFNA10.14128.121	-0.087395	0.475188	0.66921
TIMP1	P01033	IFNA10.14128.121	-0.0875776	0.474262	0.66921
IGHV4-39	P01824	IFNA10.14128.121	-0.0878699	0.472783	0.66921
IGLV4-60	A0A075B6I1	IFNA10.14128.121	-0.0880891	0.471675	0.66921
CFHR5	Q9BXR6	IFNA10.14128.121	-0.0886737	0.468727	0.66921
IGHV3-35	A0A0C4DH35	IFNA10.14128.121	-0.0920351	0.451971	0.654635
YWHAZ	P63104	IFNA10.14128.121	-0.0926562	0.448912	0.65357
MMP2	P08253-2	IFNA10.14128.121	-0.0927658	0.448373	0.65357
IGKV3D-20	A0A0C4DH25	IFNA10.14128.121	-0.0928023	0.448194	0.65357
IGLC6	P0CF74	IFNA10.14128.121	-0.094008	0.442293	0.652484
SFTPB	P07988	IFNA10.14128.121	-0.0956156	0.434493	0.64697
LCP1	P13796	IFNA10.14128.121	-0.0966387	0.42957	0.64697
CA1	P00915	IFNA10.14128.121	-0.0967848	0.42887	0.64697
TUBB1	Q9H4B7	IFNA10.14128.121	-0.097004	0.42782	0.64697
PARVB	Q9HBI1-2	IFNA10.14128.121	-0.0981366	0.422419	0.646333
MYL12A	P19105	IFNA10.14128.121	-0.0995981	0.415509	0.638159
BLVRB	P30043	IFNA10.14128.121	-0.100329	0.412079	0.635288
CAVIN2	O95810	IFNA10.14128.121	-0.101863	0.404928	0.626638
AZGP1	P25311	IFNA10.14128.121	-0.106723	0.382769	0.606175
MASP2	O00187	IFNA10.14128.121	-0.111874	0.360088	0.584912
MYH9	P35579	IFNA10.14128.121	-0.113409	0.353494	0.578311
HBD	P02042	IFNA10.14128.121	-0.116807	0.339163	0.558863
WDR1	O75083	IFNA10.14128.121	-0.117391	0.336734	0.557117
IGHV3-53	P01767	IFNA10.14128.121	-0.11951	0.328023	0.54492
YWHAE	P62258	IFNA10.14128.121	-0.120058	0.325794	0.54492
SAA1	P0DJI8	IFNA10.14128.121	-0.121264	0.320923	0.541974
CFHR3	Q02985	IFNA10.14128.121	-0.12163	0.319456	0.541745
ANK1	P16157-10	IFNA10.14128.121	-0.121812	0.318725	0.541745
CNN2	Q99439	IFNA10.14128.121	-0.122214	0.317119	0.541745
PKM	P14618	IFNA10.14128.121	-0.123091	0.313632	0.541383
GPX3	P22352	IFNA10.14128.121	-0.123749	0.311034	0.540987
IGFBP2	P18065	IFNA10.14128.121	-0.124077	0.30974	0.540987
ITGA2B	P08514-2	IFNA10.14128.121	-0.124954	0.306307	0.540987
CFL1	P23528	IFNA10.14128.121	-0.127585	0.296154	0.533591
ACTB	P60709	IFNA10.14128.121	-0.134856	0.269252	0.502686
VCL	P18206-2	IFNA10.14128.121	-0.135075	0.268467	0.502686
IGHV4-38-2	P0DP08	IFNA10.14128.121	-0.138327	0.257006	0.486519
TPI1	P60174-1	IFNA10.14128.121	-0.139605	0.252592	0.480396
HSPA5	P11021	IFNA10.14128.121	-0.14103	0.247733	0.47679
IGHV4-34	P06331	IFNA10.14128.121	-0.141432	0.246375	0.47679
IGHV3-43	A0A0B4J1X8	IFNA10.14128.121	-0.141542	0.246005	0.47679
ITGB3	P05106	IFNA10.14128.121	-0.145342	0.233425	0.465706
IGHV1-69D	A0A0B4J2H0	IFNA10.14128.121	-0.145707	0.23224	0.465623
PRDX2	P32119	IFNA10.14128.121	-0.146145	0.230822	0.465623
GPI	P06744-2	IFNA10.14128.121	-0.146474	0.229763	0.465623
HLA-A	P04439-2	IFNA10.14128.121	-0.146547	0.229528	0.465623
STOM	P27105	IFNA10.14128.121	-0.147716	0.225793	0.465623
PCSK9	Q8NBP7	IFNA10.14128.121	-0.152539	0.210834	0.442317
IGKV3-7	A0A075B6H7	IFNA10.14128.121	-0.154183	0.205898	0.435577
ATP5F1B	P06576	IFNA10.14128.121	-0.154987	0.203515	0.433668
IGLC3	P0DOY3	IFNA10.14128.121	-0.15696	0.197749	0.4236
CAPZA1	P52907	IFNA10.14128.121	-0.15707	0.197433	0.4236
TPM4	P67936	IFNA10.14128.121	-0.159408	0.190759	0.415182
PRG4	Q92954-3	IFNA10.14128.121	-0.159993	0.189116	0.413819
IGKV1D-16	P01601	IFNA10.14128.121	-0.160285	0.188299	0.413819
IGLV3-27	P01718	IFNA10.14128.121	-0.162039	0.183447	0.412503
IGHV4-28	A0A0C4DH34	IFNA10.14128.121	-0.163171	0.180363	0.40782
IGHV1-8	P0DP01	IFNA10.14128.121	-0.163318	0.179967	0.40782
IGHV3-13	P01766	IFNA10.14128.121	-0.16361	0.179179	0.40782
ANG	P03950	IFNA10.14128.121	-0.164341	0.177218	0.407501
SELP	P16109	IFNA10.14128.121	-0.165912	0.173056	0.402478
IGKV6D-41	A0A0C4DH26	IFNA10.14128.121	-0.168944	0.165224	0.388706
ACTN1	P12814	IFNA10.14128.121	-0.17099	0.160089	0.383272
SYNM	O15061-2	IFNA10.14128.121	-0.176361	0.147173	0.36524
SLC4A1	P02730	IFNA10.14128.121	-0.177019	0.145646	0.36524
PDLIM1	O00151	IFNA10.14128.121	-0.178005	0.143379	0.36524
PLEK	P08567	IFNA10.14128.121	-0.17848	0.142297	0.36524
TUBA4A	P68366	IFNA10.14128.121	-0.179722	0.139495	0.36332
IGHV3-11	P01762	IFNA10.14128.121	-0.179905	0.139087	0.36332
CLIC1	O00299	IFNA10.14128.121	-0.181111	0.136413	0.36332
CFHR2	P36980-2	IFNA10.14128.121	-0.182536	0.133304	0.362724
TLN1	Q9Y490	IFNA10.14128.121	-0.182536	0.133304	0.362724
TPM3	P06753-2	IFNA10.14128.121	-0.184691	0.128703	0.362724
TUBB	P07437	IFNA10.14128.121	-0.18513	0.127782	0.362724
IGHV3-20	A0A0C4DH32	IFNA10.14128.121	-0.185459	0.127095	0.362724
CAT	P04040	IFNA10.14128.121	-0.185678	0.126638	0.362724
IGKV1D-13	A0A0B4J2D9	IFNA10.14128.121	-0.186847	0.124223	0.362724
S100A9	P06702	IFNA10.14128.121	-0.190062	0.117764	0.35634
ACTG1	P63261	IFNA10.14128.121	-0.19357	0.111015	0.342253
ACTR3	P61158	IFNA10.14128.121	-0.195871	0.10675	0.336802
S100A8	P05109	IFNA10.14128.121	-0.198502	0.102034	0.326075
IGKV1D-33	P01593	IFNA10.14128.121	-0.199087	0.101008	0.326075
ACTC1	P68032	IFNA10.14128.121	-0.199269	0.100689	0.326075
FERMT3	Q86UX7-2	IFNA10.14128.121	-0.204019	0.0926688	0.309149
IGHV3-33	P01772	IFNA10.14128.121	-0.20939	0.0842134	0.295473
RAP1B	P61224	IFNA10.14128.121	-0.21783	0.0721719	0.26463
FTL	P02792	IFNA10.14128.121	-0.21867	0.0710526	0.262895
FLNA	P21333-2	IFNA10.14128.121	-0.222214	0.0664842	0.252888
IGHV1-18	A0A0C4DH31	IFNA10.14128.121	-0.227037	0.0606503	0.239657
PPIA	P62937	IFNA10.14128.121	-0.2346	0.0523427	0.215187
IGLV3-21	P80748	IFNA10.14128.121	-0.244172	0.0431856	0.191049
SLC2A14	Q8TDB8-2	IFNA10.14128.121	-0.244428	0.0429604	0.191049
ITIH3	Q06033-2	IFNA10.14128.121	-0.24684	0.0408842	0.186965
CORO1A	P31146	IFNA10.14128.121	-0.249324	0.0388328	0.186257
LDHB	P07195	IFNA10.14128.121	-0.259773	0.031117	0.160312
PRDX6	P30041	IFNA10.14128.121	-0.260577	0.0305809	0.15957
IGLV3-19	P01714	IFNA10.14128.121	-0.260943	0.0303399	0.15957
IGLV3-10	A0A075B6K4	IFNA10.14128.121	-0.263354	0.0287884	0.156225
IGHV1-46	P01743	IFNA10.14128.121	-0.264341	0.0281733	0.156225
LIMS1	P48059-2	IFNA10.14128.121	-0.267519	0.0262659	0.150567
GAPDH	P04406-2	IFNA10.14128.121	-0.279467	0.0200421	0.136182
ARPC1B	O15143	IFNA10.14128.121	-0.281622	0.0190651	0.133784
IGLV3-25	P01717	IFNA10.14128.121	-0.305809	0.0106074	0.0918559
IGHV1-24	A0A0C4DH33	IFNA10.14128.121	-0.307417	0.0101847	0.0901127
LPA	P08519	IFNA10.14128.121	-0.308988	0.00978587	0.0885078
MMRN1	Q13201	IFNA10.14128.121	-0.31487	0.00841077	0.0815044
PFN1	P07737	IFNA10.14128.121	-0.320533	0.00724962	0.0719658
IGHV1-2	P23083	IFNA10.14128.121	-0.330837	0.00549337	0.0663495
CALR	P27797	IFNA10.14128.121	-0.339934	0.00426654	0.0578828
THBS1	P07996	IFNA10.14128.121	-0.341286	0.00410668	0.0578828
SPARC	P09486	IFNA10.14128.121	-0.341798	0.00404759	0.0578828
PF4	P02776	IFNA10.14128.121	-0.360504	0.00234317	0.0414639
PPBP	P02775	IFNA10.14128.121	-0.363573	0.00213546	0.0414639
ALDOA	P04075-2	IFNA10.14128.121	-0.378005	0.00136338	0.0414639
HSPA8	P11142-2	IFNA10.14128.121	-0.395835	0.000760956	0.0344121
PSMA5	P28066-2	IFNA10.14128.121	-0.448447	0.000111369	0.0117994
IGLV3-1	P01715	IFNA10.14128.121	-0.449909	0.000105096	0.0117994

## Sheet: IFNA16
Spearman correlations between indicated IFN ligand and MS proteomics
Protein	Swissprot ID	IFN ligand	rho	p-value	FDR q-value (BH)
IGKV6D-41	A0A0C4DH26	IFNA16.6421.52	0.315126	0.00835502	0.850123
SLC4A1	P02730	IFNA16.6421.52	0.248776	0.0392778	0.996267
IGLV1-47	P01700	IFNA16.6421.52	0.242601	0.0445905	0.996267
TFRC	P02786	IFNA16.6421.52	0.225283	0.0627218	0.996267
IGKV1-17	P01599	IFNA16.6421.52	0.212276	0.0799283	0.996267
PRDX6	P30041	IFNA16.6421.52	0.209974	0.0833312	0.996267
CA1	P00915	IFNA16.6421.52	0.209609	0.0838817	0.996267
SERPINA4	P29622	IFNA16.6421.52	0.2	0.0994209	0.996267
IGHV3-74	A0A0B4J1X5	IFNA16.6421.52	0.192693	0.112674	0.996267
IGHV4-61	A0A0C4DH41	IFNA16.6421.52	0.188929	0.12001	0.996267
BLVRB	P30043	IFNA16.6421.52	0.187578	0.122732	0.996267
IGKV3-7	A0A075B6H7	IFNA16.6421.52	0.185641	0.126714	0.996267
SERPINA5	P05154	IFNA16.6421.52	0.185605	0.12679	0.996267
IGHV3-15	A0A0B4J1V0	IFNA16.6421.52	0.183303	0.131653	0.996267
MST1	P26927	IFNA16.6421.52	0.181878	0.134733	0.996267
IGHG3	P01860	IFNA16.6421.52	0.181732	0.135052	0.996267
IGLL5	B9A064	IFNA16.6421.52	0.177055	0.145562	0.996267
KRT9	P35527	IFNA16.6421.52	0.172525	0.156316	0.996267
CAT	P04040	IFNA16.6421.52	0.172232	0.15703	0.996267
HBB	P68871	IFNA16.6421.52	0.171027	0.159998	0.996267
IGKV3-20	P01619	IFNA16.6421.52	0.16909	0.164853	0.996267
IGHV3-72	A0A0B4J1Y9	IFNA16.6421.52	0.167665	0.168494	0.996267
IGHV3-73	A0A0B4J1V6	IFNA16.6421.52	0.167483	0.168965	0.996267
RTN4R	Q9BZR6	IFNA16.6421.52	0.165985	0.172864	0.996267
IGHV6-1	A0A0B4J1U7	IFNA16.6421.52	0.163975	0.178196	0.996267
GAPDH	P04406-2	IFNA16.6421.52	0.160796	0.186874	0.996267
LDHB	P07195	IFNA16.6421.52	0.157106	0.197327	0.996267
IGLV4-60	A0A075B6I1	IFNA16.6421.52	0.154512	0.204921	0.996267
HBD	P02042	IFNA16.6421.52	0.154366	0.205355	0.996267
BCHE	P06276	IFNA16.6421.52	0.152649	0.210502	0.996267
PSMA5	P28066-2	IFNA16.6421.52	0.152466	0.211055	0.996267
IGKV2D-24	A0A075B6R9	IFNA16.6421.52	0.151699	0.213389	0.996267
IGLV3-22	A0A075B6J6	IFNA16.6421.52	0.15148	0.214059	0.996267
PIGR	P01833	IFNA16.6421.52	0.150201	0.217997	0.996267
IGKV1-12	A0A0C4DH73	IFNA16.6421.52	0.149726	0.219473	0.996267
PIKFYVE	Q9Y2I7	IFNA16.6421.52	0.147278	0.227189	0.996267
IGKV1-27	A0A075B6S5	IFNA16.6421.52	0.147095	0.227772	0.996267
KRT1	P04264	IFNA16.6421.52	0.145634	0.232476	0.996267
SERPINA7	P05543	IFNA16.6421.52	0.144757	0.235331	0.996267
CLEC3B	P05452	IFNA16.6421.52	0.143844	0.23833	0.996267
IGHV1-2	P23083	IFNA16.6421.52	0.136756	0.262502	0.996267
HBA1	P69905	IFNA16.6421.52	0.136463	0.263533	0.996267
IGHV3-33	P01772	IFNA16.6421.52	0.135915	0.265473	0.996267
RTN4	Q9NQC3-4	IFNA16.6421.52	0.131202	0.282559	0.996267
SELP	P16109	IFNA16.6421.52	0.130837	0.283913	0.996267
INHBC	P55103	IFNA16.6421.52	0.128535	0.292543	0.996267
SELENOP	P49908	IFNA16.6421.52	0.127256	0.297411	0.996267
ALB	P02769	IFNA16.6421.52	0.125941	0.302473	0.996267
CNDP1	Q96KN2	IFNA16.6421.52	0.124735	0.307163	0.996267
RBP4	P02753	IFNA16.6421.52	0.123858	0.310602	0.996267
LGALS3BP	Q08380	IFNA16.6421.52	0.123602	0.31161	0.996267
C4BPB	P20851-2	IFNA16.6421.52	0.123456	0.312187	0.996267
IGHD	P01880-2	IFNA16.6421.52	0.121118	0.321511	0.996267
IGLC6	P0CF74	IFNA16.6421.52	0.11951	0.328023	0.996267
IGHV3-7	P01780	IFNA16.6421.52	0.119474	0.328172	0.996267
CD5L	O43866	IFNA16.6421.52	0.118597	0.33176	0.996267
HSPA8	P11142-2	IFNA16.6421.52	0.115528	0.344513	0.996267
VTN	P04004	IFNA16.6421.52	0.114724	0.347903	0.996267
IGHV3-30-3	P0DP02	IFNA16.6421.52	0.113884	0.351469	0.996267
IGLV1-51	P01701	IFNA16.6421.52	0.113299	0.353963	0.996267
IGKC	P01834	IFNA16.6421.52	0.110559	0.365799	0.996267
IGHV3-53	P01767	IFNA16.6421.52	0.109573	0.370118	0.996267
IGKV3-11	P04433	IFNA16.6421.52	0.109171	0.371886	0.996267
IGFALS	P35858-2	IFNA16.6421.52	0.108257	0.375925	0.996267
MBL2	P11226	IFNA16.6421.52	0.104311	0.393673	0.996267
PROC	P04070-2	IFNA16.6421.52	0.103873	0.395675	0.996267
GSN	P06396	IFNA16.6421.52	0.102521	0.401886	0.996267
AACS	Q86V21-2	IFNA16.6421.52	0.10095	0.409176	0.996267
IGLC2	P0DOY2	IFNA16.6421.52	0.100731	0.410199	0.996267
YWHAE	P62258	IFNA16.6421.52	0.100512	0.411224	0.996267
JCHAIN	P01591	IFNA16.6421.52	0.100402	0.411736	0.996267
IGHV4-28	A0A0C4DH34	IFNA16.6421.52	0.099525	0.415853	0.996267
IGKV3D-20	A0A0C4DH25	IFNA16.6421.52	0.0945561	0.439625	0.996267
KRT2	P35908	IFNA16.6421.52	0.0938619	0.443006	0.996267
APOA2	P02652	IFNA16.6421.52	0.0938254	0.443184	0.996267
PRDX2	P32119	IFNA16.6421.52	0.0928389	0.448014	0.996267
F5	P12259	IFNA16.6421.52	0.0899525	0.462313	0.996267
FCN2	Q15485	IFNA16.6421.52	0.089916	0.462496	0.996267
DBH	P09172	IFNA16.6421.52	0.0896602	0.463775	0.996267
IGLV5-37	A0A075B6J1	IFNA16.6421.52	0.0890756	0.466706	0.996267
IGHV3-48	P01763	IFNA16.6421.52	0.0890391	0.46689	0.996267
IGLL1	P15814	IFNA16.6421.52	0.0872853	0.475745	0.996267
IGHA1	P01876	IFNA16.6421.52	0.0867008	0.478716	0.996267
OAF	Q86UD1	IFNA16.6421.52	0.0832664	0.496372	0.996267
KRT86	O43790	IFNA16.6421.52	0.0824991	0.500362	0.996267
ACTN1	P12814	IFNA16.6421.52	0.0806357	0.510122	0.996267
IGHG4	P01861	IFNA16.6421.52	0.0790647	0.518426	0.996267
IGHG1	P01857	IFNA16.6421.52	0.0773475	0.527579	0.996267
BTD	P43251-2	IFNA16.6421.52	0.0770917	0.528949	0.996267
IGHV4-39	P01824	IFNA16.6421.52	0.0770186	0.529341	0.996267
IGKV1-8	A0A0C4DH67	IFNA16.6421.52	0.0742053	0.544534	0.996267
PDIA3	P30101	IFNA16.6421.52	0.0738765	0.546323	0.996267
TGFBI	Q15582	IFNA16.6421.52	0.0734381	0.548714	0.996267
IGLV5-45	A0A087WSX0	IFNA16.6421.52	0.0732189	0.549911	0.996267
IGHV3-9	P01782	IFNA16.6421.52	0.0719401	0.556919	0.996267
IGHV3-49	A0A0A0MS15	IFNA16.6421.52	0.0702229	0.566396	0.996267
CFL1	P23528	IFNA16.6421.52	0.0700037	0.567611	0.996267
IGHV3-35	A0A0C4DH35	IFNA16.6421.52	0.068798	0.574317	0.996267
CAPZA1	P52907	IFNA16.6421.52	0.0681768	0.577786	0.996267
S100A8	P05109	IFNA16.6421.52	0.0669711	0.584547	0.996267
FOXN4	Q96NZ1-2	IFNA16.6421.52	0.0667519	0.58578	0.996267
PON1	P27169	IFNA16.6421.52	0.0643405	0.599421	0.996267
APMAP	Q9HDC9	IFNA16.6421.52	0.0631714	0.606085	0.996267
PZP	P20742	IFNA16.6421.52	0.0626598	0.609011	0.996267
IGHV3-11	P01762	IFNA16.6421.52	0.0625502	0.609638	0.996267
NEB	P20929-2	IFNA16.6421.52	0.0625137	0.609848	0.996267
IGHV3-64	A0A075B6Q5	IFNA16.6421.52	0.0612349	0.617193	0.996267
IGHV4-30-4	P0DP06	IFNA16.6421.52	0.0608696	0.619299	0.996267
HGFAC	Q04756	IFNA16.6421.52	0.0603946	0.62204	0.996267
F7	P08709-2	IFNA16.6421.52	0.0566313	0.643943	0.996267
SERPINA3	P01011	IFNA16.6421.52	0.0561198	0.646944	0.996267
C1QB	P02746	IFNA16.6421.52	0.0561198	0.646944	0.996267
CLU	P10909-2	IFNA16.6421.52	0.0554622	0.650811	0.996267
PPBP	P02775	IFNA16.6421.52	0.0552795	0.651887	0.996267
PPIA	P62937	IFNA16.6421.52	0.0546218	0.655765	0.996267
F13A1	P00488	IFNA16.6421.52	0.0531969	0.6642	0.996267
CFHR3	Q02985	IFNA16.6421.52	0.0524662	0.668542	0.996267
ANGPTL6	Q8NI99	IFNA16.6421.52	0.0493972	0.686894	0.996267
APOL1	O14791-2	IFNA16.6421.52	0.049251	0.687773	0.996267
TAGLN2	P37802-2	IFNA16.6421.52	0.048703	0.691071	0.996267
LPA	P08519	IFNA16.6421.52	0.0484472	0.692612	0.996267
C7	P10643	IFNA16.6421.52	0.0480453	0.695036	0.996267
SPARCL1	Q14515-2	IFNA16.6421.52	0.0461089	0.706759	0.996267
F10	P00742	IFNA16.6421.52	0.0457801	0.708757	0.996267
CFHR1	Q03591	IFNA16.6421.52	0.0442821	0.717881	0.996267
CPB2	Q96IY4	IFNA16.6421.52	0.0431494	0.724807	0.996267
C1QA	P02745	IFNA16.6421.52	0.0428206	0.726821	0.996267
IGHM	P01871	IFNA16.6421.52	0.0426014	0.728166	0.996267
CDH13	P55290-4	IFNA16.6421.52	0.0414322	0.735348	0.996267
IGLV1-36	A0A0B4J1U3	IFNA16.6421.52	0.0413592	0.735798	0.996267
AFM	P43652	IFNA16.6421.52	0.0410303	0.737823	0.996267
IGHV3-64D	A0A0J9YX35	IFNA16.6421.52	0.0402631	0.742554	0.996267
LTF	P02788	IFNA16.6421.52	0.0402265	0.742779	0.996267
VCL	P18206-2	IFNA16.6421.52	0.04019	0.743005	0.996267
C1RL	Q9NZP8	IFNA16.6421.52	0.0385093	0.753403	0.996267
IGLV3-9	A0A075B6K5	IFNA16.6421.52	0.0360614	0.768627	0.996267
CORO1A	P31146	IFNA16.6421.52	0.0357691	0.77045	0.996267
C4A	P0C0L4	IFNA16.6421.52	0.0354403	0.772504	0.996267
IGKV1-5	P01602	IFNA16.6421.52	0.0347095	0.777072	0.996267
PRG4	Q92954-3	IFNA16.6421.52	0.0337231	0.783251	0.996267
HSPA5	P11021	IFNA16.6421.52	0.0325539	0.790591	0.996267
AGT	P01019	IFNA16.6421.52	0.0322981	0.792199	0.996267
SERPINC1	P01008	IFNA16.6421.52	0.0320058	0.794038	0.996267
IGLV8-61	A0A075B6I0	IFNA16.6421.52	0.0305444	0.80325	0.996267
MYH9	P35579	IFNA16.6421.52	0.0300329	0.80648	0.996267
A1BG	P04217	IFNA16.6421.52	0.0288272	0.814107	0.996267
DEFA1	P59665	IFNA16.6421.52	0.0283522	0.817117	0.996267
WDR1	O75083	IFNA16.6421.52	0.0278772	0.820129	0.996267
PF4	P02776	IFNA16.6421.52	0.0262696	0.830342	0.996267
A2M	P01023	IFNA16.6421.52	0.0257581	0.833598	0.996267
TPM4	P67936	IFNA16.6421.52	0.024114	0.844082	0.996267
CFHR2	P36980-2	IFNA16.6421.52	0.0240409	0.844548	0.996267
IGKV2-28	A0A075B6P5	IFNA16.6421.52	0.0238217	0.845948	0.996267
SERPINF1	P36955	IFNA16.6421.52	0.0235659	0.847582	0.996267
IGHV3-23	P01764	IFNA16.6421.52	0.0233102	0.849217	0.996267
IGLV2-18	A0A075B6J9	IFNA16.6421.52	0.0228718	0.852021	0.996267
GC	P02774-3	IFNA16.6421.52	0.022616	0.853657	0.996267
TTR	P02766	IFNA16.6421.52	0.0222872	0.855762	0.996267
IGKV1D-33	P01593	IFNA16.6421.52	0.0207526	0.865597	0.996267
PGLYRP2	Q96PD5-2	IFNA16.6421.52	0.0206065	0.866535	0.996267
IGKV6-21	A0A0C4DH24	IFNA16.6421.52	0.0204604	0.867473	0.996267
SERPINF2	P08697	IFNA16.6421.52	0.0195104	0.873574	0.996267
IGLV1-40	P01703	IFNA16.6421.52	0.0187797	0.878273	0.996267
C2	P06681	IFNA16.6421.52	0.018597	0.879448	0.996267
ATRN	O75882-2	IFNA16.6421.52	0.0184509	0.880388	0.996267
CAP1	Q01518	IFNA16.6421.52	0.0172817	0.887917	0.996267
IGHV3-21	A0A0B4J1V1	IFNA16.6421.52	0.0169163	0.890272	0.996267
SPARC	P09486	IFNA16.6421.52	0.0167702	0.891214	0.996267
ENPP2	Q13822-2	IFNA16.6421.52	0.016551	0.892628	0.996267
SERPING1	P05155-2	IFNA16.6421.52	0.0160029	0.896163	0.996267
IGLV2-14	P01704	IFNA16.6421.52	0.015528	0.899228	0.996267
TNXB	P22105-1	IFNA16.6421.52	0.0154183	0.899936	0.996267
MYL6	P60660-2	IFNA16.6421.52	0.0153818	0.900172	0.996267
IGHV3-30	P01768	IFNA16.6421.52	0.0152722	0.90088	0.996267
AZGP1	P25311	IFNA16.6421.52	0.0152722	0.90088	0.996267
KLKB1	P03952	IFNA16.6421.52	0.0151626	0.901588	0.996267
HBG1	P69891	IFNA16.6421.52	0.014103	0.908434	0.996267
PKM	P14618	IFNA16.6421.52	0.0131166	0.914814	0.996267
TUBB	P07437	IFNA16.6421.52	0.0120935	0.921436	0.996267
CFP	P27918	IFNA16.6421.52	0.0102667	0.933274	0.996267
SYNM	O15061-2	IFNA16.6421.52	0.0101936	0.933748	0.996267
AHSG	P02765	IFNA16.6421.52	0.0101206	0.934222	0.996267
PARN	O95453-2	IFNA16.6421.52	0.00833029	0.945839	0.996267
STOM	P27105	IFNA16.6421.52	0.00807453	0.947499	0.996267
MMRN1	Q13201	IFNA16.6421.52	0.008038	0.947736	0.996267
FCN3	O75636-2	IFNA16.6421.52	0.00719766	0.953194	0.996267
CORO1C	Q9ULV4-2	IFNA16.6421.52	0.00639386	0.958416	0.996267
MICU2	Q8IYU8	IFNA16.6421.52	0.00617464	0.95984	0.996267
CFB	P00751	IFNA16.6421.52	0.00474973	0.969103	0.996267
F12	P00748	IFNA16.6421.52	0.00416514	0.972904	0.996267
MASP2	O00187	IFNA16.6421.52	0.00405554	0.973617	0.996267
KRT10	P13645	IFNA16.6421.52	0.00325174	0.978845	0.996267
GPX3	P22352	IFNA16.6421.52	0.00325174	0.978845	0.996267
HLA-A	P04439-2	IFNA16.6421.52	0.00211911	0.986212	0.996267
ICAM1	P05362	IFNA16.6421.52	0.00189989	0.987639	0.996267
KNG1	P01042	IFNA16.6421.52	0.00142492	0.990729	0.996267
PLG	P00747	IFNA16.6421.52	0.000949945	0.993819	0.996267
ALDOB	P05062	IFNA16.6421.52	0.000949945	0.993819	0.996267
GREB1L	Q9C091-4	IFNA16.6421.52	0.000511509	0.996672	0.996672
TLN1	Q9Y490	IFNA16.6421.52	-0.00109609	0.992868	0.996267
PROZ	P22891-2	IFNA16.6421.52	-0.00116916	0.992393	0.996267
IGKV3D-7	A0A0C4DH55	IFNA16.6421.52	-0.00135185	0.991204	0.996267
C1QC	P02747	IFNA16.6421.52	-0.00208257	0.98645	0.996267
GPLD1	P80108	IFNA16.6421.52	-0.00237486	0.984549	0.996267
APCS	P02743	IFNA16.6421.52	-0.00383632	0.975042	0.996267
ERN1	O75460	IFNA16.6421.52	-0.00507855	0.966965	0.996267
S100A9	P06702	IFNA16.6421.52	-0.00559006	0.96364	0.996267
IGHV4-30-2	A0A087WSY4	IFNA16.6421.52	-0.00624772	0.959366	0.996267
THBS1	P07996	IFNA16.6421.52	-0.00778224	0.949397	0.996267
HABP2	Q14520-2	IFNA16.6421.52	-0.00869565	0.943467	0.996267
ITIH2	P19823	IFNA16.6421.52	-0.0102302	0.933511	0.996267
SERPIND1	P05546	IFNA16.6421.52	-0.0112897	0.926643	0.996267
C4B	P0C0L5	IFNA16.6421.52	-0.0120935	0.921436	0.996267
IGKV1D-13	A0A0B4J2D9	IFNA16.6421.52	-0.0135185	0.912214	0.996267
IGHV3-13	P01766	IFNA16.6421.52	-0.0143223	0.907017	0.996267
C6	P13671	IFNA16.6421.52	-0.0145415	0.9056	0.996267
S100A12	P80511	IFNA16.6421.52	-0.0178297	0.884387	0.996267
IGKV1D-8	A0A087WSZ0	IFNA16.6421.52	-0.0181586	0.882269	0.996267
HPX	P02790	IFNA16.6421.52	-0.0182316	0.881799	0.996267
ALDOA	P04075-2	IFNA16.6421.52	-0.0183778	0.880858	0.996267
SHBG	P04278	IFNA16.6421.52	-0.0185605	0.879683	0.996267
IGKV1-16	P04430	IFNA16.6421.52	-0.0185605	0.879683	0.996267
TF	P02787	IFNA16.6421.52	-0.0199488	0.870757	0.996267
FLNA	P21333-2	IFNA16.6421.52	-0.0210815	0.863488	0.996267
GP1BA	P07359	IFNA16.6421.52	-0.0220314	0.8574	0.996267
PLTP	P55058	IFNA16.6421.52	-0.0226525	0.853423	0.996267
TYMP	P19971-2	IFNA16.6421.52	-0.0233102	0.849217	0.996267
ITIH1	P19827	IFNA16.6421.52	-0.0244428	0.841983	0.996267
C3	P01024	IFNA16.6421.52	-0.0252832	0.836624	0.996267
PFN1	P07737	IFNA16.6421.52	-0.0261235	0.831272	0.996267
ANXA6	P08133	IFNA16.6421.52	-0.0261235	0.831272	0.996267
KNG1	P01042-2	IFNA16.6421.52	-0.0262696	0.830342	0.996267
VWF	P04275	IFNA16.6421.52	-0.0265985	0.828251	0.996267
IGHV1-18	A0A0C4DH31	IFNA16.6421.52	-0.0274023	0.823143	0.996267
IGLV3-25	P01717	IFNA16.6421.52	-0.0279868	0.819433	0.996267
LILRA3	Q8N6C8-3	IFNA16.6421.52	-0.0288272	0.814107	0.996267
APOA4	P06727	IFNA16.6421.52	-0.0295579	0.809483	0.996267
SLC2A14	Q8TDB8-2	IFNA16.6421.52	-0.0305079	0.80348	0.996267
FBLN1	P23142	IFNA16.6421.52	-0.0308001	0.801636	0.996267
IGHV5-51	A0A0C4DH38	IFNA16.6421.52	-0.0328827	0.788525	0.996267
RAP1B	P61224	IFNA16.6421.52	-0.0337231	0.783251	0.996267
IGHV4-38-2	P0DP08	IFNA16.6421.52	-0.0340153	0.781418	0.996267
IGLV4-69	A0A075B6H9	IFNA16.6421.52	-0.0349653	0.775472	0.996267
IGLC3	P0DOY3	IFNA16.6421.52	-0.0369017	0.763391	0.996267
GGH	Q92820	IFNA16.6421.52	-0.0386189	0.752724	0.996267
PROS1	P07225	IFNA16.6421.52	-0.0388381	0.751365	0.996267
F2	P00734	IFNA16.6421.52	-0.0397516	0.745713	0.996267
FETUB	Q9UGM5	IFNA16.6421.52	-0.0399342	0.744584	0.996267
IGFBP4	P22692	IFNA16.6421.52	-0.0400804	0.743682	0.996267
VNN1	O95497	IFNA16.6421.52	-0.0414322	0.735348	0.996267
ITGB3	P05106	IFNA16.6421.52	-0.0420533	0.73153	0.996267
PARVB	Q9HBI1-2	IFNA16.6421.52	-0.0424552	0.729062	0.996267
SERPINA6	P08185	IFNA16.6421.52	-0.0424918	0.728838	0.996267
ACTG1	P63261	IFNA16.6421.52	-0.0434417	0.723017	0.996267
SERPINA10	Q9UK55	IFNA16.6421.52	-0.0439532	0.71989	0.996267
SAA4	P35542	IFNA16.6421.52	-0.044209	0.718327	0.996267
YWHAZ	P63104	IFNA16.6421.52	-0.0442455	0.718104	0.996267
ACTB	P60709	IFNA16.6421.52	-0.0443186	0.717658	0.996267
TUBA4A	P68366	IFNA16.6421.52	-0.044757	0.714984	0.996267
CFI	P05156	IFNA16.6421.52	-0.049251	0.687773	0.996267
C1R	P00736	IFNA16.6421.52	-0.049726	0.684919	0.996267
ADIPOQ	Q15848	IFNA16.6421.52	-0.0499817	0.683384	0.996267
IGHV2-70D	A0A0C4DH43	IFNA16.6421.52	-0.0508586	0.678132	0.996267
IGHV1-24	A0A0C4DH33	IFNA16.6421.52	-0.0511144	0.676602	0.996267
APOD	P05090	IFNA16.6421.52	-0.0513336	0.675293	0.996267
TUBB1	Q9H4B7	IFNA16.6421.52	-0.0515893	0.673766	0.996267
QSOX1	O00391	IFNA16.6421.52	-0.0518816	0.672023	0.996267
RAB10	P61026	IFNA16.6421.52	-0.0519912	0.67137	0.996267
CLIC1	O00299	IFNA16.6421.52	-0.0534527	0.662683	0.996267
MMP2	P08253-2	IFNA16.6421.52	-0.0548776	0.654256	0.996267
GPI	P06744-2	IFNA16.6421.52	-0.0551334	0.652748	0.996267
TPM3	P06753-2	IFNA16.6421.52	-0.0554256	0.651026	0.996267
APOF	Q13790	IFNA16.6421.52	-0.0566679	0.643729	0.996267
SH3BGRL3	Q9H299	IFNA16.6421.52	-0.0568506	0.642659	0.996267
IGHV2-5	P01817	IFNA16.6421.52	-0.0586408	0.632208	0.996267
IGLV3-21	P80748	IFNA16.6421.52	-0.0590793	0.62966	0.996267
FCGR3B	O75015	IFNA16.6421.52	-0.0603215	0.622463	0.996267
C4BPA	P04003	IFNA16.6421.52	-0.0603215	0.622463	0.996267
RNASE1	P07998	IFNA16.6421.52	-0.0613445	0.616562	0.996267
IGHV3-38	A0A0C4DH36	IFNA16.6421.52	-0.0620387	0.612572	0.996267
IGLV2-11	P01706	IFNA16.6421.52	-0.0630252	0.60692	0.996267
APOH	P02749	IFNA16.6421.52	-0.0637559	0.602749	0.996267
IGHV1-46	P01743	IFNA16.6421.52	-0.0638655	0.602124	0.996267
IGHV3-20	A0A0C4DH32	IFNA16.6421.52	-0.0649616	0.595894	0.996267
ATP2A3	Q93084-2	IFNA16.6421.52	-0.065327	0.593824	0.996267
FGL1	Q08830	IFNA16.6421.52	-0.0653635	0.593617	0.996267
ITIH3	Q06033-2	IFNA16.6421.52	-0.0656193	0.592169	0.996267
FCGBP	Q9Y6R7	IFNA16.6421.52	-0.0662039	0.588868	0.996267
CAVIN2	O95810	IFNA16.6421.52	-0.0674461	0.581879	0.996267
CFH	P08603	IFNA16.6421.52	-0.0680307	0.578604	0.996267
CPN2	P22792	IFNA16.6421.52	-0.0682864	0.577173	0.996267
IGHV2-26	A0A0B4J1V2	IFNA16.6421.52	-0.0685787	0.57554	0.996267
IGKV2-29	A2NJV5	IFNA16.6421.52	-0.0687249	0.574725	0.996267
F11	P03951	IFNA16.6421.52	-0.0697479	0.569031	0.996267
IGKV3D-15	A0A087WSY6	IFNA16.6421.52	-0.0704786	0.56498	0.996267
B2M	P61769	IFNA16.6421.52	-0.0705882	0.564373	0.996267
TMEM241	Q24JQ0	IFNA16.6421.52	-0.0708075	0.563161	0.996267
MYL12A	P19105	IFNA16.6421.52	-0.0741323	0.544931	0.996267
TPI1	P60174-1	IFNA16.6421.52	-0.0746072	0.54235	0.996267
HP	P00738	IFNA16.6421.52	-0.0767263	0.53091	0.996267
IGHG2	P01859	IFNA16.6421.52	-0.0770917	0.528949	0.996267
IGHV1-8	P0DP01	IFNA16.6421.52	-0.0783705	0.522116	0.996267
ACTC1	P68032	IFNA16.6421.52	-0.0786993	0.520366	0.996267
PLEK	P08567	IFNA16.6421.52	-0.0791377	0.518038	0.996267
IGHV7-4-1	A0A0J9YVY3	IFNA16.6421.52	-0.0792108	0.51765	0.996267
PDLIM1	O00151	IFNA16.6421.52	-0.0802704	0.512047	0.996267
CTSD	P07339	IFNA16.6421.52	-0.0808915	0.508777	0.996267
C8G	P07360	IFNA16.6421.52	-0.0810011	0.508201	0.996267
LIMS1	P48059-2	IFNA16.6421.52	-0.0832664	0.496372	0.996267
CD14	P08571	IFNA16.6421.52	-0.0833394	0.495993	0.996267
AMBP	P02760	IFNA16.6421.52	-0.083449	0.495424	0.996267
FERMT3	Q86UX7-2	IFNA16.6421.52	-0.0835586	0.494856	0.996267
ATP5F1B	P06576	IFNA16.6421.52	-0.0852393	0.486188	0.996267
IGHA2	P01877	IFNA16.6421.52	-0.0867373	0.47853	0.996267
SFTPB	P07988	IFNA16.6421.52	-0.0886372	0.468911	0.996267
CHN2	P52757-9	IFNA16.6421.52	-0.0896237	0.463958	0.996267
FN1	P02751-1	IFNA16.6421.52	-0.0900986	0.461583	0.996267
LCP1	P13796	IFNA16.6421.52	-0.0908659	0.457761	0.996267
IGHV3-43	A0A0B4J1X8	IFNA16.6421.52	-0.0911217	0.456491	0.996267
CST3	P01034	IFNA16.6421.52	-0.0914505	0.454861	0.996267
C9	P02748	IFNA16.6421.52	-0.0927293	0.448553	0.996267
SERPINA1	P01009	IFNA16.6421.52	-0.0931677	0.446401	0.996267
ALB	P02768	IFNA16.6421.52	-0.0933138	0.445685	0.996267
LGALS1	P09382	IFNA16.6421.52	-0.0936427	0.444076	0.996267
IGFBP3	P17936-2	IFNA16.6421.52	-0.0940811	0.441937	0.996267
APOM	O95445	IFNA16.6421.52	-0.0944465	0.440158	0.996267
IGLV3-10	A0A075B6K4	IFNA16.6421.52	-0.0959445	0.432907	0.996267
ACTR3	P61158	IFNA16.6421.52	-0.0960175	0.432555	0.996267
F9	P00740	IFNA16.6421.52	-0.0965656	0.429921	0.996267
FBLN1	P23142-4	IFNA16.6421.52	-0.0982097	0.422072	0.996267
FGA	P02671	IFNA16.6421.52	-0.0996346	0.415337	0.996267
ITIH4	Q14624	IFNA16.6421.52	-0.100365	0.411908	0.996267
PI16	Q6UXB8-2	IFNA16.6421.52	-0.101279	0.407644	0.996267
ABCC2	Q92887	IFNA16.6421.52	-0.101973	0.40442	0.996267
CALR	P27797	IFNA16.6421.52	-0.103507	0.397348	0.996267
COMP	P49747	IFNA16.6421.52	-0.104202	0.394173	0.996267
ARPC1B	O15143	IFNA16.6421.52	-0.105554	0.388033	0.996267
HSPG2	P98160	IFNA16.6421.52	-0.107965	0.377223	0.996267
IGHV1-45	A0A0A0MS14	IFNA16.6421.52	-0.108586	0.374468	0.996267
C5	P01031	IFNA16.6421.52	-0.109061	0.37237	0.996267
APOE	P02649	IFNA16.6421.52	-0.109426	0.37076	0.996267
CPN1	P15169	IFNA16.6421.52	-0.109499	0.370439	0.996267
FTL	P02792	IFNA16.6421.52	-0.109792	0.369155	0.996267
LYZ	P61626	IFNA16.6421.52	-0.109865	0.368835	0.996267
CP	P00450	IFNA16.6421.52	-0.113117	0.354745	0.996267
IGKV1-39	P01597	IFNA16.6421.52	-0.113701	0.352247	0.996267
HPR	P00739	IFNA16.6421.52	-0.11414	0.350381	0.996267
VASN	Q6EMK4	IFNA16.6421.52	-0.116295	0.341297	0.996267
PRSS1	P07477	IFNA16.6421.52	-0.117245	0.33734	0.996267
IGKV2-30	P06310	IFNA16.6421.52	-0.118487	0.332211	0.996267
APOA1	P02647	IFNA16.6421.52	-0.11867	0.33146	0.996267
PCYOX1	Q9UHG3	IFNA16.6421.52	-0.119437	0.328321	0.996267
CRP	P02741	IFNA16.6421.52	-0.120058	0.325794	0.996267
ORM1	P02763	IFNA16.6421.52	-0.120058	0.325794	0.996267
FGB	P02675	IFNA16.6421.52	-0.12068	0.323279	0.996267
TGFBR2	P37173-2	IFNA16.6421.52	-0.123164	0.313343	0.996267
IGLV3-27	P01718	IFNA16.6421.52	-0.124004	0.310027	0.996267
IGKV4-1	P06312	IFNA16.6421.52	-0.124626	0.307591	0.996267
MAN1A1	P33908	IFNA16.6421.52	-0.124991	0.306164	0.996267
IGHV4-34	P06331	IFNA16.6421.52	-0.127804	0.295318	0.996267
CETP	P11597	IFNA16.6421.52	-0.128462	0.29282	0.996267
C8A	P07357	IFNA16.6421.52	-0.130544	0.284999	0.996267
APOB	P04114	IFNA16.6421.52	-0.131567	0.281209	0.996267
MINPP1	Q9UNW1	IFNA16.6421.52	-0.13164	0.280939	0.996267
IGHV4-4	A0A075B6R2	IFNA16.6421.52	-0.134052	0.272143	0.996267
CAMP	P49913	IFNA16.6421.52	-0.135185	0.268075	0.996267
SAA1	P0DJI8	IFNA16.6421.52	-0.136975	0.26173	0.996267
ITGA2B	P08514-2	IFNA16.6421.52	-0.137267	0.260704	0.996267
F13B	P05160	IFNA16.6421.52	-0.139934	0.251465	0.996267
PCSK9	Q8NBP7	IFNA16.6421.52	-0.14209	0.244163	0.996267
ORM2	P19652	IFNA16.6421.52	-0.144428	0.236408	0.996267
FN1	P02751-10	IFNA16.6421.52	-0.144538	0.236049	0.996267
COL6A3	P12111	IFNA16.6421.52	-0.146182	0.230705	0.996267
LBP	P18428	IFNA16.6421.52	-0.146182	0.230705	0.996267
	P00761	IFNA16.6421.52	-0.146803	0.228708	0.996267
SELL	P14151-2	IFNA16.6421.52	-0.148301	0.223941	0.996267
HRG	P04196	IFNA16.6421.52	-0.154293	0.205572	0.996267
IGHV1-3	A0A0C4DH29	IFNA16.6421.52	-0.156047	0.200404	0.996267
C1S	P09871	IFNA16.6421.52	-0.157289	0.1968	0.996267
IGHV1-69D	A0A0B4J2H0	IFNA16.6421.52	-0.157362	0.196589	0.996267
LUM	P51884	IFNA16.6421.52	-0.157472	0.196274	0.996267
LCN2	P80188	IFNA16.6421.52	-0.158714	0.192723	0.996267
CFD	P00746	IFNA16.6421.52	-0.16171	0.18435	0.996267
THBS4	P35443	IFNA16.6421.52	-0.162587	0.18195	0.996267
ECM1	Q16610	IFNA16.6421.52	-0.162952	0.180957	0.996267
IGKV1D-16	P01601	IFNA16.6421.52	-0.166496	0.171525	0.996267
C8B	P07358	IFNA16.6421.52	-0.170332	0.161726	0.996267
IGLV3-1	P01715	IFNA16.6421.52	-0.171465	0.158914	0.996267
ZYX	Q15942-2	IFNA16.6421.52	-0.17669	0.146408	0.996267
BST1	Q10588-2	IFNA16.6421.52	-0.177311	0.144972	0.996267
APOC3	P02656	IFNA16.6421.52	-0.178845	0.141468	0.996267
LCAT	P04180	IFNA16.6421.52	-0.197114	0.104502	0.996267
APOC1	P02654	IFNA16.6421.52	-0.214943	0.0761244	0.996267
CNN2	Q99439	IFNA16.6421.52	-0.21878	0.0709077	0.996267
SAA2	P0DJI9	IFNA16.6421.52	-0.222031	0.0667137	0.996267
APOC4	P55056	IFNA16.6421.52	-0.223128	0.0653459	0.996267
LRG1	P02750	IFNA16.6421.52	-0.225174	0.0628531	0.996267
ANK1	P16157-10	IFNA16.6421.52	-0.235988	0.0509237	0.996267
IGLV3-19	P01714	IFNA16.6421.52	-0.239934	0.0470619	0.996267
ANG	P03950	IFNA16.6421.52	-0.242565	0.0446237	0.996267
EFEMP1	Q12805-2	IFNA16.6421.52	-0.243442	0.0438344	0.996267
TIMP1	P01033	IFNA16.6421.52	-0.244684	0.0427361	0.996267
MFAP4	P55083-2	IFNA16.6421.52	-0.263975	0.0283998	0.996267
RNASE4	P34096	IFNA16.6421.52	-0.275521	0.0219415	0.996267
CFHR5	Q9BXR6	IFNA16.6421.52	-0.315711	0.00822881	0.850123
IGFBP2	P18065	IFNA16.6421.52	-0.330289	0.00557633	0.850123
APOC2	P02655	IFNA16.6421.52	-0.358458	0.0024915	0.850123

## Sheet: IFNA2
Spearman correlations between indicated IFN ligand and MS proteomics
Protein	Swissprot ID	IFN ligand	rho	p-value	FDR q-value (BH)
CD14	P08571	IFNA2	0.632335	5.61195e-09	7.61354e-07
HABP2	Q14520-2	IFNA2	0.548484	1.06649e-06	8.32228e-05
FETUB	Q9UGM5	IFNA2	0.54589	1.22687e-06	8.32228e-05
B2M	P61769	IFNA2	0.506102	9.14777e-06	0.000465393
C2	P06681	IFNA2	0.493058	1.67588e-05	0.000757871
FGL1	Q08830	IFNA2	0.485787	2.32386e-05	0.000945809
SERPINA7	P05543	IFNA2	0.480636	2.91652e-05	0.00107911
C9	P02748	IFNA2	0.4749	3.73997e-05	0.00126847
LBP	P18428	IFNA2	0.463866	5.96048e-05	0.00186609
CFB	P00751	IFNA2	0.45411	8.88287e-05	0.00258238
C4B	P0C0L5	IFNA2	0.443003	0.0001379	0.00335192
GC	P02774-3	IFNA2	0.44114	0.000148242	0.00335192
AACS	Q86V21-2	IFNA2	0.428133	0.000242788	0.00520078
LGALS3BP	Q08380	IFNA2	0.398685	0.000691127	0.0133947
LRG1	P02750	IFNA2	0.389478	0.000940335	0.0173962
PON1	P27169	IFNA2	0.376653	0.00142314	0.0251835
A1BG	P04217	IFNA2	0.359773	0.00239521	0.0346625
GGH	Q92820	IFNA2	0.35875	0.00246981	0.0346625
HLA-A	P04439-2	IFNA2	0.357289	0.00257998	0.0350014
SERPINF2	P08697	IFNA2	0.355462	0.00272386	0.0350014
C4A	P0C0L4	IFNA2	0.35506	0.00275645	0.0350014
F7	P08709-2	IFNA2	0.348265	0.00336297	0.0391065
SERPINA10	Q9UK55	IFNA2	0.341505	0.00408126	0.0448938
FCN3	O75636-2	IFNA2	0.338911	0.00439116	0.0470317
C8A	P07357	IFNA2	0.334344	0.0049877	0.0497631
SERPINC1	P01008	IFNA2	0.332883	0.00519317	0.0500519
TYMP	P19971-2	IFNA2	0.329229	0.00573987	0.0511444
LYZ	P61626	IFNA2	0.328498	0.00585511	0.0511444
FGA	P02671	IFNA2	0.327402	0.00603178	0.0511444
SAA1	P0DJI8	IFNA2	0.323895	0.00662907	0.0550619
SERPINA6	P08185	IFNA2	0.318122	0.00772564	0.060468
C1R	P00736	IFNA2	0.317282	0.00789784	0.0606494
ALB	P02768	IFNA2	0.310121	0.00950682	0.0716533
SERPINA3	P01011	IFNA2	0.305809	0.0106074	0.0773781
INHBC	P55103	IFNA2	0.305663	0.0106466	0.0773781
ANXA6	P08133	IFNA2	0.303325	0.0112907	0.0806196
FGB	P02675	IFNA2	0.300621	0.0120773	0.0847496
MBL2	P11226	IFNA2	0.298794	0.0126353	0.0869089
CP	P00450	IFNA2	0.29821	0.0128186	0.0869089
ORM1	P02763	IFNA2	0.297442	0.0130625	0.0869089
C4BPB	P20851-2	IFNA2	0.296894	0.0132392	0.0869089
CPN1	P15169	IFNA2	0.295068	0.0138432	0.088034
CRP	P02741	IFNA2	0.292656	0.0146767	0.0918989
IGHV3-38	A0A0C4DH36	IFNA2	0.289258	0.0159245	0.0967352
VTN	P04004	IFNA2	0.286774	0.0168935	0.0996474
C6	P13671	IFNA2	0.285312	0.0174869	0.101674
KRT9	P35527	IFNA2	0.28312	0.0184103	0.105535
C1QB	P02746	IFNA2	0.275411	0.0219963	0.116894
C3	P01024	IFNA2	0.274607	0.0224023	0.116894
C1QA	P02745	IFNA2	0.273073	0.023195	0.119498
SAA2	P0DJI9	IFNA2	0.269784	0.0249742	0.127056
PLG	P00747	IFNA2	0.26635	0.0269544	0.135437
PKM	P14618	IFNA2	0.264633	0.0279931	0.138942
CFP	P27918	IFNA2	0.263391	0.0287654	0.141055
APOL1	O14791-2	IFNA2	0.260395	0.0307021	0.148759
C8B	P07358	IFNA2	0.257289	0.0328239	0.156193
CPN2	P22792	IFNA2	0.253708	0.0354212	0.163823
APOF	Q13790	IFNA2	0.251589	0.0370376	0.169374
F2	P00734	IFNA2	0.249616	0.0385972	0.174545
ITIH4	Q14624	IFNA2	0.24388	0.0434442	0.187507
SERPINA1	P01009	IFNA2	0.243369	0.0438998	0.187507
APCS	P02743	IFNA2	0.243003	0.0442276	0.187507
C8G	P07360	IFNA2	0.241542	0.0455592	0.191161
ERN1	O75460	IFNA2	0.238473	0.0484631	0.195224
LTF	P02788	IFNA2	0.237998	0.0489258	0.195224
C7	P10643	IFNA2	0.231969	0.0551199	0.21571
CHN2	P52757-9	IFNA2	0.230142	0.0571183	0.221401
TF	P02787	IFNA2	0.227073	0.0606078	0.229044
CFH	P08603	IFNA2	0.226927	0.0607782	0.229044
SAA4	P35542	IFNA2	0.224187	0.0640452	0.234061
LCP1	P13796	IFNA2	0.224151	0.0640897	0.234061
HP	P00738	IFNA2	0.224077	0.0641788	0.234061
SERPING1	P05155-2	IFNA2	0.22342	0.064985	0.234061
IGFALS	P35858-2	IFNA2	0.22236	0.066301	0.235946
TAGLN2	P37802-2	IFNA2	0.222068	0.0666678	0.235946
CNDP1	Q96KN2	IFNA2	0.220716	0.0683855	0.239939
IGKC	P01834	IFNA2	0.219839	0.0695185	0.241829
IGLC2	P0DOY2	IFNA2	0.219072	0.0705222	0.243242
TFRC	P02786	IFNA2	0.213555	0.0780861	0.262653
MICU2	Q8IYU8	IFNA2	0.207855	0.0865644	0.281854
BCHE	P06276	IFNA2	0.206321	0.0889669	0.284915
OAF	Q86UD1	IFNA2	0.206028	0.0894304	0.284915
	P00761	IFNA2	0.205919	0.0896047	0.284915
HPX	P02790	IFNA2	0.205334	0.0905389	0.285296
MAN1A1	P33908	IFNA2	0.204969	0.0911266	0.285296
F5	P12259	IFNA2	0.203215	0.0939896	0.290733
TPM4	P67936	IFNA2	0.203033	0.0942918	0.290733
AHSG	P02765	IFNA2	0.200183	0.0991059	0.303124
TUBA4A	P68366	IFNA2	0.199781	0.0997999	0.303124
KNG1	P01042-2	IFNA2	0.198137	0.102679	0.305615
KRT2	P35908	IFNA2	0.195871	0.10675	0.310339
PDIA3	P30101	IFNA2	0.195104	0.108158	0.310676
ACTB	P60709	IFNA2	0.194154	0.10992	0.310676
HBG1	P69891	IFNA2	0.193204	0.111704	0.313541
SHBG	P04278	IFNA2	0.191487	0.114985	0.320541
F11	P03951	IFNA2	0.190172	0.117549	0.325458
A2M	P01023	IFNA2	0.189039	0.119791	0.329208
LCAT	P04180	IFNA2	0.188674	0.120521	0.329208
PCYOX1	Q9UHG3	IFNA2	0.183522	0.131183	0.349589
F10	P00742	IFNA2	0.183412	0.131418	0.349589
F13A1	P00488	IFNA2	0.182609	0.133146	0.351887
APOB	P04114	IFNA2	0.181257	0.136092	0.355061
PIKFYVE	Q9Y2I7	IFNA2	0.180197	0.138435	0.356602
ANGPTL6	Q8NI99	IFNA2	0.178517	0.142214	0.360559
CAT	P04040	IFNA2	0.178334	0.142629	0.360559
LGALS1	P09382	IFNA2	0.177055	0.145562	0.365702
TLN1	Q9Y490	IFNA2	0.174973	0.150434	0.373334
ORM2	P19652	IFNA2	0.171538	0.158734	0.389185
KRT1	P04264	IFNA2	0.170186	0.162092	0.394908
IGLV2-18	A0A075B6J9	IFNA2	0.169821	0.163009	0.394908
APOE	P02649	IFNA2	0.168396	0.16662	0.400711
ACTN1	P12814	IFNA2	0.167665	0.168494	0.400711
CORO1C	Q9ULV4-2	IFNA2	0.167373	0.169248	0.400711
AGT	P01019	IFNA2	0.167336	0.169342	0.400711
LILRA3	Q8N6C8-3	IFNA2	0.166423	0.171716	0.403979
TMEM241	Q24JQ0	IFNA2	0.1654	0.174403	0.406889
IGHV3-72	A0A0B4J1Y9	IFNA2	0.164998	0.175467	0.406889
FLNA	P21333-2	IFNA2	0.164815	0.175952	0.406889
CAPZA1	P52907	IFNA2	0.164121	0.177805	0.40885
IGHG2	P01859	IFNA2	0.1635	0.179474	0.410371
ACTC1	P68032	IFNA2	0.162587	0.18195	0.411118
IGFBP4	P22692	IFNA2	0.161929	0.183748	0.411118
ALB	P02769	IFNA2	0.16182	0.184049	0.411118
APMAP	Q9HDC9	IFNA2	0.16171	0.18435	0.411118
CFI	P05156	IFNA2	0.161162	0.185862	0.411118
IGHG1	P01857	IFNA2	0.159664	0.190039	0.418086
SERPIND1	P05546	IFNA2	0.158385	0.193658	0.423758
SH3BGRL3	Q9H299	IFNA2	0.15696	0.197749	0.430396
HBB	P68871	IFNA2	0.154658	0.204488	0.442694
PROS1	P07225	IFNA2	0.154256	0.205681	0.442921
MYL6	P60660-2	IFNA2	0.152832	0.20995	0.447381
IGHG4	P01861	IFNA2	0.150164	0.21811	0.458857
ITGB3	P05106	IFNA2	0.149763	0.219359	0.458857
SPARCL1	Q14515-2	IFNA2	0.148959	0.221871	0.458857
F12	P00748	IFNA2	0.148922	0.221986	0.458857
PGLYRP2	Q96PD5-2	IFNA2	0.148886	0.2221	0.458857
HGFAC	Q04756	IFNA2	0.148228	0.224172	0.460799
C4BPA	P04003	IFNA2	0.147242	0.227305	0.464891
SYNM	O15061-2	IFNA2	0.144319	0.236767	0.477777
CFL1	P23528	IFNA2	0.144209	0.237128	0.477777
KLKB1	P03952	IFNA2	0.14304	0.240991	0.481286
ACTG1	P63261	IFNA2	0.142967	0.241234	0.481286
KRT10	P13645	IFNA2	0.142382	0.243184	0.481947
ITGA2B	P08514-2	IFNA2	0.141688	0.245513	0.481947
SERPINF1	P36955	IFNA2	0.141542	0.246005	0.481947
IGHV6-1	A0A0B4J1U7	IFNA2	0.141432	0.246375	0.481947
APOA1	P02647	IFNA2	0.141103	0.247486	0.481947
CAVIN2	O95810	IFNA2	0.140628	0.249097	0.482774
GREB1L	Q9C091-4	IFNA2	0.138984	0.254729	0.488009
CFHR1	Q03591	IFNA2	0.138509	0.256373	0.488009
C5	P01031	IFNA2	0.1384	0.256753	0.488009
MYH9	P35579	IFNA2	0.137596	0.259553	0.488009
FERMT3	Q86UX7-2	IFNA2	0.137413	0.260192	0.488009
RTN4R	Q9BZR6	IFNA2	0.135988	0.265214	0.492886
TGFBI	Q15582	IFNA2	0.135623	0.266512	0.493047
TUBB	P07437	IFNA2	0.133906	0.272671	0.499896
DBH	P09172	IFNA2	0.131969	0.279729	0.510536
YWHAZ	P63104	IFNA2	0.130142	0.286498	0.519478
MYL12A	P19105	IFNA2	0.129083	0.290473	0.520804
STOM	P27105	IFNA2	0.127	0.298391	0.532654
PLEK	P08567	IFNA2	0.125283	0.305025	0.539545
ECM1	Q16610	IFNA2	0.124297	0.308879	0.539545
SELL	P14151-2	IFNA2	0.123091	0.313632	0.544134
APOA2	P02652	IFNA2	0.122799	0.314792	0.544134
IGKV2-29	A2NJV5	IFNA2	0.122616	0.315518	0.544134
GPLD1	P80108	IFNA2	0.120789	0.322836	0.554407
MFAP4	P55083-2	IFNA2	0.117976	0.334317	0.570345
CAP1	Q01518	IFNA2	0.117062	0.338099	0.573359
GAPDH	P04406-2	IFNA2	0.115418	0.344974	0.581219
DEFA1	P59665	IFNA2	0.115272	0.345589	0.581219
CFHR5	Q9BXR6	IFNA2	0.114761	0.347748	0.581345
PRSS1	P07477	IFNA2	0.114578	0.348521	0.581345
IGLV3-22	A0A075B6J6	IFNA2	0.111838	0.360246	0.591209
TUBB1	Q9H4B7	IFNA2	0.108769	0.37366	0.610762
HBA1	P69905	IFNA2	0.107819	0.377873	0.61082
ITIH3	Q06033-2	IFNA2	0.107746	0.378198	0.61082
IGLV5-37	A0A075B6J1	IFNA2	0.106503	0.383752	0.615173
KNG1	P01042	IFNA2	0.106467	0.383917	0.615173
VCL	P18206-2	IFNA2	0.105955	0.386218	0.616435
GSN	P06396	IFNA2	0.10106	0.408665	0.644676
PDLIM1	O00151	IFNA2	0.100365	0.411908	0.647283
FTL	P02792	IFNA2	0.0996346	0.415337	0.650163
RAP1B	P61224	IFNA2	0.0949945	0.437497	0.674475
C1QC	P02747	IFNA2	0.0935696	0.444434	0.677308
ATP2A3	Q93084-2	IFNA2	0.0932408	0.446043	0.677308
CDH13	P55290-4	IFNA2	0.0931312	0.44658	0.677308
KRT86	O43790	IFNA2	0.091962	0.452332	0.677487
PZP	P20742	IFNA2	0.0917062	0.453596	0.677487
IGKV1-12	A0A0C4DH73	IFNA2	0.0909024	0.45758	0.677487
C1S	P09871	IFNA2	0.0909024	0.45758	0.677487
C1RL	Q9NZP8	IFNA2	0.0908659	0.457761	0.677487
CAMP	P49913	IFNA2	0.0875411	0.474448	0.694605
PRDX6	P30041	IFNA2	0.0861527	0.481511	0.694908
LDHB	P07195	IFNA2	0.0858239	0.483192	0.694908
ITIH1	P19827	IFNA2	0.0840701	0.49221	0.700452
SPARC	P09486	IFNA2	0.0829741	0.49789	0.705443
GPX3	P22352	IFNA2	0.0825722	0.499982	0.705443
ZYX	Q15942-2	IFNA2	0.0822068	0.501887	0.705443
CLU	P10909-2	IFNA2	0.078407	0.521922	0.72499
APOM	O95445	IFNA2	0.077859	0.524844	0.72657
PARN	O95453-2	IFNA2	0.076909	0.529929	0.730202
PARVB	Q9HBI1-2	IFNA2	0.0761052	0.53425	0.730202
IGLV5-45	A0A087WSX0	IFNA2	0.0760322	0.534644	0.730202
ALDOA	P04075-2	IFNA2	0.0734381	0.548714	0.743528
PFN1	P07737	IFNA2	0.0731823	0.550111	0.743528
ACTR3	P61158	IFNA2	0.07289	0.551709	0.743528
APOC4	P55056	IFNA2	0.0690902	0.572688	0.765896
ENPP2	Q13822-2	IFNA2	0.0684326	0.576357	0.765896
ARPC1B	O15143	IFNA2	0.0673	0.582699	0.765896
NEB	P20929-2	IFNA2	0.0673	0.582699	0.765896
CST3	P01034	IFNA2	0.0668615	0.585163	0.765896
ITIH2	P19823	IFNA2	0.0666788	0.586191	0.765896
VASN	Q6EMK4	IFNA2	0.065802	0.591137	0.765896
HBD	P02042	IFNA2	0.0653635	0.593617	0.765896
IGLL1	P15814	IFNA2	0.0651809	0.594651	0.765896
MST1	P26927	IFNA2	0.061856	0.613621	0.782895
RTN4	Q9NQC3-4	IFNA2	0.0604677	0.621618	0.788158
PF4	P02776	IFNA2	0.0572525	0.640307	0.801861
AMBP	P02760	IFNA2	0.0516259	0.673548	0.830709
LPA	P08519	IFNA2	0.051224	0.675948	0.83115
IGKV2-28	A0A075B6P5	IFNA2	0.050749	0.678787	0.832128
PRDX2	P32119	IFNA2	0.0497625	0.6847	0.833458
MMRN1	Q13201	IFNA2	0.0495433	0.686016	0.833458
CPB2	Q96IY4	IFNA2	0.0491779	0.688212	0.833554
FCGR3B	O75015	IFNA2	0.0488491	0.690191	0.833554
PSMA5	P28066-2	IFNA2	0.0484837	0.692392	0.833738
PCSK9	Q8NBP7	IFNA2	0.0467665	0.70277	0.843739
ATP5F1B	P06576	IFNA2	0.0462916	0.70565	0.844705
ATRN	O75882-2	IFNA2	0.0448301	0.714538	0.852836
PROZ	P22891-2	IFNA2	0.042711	0.727493	0.860726
ICAM1	P05362	IFNA2	0.0416514	0.734	0.865907
CFHR3	Q02985	IFNA2	0.0410303	0.737823	0.867901
CALR	P27797	IFNA2	0.0402631	0.742554	0.868974
CTSD	P07339	IFNA2	0.0390574	0.750008	0.87453
TPI1	P60174-1	IFNA2	0.0385459	0.753177	0.87453
IGKV6D-41	A0A0C4DH26	IFNA2	0.0313117	0.79841	0.910026
FCN2	Q15485	IFNA2	0.0305079	0.80348	0.910026
HSPA5	P11021	IFNA2	0.0299598	0.806942	0.910026
IGHV1-45	A0A0A0MS14	IFNA2	0.0290464	0.812719	0.911231
VNN1	O95497	IFNA2	0.0268177	0.826857	0.919483
COL6A3	P12111	IFNA2	0.0256851	0.834064	0.922456
FOXN4	Q96NZ1-2	IFNA2	0.0235294	0.847816	0.935125
CA1	P00915	IFNA2	0.0222872	0.855762	0.937301
CFD	P00746	IFNA2	0.022141	0.856698	0.937301
PRG4	Q92954-3	IFNA2	0.0208988	0.86466	0.941463
THBS1	P07996	IFNA2	0.0187797	0.878273	0.948162
YWHAE	P62258	IFNA2	0.0177932	0.884622	0.949977
THBS4	P35443	IFNA2	0.0158933	0.89687	0.958591
IGHV3-30	P01768	IFNA2	0.0157106	0.898049	0.958591
RAB10	P61026	IFNA2	0.0147242	0.90442	0.958591
ALDOB	P05062	IFNA2	0.0119109	0.922619	0.964316
F13B	P05160	IFNA2	0.0118012	0.923329	0.964316
PIGR	P01833	IFNA2	0.0116186	0.924513	0.964316
IGLV1-36	A0A0B4J1U3	IFNA2	0.0113628	0.92617	0.964316
MASP2	O00187	IFNA2	0.00781878	0.94916	0.969142
CLEC3B	P05452	IFNA2	0.00781878	0.94916	0.969142
PROC	P04070-2	IFNA2	0.00756303	0.950821	0.969142
BTD	P43251-2	IFNA2	0.00708805	0.953906	0.969142
TPM3	P06753-2	IFNA2	0.00336134	0.978132	0.98784
IGLV1-51	P01701	IFNA2	0.00105955	0.993106	0.997623
S100A9	P06702	IFNA2	0.0004019	0.997385	0.997623
BLVRB	P30043	IFNA2	0.000365364	0.997623	0.997623
MINPP1	Q9UNW1	IFNA2	-0.00175374	0.988589	0.99593
IGHV2-70D	A0A0C4DH43	IFNA2	-0.00533431	0.965302	0.977309
F9	P00740	IFNA2	-0.00694191	0.954855	0.969142
WDR1	O75083	IFNA2	-0.00770917	0.949871	0.969142
PI16	Q6UXB8-2	IFNA2	-0.00858604	0.944178	0.969142
IGLL5	B9A064	IFNA2	-0.00942638	0.938725	0.969142
AFM	P43652	IFNA2	-0.00957252	0.937777	0.969142
HRG	P04196	IFNA2	-0.0105955	0.931142	0.966773
FN1	P02751-10	IFNA2	-0.0113263	0.926406	0.964316
ANK1	P16157-10	IFNA2	-0.0122031	0.920726	0.964316
LIMS1	P48059-2	IFNA2	-0.0142492	0.907489	0.959346
HPR	P00739	IFNA2	-0.0150164	0.902532	0.958591
SLC2A14	Q8TDB8-2	IFNA2	-0.0151261	0.901824	0.958591
ADIPOQ	Q15848	IFNA2	-0.0182316	0.881799	0.94945
PPIA	P62937	IFNA2	-0.0192181	0.875453	0.947631
SELP	P16109	IFNA2	-0.0196566	0.872635	0.9471
APOC2	P02655	IFNA2	-0.0208257	0.865129	0.941463
GP1BA	P07359	IFNA2	-0.0226525	0.853423	0.937301
IGFBP3	P17936-2	IFNA2	-0.02616	0.83104	0.921616
RNASE1	P07998	IFNA2	-0.0268177	0.826857	0.919483
BST1	Q10588-2	IFNA2	-0.0281695	0.818275	0.914939
IGLV8-61	A0A075B6I0	IFNA2	-0.0292291	0.811563	0.911231
IGKV1D-8	A0A087WSZ0	IFNA2	-0.0299233	0.807173	0.910026
S100A8	P05109	IFNA2	-0.030654	0.802558	0.910026
IGLV1-47	P01700	IFNA2	-0.032152	0.793119	0.906739
CNN2	Q99439	IFNA2	-0.0336134	0.783938	0.898768
IGHV3-74	A0A0B4J1X5	IFNA2	-0.0344903	0.778444	0.89499
CORO1A	P31146	IFNA2	-0.0375594	0.7593	0.875454
RNASE4	P34096	IFNA2	-0.0380343	0.75635	0.87453
CFHR2	P36980-2	IFNA2	-0.0380709	0.756123	0.87453
TTR	P02766	IFNA2	-0.04019	0.743005	0.868974
APOC3	P02656	IFNA2	-0.0428937	0.726374	0.860726
IGHV2-5	P01817	IFNA2	-0.0441725	0.718551	0.855117
SERPINA4	P29622	IFNA2	-0.0500183	0.683165	0.833458
SLC4A1	P02730	IFNA2	-0.052247	0.669846	0.828655
ANG	P03950	IFNA2	-0.0557545	0.649091	0.805427
IGHV3-64D	A0A0J9YX35	IFNA2	-0.0560833	0.647159	0.805427
CLIC1	O00299	IFNA2	-0.0567044	0.643515	0.803407
IGHD	P01880-2	IFNA2	-0.0575082	0.638812	0.801861
IGLC6	P0CF74	IFNA2	-0.0593716	0.627963	0.791273
EFEMP1	Q12805-2	IFNA2	-0.0595177	0.627116	0.791273
PPBP	P02775	IFNA2	-0.0614176	0.616141	0.783655
IGHV4-4	A0A075B6R2	IFNA2	-0.0620753	0.612362	0.782895
VWF	P04275	IFNA2	-0.0625137	0.609848	0.782895
LCN2	P80188	IFNA2	-0.0654366	0.593203	0.765896
S100A12	P80511	IFNA2	-0.0664231	0.587632	0.765896
CD5L	O43866	IFNA2	-0.0679576	0.579013	0.765896
TIMP1	P01033	IFNA2	-0.0684326	0.576357	0.765896
GPI	P06744-2	IFNA2	-0.070369	0.565587	0.759715
FBLN1	P23142	IFNA2	-0.0756303	0.536812	0.730711
IGLV4-60	A0A075B6I1	IFNA2	-0.0765071	0.532088	0.730202
IGKV3-7	A0A075B6H7	IFNA2	-0.0811838	0.507241	0.707011
IGKV1-8	A0A0C4DH67	IFNA2	-0.0811838	0.507241	0.707011
IGHG3	P01860	IFNA2	-0.0820607	0.50265	0.705443
IGHV3-49	A0A0A0MS15	IFNA2	-0.0850201	0.487314	0.695919
IGKV4-1	P06312	IFNA2	-0.0853489	0.485625	0.695919
COMP	P49747	IFNA2	-0.0860796	0.481884	0.694908
APOC1	P02654	IFNA2	-0.0867738	0.478344	0.694908
FBLN1	P23142-4	IFNA2	-0.0867738	0.478344	0.694908
IGKV2-30	P06310	IFNA2	-0.0888199	0.467992	0.687627
IGHV3-30-3	P0DP02	IFNA2	-0.0895506	0.464324	0.684709
IGHV2-26	A0A0B4J1V2	IFNA2	-0.0915966	0.454138	0.677487
APOH	P02749	IFNA2	-0.0929119	0.447655	0.677308
IGHV3-73	A0A0B4J1V6	IFNA2	-0.09346	0.44497	0.677308
IGHM	P01871	IFNA2	-0.0950676	0.437143	0.674475
FN1	P02751-1	IFNA2	-0.0951041	0.436966	0.674475
HSPG2	P98160	IFNA2	-0.0958714	0.433259	0.674475
IGKV1-17	P01599	IFNA2	-0.1038	0.396009	0.627143
IGHV4-30-2	A0A087WSY4	IFNA2	-0.105005	0.390515	0.620858
IGKV2D-24	A0A075B6R9	IFNA2	-0.108038	0.376898	0.61082
IGHV3-11	P01762	IFNA2	-0.111874	0.360088	0.591209
LUM	P51884	IFNA2	-0.113226	0.354275	0.586139
IGHA1	P01876	IFNA2	-0.113372	0.353651	0.586139
IGKV1D-16	P01601	IFNA2	-0.11783	0.33492	0.570345
IGLV2-14	P01704	IFNA2	-0.124589	0.307734	0.539545
IGHV7-4-1	A0A0J9YVY3	IFNA2	-0.124808	0.306877	0.539545
APOD	P05090	IFNA2	-0.125685	0.303464	0.539345
QSOX1	O00391	IFNA2	-0.129229	0.289922	0.520804
SELENOP	P49908	IFNA2	-0.12996	0.287181	0.519478
IGHV5-51	A0A0C4DH38	IFNA2	-0.134929	0.26899	0.49538
HSPA8	P11142-2	IFNA2	-0.136938	0.261859	0.488883
SFTPB	P07988	IFNA2	-0.138034	0.258023	0.488009
IGHV3-15	A0A0B4J1V0	IFNA2	-0.138107	0.257768	0.488009
TNXB	P22105-1	IFNA2	-0.145159	0.23402	0.47623
IGKV3D-7	A0A0C4DH55	IFNA2	-0.152247	0.21172	0.448802
IGFBP2	P18065	IFNA2	-0.153197	0.20885	0.447378
FCGBP	Q9Y6R7	IFNA2	-0.161527	0.184853	0.411118
ABCC2	Q92887	IFNA2	-0.171538	0.158734	0.389185
IGLV3-9	A0A075B6K5	IFNA2	-0.176653	0.146493	0.365783
IGHV3-43	A0A0B4J1X8	IFNA2	-0.179174	0.140726	0.360223
IGLC3	P0DOY3	IFNA2	-0.180672	0.137381	0.356141
IGHV4-28	A0A0C4DH34	IFNA2	-0.182097	0.134255	0.352528
CETP	P11597	IFNA2	-0.184253	0.129629	0.349397
IGKV3D-15	A0A087WSY6	IFNA2	-0.186628	0.124673	0.338281
IGLV4-69	A0A075B6H9	IFNA2	-0.194556	0.109171	0.310676
IGHV3-9	P01782	IFNA2	-0.194666	0.108968	0.310676
IGHV3-35	A0A0C4DH35	IFNA2	-0.195944	0.106617	0.310339
IGHV4-38-2	P0DP08	IFNA2	-0.195944	0.106617	0.310339
MMP2	P08253-2	IFNA2	-0.198027	0.102873	0.305615
IGHV3-48	P01763	IFNA2	-0.199342	0.100561	0.303174
TGFBR2	P37173-2	IFNA2	-0.209024	0.0847685	0.278232
PLTP	P55058	IFNA2	-0.210742	0.0821844	0.271943
IGKV3-11	P04433	IFNA2	-0.211472	0.0811039	0.270568
IGKV3-20	P01619	IFNA2	-0.216295	0.0742523	0.251839
IGHV1-3	A0A0C4DH29	IFNA2	-0.216332	0.0742022	0.251839
IGHV3-53	P01767	IFNA2	-0.223529	0.0648501	0.234061
IGHV3-20	A0A0C4DH32	IFNA2	-0.228571	0.0588836	0.226091
IGHA2	P01877	IFNA2	-0.237157	0.0497534	0.196598
IGKV3D-20	A0A0C4DH25	IFNA2	-0.238655	0.0482861	0.195224
IGHV3-7	P01780	IFNA2	-0.239752	0.0472352	0.194189
IGKV1-5	P01602	IFNA2	-0.240446	0.0465794	0.193447
SERPINA5	P05154	IFNA2	-0.245013	0.0424492	0.185772
RBP4	P02753	IFNA2	-0.24768	0.0401805	0.177755
IGKV6-21	A0A0C4DH24	IFNA2	-0.247716	0.0401502	0.177755
IGKV1D-13	A0A0B4J2D9	IFNA2	-0.25517	0.0343411	0.160653
IGLV2-11	P01706	IFNA2	-0.257033	0.033004	0.156193
IGHV4-61	A0A0C4DH41	IFNA2	-0.274717	0.0223466	0.116894
IGKV1-16	P04430	IFNA2	-0.274753	0.022328	0.116894
IGHV4-34	P06331	IFNA2	-0.276361	0.0215246	0.116894
AZGP1	P25311	IFNA2	-0.278005	0.0207285	0.115569
IGHV3-23	P01764	IFNA2	-0.278845	0.0203314	0.114929
APOA4	P06727	IFNA2	-0.288637	0.0161622	0.0967352
IGLV3-10	A0A075B6K4	IFNA2	-0.288783	0.016106	0.0967352
IGKV1-27	A0A075B6S5	IFNA2	-0.295177	0.0138063	0.088034
IGHV3-64	A0A075B6Q5	IFNA2	-0.319182	0.00751321	0.0599584
IGHV3-13	P01766	IFNA2	-0.321081	0.00714509	0.0581611
IGLV1-40	P01703	IFNA2	-0.327877	0.00595465	0.0511444
IGLV3-27	P01718	IFNA2	-0.330435	0.0055541	0.0511444
IGHV4-39	P01824	IFNA2	-0.332225	0.00528804	0.0500519
IGHV1-8	P0DP01	IFNA2	-0.334161	0.00501299	0.0497631
IGHV4-30-4	P0DP06	IFNA2	-0.334746	0.00493248	0.0497631
IGHV3-33	P01772	IFNA2	-0.345926	0.0035976	0.0406728
JCHAIN	P01591	IFNA2	-0.349543	0.0032405	0.0387907
IGKV1-39	P01597	IFNA2	-0.354074	0.00283795	0.0350014
IGLV3-19	P01714	IFNA2	-0.361418	0.00227954	0.0343619
IGLV3-21	P80748	IFNA2	-0.365327	0.00202433	0.0316885
IGHV1-2	P23083	IFNA2	-0.372232	0.00163542	0.0266247
IGKV1D-33	P01593	IFNA2	-0.373073	0.00159301	0.0266247
IGHV1-69D	A0A0B4J2H0	IFNA2	-0.424991	0.000272712	0.0055497
IGHV1-46	P01743	IFNA2	-0.442492	0.000140671	0.00335192
IGHV3-21	A0A0B4J1V1	IFNA2	-0.444538	0.000129887	0.00335192
IGHV1-18	A0A0C4DH31	IFNA2	-0.530983	2.68368e-06	0.000156037
IGLV3-25	P01717	IFNA2	-0.557435	6.51684e-07	6.63088e-05
IGHV1-24	A0A0C4DH33	IFNA2	-0.642236	2.714e-09	5.52298e-07
IGLV3-1	P01715	IFNA2	-0.668908	3.34377e-10	1.36091e-07

## Sheet: IFNA4_16
Spearman correlations between indicated IFN ligand and MS proteomics
Protein	Swissprot ID	IFN ligand	rho	p-value	FDR q-value (BH)
LGALS3BP	Q08380	IFNA4_16	0.453635	9.05434e-05	0.026784
GGH	Q92820	IFNA4_16	0.4346	0.000190449	0.026784
LBP	P18428	IFNA4_16	0.43365	0.000197425	0.026784
SAA2	P0DJI9	IFNA4_16	0.423639	0.000286597	0.0291612
FGL1	Q08830	IFNA4_16	0.39905	0.000682608	0.0555643
CPN1	P15169	IFNA4_16	0.379722	0.00129073	0.0849742
SAA1	P0DJI8	IFNA4_16	0.375813	0.00146147	0.0849742
C9	P02748	IFNA4_16	0.366094	0.00197736	0.0946575
SERPINA3	P01011	IFNA4_16	0.364231	0.00209316	0.0946575
LCP1	P13796	IFNA4_16	0.349141	0.00327856	0.104047
SERPINA10	Q9UK55	IFNA4_16	0.346036	0.00358628	0.104047
CRP	P02741	IFNA4_16	0.344319	0.00376724	0.104047
MFAP4	P55083-2	IFNA4_16	0.343697	0.00383466	0.104047
CD14	P08571	IFNA4_16	0.330764	0.00550437	0.140017
HABP2	Q14520-2	IFNA4_16	0.311655	0.00913983	0.195785
AACS	Q86V21-2	IFNA4_16	0.298977	0.0125786	0.232703
MAN1A1	P33908	IFNA4_16	0.285385	0.0174568	0.29137
TYMP	P19971-2	IFNA4_16	0.285203	0.0175321	0.29137
MBL2	P11226	IFNA4_16	0.273803	0.0228146	0.312153
SYNM	O15061-2	IFNA4_16	0.273073	0.023195	0.312153
LGALS1	P09382	IFNA4_16	0.272744	0.023368	0.312153
APCS	P02743	IFNA4_16	0.271977	0.0237757	0.312153
IGLV2-18	A0A075B6J9	IFNA4_16	0.266971	0.0265868	0.33815
VTN	P04004	IFNA4_16	0.256631	0.0332886	0.398485
IGKV2-29	A2NJV5	IFNA4_16	0.250311	0.0380423	0.411825
ORM2	P19652	IFNA4_16	0.250237	0.0381004	0.411825
SERPING1	P05155-2	IFNA4_16	0.249799	0.0384505	0.411825
ORM1	P02763	IFNA4_16	0.246547	0.0411314	0.415207
LRG1	P02750	IFNA4_16	0.243734	0.0435739	0.415207
FETUB	Q9UGM5	IFNA4_16	0.243405	0.0438671	0.415207
ITIH3	Q06033-2	IFNA4_16	0.240957	0.046101	0.426434
DEFA1	P59665	IFNA4_16	0.234856	0.0520789	0.450981
CPN2	P22792	IFNA4_16	0.231787	0.0553171	0.469043
CFB	P00751	IFNA4_16	0.229887	0.0574027	0.476794
C6	P13671	IFNA4_16	0.224552	0.0636016	0.496965
CFHR3	Q02985	IFNA4_16	0.223785	0.0645361	0.496965
SERPINF2	P08697	IFNA4_16	0.219693	0.0697088	0.503788
HLA-A	P04439-2	IFNA4_16	0.217611	0.0724663	0.503788
SERPINA7	P05543	IFNA4_16	0.216843	0.0735039	0.503788
IGFBP4	P22692	IFNA4_16	0.216734	0.0736531	0.503788
ALDOB	P05062	IFNA4_16	0.213774	0.0777737	0.503788
C7	P10643	IFNA4_16	0.213701	0.0778778	0.503788
C2	P06681	IFNA4_16	0.213628	0.0779819	0.503788
GC	P02774-3	IFNA4_16	0.208257	0.0859437	0.546548
CFHR5	Q9BXR6	IFNA4_16	0.206577	0.0885629	0.55328
SERPINA1	P01009	IFNA4_16	0.199415	0.100434	0.578115
ERN1	O75460	IFNA4_16	0.198685	0.101712	0.578115
LDHB	P07195	IFNA4_16	0.196566	0.10549	0.578115
IGHV3-30	P01768	IFNA4_16	0.194373	0.109511	0.578115
MICU2	Q8IYU8	IFNA4_16	0.193022	0.112049	0.578115
TGFBI	Q15582	IFNA4_16	0.191743	0.114492	0.578115
S100A9	P06702	IFNA4_16	0.191085	0.115764	0.578115
CNDP1	Q96KN2	IFNA4_16	0.19072	0.116475	0.578115
APMAP	Q9HDC9	IFNA4_16	0.188674	0.120521	0.583953
PDIA3	P30101	IFNA4_16	0.182645	0.133067	0.611331
PKM	P14618	IFNA4_16	0.178224	0.142879	0.611331
FTL	P02792	IFNA4_16	0.17289	0.155428	0.611331
PF4	P02776	IFNA4_16	0.172488	0.156405	0.611331
B2M	P61769	IFNA4_16	0.172379	0.156673	0.611331
C4B	P0C0L5	IFNA4_16	0.172342	0.156762	0.611331
IGHV6-1	A0A0B4J1U7	IFNA4_16	0.171757	0.158194	0.611331
FGB	P02675	IFNA4_16	0.171027	0.159998	0.611331
LILRA3	Q8N6C8-3	IFNA4_16	0.17099	0.160089	0.611331
APOL1	O14791-2	IFNA4_16	0.169419	0.164021	0.611331
FGA	P02671	IFNA4_16	0.169127	0.16476	0.611331
CP	P00450	IFNA4_16	0.16624	0.172193	0.611331
LPA	P08519	IFNA4_16	0.163866	0.178491	0.611331
INHBC	P55103	IFNA4_16	0.162733	0.181552	0.611331
C8G	P07360	IFNA4_16	0.161564	0.184752	0.611331
C4A	P0C0L4	IFNA4_16	0.160504	0.187688	0.611331
F11	P03951	IFNA4_16	0.160395	0.187993	0.611331
OAF	Q86UD1	IFNA4_16	0.159956	0.189219	0.611331
TFRC	P02786	IFNA4_16	0.15992	0.189321	0.611331
PRG4	Q92954-3	IFNA4_16	0.15992	0.189321	0.611331
IGHV3-38	A0A0C4DH36	IFNA4_16	0.159481	0.190553	0.611331
C8A	P07357	IFNA4_16	0.157179	0.197116	0.626767
S100A8	P05109	IFNA4_16	0.155572	0.201794	0.629071
STOM	P27105	IFNA4_16	0.152722	0.210281	0.629071
CLEC3B	P05452	IFNA4_16	0.152539	0.210834	0.629071
GPI	P06744-2	IFNA4_16	0.152028	0.212386	0.629071
GPX3	P22352	IFNA4_16	0.151443	0.214171	0.629071
PON1	P27169	IFNA4_16	0.149689	0.219586	0.63417
MST1	P26927	IFNA4_16	0.142857	0.241599	0.687628
F7	P08709-2	IFNA4_16	0.141213	0.247115	0.693627
IGLC2	P0DOY2	IFNA4_16	0.138948	0.254856	0.710454
RTN4R	Q9BZR6	IFNA4_16	0.136646	0.262888	0.711187
ITIH4	Q14624	IFNA4_16	0.136427	0.263662	0.711187
ACTN1	P12814	IFNA4_16	0.136025	0.265084	0.711187
IGFALS	P35858-2	IFNA4_16	0.135879	0.265603	0.711187
FBLN1	P23142-4	IFNA4_16	0.133029	0.275852	0.729037
HP	P00738	IFNA4_16	0.13091	0.283642	0.73511
C8B	P07358	IFNA4_16	0.127293	0.297271	0.751487
MINPP1	Q9UNW1	IFNA4_16	0.124699	0.307305	0.75838
CFHR2	P36980-2	IFNA4_16	0.123712	0.311178	0.75838
SAA4	P35542	IFNA4_16	0.119912	0.326387	0.779017
IGHA1	P01876	IFNA4_16	0.119255	0.329067	0.779017
ABCC2	Q92887	IFNA4_16	0.118743	0.331161	0.779089
HBG1	P69891	IFNA4_16	0.116697	0.339619	0.789602
C1RL	Q9NZP8	IFNA4_16	0.114943	0.346976	0.790923
IGFBP3	P17936-2	IFNA4_16	0.114724	0.347903	0.790923
AGT	P01019	IFNA4_16	0.113555	0.35287	0.790923
SPARC	P09486	IFNA4_16	0.11308	0.354901	0.790923
THBS1	P07996	IFNA4_16	0.11023	0.367235	0.807917
A1BG	P04217	IFNA4_16	0.107782	0.378035	0.814076
IGLV4-60	A0A075B6I1	IFNA4_16	0.106028	0.385889	0.826615
RNASE4	P34096	IFNA4_16	0.105152	0.389852	0.827108
FBLN1	P23142	IFNA4_16	0.104531	0.392674	0.828074
BCHE	P06276	IFNA4_16	0.103179	0.398857	0.836778
APOF	Q13790	IFNA4_16	0.100585	0.410882	0.843096
FCGR3B	O75015	IFNA4_16	0.100183	0.412763	0.843096
FERMT3	Q86UX7-2	IFNA4_16	0.098502	0.420686	0.845876
FCGBP	Q9Y6R7	IFNA4_16	0.0982463	0.421899	0.845876
IGKV1-5	P01602	IFNA4_16	0.0962733	0.431325	0.852528
HPX	P02790	IFNA4_16	0.0962368	0.4315	0.852528
IGKV1D-13	A0A0B4J2D9	IFNA4_16	0.0918524	0.452873	0.863226
C5	P01031	IFNA4_16	0.0910486	0.456854	0.863226
PLG	P00747	IFNA4_16	0.0900256	0.461948	0.866419
IGLV3-21	P80748	IFNA4_16	0.0895141	0.464507	0.867008
LTF	P02788	IFNA4_16	0.0891122	0.466523	0.867008
MMRN1	Q13201	IFNA4_16	0.0876142	0.474077	0.86849
FCN3	O75636-2	IFNA4_16	0.0869931	0.477229	0.86849
CFI	P05156	IFNA4_16	0.0868834	0.477786	0.86849
ALDOA	P04075-2	IFNA4_16	0.0860066	0.482258	0.86849
IGKV2-28	A0A075B6P5	IFNA4_16	0.0828279	0.49865	0.890134
TIMP1	P01033	IFNA4_16	0.0805627	0.510507	0.89663
C4BPA	P04003	IFNA4_16	0.0785532	0.521144	0.89663
LCAT	P04180	IFNA4_16	0.0783705	0.522116	0.89663
C1R	P00736	IFNA4_16	0.0775301	0.526601	0.89749
IGLV1-51	P01701	IFNA4_16	0.0757399	0.536221	0.89749
SERPINC1	P01008	IFNA4_16	0.0740227	0.545528	0.89749
PCSK9	Q8NBP7	IFNA4_16	0.0732919	0.549512	0.89749
MYL12A	P19105	IFNA4_16	0.0729996	0.551109	0.89749
IGHV4-28	A0A0C4DH34	IFNA4_16	0.0723785	0.554511	0.89749
SERPINA6	P08185	IFNA4_16	0.072342	0.554712	0.89749
IGKV6D-41	A0A0C4DH26	IFNA4_16	0.0706613	0.563969	0.89749
ICAM1	P05362	IFNA4_16	0.0705517	0.564576	0.89749
PROZ	P22891-2	IFNA4_16	0.0666423	0.586397	0.901466
LYZ	P61626	IFNA4_16	0.0654366	0.593203	0.901466
CAVIN2	O95810	IFNA4_16	0.0651443	0.594858	0.901466
IGHV3-43	A0A0B4J1X8	IFNA4_16	0.0641944	0.600252	0.901466
ARPC1B	O15143	IFNA4_16	0.0630617	0.606711	0.901466
ATP5F1B	P06576	IFNA4_16	0.0624772	0.610057	0.901466
SERPIND1	P05546	IFNA4_16	0.0622579	0.611314	0.901466
CLU	P10909-2	IFNA4_16	0.0597004	0.626057	0.91328
F9	P00740	IFNA4_16	0.0580197	0.635826	0.917623
SPARCL1	Q14515-2	IFNA4_16	0.0573255	0.639879	0.917623
F2	P00734	IFNA4_16	0.0545853	0.655981	0.922766
ITGA2B	P08514-2	IFNA4_16	0.0535623	0.662033	0.922766
C3	P01024	IFNA4_16	0.0526123	0.667673	0.92745
SERPINF1	P36955	IFNA4_16	0.0491049	0.688652	0.945817
TUBA4A	P68366	IFNA4_16	0.0447936	0.714761	0.965585
IGKV3D-20	A0A0C4DH25	IFNA4_16	0.0445378	0.716321	0.965585
CORO1C	Q9ULV4-2	IFNA4_16	0.0439532	0.71989	0.965585
CALR	P27797	IFNA4_16	0.0436975	0.721453	0.965585
IGHV2-70D	A0A0C4DH43	IFNA4_16	0.0432956	0.723912	0.965585
ITGB3	P05106	IFNA4_16	0.0424187	0.729286	0.965585
IGLL1	P15814	IFNA4_16	0.0424187	0.729286	0.965585
IGHV3-73	A0A0B4J1V6	IFNA4_16	0.0414688	0.735124	0.965585
ANK1	P16157-10	IFNA4_16	0.0405554	0.74075	0.965585
IGHV1-2	P23083	IFNA4_16	0.0402631	0.742554	0.965585
RAP1B	P61224	IFNA4_16	0.0397881	0.745487	0.965585
IGHV3-15	A0A0B4J1V0	IFNA4_16	0.0389843	0.75046	0.965585
SLC2A14	Q8TDB8-2	IFNA4_16	0.0389843	0.75046	0.965585
DBH	P09172	IFNA4_16	0.037669	0.758619	0.965585
PRSS1	P07477	IFNA4_16	0.0371209	0.762026	0.965585
IGKV3D-15	A0A087WSY6	IFNA4_16	0.0355864	0.771591	0.965585
IGKV1D-33	P01593	IFNA4_16	0.0344172	0.778901	0.969458
IGKV3-20	P01619	IFNA4_16	0.0302156	0.805326	0.987252
IGHV3-7	P01780	IFNA4_16	0.0265985	0.828251	0.994214
PPBP	P02775	IFNA4_16	0.0260139	0.83197	0.994214
CAT	P04040	IFNA4_16	0.0259043	0.832668	0.994214
ENPP2	Q13822-2	IFNA4_16	0.0258677	0.8329	0.994214
ANXA6	P08133	IFNA4_16	0.0247716	0.839885	0.994214
IGHV3-64	A0A075B6Q5	IFNA4_16	0.0243697	0.842449	0.994214
IGLL5	B9A064	IFNA4_16	0.0242236	0.843382	0.994214
IGHA2	P01877	IFNA4_16	0.0233833	0.84875	0.994214
CAPZA1	P52907	IFNA4_16	0.022616	0.853657	0.994214
FLNA	P21333-2	IFNA4_16	0.0188162	0.878038	0.994214
ANGPTL6	Q8NI99	IFNA4_16	0.0179028	0.883916	0.994214
PROS1	P07225	IFNA4_16	0.0154914	0.899464	0.994214
IGLV2-14	P01704	IFNA4_16	0.0143953	0.906545	0.994214
ACTC1	P68032	IFNA4_16	0.014103	0.908434	0.994214
IGKV1-8	A0A0C4DH67	IFNA4_16	0.0137742	0.91056	0.994214
IGKV1D-8	A0A087WSZ0	IFNA4_16	0.0112532	0.92688	0.994214
ZYX	Q15942-2	IFNA4_16	0.0107052	0.930432	0.994214
PLEK	P08567	IFNA4_16	0.0105955	0.931142	0.994214
PFN1	P07737	IFNA4_16	0.010011	0.934933	0.994214
TUBB	P07437	IFNA4_16	0.00979174	0.936355	0.994214
ACTR3	P61158	IFNA4_16	0.00928023	0.939673	0.994214
TAGLN2	P37802-2	IFNA4_16	0.00840336	0.945364	0.994214
KRT86	O43790	IFNA4_16	0.00818414	0.946787	0.994214
IGLV1-36	A0A0B4J1U3	IFNA4_16	0.008038	0.947736	0.994214
HGFAC	Q04756	IFNA4_16	0.008038	0.947736	0.994214
CAP1	Q01518	IFNA4_16	0.0076361	0.950346	0.994214
IGHV3-74	A0A0B4J1X5	IFNA4_16	0.00654001	0.957466	0.994214
IGHV3-64D	A0A0J9YX35	IFNA4_16	0.00518816	0.966252	0.994214
IGHV1-45	A0A0A0MS14	IFNA4_16	0.00489587	0.968153	0.994214
KRT9	P35527	IFNA4_16	0.00467665	0.969578	0.994214
IGHV4-30-2	A0A087WSY4	IFNA4_16	0.00376324	0.975518	0.994214
LCN2	P80188	IFNA4_16	0.00372671	0.975755	0.994214
ALB	P02768	IFNA4_16	0.0036171	0.976468	0.994214
IGKV3-11	P04433	IFNA4_16	0.00347095	0.977419	0.994214
PSMA5	P28066-2	IFNA4_16	0.00314213	0.979557	0.994214
KNG1	P01042-2	IFNA4_16	0.000694191	0.995483	0.996434
ACTB	P60709	IFNA4_16	0.000694191	0.995483	0.996434
HSPA5	P11021	IFNA4_16	0.000548045	0.996434	0.996434
LIMS1	P48059-2	IFNA4_16	-0.00157106	0.989778	0.996434
ACTG1	P63261	IFNA4_16	-0.00197296	0.987163	0.996434
IGHG4	P01861	IFNA4_16	-0.00270369	0.982409	0.994628
F5	P12259	IFNA4_16	-0.00379978	0.97528	0.994214
MASP2	O00187	IFNA4_16	-0.00434783	0.971716	0.994214
CORO1A	P31146	IFNA4_16	-0.00434783	0.971716	0.994214
TPM4	P67936	IFNA4_16	-0.0044209	0.971241	0.994214
PDLIM1	O00151	IFNA4_16	-0.0048228	0.968628	0.994214
HPR	P00739	IFNA4_16	-0.00496894	0.967677	0.994214
C1S	P09871	IFNA4_16	-0.00646693	0.957941	0.994214
MYL6	P60660-2	IFNA4_16	-0.00727073	0.952719	0.994214
CFH	P08603	IFNA4_16	-0.00807453	0.947499	0.994214
IGHV3-20	A0A0C4DH32	IFNA4_16	-0.00854951	0.944415	0.994214
IGLV3-19	P01714	IFNA4_16	-0.0110705	0.928064	0.994214
CFD	P00746	IFNA4_16	-0.0117647	0.923566	0.994214
F10	P00742	IFNA4_16	-0.0128243	0.916706	0.994214
VCL	P18206-2	IFNA4_16	-0.01308	0.91505	0.994214
IGLV1-47	P01700	IFNA4_16	-0.0132262	0.914105	0.994214
PZP	P20742	IFNA4_16	-0.0133358	0.913396	0.994214
	P00761	IFNA4_16	-0.0139204	0.909615	0.994214
KRT2	P35908	IFNA4_16	-0.0144319	0.906308	0.994214
ATP2A3	Q93084-2	IFNA4_16	-0.0145049	0.905836	0.994214
IGHV1-69D	A0A0B4J2H0	IFNA4_16	-0.0148703	0.903476	0.994214
TLN1	Q9Y490	IFNA4_16	-0.0160395	0.895927	0.994214
IGHG3	P01860	IFNA4_16	-0.0168433	0.890743	0.994214
SFTPB	P07988	IFNA4_16	-0.0185239	0.879918	0.994214
IGLV3-27	P01718	IFNA4_16	-0.0187797	0.878273	0.994214
TPM3	P06753-2	IFNA4_16	-0.0197662	0.871931	0.994214
YWHAE	P62258	IFNA4_16	-0.0202777	0.868646	0.994214
PARVB	Q9HBI1-2	IFNA4_16	-0.0206796	0.866066	0.994214
IGLV5-37	A0A075B6J1	IFNA4_16	-0.021593	0.860209	0.994214
APOC4	P55056	IFNA4_16	-0.0218487	0.85857	0.994214
PCYOX1	Q9UHG3	IFNA4_16	-0.0238582	0.845715	0.994214
PARN	O95453-2	IFNA4_16	-0.0258312	0.833133	0.994214
ECM1	Q16610	IFNA4_16	-0.0275849	0.821984	0.994214
HSPG2	P98160	IFNA4_16	-0.028681	0.815033	0.993169
IGKV1-39	P01597	IFNA4_16	-0.0292291	0.811563	0.99191
CLIC1	O00299	IFNA4_16	-0.0303617	0.804403	0.987252
GAPDH	P04406-2	IFNA4_16	-0.031202	0.799101	0.985558
TUBB1	Q9H4B7	IFNA4_16	-0.0316039	0.796569	0.985421
APOB	P04114	IFNA4_16	-0.0329558	0.788066	0.977874
APOE	P02649	IFNA4_16	-0.0352941	0.773417	0.965585
C4BPB	P20851-2	IFNA4_16	-0.0359518	0.769311	0.965585
IGKV3-7	A0A075B6H7	IFNA4_16	-0.0360248	0.768855	0.965585
NEB	P20929-2	IFNA4_16	-0.0363171	0.767032	0.965585
IGHV3-49	A0A0A0MS15	IFNA4_16	-0.0367556	0.764301	0.965585
PRDX6	P30041	IFNA4_16	-0.0370844	0.762254	0.965585
VASN	Q6EMK4	IFNA4_16	-0.0377786	0.757938	0.965585
KRT10	P13645	IFNA4_16	-0.0385459	0.753177	0.965585
IGHG2	P01859	IFNA4_16	-0.0395323	0.747068	0.965585
PRDX2	P32119	IFNA4_16	-0.04019	0.743005	0.965585
SELL	P14151-2	IFNA4_16	-0.0434417	0.723017	0.965585
BLVRB	P30043	IFNA4_16	-0.0444647	0.716766	0.965585
SLC4A1	P02730	IFNA4_16	-0.0465473	0.704099	0.961638
MYH9	P35579	IFNA4_16	-0.0488491	0.690191	0.945817
CDH13	P55290-4	IFNA4_16	-0.0504932	0.680318	0.938609
IGHV3-53	P01767	IFNA4_16	-0.0515163	0.674202	0.933334
CFHR1	Q03591	IFNA4_16	-0.0539277	0.659869	0.922766
CHN2	P52757-9	IFNA4_16	-0.0539642	0.659653	0.922766
TF	P02787	IFNA4_16	-0.0545488	0.656197	0.922766
IGLC6	P0CF74	IFNA4_16	-0.0555353	0.650381	0.922317
FCN2	Q15485	IFNA4_16	-0.0560833	0.647159	0.920957
IGKV1-17	P01599	IFNA4_16	-0.0567044	0.643515	0.918985
C1QB	P02746	IFNA4_16	-0.0572525	0.640307	0.917623
IGKV1-27	A0A075B6S5	IFNA4_16	-0.0575448	0.638598	0.917623
GREB1L	Q9C091-4	IFNA4_16	-0.0584216	0.633484	0.917623
IGHV3-72	A0A0B4J1Y9	IFNA4_16	-0.05981	0.625422	0.91328
CPB2	Q96IY4	IFNA4_16	-0.0613445	0.616562	0.905923
HSPA8	P11142-2	IFNA4_16	-0.0627329	0.608592	0.901466
IGHV4-38-2	P0DP08	IFNA4_16	-0.0630617	0.606711	0.901466
A2M	P01023	IFNA4_16	-0.063354	0.605042	0.901466
IGKC	P01834	IFNA4_16	-0.0636829	0.603166	0.901466
CTSD	P07339	IFNA4_16	-0.0639752	0.6015	0.901466
F13A1	P00488	IFNA4_16	-0.0643771	0.599213	0.901466
ALB	P02769	IFNA4_16	-0.0664596	0.587426	0.901466
CNN2	Q99439	IFNA4_16	-0.0678115	0.579831	0.90073
F12	P00748	IFNA4_16	-0.0685787	0.57554	0.89749
CAMP	P49913	IFNA4_16	-0.0686883	0.574929	0.89749
ITIH1	P19827	IFNA4_16	-0.068798	0.574317	0.89749
PI16	Q6UXB8-2	IFNA4_16	-0.069346	0.571265	0.89749
APOA1	P02647	IFNA4_16	-0.0693825	0.571061	0.89749
IGHV3-30-3	P0DP02	IFNA4_16	-0.0705517	0.564576	0.89749
WDR1	O75083	IFNA4_16	-0.0708805	0.562758	0.89749
GPLD1	P80108	IFNA4_16	-0.0710632	0.561749	0.89749
IGHG1	P01857	IFNA4_16	-0.0722689	0.555113	0.89749
HBD	P02042	IFNA4_16	-0.0728535	0.551909	0.89749
TNXB	P22105-1	IFNA4_16	-0.0737304	0.54712	0.89749
PIKFYVE	Q9Y2I7	IFNA4_16	-0.0738034	0.546721	0.89749
FOXN4	Q96NZ1-2	IFNA4_16	-0.0738765	0.546323	0.89749
AMBP	P02760	IFNA4_16	-0.0757399	0.536221	0.89749
IGHV4-30-4	P0DP06	IFNA4_16	-0.075886	0.535432	0.89749
IGLV5-45	A0A087WSX0	IFNA4_16	-0.0784436	0.521727	0.89663
YWHAZ	P63104	IFNA4_16	-0.0786262	0.520755	0.89663
COL6A3	P12111	IFNA4_16	-0.0787358	0.520172	0.89663
CFP	P27918	IFNA4_16	-0.0788089	0.519784	0.89663
HBB	P68871	IFNA4_16	-0.0815857	0.505134	0.893868
GSN	P06396	IFNA4_16	-0.0821337	0.502268	0.892678
IGKV2-30	P06310	IFNA4_16	-0.0837779	0.493721	0.885218
RAB10	P61026	IFNA4_16	-0.0862989	0.480765	0.86849
PPIA	P62937	IFNA4_16	-0.0867738	0.478344	0.86849
CA1	P00915	IFNA4_16	-0.0881257	0.47149	0.86849
IGKV4-1	P06312	IFNA4_16	-0.0907928	0.458125	0.863226
IGHV3-48	P01763	IFNA4_16	-0.0912313	0.455948	0.863226
ANG	P03950	IFNA4_16	-0.0916697	0.453776	0.863226
KLKB1	P03952	IFNA4_16	-0.0932773	0.445864	0.860031
RTN4	Q9NQC3-4	IFNA4_16	-0.0935696	0.444434	0.860031
IGHV4-34	P06331	IFNA4_16	-0.0944099	0.440336	0.857496
S100A12	P80511	IFNA4_16	-0.0944099	0.440336	0.857496
CFL1	P23528	IFNA4_16	-0.0956887	0.43414	0.8536
TGFBR2	P37173-2	IFNA4_16	-0.0967483	0.429045	0.852528
IGHV2-26	A0A0B4J1V2	IFNA4_16	-0.0994154	0.416369	0.843096
IGHV3-9	P01782	IFNA4_16	-0.099452	0.416197	0.843096
AHSG	P02765	IFNA4_16	-0.10179	0.405267	0.837278
IGLV2-11	P01706	IFNA4_16	-0.102119	0.403744	0.837278
SH3BGRL3	Q9H299	IFNA4_16	-0.102631	0.40138	0.837278
IGHV1-3	A0A0C4DH29	IFNA4_16	-0.105079	0.390184	0.827108
AZGP1	P25311	IFNA4_16	-0.108075	0.376736	0.814076
RNASE1	P07998	IFNA4_16	-0.10855	0.37463	0.814076
IGLV4-69	A0A075B6H9	IFNA4_16	-0.108951	0.372853	0.814076
TMEM241	Q24JQ0	IFNA4_16	-0.112459	0.357567	0.790923
ATRN	O75882-2	IFNA4_16	-0.112715	0.356468	0.790923
IGLV3-9	A0A075B6K5	IFNA4_16	-0.113701	0.352247	0.790923
IGHV1-46	P01743	IFNA4_16	-0.115638	0.344052	0.790923
IGLV1-40	P01703	IFNA4_16	-0.116259	0.341449	0.789602
VWF	P04275	IFNA4_16	-0.117611	0.335826	0.785525
PROC	P04070-2	IFNA4_16	-0.119218	0.329216	0.779017
IGHV5-51	A0A0C4DH38	IFNA4_16	-0.122141	0.31741	0.764414
HBA1	P69905	IFNA4_16	-0.123018	0.313922	0.760514
IGLV3-22	A0A075B6J6	IFNA4_16	-0.123749	0.311034	0.75838
IGHV3-11	P01762	IFNA4_16	-0.124114	0.309597	0.75838
C1QA	P02745	IFNA4_16	-0.124151	0.309453	0.75838
IGHV3-33	P01772	IFNA4_16	-0.126635	0.299795	0.753188
IGHV4-4	A0A075B6R2	IFNA4_16	-0.127768	0.295458	0.751487
KRT1	P04264	IFNA4_16	-0.12996	0.287181	0.73511
IGLC3	P0DOY3	IFNA4_16	-0.129996	0.287044	0.73511
IGKV6-21	A0A0C4DH24	IFNA4_16	-0.130252	0.286089	0.73511
SELP	P16109	IFNA4_16	-0.132006	0.279595	0.734161
ITIH2	P19823	IFNA4_16	-0.133248	0.275054	0.729037
IGHV3-23	P01764	IFNA4_16	-0.136244	0.264308	0.711187
PIGR	P01833	IFNA4_16	-0.138107	0.257768	0.711187
QSOX1	O00391	IFNA4_16	-0.141798	0.245144	0.692873
BTD	P43251-2	IFNA4_16	-0.147022	0.228006	0.65351
IGHV1-24	A0A0C4DH33	IFNA4_16	-0.149653	0.2197	0.63417
IGKV1D-16	P01601	IFNA4_16	-0.151224	0.214842	0.629071
IGHV3-35	A0A0C4DH35	IFNA4_16	-0.153562	0.207753	0.629071
IGHV2-5	P01817	IFNA4_16	-0.153562	0.207753	0.629071
SERPINA4	P29622	IFNA4_16	-0.154403	0.205246	0.629071
ADIPOQ	Q15848	IFNA4_16	-0.154439	0.205138	0.629071
F13B	P05160	IFNA4_16	-0.155426	0.202224	0.629071
IGLV3-10	A0A075B6K4	IFNA4_16	-0.159408	0.190759	0.611331
SELENOP	P49908	IFNA4_16	-0.159445	0.190656	0.611331
IGKV1-16	P04430	IFNA4_16	-0.159737	0.189834	0.611331
IGHV3-21	A0A0B4J1V1	IFNA4_16	-0.160723	0.187078	0.611331
SERPINA5	P05154	IFNA4_16	-0.161345	0.185357	0.611331
IGLV3-1	P01715	IFNA4_16	-0.161783	0.184149	0.611331
APOD	P05090	IFNA4_16	-0.16255	0.18205	0.611331
APOA2	P02652	IFNA4_16	-0.163208	0.180264	0.611331
EFEMP1	Q12805-2	IFNA4_16	-0.164414	0.177023	0.611331
IGHV1-18	A0A0C4DH31	IFNA4_16	-0.166204	0.172289	0.611331
THBS4	P35443	IFNA4_16	-0.169638	0.163468	0.611331
HRG	P04196	IFNA4_16	-0.170881	0.160361	0.611331
TPI1	P60174-1	IFNA4_16	-0.172744	0.155783	0.611331
BST1	Q10588-2	IFNA4_16	-0.172853	0.155516	0.611331
IGHD	P01880-2	IFNA4_16	-0.175046	0.150261	0.611331
IGHV3-13	P01766	IFNA4_16	-0.176799	0.146154	0.611331
LUM	P51884	IFNA4_16	-0.177457	0.144635	0.611331
CST3	P01034	IFNA4_16	-0.177786	0.14388	0.611331
KNG1	P01042	IFNA4_16	-0.178845	0.141468	0.611331
IGLV3-25	P01717	IFNA4_16	-0.182061	0.134335	0.611331
GP1BA	P07359	IFNA4_16	-0.182901	0.132516	0.611331
IGFBP2	P18065	IFNA4_16	-0.186774	0.124373	0.595529
IGHV4-39	P01824	IFNA4_16	-0.189916	0.118052	0.578882
IGHM	P01871	IFNA4_16	-0.190756	0.116404	0.578115
FN1	P02751-10	IFNA4_16	-0.191195	0.115551	0.578115
PGLYRP2	Q96PD5-2	IFNA4_16	-0.191414	0.115127	0.578115
IGHV7-4-1	A0A0J9YVY3	IFNA4_16	-0.192108	0.11379	0.578115
IGKV2D-24	A0A075B6R9	IFNA4_16	-0.195031	0.108292	0.578115
IGHV4-61	A0A0C4DH41	IFNA4_16	-0.195652	0.107151	0.578115
SHBG	P04278	IFNA4_16	-0.200767	0.0981031	0.578115
IGKV3D-7	A0A0C4DH55	IFNA4_16	-0.201169	0.0974182	0.578115
APOC2	P02655	IFNA4_16	-0.205846	0.0897211	0.55328
TTR	P02766	IFNA4_16	-0.213665	0.0779298	0.503788
RBP4	P02753	IFNA4_16	-0.215711	0.0750573	0.503788
APOM	O95445	IFNA4_16	-0.219109	0.0704742	0.503788
AFM	P43652	IFNA4_16	-0.223639	0.0647154	0.496965
FN1	P02751-1	IFNA4_16	-0.224991	0.0630725	0.496965
CD5L	O43866	IFNA4_16	-0.235586	0.0513312	0.450981
CETP	P11597	IFNA4_16	-0.237559	0.0493562	0.446399
VNN1	O95497	IFNA4_16	-0.244757	0.0426722	0.415207
C1QC	P02747	IFNA4_16	-0.245597	0.0419431	0.415207
APOH	P02749	IFNA4_16	-0.251553	0.0370659	0.411825
COMP	P49747	IFNA4_16	-0.25886	0.0317357	0.391407
IGHV1-8	P0DP01	IFNA4_16	-0.271977	0.0237757	0.312153
JCHAIN	P01591	IFNA4_16	-0.2749	0.0222539	0.312153
IGLV8-61	A0A075B6I0	IFNA4_16	-0.284326	0.0178974	0.29137
APOC3	P02656	IFNA4_16	-0.303727	0.0111777	0.216634
MMP2	P08253-2	IFNA4_16	-0.306394	0.010452	0.212698
IGKV1-12	A0A0C4DH73	IFNA4_16	-0.320205	0.00731298	0.165355
APOC1	P02654	IFNA4_16	-0.322835	0.00681944	0.163265
APOA4	P06727	IFNA4_16	-0.349689	0.00322676	0.104047
PLTP	P55058	IFNA4_16	-0.354951	0.0027654	0.104047

## Sheet: IFNA6
Spearman correlations between indicated IFN ligand and MS proteomics
Protein	Swissprot ID	IFN ligand	rho	p-value	FDR q-value (BH)
IGLV4-60	A0A075B6I1	IFNA6.5714.88	0.402484	0.000607074	0.0411799
IGLV3-21	P80748	IFNA6.5714.88	0.327914	0.00594875	0.133354
IGKV1D-33	P01593	IFNA6.5714.88	0.311217	0.00924341	0.150983
IGLV1-47	P01700	IFNA6.5714.88	0.294337	0.0140913	0.185006
IGHV3-48	P01763	IFNA6.5714.88	0.28608	0.0171732	0.205124
IGHV1-18	A0A0C4DH31	IFNA6.5714.88	0.269675	0.0250354	0.250538
IGKV6D-41	A0A0C4DH26	IFNA6.5714.88	0.257983	0.0323393	0.263242
IGLC3	P0DOY3	IFNA6.5714.88	0.248557	0.039457	0.276164
IGLV3-1	P01715	IFNA6.5714.88	0.246109	0.0415044	0.276164
PRDX2	P32119	IFNA6.5714.88	0.240957	0.046101	0.297827
IGLV3-19	P01714	IFNA6.5714.88	0.236829	0.0500803	0.302561
IGHV1-69D	A0A0B4J2H0	IFNA6.5714.88	0.236463	0.0504456	0.302561
IGLV3-10	A0A075B6K4	IFNA6.5714.88	0.235696	0.0512198	0.302561
THBS1	P07996	IFNA6.5714.88	0.234673	0.0522672	0.303897
SLC4A1	P02730	IFNA6.5714.88	0.233321	0.0536781	0.306996
IGKV3D-20	A0A0C4DH25	IFNA6.5714.88	0.229266	0.0580982	0.306996
SAA2	P0DJI9	IFNA6.5714.88	0.219985	0.0693286	0.310074
PSMA5	P28066-2	IFNA6.5714.88	0.219218	0.0703302	0.311135
IGLV2-11	P01706	IFNA6.5714.88	0.217757	0.0722699	0.314055
CAT	P04040	IFNA6.5714.88	0.217282	0.0729095	0.314055
IGHV3-13	P01766	IFNA6.5714.88	0.216989	0.0733053	0.314055
IGHV4-28	A0A0C4DH34	IFNA6.5714.88	0.210157	0.083057	0.328148
SAA1	P0DJI8	IFNA6.5714.88	0.209499	0.0840474	0.328148
IGHV3-20	A0A0C4DH32	IFNA6.5714.88	0.209098	0.0846573	0.328148
CA1	P00915	IFNA6.5714.88	0.200767	0.0981031	0.35231
DEFA1	P59665	IFNA6.5714.88	0.200073	0.0992948	0.35231
PF4	P02776	IFNA6.5714.88	0.199927	0.0995471	0.35231
IGLV3-25	P01717	IFNA6.5714.88	0.197442	0.103914	0.361477
IGHV6-1	A0A0B4J1U7	IFNA6.5714.88	0.191304	0.115339	0.377848
IGKV6-21	A0A0C4DH24	IFNA6.5714.88	0.190574	0.116761	0.377848
IGKV1-27	A0A075B6S5	IFNA6.5714.88	0.186774	0.124373	0.390324
IGHV1-46	P01743	IFNA6.5714.88	0.185166	0.127706	0.390444
IGHV3-43	A0A0B4J1X8	IFNA6.5714.88	0.18491	0.128242	0.390444
LDHB	P07195	IFNA6.5714.88	0.182938	0.132437	0.399273
BLVRB	P30043	IFNA6.5714.88	0.18049	0.137786	0.406368
IGHV3-49	A0A0A0MS15	IFNA6.5714.88	0.178078	0.143212	0.419333
GAPDH	P04406-2	IFNA6.5714.88	0.173	0.155162	0.444748
PPBP	P02775	IFNA6.5714.88	0.171173	0.159636	0.444748
IGHV4-34	P06331	IFNA6.5714.88	0.170698	0.160815	0.444748
IGLV2-18	A0A075B6J9	IFNA6.5714.88	0.170332	0.161726	0.444748
IGHV1-24	A0A0C4DH33	IFNA6.5714.88	0.167958	0.167742	0.453899
IGHV3-73	A0A0B4J1V6	IFNA6.5714.88	0.166423	0.171716	0.456787
IGHV2-26	A0A0B4J1V2	IFNA6.5714.88	0.164523	0.17673	0.46588
IGHV4-61	A0A0C4DH41	IFNA6.5714.88	0.163025	0.180759	0.46588
S100A8	P05109	IFNA6.5714.88	0.161893	0.183848	0.470605
HBD	P02042	IFNA6.5714.88	0.158568	0.193138	0.480087
IGLV1-51	P01701	IFNA6.5714.88	0.148593	0.22302	0.527727
CRP	P02741	IFNA6.5714.88	0.146584	0.229411	0.53881
IGKV3D-15	A0A087WSY6	IFNA6.5714.88	0.144063	0.237608	0.549469
CAPZA1	P52907	IFNA6.5714.88	0.138363	0.25688	0.577624
IGKV2-29	A2NJV5	IFNA6.5714.88	0.136719	0.26263	0.587311
PRDX6	P30041	IFNA6.5714.88	0.135623	0.266512	0.592734
IGHV3-21	A0A0B4J1V1	IFNA6.5714.88	0.1346	0.27017	0.594322
STOM	P27105	IFNA6.5714.88	0.134161	0.271747	0.594322
IGFBP3	P17936-2	IFNA6.5714.88	0.130946	0.283506	0.59786
IGLV1-36	A0A0B4J1U3	IFNA6.5714.88	0.125429	0.304457	0.621677
IGLV4-69	A0A075B6H9	IFNA6.5714.88	0.125283	0.305025	0.621677
ACTN1	P12814	IFNA6.5714.88	0.124772	0.30702	0.621677
SPARC	P09486	IFNA6.5714.88	0.12342	0.312332	0.623658
IGKV1-39	P01597	IFNA6.5714.88	0.122324	0.316681	0.623658
IGHV3-53	P01767	IFNA6.5714.88	0.121849	0.318578	0.623658
IGKV1-5	P01602	IFNA6.5714.88	0.121812	0.318725	0.623658
ALDOB	P05062	IFNA6.5714.88	0.120972	0.3221	0.627247
IGKV3-20	P01619	IFNA6.5714.88	0.11973	0.32713	0.63401
IGLV1-40	P01703	IFNA6.5714.88	0.114505	0.348831	0.663431
IGHV4-30-4	P0DP06	IFNA6.5714.88	0.111984	0.359614	0.677606
IGLL1	P15814	IFNA6.5714.88	0.107161	0.380806	0.700842
IGHV5-51	A0A0C4DH38	IFNA6.5714.88	0.107015	0.381459	0.700842
IGHV4-39	P01824	IFNA6.5714.88	0.103946	0.395341	0.711995
IGHV3-23	P01764	IFNA6.5714.88	0.103544	0.397181	0.711995
HSPA8	P11142-2	IFNA6.5714.88	0.103179	0.398857	0.711995
LPA	P08519	IFNA6.5714.88	0.101023	0.408835	0.724365
ANK1	P16157-10	IFNA6.5714.88	0.0970771	0.42747	0.746697
IGHM	P01871	IFNA6.5714.88	0.0965656	0.429921	0.747768
GPX3	P22352	IFNA6.5714.88	0.0959445	0.432907	0.749759
PKM	P14618	IFNA6.5714.88	0.0917062	0.453596	0.775687
IGHV1-2	P23083	IFNA6.5714.88	0.0903909	0.460125	0.783561
IGKV1D-8	A0A087WSZ0	IFNA6.5714.88	0.0887103	0.468543	0.789242
CORO1A	P31146	IFNA6.5714.88	0.0863354	0.480578	0.80162
IGKV4-1	P06312	IFNA6.5714.88	0.0850201	0.487314	0.801904
IGLV5-45	A0A087WSX0	IFNA6.5714.88	0.0829375	0.49808	0.814131
IGHV3-11	P01762	IFNA6.5714.88	0.0778224	0.525039	0.831482
HBA1	P69905	IFNA6.5714.88	0.0765802	0.531695	0.837892
KRT86	O43790	IFNA6.5714.88	0.0757033	0.536418	0.837892
IGKV1D-16	P01601	IFNA6.5714.88	0.075411	0.537997	0.837892
TPM3	P06753-2	IFNA6.5714.88	0.075411	0.537997	0.837892
TUBA4A	P68366	IFNA6.5714.88	0.0739496	0.545925	0.838353
S100A9	P06702	IFNA6.5714.88	0.0736208	0.547717	0.838353
IGHV3-7	P01780	IFNA6.5714.88	0.0735842	0.547916	0.838353
IGHV2-5	P01817	IFNA6.5714.88	0.0731092	0.55051	0.839167
CD5L	O43866	IFNA6.5714.88	0.0721593	0.555715	0.84394
MICU2	Q8IYU8	IFNA6.5714.88	0.0708075	0.563161	0.848914
JCHAIN	P01591	IFNA6.5714.88	0.0704056	0.565384	0.84912
MMRN1	Q13201	IFNA6.5714.88	0.068323	0.576969	0.853914
LCP1	P13796	IFNA6.5714.88	0.0671904	0.583315	0.857073
ORM2	P19652	IFNA6.5714.88	0.0654366	0.593203	0.864822
IGLL5	B9A064	IFNA6.5714.88	0.0643771	0.599213	0.864822
LGALS3BP	Q08380	IFNA6.5714.88	0.0608696	0.619299	0.88131
IGKV3-11	P04433	IFNA6.5714.88	0.0592254	0.628811	0.88202
CALR	P27797	IFNA6.5714.88	0.0585312	0.632846	0.88202
PRG4	Q92954-3	IFNA6.5714.88	0.0569967	0.641803	0.88202
IGKV1-8	A0A0C4DH67	IFNA6.5714.88	0.0561929	0.646515	0.88202
IGHV3-74	A0A0B4J1X5	IFNA6.5714.88	0.0551699	0.652533	0.88202
IGHV3-33	P01772	IFNA6.5714.88	0.0551699	0.652533	0.88202
FLNA	P21333-2	IFNA6.5714.88	0.0550237	0.653394	0.88202
YWHAE	P62258	IFNA6.5714.88	0.0548411	0.654472	0.88202
IGHV4-30-2	A0A087WSY4	IFNA6.5714.88	0.0517355	0.672894	0.886601
TIMP1	P01033	IFNA6.5714.88	0.051297	0.675511	0.886601
LILRA3	Q8N6C8-3	IFNA6.5714.88	0.0511509	0.676384	0.886601
LBP	P18428	IFNA6.5714.88	0.0511144	0.676602	0.886601
OAF	Q86UD1	IFNA6.5714.88	0.0505298	0.680099	0.887181
HBB	P68871	IFNA6.5714.88	0.048228	0.693934	0.899462
IGHA1	P01876	IFNA6.5714.88	0.0463646	0.705207	0.908289
PRSS1	P07477	IFNA6.5714.88	0.0457801	0.708757	0.909981
IGHV3-9	P01782	IFNA6.5714.88	0.0446109	0.715875	0.91623
CFHR2	P36980-2	IFNA6.5714.88	0.0431129	0.72503	0.919511
TGFBR2	P37173-2	IFNA6.5714.88	0.0430033	0.725702	0.919511
IGHV3-64D	A0A0J9YX35	IFNA6.5714.88	0.0419437	0.732203	0.919774
IGHV3-15	A0A0B4J1V0	IFNA6.5714.88	0.0398246	0.745262	0.926126
ARPC1B	O15143	IFNA6.5714.88	0.0389112	0.750913	0.926126
VTN	P04004	IFNA6.5714.88	0.0378151	0.757711	0.926358
IGKV2-28	A0A075B6P5	IFNA6.5714.88	0.0350749	0.774787	0.927465
TFRC	P02786	IFNA6.5714.88	0.0336865	0.78348	0.935121
IGHV3-30	P01768	IFNA6.5714.88	0.0297771	0.808096	0.95531
APCS	P02743	IFNA6.5714.88	0.0285349	0.815959	0.95531
SERPINA3	P01011	IFNA6.5714.88	0.0253928	0.835925	0.960415
C9	P02748	IFNA6.5714.88	0.0230179	0.851086	0.960415
GPI	P06744-2	IFNA6.5714.88	0.0229083	0.851787	0.960415
CPN1	P15169	IFNA6.5714.88	0.0229083	0.851787	0.960415
ABCC2	Q92887	IFNA6.5714.88	0.022141	0.856698	0.960415
CDH13	P55290-4	IFNA6.5714.88	0.0219583	0.857868	0.960415
SYNM	O15061-2	IFNA6.5714.88	0.0219218	0.858102	0.960415
FTL	P02792	IFNA6.5714.88	0.0216661	0.85974	0.960415
IGHV2-70D	A0A0C4DH43	IFNA6.5714.88	0.0207892	0.865363	0.960415
IGKV1D-13	A0A0B4J2D9	IFNA6.5714.88	0.0195835	0.873105	0.960415
IGLV3-9	A0A075B6K5	IFNA6.5714.88	0.0157106	0.898049	0.973487
IGHV3-64	A0A075B6Q5	IFNA6.5714.88	0.014578	0.905364	0.973487
CLEC3B	P05452	IFNA6.5714.88	0.0145415	0.9056	0.973487
IGHV4-38-2	P0DP08	IFNA6.5714.88	0.01403	0.908906	0.973487
GGH	Q92820	IFNA6.5714.88	0.011034	0.9283	0.983902
HPR	P00739	IFNA6.5714.88	0.00953599	0.938014	0.988553
FCGR3B	O75015	IFNA6.5714.88	0.00895141	0.941807	0.988553
IGLV3-22	A0A075B6J6	IFNA6.5714.88	0.00840336	0.945364	0.988553
IGHV1-3	A0A0C4DH29	IFNA6.5714.88	0.00811107	0.947262	0.988553
IGKV1-16	P04430	IFNA6.5714.88	0.00464012	0.969815	0.99404
CFHR5	Q9BXR6	IFNA6.5714.88	0.00464012	0.969815	0.99404
TUBB	P07437	IFNA6.5714.88	0.0036171	0.976468	0.99404
TYMP	P19971-2	IFNA6.5714.88	0.00354403	0.976943	0.99404
F9	P00740	IFNA6.5714.88	0.00179028	0.988352	0.99691
IGHA2	P01877	IFNA6.5714.88	-0.000474973	0.99691	0.99691
COL6A3	P12111	IFNA6.5714.88	-0.000584582	0.996196	0.99691
SFTPB	P07988	IFNA6.5714.88	-0.000621118	0.995959	0.99691
IGKV3D-7	A0A0C4DH55	IFNA6.5714.88	-0.000876872	0.994295	0.99691
ITGA2B	P08514-2	IFNA6.5714.88	-0.0020095	0.986925	0.99691
IGHG4	P01861	IFNA6.5714.88	-0.00266715	0.982647	0.99691
IGLV3-27	P01718	IFNA6.5714.88	-0.00398246	0.974092	0.99404
IGHD	P01880-2	IFNA6.5714.88	-0.00449397	0.970766	0.99404
ACTC1	P68032	IFNA6.5714.88	-0.00559006	0.96364	0.99404
LIMS1	P48059-2	IFNA6.5714.88	-0.00573621	0.96269	0.99404
TUBB1	Q9H4B7	IFNA6.5714.88	-0.00708805	0.953906	0.990407
ITGB3	P05106	IFNA6.5714.88	-0.00712459	0.953668	0.990407
VCL	P18206-2	IFNA6.5714.88	-0.00814761	0.947025	0.988553
LRG1	P02750	IFNA6.5714.88	-0.00971867	0.936829	0.988553
TNXB	P22105-1	IFNA6.5714.88	-0.0122031	0.920726	0.978422
TLN1	Q9Y490	IFNA6.5714.88	-0.0128973	0.916233	0.976196
MYL6	P60660-2	IFNA6.5714.88	-0.0129339	0.915996	0.976196
SELP	P16109	IFNA6.5714.88	-0.0143953	0.906545	0.973487
CAP1	Q01518	IFNA6.5714.88	-0.0152722	0.90088	0.973487
APOF	Q13790	IFNA6.5714.88	-0.0155645	0.898993	0.973487
SELL	P14151-2	IFNA6.5714.88	-0.0178663	0.884151	0.964744
ACTB	P60709	IFNA6.5714.88	-0.0181951	0.882034	0.964744
MYL12A	P19105	IFNA6.5714.88	-0.0189989	0.876863	0.961949
RTN4R	Q9BZR6	IFNA6.5714.88	-0.0199123	0.870992	0.960415
PARVB	Q9HBI1-2	IFNA6.5714.88	-0.0203142	0.868411	0.960415
MST1	P26927	IFNA6.5714.88	-0.0204238	0.867708	0.960415
YWHAZ	P63104	IFNA6.5714.88	-0.02057	0.86677	0.960415
LGALS1	P09382	IFNA6.5714.88	-0.0215199	0.860677	0.960415
APMAP	Q9HDC9	IFNA6.5714.88	-0.0231275	0.850385	0.960415
FGL1	Q08830	IFNA6.5714.88	-0.0245159	0.841517	0.960415
HLA-A	P04439-2	IFNA6.5714.88	-0.0252101	0.83709	0.960415
IGHV3-30-3	P0DP02	IFNA6.5714.88	-0.0253562	0.836158	0.960415
RAP1B	P61224	IFNA6.5714.88	-0.0259773	0.832202	0.960415
IGLC6	P0CF74	IFNA6.5714.88	-0.027658	0.82152	0.95531
APOD	P05090	IFNA6.5714.88	-0.0279138	0.819897	0.95531
SERPING1	P05155-2	IFNA6.5714.88	-0.0283157	0.817348	0.95531
NEB	P20929-2	IFNA6.5714.88	-0.0287906	0.814339	0.95531
C8A	P07357	IFNA6.5714.88	-0.0294483	0.810176	0.95531
IGKV1-17	P01599	IFNA6.5714.88	-0.0299233	0.807173	0.95531
FERMT3	Q86UX7-2	IFNA6.5714.88	-0.0332481	0.78623	0.93566
HBG1	P69891	IFNA6.5714.88	-0.0355864	0.771591	0.926364
SERPINA5	P05154	IFNA6.5714.88	-0.035696	0.770907	0.926364
ACTG1	P63261	IFNA6.5714.88	-0.0358422	0.769994	0.926364
CFL1	P23528	IFNA6.5714.88	-0.0363902	0.766577	0.926364
C4BPB	P20851-2	IFNA6.5714.88	-0.0370479	0.762481	0.926358
IGHV3-72	A0A0B4J1Y9	IFNA6.5714.88	-0.0370844	0.762254	0.926358
IGHG1	P01857	IFNA6.5714.88	-0.0373036	0.76089	0.926358
C6	P13671	IFNA6.5714.88	-0.0376324	0.758846	0.926358
TPM4	P67936	IFNA6.5714.88	-0.0392035	0.749103	0.926126
PLEK	P08567	IFNA6.5714.88	-0.0394958	0.747294	0.926126
FCN2	Q15485	IFNA6.5714.88	-0.0397881	0.745487	0.926126
IGKV2-30	P06310	IFNA6.5714.88	-0.0402996	0.742328	0.926126
ENPP2	Q13822-2	IFNA6.5714.88	-0.0423456	0.729735	0.919511
C7	P10643	IFNA6.5714.88	-0.0426745	0.727717	0.919511
CNDP1	Q96KN2	IFNA6.5714.88	-0.043186	0.724583	0.919511
PROZ	P22891-2	IFNA6.5714.88	-0.0469492	0.701663	0.906594
RTN4	Q9NQC3-4	IFNA6.5714.88	-0.0498356	0.684261	0.889758
PIKFYVE	Q9Y2I7	IFNA6.5714.88	-0.0509682	0.677476	0.886601
MAN1A1	P33908	IFNA6.5714.88	-0.051224	0.675948	0.886601
IGFALS	P35858-2	IFNA6.5714.88	-0.0520643	0.670934	0.886601
PDLIM1	O00151	IFNA6.5714.88	-0.0535258	0.66225	0.886601
ALDOA	P04075-2	IFNA6.5714.88	-0.0542565	0.657924	0.883746
PCSK9	Q8NBP7	IFNA6.5714.88	-0.0558275	0.648662	0.88202
FCN3	O75636-2	IFNA6.5714.88	-0.0560468	0.647374	0.88202
IGLC2	P0DOY2	IFNA6.5714.88	-0.057289	0.640093	0.88202
APOC4	P55056	IFNA6.5714.88	-0.0578005	0.637105	0.88202
IGLV8-61	A0A075B6I0	IFNA6.5714.88	-0.057837	0.636892	0.88202
TAGLN2	P37802-2	IFNA6.5714.88	-0.0586774	0.631996	0.88202
PFN1	P07737	IFNA6.5714.88	-0.0594081	0.627751	0.88202
CORO1C	Q9ULV4-2	IFNA6.5714.88	-0.0602484	0.622885	0.88202
F5	P12259	IFNA6.5714.88	-0.0611984	0.617403	0.88131
C8G	P07360	IFNA6.5714.88	-0.0613811	0.616352	0.88131
CFHR3	Q02985	IFNA6.5714.88	-0.0619657	0.612991	0.88131
PDIA3	P30101	IFNA6.5714.88	-0.0643771	0.599213	0.864822
CD14	P08571	IFNA6.5714.88	-0.0649982	0.595687	0.864822
PPIA	P62937	IFNA6.5714.88	-0.0651809	0.594651	0.864822
ALB	P02769	IFNA6.5714.88	-0.0674826	0.581674	0.857073
TGFBI	Q15582	IFNA6.5714.88	-0.068798	0.574317	0.853092
CETP	P11597	IFNA6.5714.88	-0.0691268	0.572485	0.853092
ATP5F1B	P06576	IFNA6.5714.88	-0.0696018	0.569843	0.852669
C4A	P0C0L4	IFNA6.5714.88	-0.0716478	0.558527	0.845057
CAVIN2	O95810	IFNA6.5714.88	-0.0737304	0.54712	0.838353
IGHV3-35	A0A0C4DH35	IFNA6.5714.88	-0.0751553	0.53938	0.837892
IGHV7-4-1	A0A0J9YVY3	IFNA6.5714.88	-0.0781878	0.52309	0.831482
SLC2A14	Q8TDB8-2	IFNA6.5714.88	-0.0787358	0.520172	0.830235
ACTR3	P61158	IFNA6.5714.88	-0.0791377	0.518038	0.830084
IGHV4-4	A0A075B6R2	IFNA6.5714.88	-0.0793204	0.517069	0.830084
CLU	P10909-2	IFNA6.5714.88	-0.079905	0.513976	0.830084
IGHV1-45	A0A0A0MS14	IFNA6.5714.88	-0.0805627	0.510507	0.827794
MYH9	P35579	IFNA6.5714.88	-0.0805627	0.510507	0.827794
C2	P06681	IFNA6.5714.88	-0.0847643	0.48863	0.801904
WDR1	O75083	IFNA6.5714.88	-0.0848374	0.488254	0.801904
CPN2	P22792	IFNA6.5714.88	-0.0852028	0.486376	0.801904
IGHV1-8	P0DP01	IFNA6.5714.88	-0.0865912	0.479274	0.80162
APOE	P02649	IFNA6.5714.88	-0.0885641	0.469279	0.789242
C4BPA	P04003	IFNA6.5714.88	-0.0897698	0.463227	0.785555
MBL2	P11226	IFNA6.5714.88	-0.0920351	0.451971	0.775687
CPB2	Q96IY4	IFNA6.5714.88	-0.0936061	0.444255	0.766151
SERPINF2	P08697	IFNA6.5714.88	-0.0978078	0.423983	0.743798
IGLV5-37	A0A075B6J1	IFNA6.5714.88	-0.0986847	0.41982	0.739684
BCHE	P06276	IFNA6.5714.88	-0.100913	0.409346	0.724365
INHBC	P55103	IFNA6.5714.88	-0.103507	0.397348	0.711995
PZP	P20742	IFNA6.5714.88	-0.103654	0.396678	0.711995
RAB10	P61026	IFNA6.5714.88	-0.105407	0.388694	0.70941
CP	P00450	IFNA6.5714.88	-0.106832	0.382277	0.700842
RNASE4	P34096	IFNA6.5714.88	-0.108878	0.373176	0.693528
ORM1	P02763	IFNA6.5714.88	-0.109207	0.371725	0.693528
IGKV3-7	A0A075B6H7	IFNA6.5714.88	-0.110559	0.365799	0.686083
LCN2	P80188	IFNA6.5714.88	-0.112897	0.355684	0.673318
HABP2	Q14520-2	IFNA6.5714.88	-0.115857	0.343132	0.655656
CAMP	P49913	IFNA6.5714.88	-0.116039	0.342367	0.655656
ZYX	Q15942-2	IFNA6.5714.88	-0.116368	0.340991	0.655656
AGT	P01019	IFNA6.5714.88	-0.12236	0.316536	0.623658
PROS1	P07225	IFNA6.5714.88	-0.123091	0.313632	0.623658
VWF	P04275	IFNA6.5714.88	-0.123749	0.311034	0.623658
SERPINA10	Q9UK55	IFNA6.5714.88	-0.124845	0.306734	0.621677
ITIH4	Q14624	IFNA6.5714.88	-0.125429	0.304457	0.621677
C5	P01031	IFNA6.5714.88	-0.128243	0.293651	0.609776
FGA	P02671	IFNA6.5714.88	-0.128937	0.291024	0.607419
KRT9	P35527	IFNA6.5714.88	-0.129266	0.289785	0.607419
MINPP1	Q9UNW1	IFNA6.5714.88	-0.130983	0.283371	0.59786
IGKV1-12	A0A0C4DH73	IFNA6.5714.88	-0.131056	0.2831	0.59786
ITIH3	Q06033-2	IFNA6.5714.88	-0.131458	0.281613	0.59786
ERN1	O75460	IFNA6.5714.88	-0.132115	0.279192	0.59786
MASP2	O00187	IFNA6.5714.88	-0.133285	0.274922	0.595176
LYZ	P61626	IFNA6.5714.88	-0.133796	0.273067	0.594322
IGLV2-14	P01704	IFNA6.5714.88	-0.135075	0.268467	0.593838
C1S	P09871	IFNA6.5714.88	-0.138509	0.256373	0.577624
F10	P00742	IFNA6.5714.88	-0.139423	0.253219	0.575755
SERPINA1	P01009	IFNA6.5714.88	-0.140957	0.247981	0.567013
HSPA5	P11021	IFNA6.5714.88	-0.143076	0.24087	0.553865
FCGBP	Q9Y6R7	IFNA6.5714.88	-0.145488	0.232951	0.541776
AZGP1	P25311	IFNA6.5714.88	-0.146292	0.230351	0.53881
MFAP4	P55083-2	IFNA6.5714.88	-0.149836	0.219131	0.521558
SERPINA7	P05543	IFNA6.5714.88	-0.150347	0.217544	0.520827
FETUB	Q9UGM5	IFNA6.5714.88	-0.150749	0.216303	0.520827
LTF	P02788	IFNA6.5714.88	-0.151334	0.214506	0.519667
CFB	P00751	IFNA6.5714.88	-0.151699	0.213389	0.519667
C1R	P00736	IFNA6.5714.88	-0.157508	0.196169	0.480968
GC	P02774-3	IFNA6.5714.88	-0.157947	0.194911	0.48078
CTSD	P07339	IFNA6.5714.88	-0.158458	0.19345	0.480087
C1QB	P02746	IFNA6.5714.88	-0.159481	0.190553	0.478736
APOL1	O14791-2	IFNA6.5714.88	-0.160029	0.189014	0.477818
CFH	P08603	IFNA6.5714.88	-0.160979	0.186368	0.474073
F11	P03951	IFNA6.5714.88	-0.162989	0.180858	0.46588
CNN2	Q99439	IFNA6.5714.88	-0.163025	0.180759	0.46588
C8B	P07358	IFNA6.5714.88	-0.163829	0.178589	0.46588
F7	P08709-2	IFNA6.5714.88	-0.167081	0.170005	0.45521
	P00761	IFNA6.5714.88	-0.167702	0.1684	0.453899
TPI1	P60174-1	IFNA6.5714.88	-0.169236	0.164483	0.449292
SERPIND1	P05546	IFNA6.5714.88	-0.170588	0.161088	0.444748
PLG	P00747	IFNA6.5714.88	-0.171246	0.159456	0.444748
SERPINC1	P01008	IFNA6.5714.88	-0.171538	0.158734	0.444748
FGB	P02675	IFNA6.5714.88	-0.172671	0.15596	0.444748
FOXN4	Q96NZ1-2	IFNA6.5714.88	-0.175411	0.149399	0.434323
IGFBP2	P18065	IFNA6.5714.88	-0.181001	0.136655	0.405975
THBS4	P35443	IFNA6.5714.88	-0.181038	0.136574	0.405975
LCAT	P04180	IFNA6.5714.88	-0.184764	0.128549	0.390444
HP	P00738	IFNA6.5714.88	-0.186043	0.12588	0.390444
AMBP	P02760	IFNA6.5714.88	-0.186628	0.124673	0.390324
SELENOP	P49908	IFNA6.5714.88	-0.186957	0.123999	0.390324
SH3BGRL3	Q9H299	IFNA6.5714.88	-0.189551	0.118774	0.380638
SPARCL1	Q14515-2	IFNA6.5714.88	-0.190464	0.116975	0.377848
IGHV3-38	A0A0C4DH36	IFNA6.5714.88	-0.192072	0.11386	0.376756
IGHG3	P01860	IFNA6.5714.88	-0.192327	0.11337	0.376756
A1BG	P04217	IFNA6.5714.88	-0.193387	0.111359	0.374571
IGKC	P01834	IFNA6.5714.88	-0.193825	0.110535	0.374571
FBLN1	P23142	IFNA6.5714.88	-0.194812	0.108697	0.371763
C1RL	Q9NZP8	IFNA6.5714.88	-0.19631	0.105953	0.365447
ANG	P03950	IFNA6.5714.88	-0.198319	0.102356	0.359128
S100A12	P80511	IFNA6.5714.88	-0.200073	0.0992948	0.35231
GREB1L	Q9C091-4	IFNA6.5714.88	-0.202009	0.0959984	0.351994
C4B	P0C0L5	IFNA6.5714.88	-0.202265	0.0955695	0.351994
HSPG2	P98160	IFNA6.5714.88	-0.204604	0.0917173	0.342468
PON1	P27169	IFNA6.5714.88	-0.206357	0.0889091	0.335056
ICAM1	P05362	IFNA6.5714.88	-0.207453	0.0871886	0.331643
ANXA6	P08133	IFNA6.5714.88	-0.207453	0.0871886	0.331643
ANGPTL6	Q8NI99	IFNA6.5714.88	-0.209463	0.0841027	0.328148
DBH	P09172	IFNA6.5714.88	-0.209499	0.0840474	0.328148
F2	P00734	IFNA6.5714.88	-0.210267	0.0828928	0.328148
BTD	P43251-2	IFNA6.5714.88	-0.210596	0.0824019	0.328148
COMP	P49747	IFNA6.5714.88	-0.212459	0.0796631	0.328148
APOA2	P02652	IFNA6.5714.88	-0.212934	0.0789766	0.328148
KLKB1	P03952	IFNA6.5714.88	-0.213665	0.0779298	0.328148
KRT2	P35908	IFNA6.5714.88	-0.220132	0.0691392	0.310074
PROC	P04070-2	IFNA6.5714.88	-0.221045	0.0679644	0.310074
CLIC1	O00299	IFNA6.5714.88	-0.221849	0.0669439	0.309616
ADIPOQ	Q15848	IFNA6.5714.88	-0.221922	0.0668518	0.309616
SAA4	P35542	IFNA6.5714.88	-0.222068	0.0666678	0.309616
CFHR1	Q03591	IFNA6.5714.88	-0.22331	0.0651201	0.309616
QSOX1	O00391	IFNA6.5714.88	-0.224077	0.0641788	0.309616
ITIH2	P19823	IFNA6.5714.88	-0.2251	0.0629408	0.308638
SERPINA4	P29622	IFNA6.5714.88	-0.226014	0.0618518	0.306996
APOB	P04114	IFNA6.5714.88	-0.226197	0.0616359	0.306996
AACS	Q86V21-2	IFNA6.5714.88	-0.226489	0.0612916	0.306996
PI16	Q6UXB8-2	IFNA6.5714.88	-0.227256	0.0603953	0.306996
LUM	P51884	IFNA6.5714.88	-0.227768	0.0598037	0.306996
PIGR	P01833	IFNA6.5714.88	-0.228243	0.0592586	0.306996
C1QC	P02747	IFNA6.5714.88	-0.228827	0.0585932	0.306996
KRT1	P04264	IFNA6.5714.88	-0.230216	0.0570372	0.306996
ITIH1	P19827	IFNA6.5714.88	-0.230325	0.0569158	0.306996
VNN1	O95497	IFNA6.5714.88	-0.232225	0.0548447	0.306996
C3	P01024	IFNA6.5714.88	-0.235623	0.0512941	0.302561
APOM	O95445	IFNA6.5714.88	-0.237377	0.0495364	0.302561
ATP2A3	Q93084-2	IFNA6.5714.88	-0.239678	0.0473047	0.300828
PARN	O95453-2	IFNA6.5714.88	-0.245451	0.0420692	0.276164
PCYOX1	Q9UHG3	IFNA6.5714.88	-0.24578	0.041786	0.276164
B2M	P61769	IFNA6.5714.88	-0.246255	0.0413797	0.276164
CHN2	P52757-9	IFNA6.5714.88	-0.246365	0.0412864	0.276164
TMEM241	Q24JQ0	IFNA6.5714.88	-0.247461	0.0403631	0.276164
FBLN1	P23142-4	IFNA6.5714.88	-0.247643	0.0402109	0.276164
SERPINA6	P08185	IFNA6.5714.88	-0.248045	0.0398777	0.276164
TF	P02787	IFNA6.5714.88	-0.250237	0.0381004	0.276164
KRT10	P13645	IFNA6.5714.88	-0.252028	0.0366982	0.276164
RNASE1	P07998	IFNA6.5714.88	-0.253051	0.0359164	0.276164
PGLYRP2	Q96PD5-2	IFNA6.5714.88	-0.258495	0.031986	0.263242
GSN	P06396	IFNA6.5714.88	-0.260906	0.0303639	0.257461
ECM1	Q16610	IFNA6.5714.88	-0.262623	0.0292513	0.253304
GP1BA	P07359	IFNA6.5714.88	-0.262952	0.0290423	0.253304
IGKV2D-24	A0A075B6R9	IFNA6.5714.88	-0.26361	0.0286279	0.253304
FN1	P02751-10	IFNA6.5714.88	-0.266131	0.0270851	0.250538
APOC2	P02655	IFNA6.5714.88	-0.266277	0.0269979	0.250538
ALB	P02768	IFNA6.5714.88	-0.266533	0.0268458	0.250538
GPLD1	P80108	IFNA6.5714.88	-0.26741	0.0263298	0.250538
CFI	P05156	IFNA6.5714.88	-0.270844	0.0243887	0.250538
KNG1	P01042	IFNA6.5714.88	-0.27479	0.0223095	0.238946
IGFBP4	P22692	IFNA6.5714.88	-0.282572	0.0186476	0.205124
F13A1	P00488	IFNA6.5714.88	-0.282755	0.0185682	0.205124
KNG1	P01042-2	IFNA6.5714.88	-0.283924	0.018067	0.205124
SERPINF1	P36955	IFNA6.5714.88	-0.285459	0.0174267	0.205124
FN1	P02751-1	IFNA6.5714.88	-0.288162	0.016346	0.205124
HPX	P02790	IFNA6.5714.88	-0.296127	0.01349	0.183015
VASN	Q6EMK4	IFNA6.5714.88	-0.2981	0.0128532	0.180388
TTR	P02766	IFNA6.5714.88	-0.303581	0.0112186	0.163071
ATRN	O75882-2	IFNA6.5714.88	-0.308075	0.0100161	0.150983
SHBG	P04278	IFNA6.5714.88	-0.30855	0.00989579	0.150983
HGFAC	Q04756	IFNA6.5714.88	-0.309828	0.00957816	0.150983
C1QA	P02745	IFNA6.5714.88	-0.312459	0.00895258	0.150983
A2M	P01023	IFNA6.5714.88	-0.31308	0.00881019	0.150983
HRG	P04196	IFNA6.5714.88	-0.31392	0.00862069	0.150983
MMP2	P08253-2	IFNA6.5714.88	-0.314359	0.00852324	0.150983
BST1	Q10588-2	IFNA6.5714.88	-0.326233	0.00622538	0.133354
APOA1	P02647	IFNA6.5714.88	-0.337011	0.00463118	0.110876
RBP4	P02753	IFNA6.5714.88	-0.339277	0.00434629	0.110559
APOC3	P02656	IFNA6.5714.88	-0.339569	0.00431069	0.110559
CFD	P00746	IFNA6.5714.88	-0.342126	0.00401	0.110559
F12	P00748	IFNA6.5714.88	-0.358056	0.0025216	0.0789455
APOH	P02749	IFNA6.5714.88	-0.363573	0.00213546	0.0724278
IGHG2	P01859	IFNA6.5714.88	-0.366642	0.00194441	0.0719433
CST3	P01034	IFNA6.5714.88	-0.367629	0.00188635	0.0719433
AHSG	P02765	IFNA6.5714.88	-0.371502	0.00167313	0.0719433
CFP	P27918	IFNA6.5714.88	-0.377274	0.0013954	0.0709908
APOA4	P06727	IFNA6.5714.88	-0.384837	0.00109455	0.06364
AFM	P43652	IFNA6.5714.88	-0.41582	0.000380408	0.0309652
APOC1	P02654	IFNA6.5714.88	-0.424187	0.000280892	0.0285807
F13B	P05160	IFNA6.5714.88	-0.456741	7.98625e-05	0.0108347
EFEMP1	Q12805-2	IFNA6.5714.88	-0.494081	1.59959e-05	0.00325516
PLTP	P55058	IFNA6.5714.88	-0.497662	1.35729e-05	0.00325516

## Sheet: IFNA7_17_21
Spearman correlations between indicated IFN ligand and MS proteomics
Protein	Swissprot ID	IFN ligand	rho	p-value	FDR q-value (BH)
CD14	P08571	IFNA7_17_21	0.619583	1.37815e-08	4.92489e-06
B2M	P61769	IFNA7_17_21	0.61129	2.42009e-08	4.92489e-06
FETUB	Q9UGM5	IFNA7_17_21	0.493825	1.61835e-05	0.00164667
C9	P02748	IFNA7_17_21	0.442601	0.000140073	0.011402
TMEM241	Q24JQ0	IFNA7_17_21	0.431677	0.000212668	0.013509
LGALS3BP	Q08380	IFNA7_17_21	0.427548	0.000248117	0.013509
SERPINA7	P05543	IFNA7_17_21	0.411253	0.00044742	0.01821
C2	P06681	IFNA7_17_21	0.405517	0.000546786	0.0202311
HABP2	Q14520-2	IFNA7_17_21	0.398283	0.000700608	0.0237623
GGH	Q92820	IFNA7_17_21	0.379722	0.00129073	0.0326789
MBL2	P11226	IFNA7_17_21	0.377969	0.00136496	0.0326789
LILRA3	Q8N6C8-3	IFNA7_17_21	0.376069	0.00144971	0.0327796
SERPINA6	P08185	IFNA7_17_21	0.369309	0.00179099	0.0383649
A1BG	P04217	IFNA7_17_21	0.36646	0.00195534	0.0387666
CFB	P00751	IFNA7_17_21	0.364194	0.00209549	0.0387666
KNG1	P01042	IFNA7_17_21	0.352832	0.00294363	0.0520894
IGFBP4	P22692	IFNA7_17_21	0.336975	0.00463591	0.069882
PI16	Q6UXB8-2	IFNA7_17_21	0.332517	0.00524569	0.0736205
LCP1	P13796	IFNA7_17_21	0.330106	0.00560423	0.0760308
IGHG2	P01859	IFNA7_17_21	0.328389	0.00587256	0.0771011
GC	P02774-3	IFNA7_17_21	0.324114	0.00659027	0.0788894
AHSG	P02765	IFNA7_17_21	0.32057	0.00724261	0.0842212
KNG1	P01042-2	IFNA7_17_21	0.319035	0.0075422	0.0852688
ALB	P02768	IFNA7_17_21	0.316807	0.00799665	0.0879631
DBH	P09172	IFNA7_17_21	0.311911	0.00907989	0.0947568
CP	P00450	IFNA7_17_21	0.310194	0.00948906	0.0965512
CNDP1	Q96KN2	IFNA7_17_21	0.308221	0.00997893	0.0983297
F10	P00742	IFNA7_17_21	0.303727	0.0111777	0.102867
SERPING1	P05155-2	IFNA7_17_21	0.303325	0.0112907	0.102867
LBP	P18428	IFNA7_17_21	0.298137	0.0128416	0.111203
ERN1	O75460	IFNA7_17_21	0.28966	0.0157723	0.131007
VASN	Q6EMK4	IFNA7_17_21	0.288162	0.016346	0.133056
FGL1	Q08830	IFNA7_17_21	0.285824	0.0172772	0.137879
SPARCL1	Q14515-2	IFNA7_17_21	0.28491	0.0176531	0.13817
PARN	O95453-2	IFNA7_17_21	0.282791	0.0185524	0.139002
FCN3	O75636-2	IFNA7_17_21	0.281513	0.0191137	0.139002
SERPINA10	Q9UK55	IFNA7_17_21	0.281366	0.0191788	0.139002
ORM1	P02763	IFNA7_17_21	0.280015	0.0197897	0.139002
PON1	P27169	IFNA7_17_21	0.278955	0.0202801	0.139002
ENPP2	Q13822-2	IFNA7_17_21	0.278078	0.0206938	0.139002
HSPG2	P98160	IFNA7_17_21	0.278042	0.0207111	0.139002
GSN	P06396	IFNA7_17_21	0.278005	0.0207285	0.139002
HP	P00738	IFNA7_17_21	0.277786	0.0208332	0.139002
OAF	Q86UD1	IFNA7_17_21	0.274096	0.022664	0.148778
CPN2	P22792	IFNA7_17_21	0.271538	0.0240115	0.153326
DEFA1	P59665	IFNA7_17_21	0.266679	0.0267592	0.160162
C1R	P00736	IFNA7_17_21	0.265985	0.0271726	0.160279
KRT2	P35908	IFNA7_17_21	0.265217	0.0276358	0.160682
RNASE1	P07998	IFNA7_17_21	0.261235	0.0301481	0.170421
HPX	P02790	IFNA7_17_21	0.259847	0.0310679	0.173214
ANGPTL6	Q8NI99	IFNA7_17_21	0.254403	0.0349047	0.190445
ATRN	O75882-2	IFNA7_17_21	0.254147	0.0350942	0.190445
LRG1	P02750	IFNA7_17_21	0.251553	0.0370659	0.196521
MFAP4	P55083-2	IFNA7_17_21	0.251407	0.0371797	0.196521
TFRC	P02786	IFNA7_17_21	0.249288	0.0388623	0.202782
ITIH4	Q14624	IFNA7_17_21	0.244063	0.0432824	0.213192
SERPINF2	P08697	IFNA7_17_21	0.24388	0.0434442	0.213192
VTN	P04004	IFNA7_17_21	0.242528	0.0446568	0.216373
IGHG1	P01857	IFNA7_17_21	0.24125	0.0458294	0.216543
C8A	P07357	IFNA7_17_21	0.240519	0.0465108	0.216543
ANXA6	P08133	IFNA7_17_21	0.24019	0.0468201	0.216543
C1S	P09871	IFNA7_17_21	0.237779	0.0491406	0.222685
CRP	P02741	IFNA7_17_21	0.237559	0.0493562	0.222685
ICAM1	P05362	IFNA7_17_21	0.237121	0.0497896	0.222685
HLA-A	P04439-2	IFNA7_17_21	0.23449	0.0524561	0.229897
INHBC	P55103	IFNA7_17_21	0.234417	0.0525318	0.229897
KRT9	P35527	IFNA7_17_21	0.233833	0.0531407	0.230088
BCHE	P06276	IFNA7_17_21	0.232956	0.0540647	0.231625
IGHV3-38	A0A0C4DH36	IFNA7_17_21	0.230873	0.056312	0.238739
TF	P02787	IFNA7_17_21	0.228645	0.0588005	0.24672
RTN4R	Q9BZR6	IFNA7_17_21	0.227804	0.0597617	0.24683
SERPINA3	P01011	IFNA7_17_21	0.226964	0.0607355	0.24683
TYMP	P19971-2	IFNA7_17_21	0.226525	0.0612487	0.24683
C4B	P0C0L5	IFNA7_17_21	0.225539	0.0624162	0.24683
IGLV3-22	A0A075B6J6	IFNA7_17_21	0.224918	0.0631605	0.24683
ADIPOQ	Q15848	IFNA7_17_21	0.224552	0.0636016	0.24683
IGHV1-45	A0A0A0MS14	IFNA7_17_21	0.224443	0.0637344	0.24683
SERPINF1	P36955	IFNA7_17_21	0.224187	0.0640452	0.24683
C8B	P07358	IFNA7_17_21	0.223968	0.0643126	0.24683
KRT1	P04264	IFNA7_17_21	0.223164	0.0653007	0.24683
APOL1	O14791-2	IFNA7_17_21	0.221922	0.0668518	0.24683
SELL	P14151-2	IFNA7_17_21	0.221483	0.0674062	0.24683
IGLC2	P0DOY2	IFNA7_17_21	0.219145	0.0704262	0.24683
IGKC	P01834	IFNA7_17_21	0.219109	0.0704742	0.24683
FCGR3B	O75015	IFNA7_17_21	0.218743	0.070956	0.24683
C8G	P07360	IFNA7_17_21	0.217428	0.0727122	0.247955
SERPINC1	P01008	IFNA7_17_21	0.217282	0.0729095	0.247955
CDH13	P55290-4	IFNA7_17_21	0.217136	0.0731072	0.247955
MAN1A1	P33908	IFNA7_17_21	0.216113	0.0745031	0.250601
GREB1L	Q9C091-4	IFNA7_17_21	0.213409	0.0782949	0.261197
MICU2	Q8IYU8	IFNA7_17_21	0.212605	0.0794514	0.2629
CFI	P05156	IFNA7_17_21	0.212057	0.0802476	0.263393
A2M	P01023	IFNA7_17_21	0.21129	0.0813729	0.26495
HBG1	P69891	IFNA7_17_21	0.210559	0.0824563	0.266347
IGFBP3	P17936-2	IFNA7_17_21	0.209938	0.0833861	0.266367
C7	P10643	IFNA7_17_21	0.209682	0.0837714	0.266367
HGFAC	Q04756	IFNA7_17_21	0.205225	0.0907149	0.275886
LGALS1	P09382	IFNA7_17_21	0.204019	0.0926688	0.27649
F12	P00748	IFNA7_17_21	0.203507	0.0935076	0.27649
ECM1	Q16610	IFNA7_17_21	0.203361	0.0937483	0.27649
LTF	P02788	IFNA7_17_21	0.202046	0.095937	0.278903
PGLYRP2	Q96PD5-2	IFNA7_17_21	0.200877	0.0979159	0.282637
LYZ	P61626	IFNA7_17_21	0.200329	0.0988544	0.283336
APOF	Q13790	IFNA7_17_21	0.195725	0.107017	0.302473
SHBG	P04278	IFNA7_17_21	0.193058	0.11198	0.31004
LCAT	P04180	IFNA7_17_21	0.192327	0.11337	0.311768
IGLV5-37	A0A075B6J1	IFNA7_17_21	0.189404	0.119064	0.324242
APCS	P02743	IFNA7_17_21	0.189185	0.1195	0.324242
CHN2	P52757-9	IFNA7_17_21	0.184618	0.128857	0.334043
PKM	P14618	IFNA7_17_21	0.182024	0.134414	0.346244
C4BPB	P20851-2	IFNA7_17_21	0.181293	0.136012	0.348156
IGHG4	P01861	IFNA7_17_21	0.179467	0.140069	0.356299
F7	P08709-2	IFNA7_17_21	0.177421	0.144719	0.365843
SERPIND1	P05546	IFNA7_17_21	0.173803	0.153223	0.384948
KLKB1	P03952	IFNA7_17_21	0.171465	0.158914	0.394378
CTSD	P07339	IFNA7_17_21	0.171027	0.159998	0.394663
F11	P03951	IFNA7_17_21	0.170625	0.160997	0.394734
CFD	P00746	IFNA7_17_21	0.166642	0.171144	0.417099
CPN1	P15169	IFNA7_17_21	0.164633	0.176438	0.427442
CST3	P01034	IFNA7_17_21	0.163683	0.178982	0.431039
C1RL	Q9NZP8	IFNA7_17_21	0.163171	0.180363	0.431809
APOA2	P02652	IFNA7_17_21	0.161271	0.185559	0.441651
IGLV2-18	A0A075B6J9	IFNA7_17_21	0.158568	0.193138	0.451766
GPX3	P22352	IFNA7_17_21	0.158568	0.193138	0.451766
AACS	Q86V21-2	IFNA7_17_21	0.157837	0.195225	0.454037
ITIH3	Q06033-2	IFNA7_17_21	0.150932	0.21574	0.49634
F2	P00734	IFNA7_17_21	0.150895	0.215853	0.49634
EFEMP1	Q12805-2	IFNA7_17_21	0.150274	0.217771	0.496958
AGT	P01019	IFNA7_17_21	0.145853	0.231767	0.520409
IGHV3-72	A0A0B4J1Y9	IFNA7_17_21	0.145561	0.232713	0.520409
KRT10	P13645	IFNA7_17_21	0.144099	0.237488	0.528184
PCYOX1	Q9UHG3	IFNA7_17_21	0.143113	0.240749	0.529647
C1QA	P02745	IFNA7_17_21	0.139277	0.253722	0.549281
IGKV4-1	P06312	IFNA7_17_21	0.138875	0.255108	0.54936
PLG	P00747	IFNA7_17_21	0.133942	0.272539	0.577725
CLEC3B	P05452	IFNA7_17_21	0.131531	0.281344	0.592003
SAA1	P0DJI8	IFNA7_17_21	0.1308	0.284049	0.592003
CLU	P10909-2	IFNA7_17_21	0.130033	0.286907	0.592003
COMP	P49747	IFNA7_17_21	0.129887	0.287454	0.592003
SH3BGRL3	Q9H299	IFNA7_17_21	0.129887	0.287454	0.592003
F5	P12259	IFNA7_17_21	0.129741	0.288001	0.592003
SAA4	P35542	IFNA7_17_21	0.128681	0.29199	0.5942
PROZ	P22891-2	IFNA7_17_21	0.126708	0.299514	0.605441
FBLN1	P23142-4	IFNA7_17_21	0.125795	0.303039	0.605441
ITIH1	P19827	IFNA7_17_21	0.124224	0.309166	0.612845
F9	P00740	IFNA7_17_21	0.123749	0.311034	0.612845
CFHR1	Q03591	IFNA7_17_21	0.123201	0.313198	0.612845
PDIA3	P30101	IFNA7_17_21	0.122031	0.317848	0.618967
APOA1	P02647	IFNA7_17_21	0.121081	0.321658	0.62045
C1QB	P02746	IFNA7_17_21	0.118524	0.33206	0.627602
SERPINA1	P01009	IFNA7_17_21	0.117903	0.334618	0.627602
CFP	P27918	IFNA7_17_21	0.116953	0.338555	0.629186
FGA	P02671	IFNA7_17_21	0.116186	0.341755	0.629386
PIKFYVE	Q9Y2I7	IFNA7_17_21	0.111838	0.360246	0.657489
IGLV2-14	P01704	IFNA7_17_21	0.110669	0.365321	0.662956
TGFBI	Q15582	IFNA7_17_21	0.109792	0.369155	0.662956
C3	P01024	IFNA7_17_21	0.107563	0.379012	0.670081
	P00761	IFNA7_17_21	0.104056	0.39484	0.679798
IGFALS	P35858-2	IFNA7_17_21	0.103982	0.395174	0.679798
IGFBP2	P18065	IFNA7_17_21	0.103654	0.396678	0.679798
APOM	O95445	IFNA7_17_21	0.103288	0.398354	0.679798
SELENOP	P49908	IFNA7_17_21	0.101571	0.406285	0.683582
C6	P13671	IFNA7_17_21	0.101535	0.406454	0.683582
SAA2	P0DJI9	IFNA7_17_21	0.0958714	0.433259	0.707068
ANK1	P16157-10	IFNA7_17_21	0.0935331	0.444612	0.707791
CFH	P08603	IFNA7_17_21	0.0932042	0.446222	0.707791
FTL	P02792	IFNA7_17_21	0.0915236	0.4545	0.708741
TPM4	P67936	IFNA7_17_21	0.0880161	0.472044	0.728776
LCN2	P80188	IFNA7_17_21	0.0871757	0.476301	0.728776
FOXN4	Q96NZ1-2	IFNA7_17_21	0.0861527	0.481511	0.731817
F13A1	P00488	IFNA7_17_21	0.0852758	0.486	0.735324
THBS4	P35443	IFNA7_17_21	0.0813299	0.506475	0.760647
AMBP	P02760	IFNA7_17_21	0.0795762	0.515715	0.768849
VNN1	O95497	IFNA7_17_21	0.0778955	0.524649	0.779314
ITIH2	P19823	IFNA7_17_21	0.0769821	0.529537	0.779567
IGHA1	P01876	IFNA7_17_21	0.0738765	0.546323	0.79412
BST1	Q10588-2	IFNA7_17_21	0.0724151	0.554311	0.802863
IGKV2-28	A0A075B6P5	IFNA7_17_21	0.0707709	0.563363	0.805388
FBLN1	P23142	IFNA7_17_21	0.0707709	0.563363	0.805388
C4A	P0C0L4	IFNA7_17_21	0.0706613	0.563969	0.805388
IGLL5	B9A064	IFNA7_17_21	0.0693095	0.571468	0.808887
FGB	P02675	IFNA7_17_21	0.0684326	0.576357	0.808887
S100A9	P06702	IFNA7_17_21	0.065327	0.593824	0.824867
ALB	P02769	IFNA7_17_21	0.0628425	0.607965	0.83624
ORM2	P19652	IFNA7_17_21	0.062806	0.608174	0.83624
IGKV3-7	A0A075B6H7	IFNA7_17_21	0.061783	0.61404	0.840727
GPLD1	P80108	IFNA7_17_21	0.0601023	0.62373	0.840727
QSOX1	O00391	IFNA7_17_21	0.0599196	0.624787	0.840727
CAVIN2	O95810	IFNA7_17_21	0.0594446	0.62754	0.840727
BTD	P43251-2	IFNA7_17_21	0.0593716	0.627963	0.840727
MST1	P26927	IFNA7_17_21	0.0574351	0.639239	0.848428
IGKV2D-24	A0A075B6R9	IFNA7_17_21	0.0561929	0.646515	0.848428
IGHV3-64D	A0A0J9YX35	IFNA7_17_21	0.0548776	0.654256	0.848428
ATP2A3	Q93084-2	IFNA7_17_21	0.0542565	0.657924	0.848428
CORO1C	Q9ULV4-2	IFNA7_17_21	0.0534161	0.6629	0.848428
IGHV6-1	A0A0B4J1U7	IFNA7_17_21	0.0499817	0.683384	0.866471
TIMP1	P01033	IFNA7_17_21	0.0483376	0.693273	0.87628
IGLL1	P15814	IFNA7_17_21	0.0441359	0.718774	0.89462
MINPP1	Q9UNW1	IFNA7_17_21	0.042236	0.730408	0.900836
APMAP	Q9HDC9	IFNA7_17_21	0.0404457	0.741426	0.911663
IGHD	P01880-2	IFNA7_17_21	0.0352576	0.773645	0.939921
CAP1	Q01518	IFNA7_17_21	0.0343807	0.77913	0.940967
IGHG3	P01860	IFNA7_17_21	0.0327	0.789673	0.941907
APOC2	P02655	IFNA7_17_21	0.0321155	0.793348	0.941907
IGHV2-70D	A0A0C4DH43	IFNA7_17_21	0.0308367	0.801405	0.944831
TNXB	P22105-1	IFNA7_17_21	0.0298867	0.807404	0.944831
S100A8	P05109	IFNA7_17_21	0.0298137	0.807865	0.944831
CNN2	Q99439	IFNA7_17_21	0.029156	0.812025	0.946116
GPI	P06744-2	IFNA7_17_21	0.0283157	0.817348	0.946116
IGKV1-12	A0A0C4DH73	IFNA7_17_21	0.027658	0.82152	0.946116
F13B	P05160	IFNA7_17_21	0.0274388	0.822911	0.946116
CALR	P27797	IFNA7_17_21	0.0260504	0.831737	0.948227
CFHR2	P36980-2	IFNA7_17_21	0.0254293	0.835693	0.950075
FCGBP	Q9Y6R7	IFNA7_17_21	0.0243697	0.842449	0.952164
IGHV3-30-3	P0DP02	IFNA7_17_21	0.0240409	0.844548	0.952164
IGKV1D-8	A0A087WSZ0	IFNA7_17_21	0.0219218	0.858102	0.953186
LUM	P51884	IFNA7_17_21	0.0216661	0.85974	0.953186
HRG	P04196	IFNA7_17_21	0.0213007	0.862082	0.953186
ACTN1	P12814	IFNA7_17_21	0.021118	0.863254	0.953186
S100A12	P80511	IFNA7_17_21	0.0191816	0.875688	0.958592
IGKV1-17	P01599	IFNA7_17_21	0.0191085	0.876158	0.958592
ACTB	P60709	IFNA7_17_21	0.0191085	0.876158	0.958592
ACTC1	P68032	IFNA7_17_21	0.0175009	0.886505	0.964726
MYL6	P60660-2	IFNA7_17_21	0.0152357	0.901116	0.974315
APOE	P02649	IFNA7_17_21	0.0149799	0.902768	0.974315
IGLV8-61	A0A075B6I0	IFNA7_17_21	0.0128973	0.916233	0.983923
IGHV3-49	A0A0A0MS15	IFNA7_17_21	0.00979174	0.936355	0.984889
C1QC	P02747	IFNA7_17_21	0.00917062	0.940384	0.984889
IGKV2-29	A2NJV5	IFNA7_17_21	0.00811107	0.947262	0.984889
CAT	P04040	IFNA7_17_21	0.00752649	0.951058	0.984889
APOB	P04114	IFNA7_17_21	0.00621118	0.959603	0.988455
FCN2	Q15485	IFNA7_17_21	0.00474973	0.969103	0.992454
IGKV2-30	P06310	IFNA7_17_21	0.00372671	0.975755	0.992454
KRT86	O43790	IFNA7_17_21	0.00332481	0.978369	0.992454
IGLV1-47	P01700	IFNA7_17_21	0.00314213	0.979557	0.992454
CD5L	O43866	IFNA7_17_21	0.00274023	0.982172	0.992454
TUBA4A	P68366	IFNA7_17_21	0.00248447	0.983836	0.992454
NEB	P20929-2	IFNA7_17_21	0.00153453	0.990016	0.992454
ITGA2B	P08514-2	IFNA7_17_21	-0.000182682	0.998811	0.998811
MASP2	O00187	IFNA7_17_21	-0.00175374	0.988589	0.992454
PROC	P04070-2	IFNA7_17_21	-0.00208257	0.98645	0.992454
CPB2	Q96IY4	IFNA7_17_21	-0.00409207	0.973379	0.992454
IGHV2-5	P01817	IFNA7_17_21	-0.00588235	0.96174	0.988455
PROS1	P07225	IFNA7_17_21	-0.00716113	0.953431	0.984889
HPR	P00739	IFNA7_17_21	-0.00785532	0.948922	0.984889
ACTG1	P63261	IFNA7_17_21	-0.00847643	0.94489	0.984889
ABCC2	Q92887	IFNA7_17_21	-0.00858604	0.944178	0.984889
PRSS1	P07477	IFNA7_17_21	-0.00865912	0.943704	0.984889
PRDX2	P32119	IFNA7_17_21	-0.00887833	0.942281	0.984889
IGHM	P01871	IFNA7_17_21	-0.00917062	0.940384	0.984889
CAMP	P49913	IFNA7_17_21	-0.00949945	0.938251	0.984889
IGKV6D-41	A0A0C4DH26	IFNA7_17_21	-0.00975521	0.936592	0.984889
IGHV3-73	A0A0B4J1V6	IFNA7_17_21	-0.010084	0.934459	0.984889
WDR1	O75083	IFNA7_17_21	-0.0124589	0.919071	0.984373
TUBB1	Q9H4B7	IFNA7_17_21	-0.0146511	0.904892	0.974315
SERPINA4	P29622	IFNA7_17_21	-0.0159664	0.896399	0.972891
TPM3	P06753-2	IFNA7_17_21	-0.0180124	0.88321	0.963717
MYL12A	P19105	IFNA7_17_21	-0.0209719	0.864191	0.953186
IGHV3-30	P01768	IFNA7_17_21	-0.0224699	0.854593	0.953186
IGHV3-43	A0A0B4J1X8	IFNA7_17_21	-0.0229814	0.85132	0.953186
ALDOA	P04075-2	IFNA7_17_21	-0.0234929	0.848049	0.953186
ALDOB	P05062	IFNA7_17_21	-0.0248447	0.839419	0.951653
ITGB3	P05106	IFNA7_17_21	-0.0261235	0.831272	0.948227
AFM	P43652	IFNA7_17_21	-0.0262331	0.830575	0.948227
IGKV1-8	A0A0C4DH67	IFNA7_17_21	-0.0274388	0.822911	0.946116
COL6A3	P12111	IFNA7_17_21	-0.028133	0.818506	0.946116
IGHV5-51	A0A0C4DH38	IFNA7_17_21	-0.0299233	0.807173	0.944831
TTR	P02766	IFNA7_17_21	-0.031677	0.796108	0.941907
APOC3	P02656	IFNA7_17_21	-0.0318962	0.794728	0.941907
LPA	P08519	IFNA7_17_21	-0.0318962	0.794728	0.941907
TUBB	P07437	IFNA7_17_21	-0.032152	0.793119	0.941907
CFHR5	Q9BXR6	IFNA7_17_21	-0.0335769	0.784167	0.941907
IGLV1-36	A0A0B4J1U3	IFNA7_17_21	-0.034673	0.7773	0.940967
ARPC1B	O15143	IFNA7_17_21	-0.0359883	0.769083	0.937175
HBB	P68871	IFNA7_17_21	-0.0368286	0.763846	0.933589
STOM	P27105	IFNA7_17_21	-0.0389478	0.750686	0.920269
PLEK	P08567	IFNA7_17_21	-0.0430033	0.725702	0.897753
FERMT3	Q86UX7-2	IFNA7_17_21	-0.043259	0.724136	0.897753
TAGLN2	P37802-2	IFNA7_17_21	-0.0445013	0.716544	0.89458
ZYX	Q15942-2	IFNA7_17_21	-0.044757	0.714984	0.89458
HBA1	P69905	IFNA7_17_21	-0.0458897	0.708091	0.889484
PCSK9	Q8NBP7	IFNA7_17_21	-0.0474973	0.698347	0.87996
RNASE4	P34096	IFNA7_17_21	-0.0504567	0.680537	0.865558
SYNM	O15061-2	IFNA7_17_21	-0.0523201	0.669411	0.854077
SELP	P16109	IFNA7_17_21	-0.0536719	0.661384	0.848428
BLVRB	P30043	IFNA7_17_21	-0.0537815	0.660735	0.848428
IGHV3-11	P01762	IFNA7_17_21	-0.0538546	0.660302	0.848428
MMP2	P08253-2	IFNA7_17_21	-0.0545853	0.655981	0.848428
RAP1B	P61224	IFNA7_17_21	-0.0549507	0.653825	0.848428
TLN1	Q9Y490	IFNA7_17_21	-0.0550237	0.653394	0.848428
APOC1	P02654	IFNA7_17_21	-0.055243	0.652102	0.848428
IGHV2-26	A0A0B4J1V2	IFNA7_17_21	-0.0566679	0.643729	0.848428
PRG4	Q92954-3	IFNA7_17_21	-0.0578736	0.636679	0.848428
IGLC6	P0CF74	IFNA7_17_21	-0.0597735	0.625634	0.840727
PLTP	P55058	IFNA7_17_21	-0.0605407	0.621196	0.840727
IGKV3-20	P01619	IFNA7_17_21	-0.0610522	0.618245	0.840727
IGKV3D-7	A0A0C4DH55	IFNA7_17_21	-0.0635002	0.604208	0.83624
IGLC3	P0DOY3	IFNA7_17_21	-0.0663866	0.587838	0.819349
IGHA2	P01877	IFNA7_17_21	-0.0675192	0.581469	0.813258
PZP	P20742	IFNA7_17_21	-0.0685422	0.575744	0.808887
ACTR3	P61158	IFNA7_17_21	-0.0686518	0.575133	0.808887
PDLIM1	O00151	IFNA7_17_21	-0.0698575	0.568422	0.808887
IGHV4-4	A0A075B6R2	IFNA7_17_21	-0.0710997	0.561547	0.805388
PIGR	P01833	IFNA7_17_21	-0.0742053	0.544534	0.79412
HSPA5	P11021	IFNA7_17_21	-0.0764341	0.53248	0.779567
CFL1	P23528	IFNA7_17_21	-0.0765071	0.532088	0.779567
IGKV1D-16	P01601	IFNA7_17_21	-0.0765802	0.531695	0.779567
TPI1	P60174-1	IFNA7_17_21	-0.0807819	0.509353	0.762157
VWF	P04275	IFNA7_17_21	-0.0842894	0.491078	0.740254
CLIC1	O00299	IFNA7_17_21	-0.0860796	0.481884	0.731817
CAPZA1	P52907	IFNA7_17_21	-0.0873584	0.475374	0.728776
RAB10	P61026	IFNA7_17_21	-0.087468	0.474818	0.728776
IGKV3D-15	A0A087WSY6	IFNA7_17_21	-0.090939	0.457398	0.710539
PFN1	P07737	IFNA7_17_21	-0.0919985	0.452152	0.707791
SPARC	P09486	IFNA7_17_21	-0.0922908	0.45071	0.707791
APOC4	P55056	IFNA7_17_21	-0.0923639	0.45035	0.707791
ANG	P03950	IFNA7_17_21	-0.0924004	0.45017	0.707791
PARVB	Q9HBI1-2	IFNA7_17_21	-0.0924735	0.44981	0.707791
IGLV5-45	A0A087WSX0	IFNA7_17_21	-0.0932408	0.446043	0.707791
IGHV3-9	P01782	IFNA7_17_21	-0.0935331	0.444612	0.707791
IGKV3-11	P04433	IFNA7_17_21	-0.0938984	0.442827	0.707791
VCL	P18206-2	IFNA7_17_21	-0.0956522	0.434317	0.707068
YWHAZ	P63104	IFNA7_17_21	-0.0960175	0.432555	0.707068
LDHB	P07195	IFNA7_17_21	-0.0971136	0.427296	0.704086
RBP4	P02753	IFNA7_17_21	-0.0974059	0.425899	0.704086
IGHV3-13	P01766	IFNA7_17_21	-0.0990866	0.41792	0.694259
GAPDH	P04406-2	IFNA7_17_21	-0.0999635	0.413792	0.690218
IGKV3D-20	A0A0C4DH25	IFNA7_17_21	-0.100146	0.412935	0.690218
IGHV4-28	A0A0C4DH34	IFNA7_17_21	-0.102156	0.403574	0.683582
TGFBR2	P37173-2	IFNA7_17_21	-0.103106	0.399193	0.679798
YWHAE	P62258	IFNA7_17_21	-0.103617	0.396846	0.679798
IGLV4-69	A0A075B6H9	IFNA7_17_21	-0.105371	0.388859	0.679252
IGLV4-60	A0A075B6I1	IFNA7_17_21	-0.106065	0.385725	0.67668
IGLV3-9	A0A075B6K5	IFNA7_17_21	-0.107271	0.380316	0.670081
MYH9	P35579	IFNA7_17_21	-0.108915	0.373015	0.662956
HBD	P02042	IFNA7_17_21	-0.109134	0.372047	0.662956
CETP	P11597	IFNA7_17_21	-0.109426	0.37076	0.662956
RTN4	Q9NQC3-4	IFNA7_17_21	-0.110376	0.366596	0.662956
C4BPA	P04003	IFNA7_17_21	-0.115638	0.344052	0.630763
FLNA	P21333-2	IFNA7_17_21	-0.116332	0.341144	0.629386
PRDX6	P30041	IFNA7_17_21	-0.117099	0.337947	0.629186
IGHV3-15	A0A0B4J1V0	IFNA7_17_21	-0.118012	0.334166	0.627602
APOH	P02749	IFNA7_17_21	-0.118305	0.332962	0.627602
IGHV3-74	A0A0B4J1X5	IFNA7_17_21	-0.118926	0.330412	0.627602
APOA4	P06727	IFNA7_17_21	-0.119985	0.326091	0.626032
SLC2A14	Q8TDB8-2	IFNA7_17_21	-0.121301	0.320776	0.62045
SFTPB	P07988	IFNA7_17_21	-0.123529	0.311899	0.612845
C5	P01031	IFNA7_17_21	-0.125685	0.303464	0.605441
CA1	P00915	IFNA7_17_21	-0.126197	0.301485	0.605441
AZGP1	P25311	IFNA7_17_21	-0.128827	0.291438	0.5942
CFHR3	Q02985	IFNA7_17_21	-0.134454	0.270695	0.576821
PF4	P02776	IFNA7_17_21	-0.136463	0.263533	0.564515
PPIA	P62937	IFNA7_17_21	-0.139605	0.252592	0.549281
ATP5F1B	P06576	IFNA7_17_21	-0.140628	0.249097	0.545068
CORO1A	P31146	IFNA7_17_21	-0.143369	0.2399	0.529647
IGKV1-5	P01602	IFNA7_17_21	-0.147753	0.225677	0.510281
IGHV3-48	P01763	IFNA7_17_21	-0.150018	0.218564	0.496958
SERPINA5	P05154	IFNA7_17_21	-0.160029	0.189014	0.44726
FN1	P02751-10	IFNA7_17_21	-0.172744	0.155783	0.388979
IGLV1-51	P01701	IFNA7_17_21	-0.18502	0.128012	0.33398
MMRN1	Q13201	IFNA7_17_21	-0.185641	0.126714	0.332727
IGHV4-30-2	A0A087WSY4	IFNA7_17_21	-0.186335	0.125275	0.331085
IGKV1-27	A0A075B6S5	IFNA7_17_21	-0.18681	0.124298	0.33065
IGHV1-8	P0DP01	IFNA7_17_21	-0.187176	0.123551	0.33065
SLC4A1	P02730	IFNA7_17_21	-0.188126	0.121623	0.327818
LIMS1	P48059-2	IFNA7_17_21	-0.193935	0.110329	0.307562
IGHV7-4-1	A0A0J9YVY3	IFNA7_17_21	-0.19441	0.109443	0.307195
IGLV2-11	P01706	IFNA7_17_21	-0.198612	0.101841	0.289854
IGHV3-53	P01767	IFNA7_17_21	-0.202558	0.0950812	0.278403
IGHV3-35	A0A0C4DH35	IFNA7_17_21	-0.204311	0.0921921	0.27649
IGLV3-27	P01718	IFNA7_17_21	-0.205152	0.0908324	0.275886
PPBP	P02775	IFNA7_17_21	-0.205188	0.0907736	0.275886
THBS1	P07996	IFNA7_17_21	-0.205371	0.0904803	0.275886
GP1BA	P07359	IFNA7_17_21	-0.205627	0.0900709	0.275886
JCHAIN	P01591	IFNA7_17_21	-0.207892	0.0865078	0.272936
IGLV3-10	A0A075B6K4	IFNA7_17_21	-0.218999	0.0706184	0.24683
IGLV3-21	P80748	IFNA7_17_21	-0.22057	0.0685733	0.24683
IGHV4-34	P06331	IFNA7_17_21	-0.220643	0.0684793	0.24683
IGHV4-38-2	P0DP08	IFNA7_17_21	-0.22068	0.0684324	0.24683
PSMA5	P28066-2	IFNA7_17_21	-0.222068	0.0666678	0.24683
IGHV1-3	A0A0C4DH29	IFNA7_17_21	-0.241907	0.0452232	0.216539
APOD	P05090	IFNA7_17_21	-0.243844	0.0434766	0.213192
IGKV6-21	A0A0C4DH24	IFNA7_17_21	-0.245195	0.0422905	0.213192
IGHV1-69D	A0A0B4J2H0	IFNA7_17_21	-0.246584	0.0411004	0.211745
IGHV3-7	P01780	IFNA7_17_21	-0.263537	0.0286737	0.164369
HSPA8	P11142-2	IFNA7_17_21	-0.267775	0.0261173	0.158653
FN1	P02751-1	IFNA7_17_21	-0.268834	0.0255092	0.157307
IGLV1-40	P01703	IFNA7_17_21	-0.269273	0.0252611	0.157307
IGHV4-30-4	P0DP06	IFNA7_17_21	-0.271355	0.0241102	0.153326
IGHV4-61	A0A0C4DH41	IFNA7_17_21	-0.290647	0.015404	0.130613
IGHV1-2	P23083	IFNA7_17_21	-0.299927	0.0122868	0.108712
IGKV1D-33	P01593	IFNA7_17_21	-0.303033	0.0113735	0.102867
IGKV1-16	P04430	IFNA7_17_21	-0.307563	0.010147	0.0983297
IGLV3-19	P01714	IFNA7_17_21	-0.312642	0.00891049	0.0947568
IGHV3-21	A0A0B4J1V1	IFNA7_17_21	-0.324552	0.00651327	0.0788894
IGHV4-39	P01824	IFNA7_17_21	-0.326708	0.00614608	0.0781705
IGKV1-39	P01597	IFNA7_17_21	-0.334856	0.00491751	0.0714795
IGHV3-33	P01772	IFNA7_17_21	-0.344794	0.00371639	0.0581758
IGHV3-64	A0A075B6Q5	IFNA7_17_21	-0.345707	0.00362032	0.0581758
IGHV3-20	A0A0C4DH32	IFNA7_17_21	-0.348776	0.0033135	0.0561914
IGHV3-23	P01764	IFNA7_17_21	-0.36445	0.00207923	0.0387666
IGKV1D-13	A0A0B4J2D9	IFNA7_17_21	-0.379065	0.00131813	0.0326789
IGHV1-46	P01743	IFNA7_17_21	-0.38871	0.000964393	0.0280363
IGHV1-18	A0A0C4DH31	IFNA7_17_21	-0.391633	0.000875623	0.0274137
IGLV3-25	P01717	IFNA7_17_21	-0.422506	0.000298724	0.013509
IGHV1-24	A0A0C4DH33	IFNA7_17_21	-0.423237	0.000290847	0.013509
IGLV3-1	P01715	IFNA7_17_21	-0.548265	1.07924e-06	0.000146417

## Sheet: IFNB1
Spearman correlations between indicated IFN ligand and MS proteomics
Protein	Swissprot ID	IFN ligand	rho	p-value	FDR q-value (BH)
PF4	P02776	IFNB1	0.690318	1.02714e-10	4.18047e-08
THBS1	P07996	IFNB1	0.62056	2.12557e-08	4.32554e-06
PPBP	P02775	IFNB1	0.581651	2.44557e-07	3.31783e-05
MMRN1	Q13201	IFNB1	0.548567	1.54035e-06	0.00015673
SPARC	P09486	IFNB1	0.532525	3.50978e-06	0.000285696
ALDOA	P04075-2	IFNB1	0.400271	0.000790214	0.0536028
GAPDH	P04406-2	IFNB1	0.379839	0.00152265	0.0868535
CFL1	P23528	IFNB1	0.370022	0.00205654	0.0868535
ACTC1	P68032	IFNB1	0.354298	0.00326586	0.0868535
RAP1B	P61224	IFNB1	0.35366	0.00332618	0.0868535
STOM	P27105	IFNB1	0.351145	0.00357343	0.0868535
FLNA	P21333-2	IFNB1	0.349389	0.00375566	0.0868535
IGHV1-2	P23083	IFNB1	0.348631	0.00383687	0.0868535
CALR	P27797	IFNB1	0.348591	0.00384119	0.0868535
ACTG1	P63261	IFNB1	0.345798	0.0041543	0.0884607
PSMA5	P28066-2	IFNB1	0.339013	0.00501068	0.0884607
TAGLN2	P37802-2	IFNB1	0.335901	0.00545329	0.0884607
TUBB	P07437	IFNB1	0.333786	0.00577337	0.0884607
PKM	P14618	IFNB1	0.330713	0.00626784	0.0884607
FERMT3	Q86UX7-2	IFNB1	0.329196	0.00652531	0.0884607
HSPA5	P11021	IFNB1	0.32748	0.00682782	0.0884607
HSPA8	P11142-2	IFNB1	0.326682	0.00697267	0.0884607
PDLIM1	O00151	IFNB1	0.325605	0.00717249	0.0884607
PLEK	P08567	IFNB1	0.320496	0.00818961	0.0980344
TLN1	Q9Y490	IFNB1	0.315867	0.00921805	0.0989443
VCL	P18206-2	IFNB1	0.313872	0.00969497	0.0989443
ITGB3	P05106	IFNB1	0.310759	0.0104818	0.0992307
TUBA4A	P68366	IFNB1	0.306449	0.0116627	0.103189
TIMP1	P01033	IFNB1	0.302937	0.0127084	0.110049
MYH9	P35579	IFNB1	0.299026	0.0139674	0.114569
GPI	P06744-2	IFNB1	0.298907	0.0140076	0.114569
CAVIN2	O95810	IFNB1	0.292881	0.016163	0.126506
PRDX6	P30041	IFNB1	0.289927	0.0173193	0.130536
ACTR3	P61158	IFNB1	0.288571	0.0178739	0.132267
ACTB	P60709	IFNB1	0.286176	0.0188897	0.135623
PDIA3	P30101	IFNB1	0.281786	0.0208803	0.14443
TUBB1	Q9H4B7	IFNB1	0.278873	0.0222977	0.149842
TYMP	P19971-2	IFNB1	0.276279	0.0236278	0.152643
CA1	P00915	IFNB1	0.270093	0.027073	0.157958
PFN1	P07737	IFNB1	0.268417	0.0280764	0.158194
APOF	Q13790	IFNB1	0.2673	0.0287625	0.158194
ARPC1B	O15143	IFNB1	0.265823	0.0296908	0.161122
ITGA2B	P08514-2	IFNB1	0.261593	0.0324905	0.168419
MYL6	P60660-2	IFNB1	0.259318	0.0340852	0.169179
ACTN1	P12814	IFNB1	0.257163	0.0356556	0.172009
PPIA	P62937	IFNB1	0.256804	0.0359232	0.172009
MYL12A	P19105	IFNB1	0.25441	0.0377497	0.1732
TPI1	P60174-1	IFNB1	0.252774	0.0390416	0.176049
APMAP	Q9HDC9	IFNB1	0.252374	0.0393622	0.176049
S100A8	P05109	IFNB1	0.246029	0.0447603	0.191762
PARVB	Q9HBI1-2	IFNB1	0.234656	0.0559566	0.22111
CAT	P04040	IFNB1	0.2242	0.0681651	0.254525
IGHV1-24	A0A0C4DH33	IFNB1	0.220488	0.0729812	0.265556
IGKV1D-33	P01593	IFNB1	0.215101	0.0804521	0.281882
LDHB	P07195	IFNB1	0.214423	0.0814344	0.281882
TPM4	P67936	IFNB1	0.211669	0.0855194	0.285298
IGLV3-1	P01715	IFNB1	0.210552	0.0872225	0.286526
SYNM	O15061-2	IFNB1	0.209913	0.0882076	0.286526
IGHV4-30-2	A0A087WSY4	IFNB1	0.205523	0.0952196	0.300421
LIMS1	P48059-2	IFNB1	0.203568	0.0984802	0.305965
ZYX	Q15942-2	IFNB1	0.200974	0.102939	0.309718
YWHAZ	P63104	IFNB1	0.197821	0.108568	0.309718
HBD	P02042	IFNB1	0.196185	0.111581	0.309718
IGLV3-21	P80748	IFNB1	0.195706	0.112475	0.309718
RAB10	P61026	IFNB1	0.195626	0.112625	0.309718
PRDX2	P32119	IFNB1	0.186328	0.131117	0.346524
S100A9	P06702	IFNB1	0.185769	0.132297	0.347387
CORO1C	Q9ULV4-2	IFNB1	0.178945	0.14737	0.372322
IGLC6	P0CF74	IFNB1	0.172719	0.162206	0.397938
IGHV1-8	P0DP01	IFNB1	0.170006	0.169006	0.402255
IGLV3-9	A0A075B6K5	IFNB1	0.160667	0.194004	0.438664
GP1BA	P07359	IFNB1	0.158113	0.20128	0.447913
ATP2A3	Q93084-2	IFNB1	0.158073	0.201396	0.447913
IGHV2-26	A0A0B4J1V2	IFNB1	0.150571	0.223898	0.473469
HBB	P68871	IFNB1	0.144185	0.244386	0.506429
IGLV4-60	A0A075B6I1	IFNB1	0.143587	0.246371	0.506429
CORO1A	P31146	IFNB1	0.140035	0.258373	0.510167
YWHAE	P62258	IFNB1	0.139875	0.258921	0.510167
SH3BGRL3	Q9H299	IFNB1	0.139875	0.258921	0.510167
IGLV3-10	A0A075B6K4	IFNB1	0.139836	0.259059	0.510167
CAP1	Q01518	IFNB1	0.137321	0.267805	0.521212
LCP1	P13796	IFNB1	0.137002	0.26893	0.521212
HLA-A	P04439-2	IFNB1	0.135605	0.273888	0.524163
SLC4A1	P02730	IFNB1	0.132932	0.283548	0.533733
CAPZA1	P52907	IFNB1	0.130936	0.290902	0.540626
CLIC1	O00299	IFNB1	0.130258	0.293431	0.542847
RNASE4	P34096	IFNB1	0.126786	0.306596	0.560975
IGHV1-45	A0A0A0MS14	IFNB1	0.118924	0.337799	0.600361
IGKV1D-13	A0A0B4J2D9	IFNB1	0.118565	0.33927	0.600361
BLVRB	P30043	IFNB1	0.115332	0.352694	0.618734
IGHV1-46	P01743	IFNB1	0.112898	0.363016	0.6314
HBA1	P69905	IFNB1	0.111022	0.371094	0.639942
IGHV3-11	P01762	IFNB1	0.110504	0.373348	0.639942
SAA1	P0DJI8	IFNB1	0.109586	0.377355	0.640872
LGALS1	P09382	IFNB1	0.102083	0.41107	0.659567
IGHV3-43	A0A0B4J1X8	IFNB1	0.101085	0.415681	0.66346
ATP5F1B	P06576	IFNB1	0.0975736	0.432148	0.681722
IGKV6D-41	A0A0C4DH26	IFNB1	0.0953787	0.442624	0.688184
IGLV3-25	P01717	IFNB1	0.0927448	0.455381	0.696387
IGHV4-39	P01824	IFNB1	0.0919467	0.459286	0.696387
IGHV1-18	A0A0C4DH31	IFNB1	0.0917471	0.460266	0.696387
ORM2	P19652	IFNB1	0.0875968	0.480889	0.723125
LGALS3BP	Q08380	IFNB1	0.0874771	0.481491	0.723125
IGHV3-33	P01772	IFNB1	0.0852023	0.493007	0.726704
SAA2	P0DJI9	IFNB1	0.0838455	0.499944	0.726704
SLC2A14	Q8TDB8-2	IFNB1	0.0798148	0.520845	0.736055
IGKV1D-8	A0A087WSZ0	IFNB1	0.0771011	0.535161	0.745148
IGHV3-53	P01767	IFNB1	0.0712746	0.566537	0.781629
RTN4R	Q9BZR6	IFNB1	0.0686807	0.580778	0.794716
IGLV3-27	P01718	IFNB1	0.0632932	0.610866	0.8094
CRP	P02741	IFNB1	0.0631335	0.611768	0.8094
IGKV6-21	A0A0C4DH24	IFNB1	0.0626546	0.614476	0.8094
IGLC3	P0DOY3	IFNB1	0.0618166	0.619229	0.8094
IGKV1-39	P01597	IFNB1	0.061657	0.620135	0.8094
FGL1	Q08830	IFNB1	0.061617	0.620362	0.8094
IGHV2-5	P01817	IFNB1	0.0608987	0.624451	0.8094
FTL	P02792	IFNB1	0.0575066	0.643912	0.821543
ANG	P03950	IFNB1	0.0568681	0.647602	0.823669
CFHR3	Q02985	IFNB1	0.0527576	0.67156	0.846207
SFTPB	P07988	IFNB1	0.0517599	0.677425	0.850963
SERPINA3	P01011	IFNB1	0.0412643	0.740231	0.901938
IGLV3-19	P01714	IFNB1	0.0405459	0.744598	0.901938
PCSK9	Q8NBP7	IFNB1	0.0399872	0.747999	0.902162
TGFBR2	P37173-2	IFNB1	0.0357171	0.774153	0.914
IGHV4-34	P06331	IFNB1	0.0350387	0.778332	0.914
FCGR3B	O75015	IFNB1	0.0331631	0.789919	0.914416
ITIH3	Q06033-2	IFNB1	0.0325645	0.793626	0.914416
LPA	P08519	IFNB1	0.0319259	0.797586	0.914416
IGLV1-40	P01703	IFNB1	0.0309682	0.803535	0.918272
CNN2	Q99439	IFNB1	0.0306489	0.805521	0.918272
COL6A3	P12111	IFNB1	0.0296113	0.811982	0.918272
IGHV3-20	A0A0C4DH32	IFNB1	0.028893	0.816463	0.9205
LBP	P18428	IFNB1	0.0276957	0.823943	0.926367
MST1	P26927	IFNB1	0.0258999	0.835194	0.932136
IGHD	P01880-2	IFNB1	0.0252614	0.839202	0.933211
CTSD	P07339	IFNB1	0.0237449	0.848737	0.936375
IGHV4-28	A0A0C4DH34	IFNB1	0.023705	0.848989	0.936375
WDR1	O75083	IFNB1	0.0233458	0.85125	0.936375
IGKV3D-15	A0A087WSY6	IFNB1	0.0227073	0.855274	0.938266
IGHV3-64	A0A075B6Q5	IFNB1	0.0207119	0.867872	0.944449
CAMP	P49913	IFNB1	0.0189161	0.879238	0.954267
IGLV1-51	P01701	IFNB1	0.0174395	0.888602	0.957409
ALDOB	P05062	IFNB1	0.0167611	0.89291	0.957409
C6	P13671	IFNB1	0.0160428	0.897474	0.957409
APOC3	P02656	IFNB1	0.0156437	0.900011	0.957409
IGHV4-4	A0A075B6R2	IFNB1	0.0149254	0.904581	0.957409
TFRC	P02786	IFNB1	0.0146859	0.906104	0.957409
IGLV5-45	A0A087WSX0	IFNB1	0.0144465	0.907629	0.957409
IGHV3-13	P01766	IFNB1	0.013808	0.911695	0.957409
PIGR	P01833	IFNB1	0.0126906	0.918815	0.957409
FN1	P02751-1	IFNB1	0.0126906	0.918815	0.957409
PRG4	Q92954-3	IFNB1	0.0125708	0.919579	0.957409
IGHV3-30	P01768	IFNB1	0.0122117	0.921869	0.957409
F5	P12259	IFNB1	0.00909889	0.941744	0.971143
LYZ	P61626	IFNB1	0.00897917	0.94251	0.971143
RTN4	Q9NQC3-4	IFNB1	0.00710352	0.954504	0.981018
F13A1	P00488	IFNB1	0.00546732	0.964976	0.985243
IGHV3-49	A0A0A0MS15	IFNB1	0.00542741	0.965232	0.985243
IGHV6-1	A0A0B4J1U7	IFNB1	0.0015963	0.989771	0.995029
ORM1	P02763	IFNB1	0.00123713	0.992073	0.995029
SAA4	P35542	IFNB1	0.00115732	0.992584	0.995029
CFHR2	P36980-2	IFNB1	-0.000279352	0.99821	0.99821
TPM3	P06753-2	IFNB1	-0.00251417	0.98389	0.993656
IGKV1D-16	P01601	IFNB1	-0.00263389	0.983123	0.993656
C9	P02748	IFNB1	-0.00399074	0.974431	0.989011
FCN2	Q15485	IFNB1	-0.00494852	0.968298	0.985243
LRG1	P02750	IFNB1	-0.00526778	0.966254	0.985243
MBL2	P11226	IFNB1	-0.00945806	0.939449	0.971143
VNN1	O95497	IFNB1	-0.0121718	0.922124	0.957409
APOC4	P55056	IFNB1	-0.01293	0.917289	0.957409
IGHV4-61	A0A0C4DH41	IFNB1	-0.0156038	0.900265	0.957409
IGHG4	P01861	IFNB1	-0.0157235	0.899504	0.957409
IGHV3-48	P01763	IFNB1	-0.015963	0.897981	0.957409
MASP2	O00187	IFNB1	-0.0209514	0.866359	0.944449
C5	P01031	IFNB1	-0.021989	0.859806	0.940701
SPARCL1	Q14515-2	IFNB1	-0.0233857	0.850999	0.936375
ANK1	P16157-10	IFNB1	-0.0257802	0.835945	0.932136
IGHV3-21	A0A0B4J1V1	IFNB1	-0.0259797	0.834693	0.932136
IGHA2	P01877	IFNB1	-0.0295714	0.812231	0.918272
C4A	P0C0L4	IFNB1	-0.0298907	0.810241	0.918272
VWF	P04275	IFNB1	-0.0320856	0.796596	0.914416
IGHA1	P01876	IFNB1	-0.0325245	0.793874	0.914416
GREB1L	Q9C091-4	IFNB1	-0.0326443	0.793132	0.914416
IGHV3-7	P01780	IFNB1	-0.0341607	0.78375	0.914
IGFALS	P35858-2	IFNB1	-0.0344002	0.782271	0.914
IGLV1-36	A0A0B4J1U3	IFNB1	-0.0347594	0.780055	0.914
IGHV3-74	A0A0B4J1X5	IFNB1	-0.0350786	0.778086	0.914
B2M	P61769	IFNB1	-0.0368745	0.767038	0.910159
IGKV2-30	P06310	IFNB1	-0.0369543	0.766548	0.910159
IGKV1-5	P01602	IFNB1	-0.0372735	0.76459	0.910159
DEFA1	P59665	IFNB1	-0.0381515	0.75921	0.908819
INHBC	P55103	IFNB1	-0.0388299	0.755061	0.906519
IGKV2-29	A2NJV5	IFNB1	-0.0397877	0.749215	0.902162
IGHV4-38-2	P0DP08	IFNB1	-0.0405459	0.744598	0.901938
MICU2	Q8IYU8	IFNB1	-0.0413042	0.739989	0.901938
TGFBI	Q15582	IFNB1	-0.0413441	0.739746	0.901938
SELL	P14151-2	IFNB1	-0.044417	0.721165	0.886749
IGHV3-23	P01764	IFNB1	-0.0448559	0.718523	0.886178
VTN	P04004	IFNB1	-0.0466518	0.70775	0.875545
DBH	P09172	IFNB1	-0.0484476	0.697035	0.864918
FN1	P02751-10	IFNB1	-0.048687	0.69561	0.864918
ANGPTL6	Q8NI99	IFNB1	-0.0490063	0.693713	0.864918
PROC	P04070-2	IFNB1	-0.0502434	0.686377	0.859556
CNDP1	Q96KN2	IFNB1	-0.0550722	0.658027	0.83173
APOC2	P02655	IFNB1	-0.0555112	0.655473	0.831082
CPN1	P15169	IFNB1	-0.0581052	0.64046	0.819708
IGLV1-47	P01700	IFNB1	-0.0583047	0.639311	0.819708
APOB	P04114	IFNB1	-0.0586639	0.637245	0.819708
SERPINC1	P01008	IFNB1	-0.0604996	0.626728	0.809772
FGB	P02675	IFNB1	-0.0609785	0.623996	0.8094
HBG1	P69891	IFNB1	-0.0612978	0.622178	0.8094
APOA2	P02652	IFNB1	-0.0614574	0.62127	0.8094
C4BPA	P04003	IFNB1	-0.0627744	0.613799	0.8094
F11	P03951	IFNB1	-0.063772	0.608164	0.8094
IGHV3-73	A0A0B4J1V6	IFNB1	-0.0639716	0.60704	0.8094
IGHV3-15	A0A0B4J1V0	IFNB1	-0.0644106	0.60457	0.8094
ERN1	O75460	IFNB1	-0.0660468	0.595403	0.807763
C8B	P07358	IFNB1	-0.0660468	0.595403	0.807763
GPX3	P22352	IFNB1	-0.0684811	0.58188	0.794716
APCS	P02743	IFNB1	-0.06896	0.579237	0.794716
SERPINA5	P05154	IFNB1	-0.074986	0.546451	0.756482
CFHR5	Q9BXR6	IFNB1	-0.0768617	0.536433	0.745148
FOXN4	Q96NZ1-2	IFNB1	-0.078019	0.530297	0.741687
IGLV2-11	P01706	IFNB1	-0.0780988	0.529875	0.741687
SERPINF2	P08697	IFNB1	-0.0790965	0.524616	0.738819
IGHV1-69D	A0A0B4J2H0	IFNB1	-0.0808923	0.515215	0.730636
MFAP4	P55083-2	IFNB1	-0.0809322	0.515007	0.730636
C1S	P09871	IFNB1	-0.0810121	0.514591	0.730636
IGLV2-18	A0A075B6J9	IFNB1	-0.0820097	0.509409	0.730033
IGLC2	P0DOY2	IFNB1	-0.0821295	0.508789	0.730033
AACS	Q86V21-2	IFNB1	-0.0826083	0.506312	0.730033
ITIH4	Q14624	IFNB1	-0.0829276	0.504665	0.730033
SERPINA7	P05543	IFNB1	-0.0839253	0.499534	0.726704
IGLL5	B9A064	IFNB1	-0.0840849	0.498716	0.726704
HABP2	Q14520-2	IFNB1	-0.0842446	0.497898	0.726704
IGKV1-8	A0A0C4DH67	IFNB1	-0.0848033	0.495042	0.726704
GGH	Q92820	IFNB1	-0.0851225	0.493413	0.726704
IGHV3-64D	A0A0J9YX35	IFNB1	-0.0852821	0.4926	0.726704
IGKV3-20	P01619	IFNB1	-0.0863996	0.486928	0.726704
COMP	P49747	IFNB1	-0.0922659	0.457722	0.696387
IGLL1	P15814	IFNB1	-0.0927448	0.455381	0.696387
GPLD1	P80108	IFNB1	-0.0927847	0.455186	0.696387
PROS1	P07225	IFNB1	-0.0945806	0.446469	0.690923
APOD	P05090	IFNB1	-0.0952989	0.443008	0.688184
OAF	Q86UD1	IFNB1	-0.0963764	0.437845	0.685396
HP	P00738	IFNB1	-0.0964562	0.437464	0.685396
ALB	P02769	IFNB1	-0.0991699	0.424618	0.672449
IGHG1	P01857	IFNB1	-0.0999681	0.420881	0.669135
NEB	P20929-2	IFNB1	-0.101963	0.411622	0.659567
CFD	P00746	IFNB1	-0.102163	0.410702	0.659567
FGA	P02671	IFNB1	-0.104079	0.401937	0.651746
IGHV1-3	A0A0C4DH29	IFNB1	-0.104797	0.398678	0.649048
SERPING1	P05155-2	IFNB1	-0.105755	0.394358	0.644593
IGFBP2	P18065	IFNB1	-0.106433	0.391315	0.642198
IGKV3D-20	A0A0C4DH25	IFNB1	-0.106673	0.390244	0.642198
CLEC3B	P05452	IFNB1	-0.107271	0.387574	0.64123
CFB	P00751	IFNB1	-0.10763	0.385978	0.641196
CD14	P08571	IFNB1	-0.108029	0.384209	0.640872
THBS4	P35443	IFNB1	-0.108229	0.383326	0.640872
MAN1A1	P33908	IFNB1	-0.108508	0.382092	0.640872
CPB2	Q96IY4	IFNB1	-0.108788	0.38086	0.640872
ICAM1	P05362	IFNB1	-0.108867	0.380509	0.640872
LILRA3	Q8N6C8-3	IFNB1	-0.110304	0.374217	0.639942
IGHV7-4-1	A0A0J9YVY3	IFNB1	-0.111182	0.370403	0.639942
CETP	P11597	IFNB1	-0.114215	0.357409	0.624316
IGKV1-17	P01599	IFNB1	-0.117847	0.342225	0.602968
PRSS1	P07477	IFNB1	-0.119523	0.335355	0.598638
APOM	O95445	IFNB1	-0.119603	0.33503	0.598638
LCN2	P80188	IFNB1	-0.119603	0.33503	0.598638
IGHV2-70D	A0A0C4DH43	IFNB1	-0.120401	0.331791	0.598638
C7	P10643	IFNB1	-0.125229	0.31262	0.56802
SERPINA1	P01009	IFNB1	-0.126586	0.307364	0.560975
APOA4	P06727	IFNB1	-0.128342	0.300648	0.553682
IGKV2-28	A0A075B6P5	IFNB1	-0.132293	0.285888	0.533745
BCHE	P06276	IFNB1	-0.132652	0.28457	0.533733
IGLV5-37	A0A075B6J1	IFNB1	-0.134767	0.276892	0.524163
IGKV3D-7	A0A0C4DH55	IFNB1	-0.135007	0.276031	0.524163
IGKV3-11	P04433	IFNB1	-0.135326	0.274887	0.524163
IGLV3-22	A0A075B6J6	IFNB1	-0.136483	0.270765	0.52228
IGLV2-14	P01704	IFNB1	-0.138559	0.263477	0.515553
IGHV3-38	A0A0C4DH36	IFNB1	-0.139716	0.259471	0.510167
C8G	P07360	IFNB1	-0.139915	0.258784	0.510167
FCN3	O75636-2	IFNB1	-0.141711	0.25266	0.510167
F9	P00740	IFNB1	-0.14215	0.251179	0.510167
IGKV3-7	A0A075B6H7	IFNB1	-0.143188	0.2477	0.506602
SELP	P16109	IFNB1	-0.143587	0.246371	0.506429
APOE	P02649	IFNB1	-0.145502	0.240059	0.501046
C1RL	Q9NZP8	IFNB1	-0.149413	0.227519	0.477322
IGHV3-35	A0A0C4DH35	IFNB1	-0.150371	0.224519	0.473469
F12	P00748	IFNB1	-0.15077	0.223278	0.473469
CDH13	P55290-4	IFNB1	-0.151089	0.222288	0.473469
JCHAIN	P01591	IFNB1	-0.151648	0.220563	0.473469
IGFBP4	P22692	IFNB1	-0.152726	0.217262	0.470349
CPN2	P22792	IFNB1	-0.154043	0.213276	0.464188
F10	P00742	IFNB1	-0.154122	0.213036	0.464188
CFI	P05156	IFNB1	-0.154482	0.211958	0.464188
GC	P02774-3	IFNB1	-0.156198	0.206864	0.457574
CP	P00450	IFNB1	-0.160109	0.195579	0.439783
IGLV4-69	A0A075B6H9	IFNB1	-0.161944	0.190437	0.433005
S100A12	P80511	IFNB1	-0.161944	0.190437	0.433005
ENPP2	Q13822-2	IFNB1	-0.166095	0.179172	0.411993
PLTP	P55058	IFNB1	-0.166973	0.176852	0.40897
KLKB1	P03952	IFNB1	-0.167611	0.175179	0.407415
LTF	P02788	IFNB1	-0.16801	0.174139	0.407324
PIKFYVE	Q9Y2I7	IFNB1	-0.16825	0.173517	0.407324
PLG	P00747	IFNB1	-0.169567	0.170126	0.402565
FETUB	Q9UGM5	IFNB1	-0.170165	0.168601	0.402255
MMP2	P08253-2	IFNB1	-0.170884	0.166784	0.401662
C4B	P0C0L5	IFNB1	-0.171283	0.16578	0.401623
SERPINA10	Q9UK55	IFNB1	-0.171642	0.164881	0.401623
PGLYRP2	Q96PD5-2	IFNB1	-0.172679	0.162304	0.397938
C8A	P07357	IFNB1	-0.173278	0.160831	0.397938
FCGBP	Q9Y6R7	IFNB1	-0.174036	0.158979	0.39696
HPR	P00739	IFNB1	-0.178586	0.148197	0.372322
C1QA	P02745	IFNB1	-0.178626	0.148105	0.372322
F7	P08709-2	IFNB1	-0.179543	0.145998	0.372322
IGHV5-51	A0A0C4DH38	IFNB1	-0.180102	0.144727	0.372322
PON1	P27169	IFNB1	-0.180142	0.144637	0.372322
PCYOX1	Q9UHG3	IFNB1	-0.183175	0.137883	0.359733
A1BG	P04217	IFNB1	-0.188363	0.126885	0.33753
C1QB	P02746	IFNB1	-0.191556	0.120456	0.322537
KRT9	P35527	IFNB1	-0.191556	0.120456	0.322537
C2	P06681	IFNB1	-0.193072	0.117491	0.318793
KRT2	P35908	IFNB1	-0.193232	0.117183	0.318793
IGKV1-12	A0A0C4DH73	IFNB1	-0.195626	0.112625	0.309718
CD5L	O43866	IFNB1	-0.196225	0.111507	0.309718
APOC1	P02654	IFNB1	-0.196424	0.111136	0.309718
CFP	P27918	IFNB1	-0.196704	0.110619	0.309718
C3	P01024	IFNB1	-0.196823	0.110397	0.309718
TF	P02787	IFNB1	-0.197502	0.109151	0.309718
AZGP1	P25311	IFNB1	-0.19846	0.107409	0.309718
IGHM	P01871	IFNB1	-0.199018	0.106403	0.309718
BST1	Q10588-2	IFNB1	-0.200176	0.104342	0.309718
AGT	P01019	IFNB1	-0.201532	0.101966	0.309702
F2	P00734	IFNB1	-0.201732	0.10162	0.309702
KNG1	P01042-2	IFNB1	-0.20265	0.10004	0.308458
A2M	P01023	IFNB1	-0.204645	0.0966729	0.302661
IGHV4-30-4	P0DP06	IFNB1	-0.207598	0.0918523	0.292062
IGHV3-30-3	P0DP02	IFNB1	-0.208157	0.0909619	0.291508
CST3	P01034	IFNB1	-0.209594	0.0887034	0.286526
RBP4	P02753	IFNB1	-0.210073	0.0879605	0.286526
APOL1	O14791-2	IFNB1	-0.211868	0.085218	0.285298
PROZ	P22891-2	IFNB1	-0.212148	0.0847975	0.285298
SELENOP	P49908	IFNB1	-0.212826	0.0837832	0.285298
ECM1	Q16610	IFNB1	-0.214223	0.0817251	0.281882
MINPP1	Q9UNW1	IFNB1	-0.214582	0.0812024	0.281882
TMEM241	Q24JQ0	IFNB1	-0.215779	0.0794792	0.281882
IGHG3	P01860	IFNB1	-0.21993	0.0737292	0.265556
BTD	P43251-2	IFNB1	-0.21997	0.0736756	0.265556
IGFBP3	P17936-2	IFNB1	-0.221446	0.0717131	0.265338
IGLV8-61	A0A075B6I0	IFNB1	-0.228151	0.0633222	0.238631
PARN	O95453-2	IFNB1	-0.228191	0.0632747	0.238631
LCAT	P04180	IFNB1	-0.230066	0.0610762	0.234509
SERPIND1	P05546	IFNB1	-0.230306	0.0608	0.234509
KRT10	P13645	IFNB1	-0.233578	0.0571261	0.223561
PI16	Q6UXB8-2	IFNB1	-0.234895	0.0556994	0.22111
CFH	P08603	IFNB1	-0.236531	0.0539674	0.217472
ADIPOQ	Q15848	IFNB1	-0.236571	0.0539257	0.217472
HGFAC	Q04756	IFNB1	-0.23701	0.0534688	0.217472
VASN	Q6EMK4	IFNB1	-0.238447	0.0519957	0.215941
ANXA6	P08133	IFNB1	-0.240083	0.0503585	0.211298
ALB	P02768	IFNB1	-0.240562	0.0498874	0.211298
IGHV3-9	P01782	IFNB1	-0.246508	0.0443326	0.191762
IGKV2D-24	A0A075B6R9	IFNB1	-0.248503	0.042587	0.186375
GSN	P06396	IFNB1	-0.249381	0.0418371	0.185084
KNG1	P01042	IFNB1	-0.25425	0.0378741	0.1732
HSPG2	P98160	IFNB1	-0.25425	0.0378741	0.1732
HRG	P04196	IFNB1	-0.255447	0.0369489	0.1732
SHBG	P04278	IFNB1	-0.258281	0.034834	0.170812
CHN2	P52757-9	IFNB1	-0.260117	0.0335184	0.168419
F13B	P05160	IFNB1	-0.260276	0.0334059	0.168419
KRT86	O43790	IFNB1	-0.260715	0.0330984	0.168419
EFEMP1	Q12805-2	IFNB1	-0.261194	0.0327657	0.168419
SERPINA4	P29622	IFNB1	-0.264905	0.0302804	0.16216
IGKV1-16	P04430	IFNB1	-0.267579	0.0285897	0.158194
IGKV4-1	P06312	IFNB1	-0.268497	0.0280279	0.158194
C4BPB	P20851-2	IFNB1	-0.269934	0.0271673	0.157958
IGKV1-27	A0A075B6S5	IFNB1	-0.270772	0.0266756	0.157958
ABCC2	Q92887	IFNB1	-0.271211	0.0264211	0.157958
FBLN1	P23142-4	IFNB1	-0.272129	0.0258955	0.157958
IGKC	P01834	IFNB1	-0.272288	0.025805	0.157958
APOA1	P02647	IFNB1	-0.274324	0.0246743	0.156913
SERPINA6	P08185	IFNB1	-0.277396	0.0230468	0.151291
AFM	P43652	IFNB1	-0.278554	0.0224579	0.149842
TTR	P02766	IFNB1	-0.281667	0.020937	0.14443
FBLN1	P23142	IFNB1	-0.285937	0.0189939	0.135623
QSOX1	O00391	IFNB1	-0.291723	0.016608	0.127537
KRT1	P04264	IFNB1	-0.293319	0.0159969	0.126506
	P00761	IFNB1	-0.298707	0.0140748	0.114569
HPX	P02790	IFNB1	-0.308923	0.0109715	0.0992307
C1R	P00736	IFNB1	-0.309362	0.0108526	0.0992307
CLU	P10909-2	IFNB1	-0.310041	0.0106711	0.0992307
LUM	P51884	IFNB1	-0.311038	0.010409	0.0992307
SERPINF1	P36955	IFNB1	-0.313752	0.00972425	0.0989443
IGHV3-72	A0A0B4J1Y9	IFNB1	-0.314351	0.00957859	0.0989443
PZP	P20742	IFNB1	-0.317743	0.00878853	0.0989443
AMBP	P02760	IFNB1	-0.318142	0.00869943	0.0989443
ITIH1	P19827	IFNB1	-0.325844	0.00712765	0.0884607
ITIH2	P19823	IFNB1	-0.326363	0.00703136	0.0884607
AHSG	P02765	IFNB1	-0.333706	0.00578576	0.0884607
APOH	P02749	IFNB1	-0.335502	0.00551245	0.0884607
CFHR1	Q03591	IFNB1	-0.33626	0.00540052	0.0884607
TNXB	P22105-1	IFNB1	-0.339692	0.00491854	0.0884607
C1QC	P02747	IFNB1	-0.355455	0.00315901	0.0868535
RNASE1	P07998	IFNB1	-0.356772	0.00304121	0.0868535
IGHG2	P01859	IFNB1	-0.361162	0.0026763	0.0868535
ATRN	O75882-2	IFNB1	-0.364754	0.00240736	0.0868535

## Sheet: IFNG
Spearman correlations between indicated IFN ligand and MS proteomics
Protein	Swissprot ID	IFN ligand	rho	p-value	FDR q-value (BH)
FGL1	Q08830	IFNG	0.63365	5.10326e-09	2.03124e-06
CD14	P08571	IFNG	0.618451	1.48974e-08	2.03124e-06
LBP	P18428	IFNG	0.618378	1.49723e-08	2.03124e-06
B2M	P61769	IFNG	0.495506	1.4987e-05	0.00152493
LCP1	P13796	IFNG	0.487943	2.11084e-05	0.00171822
LRG1	P02750	IFNG	0.481586	2.79764e-05	0.00189773
MAN1A1	P33908	IFNG	0.449032	0.00010882	0.00632708
GGH	Q92820	IFNG	0.442273	0.000141874	0.00721785
MFAP4	P55083-2	IFNG	0.434308	0.000192571	0.0087085
C9	P02748	IFNG	0.423383	0.000289295	0.0107039
CRP	P02741	IFNG	0.393606	0.000819961	0.023701
HABP2	Q14520-2	IFNG	0.391706	0.000873502	0.023701
TYMP	P19971-2	IFNG	0.389697	0.000933562	0.0237475
SAA2	P0DJI9	IFNG	0.378078	0.00136021	0.0302743
SERPINA10	Q9UK55	IFNG	0.377713	0.00137611	0.0302743
LGALS3BP	Q08380	IFNG	0.376872	0.00141329	0.0302743
SAA1	P0DJI8	IFNG	0.369127	0.00180114	0.0366533
FETUB	Q9UGM5	IFNG	0.360796	0.00232263	0.0450149
ORM1	P02763	IFNG	0.352539	0.002969	0.0549265
SERPINA3	P01011	IFNG	0.347863	0.0034023	0.0602059
MBL2	P11226	IFNG	0.34293	0.00391942	0.0664668
IGHV6-1	A0A0B4J1U7	IFNG	0.333467	0.0051101	0.0831925
DEFA1	P59665	IFNG	0.316624	0.00803494	0.112766
C2	P06681	IFNG	0.295177	0.0138063	0.152
IGFBP4	P22692	IFNG	0.294045	0.0141917	0.152
LYZ	P61626	IFNG	0.273292	0.0230804	0.220452
C8A	P07357	IFNG	0.27289	0.023291	0.220452
ITIH3	Q06033-2	IFNG	0.265035	0.0277471	0.240278
LGALS1	P09382	IFNG	0.253124	0.0358611	0.291909
LILRA3	Q8N6C8-3	IFNG	0.250457	0.0379263	0.302667
FCGR3B	O75015	IFNG	0.24673	0.0409768	0.320722
ERN1	O75460	IFNG	0.243953	0.0433794	0.326952
CFHR5	Q9BXR6	IFNG	0.242711	0.0444913	0.329236
HBG1	P69891	IFNG	0.237742	0.0491765	0.357408
CFB	P00751	IFNG	0.229923	0.057362	0.402523
CAT	P04040	IFNG	0.227804	0.0597617	0.410878
SERPINA7	P05543	IFNG	0.226525	0.0612487	0.410878
OAF	Q86UD1	IFNG	0.222433	0.0662096	0.417443
FCN3	O75636-2	IFNG	0.216149	0.0744529	0.452274
LDHB	P07195	IFNG	0.213336	0.0783995	0.469244
CPN1	P15169	IFNG	0.211801	0.0806213	0.475549
TGFBI	Q15582	IFNG	0.208257	0.0859437	0.483736
ICAM1	P05362	IFNG	0.207636	0.0869044	0.483736
ENPP2	Q13822-2	IFNG	0.203325	0.0938086	0.49201
SERPINF2	P08697	IFNG	0.198904	0.101327	0.505477
IGLV5-37	A0A075B6J1	IFNG	0.193679	0.110809	0.530579
C4B	P0C0L5	IFNG	0.191779	0.114422	0.535282
APOF	Q13790	IFNG	0.190099	0.117692	0.544327
IGHV3-72	A0A0B4J1Y9	IFNG	0.185312	0.1274	0.559219
C4A	P0C0L4	IFNG	0.18513	0.127782	0.559219
GC	P02774-3	IFNG	0.183668	0.130871	0.566645
PCSK9	Q8NBP7	IFNG	0.18228	0.133858	0.573477
SERPING1	P05155-2	IFNG	0.181366	0.135851	0.575953
C1R	P00736	IFNG	0.179868	0.139168	0.583933
SERPINA1	P01009	IFNG	0.174388	0.151824	0.623616
RTN4R	Q9BZR6	IFNG	0.173803	0.153223	0.623616
CNDP1	Q96KN2	IFNG	0.17015	0.162184	0.647144
ORM2	P19652	IFNG	0.167154	0.169815	0.664565
IGHV1-45	A0A0A0MS14	IFNG	0.166204	0.172289	0.667825
C8G	P07360	IFNG	0.163464	0.179573	0.683434
MICU2	Q8IYU8	IFNG	0.162806	0.181354	0.683434
HLA-A	P04439-2	IFNG	0.161381	0.185256	0.685951
HP	P00738	IFNG	0.16076	0.186976	0.685951
CP	P00450	IFNG	0.160723	0.187078	0.685951
IGKV1-8	A0A0C4DH67	IFNG	0.157874	0.19512	0.702777
PARN	O95453-2	IFNG	0.151443	0.214171	0.747358
INHBC	P55103	IFNG	0.149909	0.218904	0.749466
C4BPB	P20851-2	IFNG	0.149836	0.219131	0.749466
A1BG	P04217	IFNG	0.146876	0.228474	0.774422
GPX3	P22352	IFNG	0.142894	0.241477	0.805585
CFHR2	P36980-2	IFNG	0.142126	0.24404	0.807515
PKM	P14618	IFNG	0.139021	0.254603	0.80771
TIMP1	P01033	IFNG	0.138363	0.25688	0.80771
IGKV2-29	A2NJV5	IFNG	0.137231	0.260832	0.80771
C8B	P07358	IFNG	0.136792	0.262373	0.80771
IGLV1-47	P01700	IFNG	0.13639	0.263791	0.80771
ACTN1	P12814	IFNG	0.136354	0.26392	0.80771
PIGR	P01833	IFNG	0.135586	0.266642	0.80771
IGLV2-18	A0A075B6J9	IFNG	0.133687	0.273464	0.80771
SYNM	O15061-2	IFNG	0.131604	0.281074	0.817122
IGLC2	P0DOY2	IFNG	0.129814	0.287728	0.829972
MINPP1	Q9UNW1	IFNG	0.128864	0.2913	0.829972
FGB	P02675	IFNG	0.128243	0.293651	0.829972
F7	P08709-2	IFNG	0.124626	0.307591	0.846269
ALDOB	P05062	IFNG	0.124589	0.307734	0.846269
VASN	Q6EMK4	IFNG	0.122178	0.317264	0.852136
C1RL	Q9NZP8	IFNG	0.12141	0.320336	0.852136
FTL	P02792	IFNG	0.118305	0.332962	0.870974
SERPINA6	P08185	IFNG	0.117574	0.335978	0.870974
PRDX2	P32119	IFNG	0.116588	0.340076	0.8752
C7	P10643	IFNG	0.114395	0.349296	0.8752
HBB	P68871	IFNG	0.114359	0.349451	0.8752
ITIH4	Q14624	IFNG	0.111107	0.363412	0.8752
IGLV3-22	A0A075B6J6	IFNG	0.107307	0.380153	0.896177
IGLL5	B9A064	IFNG	0.106832	0.382277	0.896177
IGLL1	P15814	IFNG	0.106357	0.384409	0.896177
AACS	Q86V21-2	IFNG	0.106284	0.384738	0.896177
CPN2	P22792	IFNG	0.105261	0.389356	0.896177
IGKV3-7	A0A075B6H7	IFNG	0.104238	0.394006	0.896177
HBD	P02042	IFNG	0.103873	0.395675	0.896177
F11	P03951	IFNG	0.0988674	0.418956	0.92236
IGHV3-38	A0A0C4DH36	IFNG	0.0987212	0.419647	0.92236
C6	P13671	IFNG	0.0971136	0.427296	0.92236
F10	P00742	IFNG	0.0960906	0.432204	0.92236
	P00761	IFNG	0.0960175	0.432555	0.92236
IGHG1	P01857	IFNG	0.0928389	0.448014	0.92236
IGLV1-51	P01701	IFNG	0.0924735	0.44981	0.92236
VTN	P04004	IFNG	0.092437	0.44999	0.92236
CAPZA1	P52907	IFNG	0.091962	0.452332	0.92236
STOM	P27105	IFNG	0.0918524	0.452873	0.92236
PON1	P27169	IFNG	0.091414	0.455042	0.92236
APCS	P02743	IFNG	0.0911947	0.456129	0.92236
IGHV3-74	A0A0B4J1X5	IFNG	0.0875411	0.474448	0.931815
ANXA6	P08133	IFNG	0.0873584	0.475374	0.931815
APMAP	Q9HDC9	IFNG	0.0867738	0.478344	0.931815
SERPINC1	P01008	IFNG	0.0832664	0.496372	0.9349
CLEC3B	P05452	IFNG	0.0828645	0.49846	0.9349
IGHG2	P01859	IFNG	0.0820607	0.50265	0.938434
PDIA3	P30101	IFNG	0.0801973	0.512432	0.944059
ACTB	P60709	IFNG	0.0800512	0.513204	0.944059
TMEM241	Q24JQ0	IFNG	0.0800146	0.513397	0.944059
KRT86	O43790	IFNG	0.0797223	0.514941	0.944059
PSMA5	P28066-2	IFNG	0.0792839	0.517263	0.944063
CTSD	P07339	IFNG	0.0741323	0.544931	0.952013
F5	P12259	IFNG	0.0740957	0.54513	0.952013
IGHV3-73	A0A0B4J1V6	IFNG	0.0740227	0.545528	0.952013
FGA	P02671	IFNG	0.0724881	0.55391	0.952013
LTF	P02788	IFNG	0.0721593	0.555715	0.952013
IGKV1-17	P01599	IFNG	0.0709171	0.562556	0.952013
IGHV3-64D	A0A0J9YX35	IFNG	0.0708075	0.563161	0.952013
PF4	P02776	IFNG	0.0685422	0.575744	0.952013
C1QA	P02745	IFNG	0.0676653	0.58065	0.952013
IGHV3-15	A0A0B4J1V0	IFNG	0.0668981	0.584958	0.952013
C1QB	P02746	IFNG	0.0657654	0.591343	0.952013
ANGPTL6	Q8NI99	IFNG	0.0657289	0.59155	0.952013
TUBA4A	P68366	IFNG	0.0654366	0.593203	0.952013
TFRC	P02786	IFNG	0.0649251	0.596101	0.952013
IGHA1	P01876	IFNG	0.0647059	0.597345	0.952013
HBA1	P69905	IFNG	0.0633906	0.604833	0.952013
IGFALS	P35858-2	IFNG	0.0633175	0.60525	0.952013
FERMT3	Q86UX7-2	IFNG	0.0628791	0.607756	0.952013
SHBG	P04278	IFNG	0.0593716	0.627963	0.952013
CAP1	Q01518	IFNG	0.059335	0.628175	0.952013
PRDX6	P30041	IFNG	0.0587505	0.631571	0.952013
S100A9	P06702	IFNG	0.0582389	0.634548	0.952013
PCYOX1	Q9UHG3	IFNG	0.0576178	0.638171	0.952013
IGHG3	P01860	IFNG	0.0572159	0.64052	0.952013
RNASE1	P07998	IFNG	0.0571063	0.641162	0.952013
CAMP	P49913	IFNG	0.0570698	0.641375	0.952013
HSPG2	P98160	IFNG	0.0552795	0.651887	0.952013
C3	P01024	IFNG	0.055243	0.652102	0.952013
CALR	P27797	IFNG	0.0549872	0.65361	0.952013
IGHV3-43	A0A0B4J1X8	IFNG	0.0543661	0.657276	0.952013
A2M	P01023	IFNG	0.0530873	0.664851	0.952013
ALDOA	P04075-2	IFNG	0.0522104	0.670064	0.952013
BLVRB	P30043	IFNG	0.0522104	0.670064	0.952013
ACTC1	P68032	IFNG	0.0509682	0.677476	0.952013
MYL12A	P19105	IFNG	0.0504932	0.680318	0.952013
S100A8	P05109	IFNG	0.0499087	0.683822	0.952013
IGKV1D-8	A0A087WSZ0	IFNG	0.0489587	0.689531	0.952013
IGHV3-11	P01762	IFNG	0.0473877	0.69901	0.952013
IGKV1-27	A0A075B6S5	IFNG	0.04673	0.702991	0.952013
IGHV4-28	A0A0C4DH34	IFNG	0.0460723	0.706981	0.952013
IGHV3-30	P01768	IFNG	0.0439167	0.720113	0.953364
ALB	P02768	IFNG	0.0438802	0.720336	0.953364
SELL	P14151-2	IFNG	0.0432956	0.723912	0.953364
C5	P01031	IFNG	0.0429302	0.72615	0.953364
IGHV3-49	A0A0A0MS15	IFNG	0.0398977	0.74481	0.958069
RAP1B	P61224	IFNG	0.0387285	0.752044	0.958069
IGHV3-30-3	P0DP02	IFNG	0.0364267	0.766349	0.958069
IGHV2-5	P01817	IFNG	0.0362441	0.767488	0.958069
C1S	P09871	IFNG	0.0355864	0.771591	0.958069
ITGA2B	P08514-2	IFNG	0.0348191	0.776386	0.958069
CA1	P00915	IFNG	0.0338692	0.782334	0.958069
TAGLN2	P37802-2	IFNG	0.0338327	0.782563	0.958069
IGLV2-14	P01704	IFNG	0.0335404	0.784396	0.958069
IGKC	P01834	IFNG	0.0332846	0.786001	0.958069
AGT	P01019	IFNG	0.0322616	0.792429	0.958069
ACTG1	P63261	IFNG	0.0317866	0.795418	0.958069
CFI	P05156	IFNG	0.0291925	0.811794	0.958069
PRSS1	P07477	IFNG	0.0291195	0.812257	0.958069
FLNA	P21333-2	IFNG	0.0290464	0.812719	0.958069
IGKV2-28	A0A075B6P5	IFNG	0.0270004	0.825696	0.958069
MYL6	P60660-2	IFNG	0.0263062	0.83011	0.958069
PDLIM1	O00151	IFNG	0.0262331	0.830575	0.958069
ACTR3	P61158	IFNG	0.0247716	0.839885	0.958069
IGLV3-21	P80748	IFNG	0.0238217	0.845948	0.958069
SAA4	P35542	IFNG	0.0213007	0.862082	0.958069
TPM3	P06753-2	IFNG	0.0212642	0.862317	0.958069
GPI	P06744-2	IFNG	0.0195835	0.873105	0.958069
MMRN1	Q13201	IFNG	0.0195835	0.873105	0.958069
IGHG4	P01861	IFNG	0.0192912	0.874983	0.958069
APOL1	O14791-2	IFNG	0.0191816	0.875688	0.958069
TUBB	P07437	IFNG	0.0185605	0.879683	0.958069
IGLV4-60	A0A075B6I1	IFNG	0.0185239	0.879918	0.958069
KNG1	P01042-2	IFNG	0.0184509	0.880388	0.958069
ARPC1B	O15143	IFNG	0.0168433	0.890743	0.966753
SFTPB	P07988	IFNG	0.0157837	0.897578	0.968641
TPM4	P67936	IFNG	0.015053	0.902296	0.968641
CFD	P00746	IFNG	0.0145049	0.905836	0.968641
FBLN1	P23142	IFNG	0.0120205	0.921909	0.972765
CFHR3	Q02985	IFNG	0.011582	0.924749	0.972765
THBS1	P07996	IFNG	0.0113628	0.92617	0.972765
ECM1	Q16610	IFNG	0.0111801	0.927353	0.972765
NEB	P20929-2	IFNG	0.0101206	0.934222	0.977451
SELP	P16109	IFNG	0.00946292	0.938488	0.979396
MYH9	P35579	IFNG	0.00719766	0.953194	0.982599
ADIPOQ	Q15848	IFNG	0.00708805	0.953906	0.982599
LCN2	P80188	IFNG	0.0056266	0.963402	0.982719
TGFBR2	P37173-2	IFNG	0.00416514	0.972904	0.98976
SLC4A1	P02730	IFNG	0.00347095	0.977419	0.98976
SPARC	P09486	IFNG	0.00339788	0.977894	0.98976
ABCC2	Q92887	IFNG	0.00306905	0.980033	0.98976
RNASE4	P34096	IFNG	-0.000876872	0.994295	0.994295
CFHR1	Q03591	IFNG	-0.00186335	0.987876	0.990309
VCL	P18206-2	IFNG	-0.00208257	0.98645	0.990309
IGKV3D-20	A0A0C4DH25	IFNG	-0.00259408	0.983122	0.990309
PLG	P00747	IFNG	-0.00599196	0.961028	0.982719
LPA	P08519	IFNG	-0.00635733	0.958653	0.982719
IGHV2-70D	A0A0C4DH43	IFNG	-0.00675923	0.956042	0.982599
KRT9	P35527	IFNG	-0.00705152	0.954143	0.982599
KRT2	P35908	IFNG	-0.00854951	0.944415	0.980554
CHN2	P52757-9	IFNG	-0.00862258	0.943941	0.980554
APOE	P02649	IFNG	-0.0123128	0.920017	0.972765
IGKV4-1	P06312	IFNG	-0.0131531	0.914578	0.971888
TUBB1	Q9H4B7	IFNG	-0.0139934	0.909143	0.968641
FCGBP	Q9Y6R7	IFNG	-0.014103	0.908434	0.968641
SERPIND1	P05546	IFNG	-0.0141761	0.907962	0.968641
IGLC3	P0DOY3	IFNG	-0.0158202	0.897342	0.968641
CAVIN2	O95810	IFNG	-0.0186701	0.878978	0.958069
PIKFYVE	Q9Y2I7	IFNG	-0.0187797	0.878273	0.958069
BCHE	P06276	IFNG	-0.0193643	0.874514	0.958069
IGKV3-11	P04433	IFNG	-0.0195104	0.873574	0.958069
EFEMP1	Q12805-2	IFNG	-0.0199854	0.870523	0.958069
CST3	P01034	IFNG	-0.0201315	0.869584	0.958069
ZYX	Q15942-2	IFNG	-0.0204238	0.867708	0.958069
IGHV3-7	P01780	IFNG	-0.0219218	0.858102	0.958069
AHSG	P02765	IFNG	-0.0227987	0.852488	0.958069
IGKV2-30	P06310	IFNG	-0.0245524	0.841283	0.958069
CLU	P10909-2	IFNG	-0.0248447	0.839419	0.958069
PRG4	Q92954-3	IFNG	-0.0248813	0.839186	0.958069
PLEK	P08567	IFNG	-0.0249909	0.838487	0.958069
IGKV6D-41	A0A0C4DH26	IFNG	-0.0255754	0.834762	0.958069
CFL1	P23528	IFNG	-0.0257581	0.833598	0.958069
F12	P00748	IFNG	-0.0259043	0.832668	0.958069
LCAT	P04180	IFNG	-0.0267446	0.827322	0.958069
TLN1	Q9Y490	IFNG	-0.0268542	0.826625	0.958069
PARVB	Q9HBI1-2	IFNG	-0.0282791	0.81758	0.958069
SPARCL1	Q14515-2	IFNG	-0.0293387	0.810869	0.958069
IGHV3-48	P01763	IFNG	-0.0297406	0.808327	0.958069
ITGB3	P05106	IFNG	-0.0303982	0.804172	0.958069
IGKV3-20	P01619	IFNG	-0.0304348	0.803942	0.958069
CFP	P27918	IFNG	-0.0307636	0.801866	0.958069
QSOX1	O00391	IFNG	-0.0323712	0.79174	0.958069
CORO1A	P31146	IFNG	-0.0328462	0.788754	0.958069
CDH13	P55290-4	IFNG	-0.033175	0.786689	0.958069
HPX	P02790	IFNG	-0.0332115	0.78646	0.958069
CORO1C	Q9ULV4-2	IFNG	-0.0339788	0.781647	0.958069
IGHV4-30-2	A0A087WSY4	IFNG	-0.0369748	0.762936	0.958069
GREB1L	Q9C091-4	IFNG	-0.0370479	0.762481	0.958069
KRT10	P13645	IFNG	-0.0394958	0.747294	0.958069
RTN4	Q9NQC3-4	IFNG	-0.0396785	0.746165	0.958069
CNN2	Q99439	IFNG	-0.0406284	0.7403	0.958069
PI16	Q6UXB8-2	IFNG	-0.0413957	0.735573	0.958069
HRG	P04196	IFNG	-0.0432956	0.723912	0.953364
IGKV3D-15	A0A087WSY6	IFNG	-0.0450128	0.713425	0.952013
CFH	P08603	IFNG	-0.045232	0.71209	0.952013
IGKV1D-13	A0A0B4J2D9	IFNG	-0.0454512	0.710756	0.952013
TF	P02787	IFNG	-0.0458897	0.708091	0.952013
YWHAE	P62258	IFNG	-0.0458897	0.708091	0.952013
FCN2	Q15485	IFNG	-0.0462916	0.70565	0.952013
SERPINF1	P36955	IFNG	-0.0465839	0.703877	0.952013
DBH	P09172	IFNG	-0.0468031	0.702549	0.952013
THBS4	P35443	IFNG	-0.0476069	0.697684	0.952013
BST1	Q10588-2	IFNG	-0.0476799	0.697243	0.952013
KNG1	P01042	IFNG	-0.0480453	0.695036	0.952013
IGLV5-45	A0A087WSX0	IFNG	-0.0485568	0.691951	0.952013
F2	P00734	IFNG	-0.0501644	0.682289	0.952013
HGFAC	Q04756	IFNG	-0.0506028	0.679662	0.952013
IGLV2-11	P01706	IFNG	-0.0519182	0.671805	0.952013
IGKV1D-33	P01593	IFNG	-0.052795	0.666587	0.952013
VNN1	O95497	IFNG	-0.0546218	0.655765	0.952013
PROZ	P22891-2	IFNG	-0.0549872	0.65361	0.952013
IGLV4-69	A0A075B6H9	IFNG	-0.0552795	0.651887	0.952013
SH3BGRL3	Q9H299	IFNG	-0.0555718	0.650166	0.952013
IGHV2-26	A0A0B4J1V2	IFNG	-0.0560468	0.647374	0.952013
VWF	P04275	IFNG	-0.0565217	0.644586	0.952013
F9	P00740	IFNG	-0.056814	0.642873	0.952013
APOB	P04114	IFNG	-0.0574351	0.639239	0.952013
RAB10	P61026	IFNG	-0.0580197	0.635826	0.952013
IGHV4-34	P06331	IFNG	-0.0580563	0.635613	0.952013
IGHD	P01880-2	IFNG	-0.0617464	0.61425	0.952013
IGHV4-4	A0A075B6R2	IFNG	-0.0629887	0.607129	0.952013
ANG	P03950	IFNG	-0.0635733	0.603791	0.952013
C4BPA	P04003	IFNG	-0.0639752	0.6015	0.952013
SLC2A14	Q8TDB8-2	IFNG	-0.0670077	0.584341	0.952013
IGHV3-9	P01782	IFNG	-0.068323	0.576969	0.952013
ATP2A3	Q93084-2	IFNG	-0.0696748	0.569437	0.952013
MASP2	O00187	IFNG	-0.0700037	0.567611	0.952013
FBLN1	P23142-4	IFNG	-0.0716113	0.558728	0.952013
PPBP	P02775	IFNG	-0.0723054	0.554912	0.952013
IGHV3-64	A0A075B6Q5	IFNG	-0.0729266	0.551509	0.952013
IGHV5-51	A0A0C4DH38	IFNG	-0.0747899	0.541359	0.952013
APOC4	P55056	IFNG	-0.076361	0.532874	0.952013
IGFBP2	P18065	IFNG	-0.0771648	0.528557	0.951871
IGLV1-36	A0A0B4J1U3	IFNG	-0.0774205	0.527188	0.951871
IGLV3-27	P01718	IFNG	-0.0777859	0.525234	0.951871
HSPA8	P11142-2	IFNG	-0.083924	0.492965	0.933194
PGLYRP2	Q96PD5-2	IFNG	-0.0845086	0.489947	0.931815
IGHV1-8	P0DP01	IFNG	-0.0848374	0.488254	0.931815
IGKV1-16	P04430	IFNG	-0.0850566	0.487126	0.931815
BTD	P43251-2	IFNG	-0.0852393	0.486188	0.931815
IGLC6	P0CF74	IFNG	-0.0855681	0.484501	0.931815
IGHV3-20	A0A0C4DH32	IFNG	-0.0858604	0.483005	0.931815
YWHAZ	P63104	IFNG	-0.0871392	0.476486	0.931815
MST1	P26927	IFNG	-0.0899525	0.462313	0.92236
PPIA	P62937	IFNG	-0.0900621	0.461766	0.92236
IGLV3-9	A0A075B6K5	IFNG	-0.0905736	0.459215	0.92236
F13A1	P00488	IFNG	-0.0911947	0.456129	0.92236
PZP	P20742	IFNG	-0.0918889	0.452693	0.92236
PFN1	P07737	IFNG	-0.0946292	0.43927	0.92236
IGLV1-40	P01703	IFNG	-0.0957252	0.433964	0.92236
IGKV1-5	P01602	IFNG	-0.0958714	0.433259	0.92236
APOA2	P02652	IFNG	-0.0961271	0.432028	0.92236
IGKV1D-16	P01601	IFNG	-0.1	0.41362	0.91991
FOXN4	Q96NZ1-2	IFNG	-0.100877	0.409517	0.915787
GAPDH	P04406-2	IFNG	-0.103069	0.399361	0.898011
IGKV1-39	P01597	IFNG	-0.103727	0.396344	0.896177
CLIC1	O00299	IFNG	-0.104019	0.395007	0.896177
TNXB	P22105-1	IFNG	-0.104056	0.39484	0.896177
IGKV6-21	A0A0C4DH24	IFNG	-0.109061	0.37237	0.891497
IGHV7-4-1	A0A0J9YVY3	IFNG	-0.111363	0.362302	0.8752
AMBP	P02760	IFNG	-0.111472	0.361827	0.8752
COL6A3	P12111	IFNG	-0.111692	0.360878	0.8752
ANK1	P16157-10	IFNG	-0.112605	0.356939	0.8752
PROS1	P07225	IFNG	-0.113263	0.354119	0.8752
ATP5F1B	P06576	IFNG	-0.113409	0.353494	0.8752
APOA1	P02647	IFNG	-0.114834	0.347439	0.8752
IGLV8-61	A0A075B6I0	IFNG	-0.115638	0.344052	0.8752
IGHV1-3	A0A0C4DH29	IFNG	-0.11772	0.335373	0.870974
ALB	P02769	IFNG	-0.11962	0.327577	0.865738
IGKV3D-7	A0A0C4DH55	IFNG	-0.121849	0.318578	0.852136
ITIH1	P19827	IFNG	-0.12247	0.316099	0.852136
LIMS1	P48059-2	IFNG	-0.123054	0.313777	0.852136
F13B	P05160	IFNG	-0.124735	0.307163	0.846269
WDR1	O75083	IFNG	-0.127695	0.295736	0.830101
GSN	P06396	IFNG	-0.128718	0.291852	0.829972
IGLV3-19	P01714	IFNG	-0.133029	0.275852	0.80771
KRT1	P04264	IFNG	-0.133175	0.27532	0.80771
IGHV4-38-2	P0DP08	IFNG	-0.133431	0.274391	0.80771
MMP2	P08253-2	IFNG	-0.134929	0.26899	0.80771
FN1	P02751-10	IFNG	-0.135477	0.267033	0.80771
HSPA5	P11021	IFNG	-0.135915	0.265473	0.80771
IGKV1-12	A0A0C4DH73	IFNG	-0.14019	0.250591	0.80771
CD5L	O43866	IFNG	-0.140665	0.248973	0.80771
COMP	P49747	IFNG	-0.146328	0.230234	0.774422
ATRN	O75882-2	IFNG	-0.151224	0.214842	0.747358
C1QC	P02747	IFNG	-0.154768	0.204163	0.72256
HPR	P00739	IFNG	-0.155718	0.201366	0.718911
KLKB1	P03952	IFNG	-0.15897	0.191998	0.697707
IGHV4-30-4	P0DP06	IFNG	-0.163318	0.179967	0.683434
IGHV4-39	P01824	IFNG	-0.16825	0.166993	0.659866
IGHV3-23	P01764	IFNG	-0.171538	0.158734	0.639651
IGHV4-61	A0A0C4DH41	IFNG	-0.176544	0.146748	0.609451
FN1	P02751-1	IFNG	-0.185459	0.127095	0.559219
IGHV3-35	A0A0C4DH35	IFNG	-0.188272	0.121328	0.548673
IGFBP3	P17936-2	IFNG	-0.189368	0.119136	0.544815
IGHV3-13	P01766	IFNG	-0.192839	0.112396	0.531919
IGHM	P01871	IFNG	-0.196018	0.106484	0.515941
IGHV3-33	P01772	IFNG	-0.196383	0.10582	0.515941
IGHV3-53	P01767	IFNG	-0.198612	0.101841	0.505477
GPLD1	P80108	IFNG	-0.200365	0.0987916	0.502602
TPI1	P60174-1	IFNG	-0.200694	0.098228	0.502602
CETP	P11597	IFNG	-0.203033	0.0942918	0.49201
LUM	P51884	IFNG	-0.203507	0.0935076	0.49201
IGLV3-10	A0A075B6K4	IFNG	-0.206211	0.0891405	0.483736
IGHA2	P01877	IFNG	-0.206869	0.0881029	0.483736
IGHV1-69D	A0A0B4J2H0	IFNG	-0.208696	0.0852706	0.483736
APOC2	P02655	IFNG	-0.209573	0.0839369	0.483736
IGHV1-46	P01743	IFNG	-0.218195	0.0716836	0.442049
IGKV2D-24	A0A075B6R9	IFNG	-0.222068	0.0666678	0.417443
RBP4	P02753	IFNG	-0.223018	0.0654817	0.417443
ITIH2	P19823	IFNG	-0.225393	0.0625907	0.410878
GP1BA	P07359	IFNG	-0.226123	0.0617222	0.410878
IGHV1-2	P23083	IFNG	-0.231385	0.0557531	0.398097
CPB2	Q96IY4	IFNG	-0.24578	0.041786	0.320885
S100A12	P80511	IFNG	-0.254001	0.0352029	0.291909
IGHV1-18	A0A0C4DH31	IFNG	-0.258239	0.0321622	0.272709
JCHAIN	P01591	IFNG	-0.266131	0.0270851	0.239645
AFM	P43652	IFNG	-0.266167	0.0270633	0.239645
IGHV3-21	A0A0B4J1V1	IFNG	-0.268213	0.0258642	0.239244
PROC	P04070-2	IFNG	-0.277421	0.0210087	0.208549
APOH	P02749	IFNG	-0.280855	0.0194081	0.197477
AZGP1	P25311	IFNG	-0.281074	0.0193095	0.197477
TTR	P02766	IFNG	-0.294775	0.013942	0.152
SERPINA4	P29622	IFNG	-0.295104	0.0138309	0.152
APOM	O95445	IFNG	-0.295469	0.0137083	0.152
IGLV3-25	P01717	IFNG	-0.302704	0.0114674	0.141431
APOD	P05090	IFNG	-0.303946	0.0111164	0.141387
PLTP	P55058	IFNG	-0.306832	0.0103367	0.135711
SELENOP	P49908	IFNG	-0.311911	0.00907989	0.123184
SERPINA5	P05154	IFNG	-0.318634	0.00762244	0.110798
APOC1	P02654	IFNG	-0.325685	0.00631801	0.0952381
APOC3	P02656	IFNG	-0.327293	0.0060497	0.0947011
APOA4	P06727	IFNG	-0.397516	0.000719038	0.0225114
IGLV3-1	P01715	IFNG	-0.415601	0.000383402	0.0130037
IGHV1-24	A0A0C4DH33	IFNG	-0.4289	0.000235954	0.00960331

## Sheet: IFNL1
Spearman correlations between indicated IFN ligand and MS proteomics
Protein	Swissprot ID	IFN ligand	rho	p-value	FDR q-value (BH)
CD14	P08571	IFNL1	0.634819	4.68816e-09	1.90808e-06
GC	P02774-3	IFNL1	0.540482	1.6368e-06	0.00029311
C2	P06681	IFNL1	0.535185	2.16052e-06	0.00029311
LBP	P18428	IFNL1	0.526306	3.40465e-06	0.000346423
FGA	P02671	IFNL1	0.512495	6.73651e-06	0.000548352
HABP2	Q14520-2	IFNL1	0.504019	1.0093e-05	0.000660869
CFB	P00751	IFNL1	0.499306	1.2579e-05	0.000660869
	P00761	IFNL1	0.498612	1.29901e-05	0.000660869
SERPINA1	P01009	IFNL1	0.493862	1.61566e-05	0.000693504
LRG1	P02750	IFNL1	0.492693	1.70394e-05	0.000693504
C9	P02748	IFNL1	0.48312	2.61507e-05	0.000841124
CRP	P02741	IFNL1	0.481878	2.76198e-05	0.000841124
AGT	P01019	IFNL1	0.480891	2.88406e-05	0.000841124
CP	P00450	IFNL1	0.472817	4.08889e-05	0.00110945
FGL1	Q08830	IFNL1	0.470881	4.44017e-05	0.00112947
SERPINF2	P08697	IFNL1	0.467154	5.19617e-05	0.00116892
FGB	P02675	IFNL1	0.465985	5.45687e-05	0.00116892
SAA1	P0DJI8	IFNL1	0.449763	0.000105708	0.00204872
ANXA6	P08133	IFNL1	0.447936	0.000113645	0.00210244
C1R	P00736	IFNL1	0.444026	0.000132509	0.00223546
SERPINA10	Q9UK55	IFNL1	0.443551	0.000134988	0.00223546
A1BG	P04217	IFNL1	0.443113	0.000137313	0.00223546
SHBG	P04278	IFNL1	0.437559	0.000170144	0.0026634
CPN2	P22792	IFNL1	0.431933	0.000210632	0.00301763
SERPINA3	P01011	IFNL1	0.431385	0.000215015	0.00301763
SERPING1	P05155-2	IFNL1	0.430252	0.00022434	0.00303932
ALB	P02768	IFNL1	0.429412	0.000231496	0.00303932
FCN3	O75636-2	IFNL1	0.424845	0.000274183	0.00348727
C8A	P07357	IFNL1	0.421081	0.000314649	0.00388067
HP	P00738	IFNL1	0.418341	0.000347474	0.00415947
FETUB	Q9UGM5	IFNL1	0.417209	0.000361934	0.00420877
VTN	P04004	IFNL1	0.415638	0.000382902	0.00430642
SAA2	P0DJI9	IFNL1	0.415016	0.000391493	0.00430642
B2M	P61769	IFNL1	0.409755	0.000471641	0.00477279
SERPINA7	P05543	IFNL1	0.409207	0.000480797	0.00477279
C3	P01024	IFNL1	0.408257	0.000497052	0.00481667
ITIH4	Q14624	IFNL1	0.402229	0.000612425	0.00558783
SERPINC1	P01008	IFNL1	0.399671	0.000668346	0.00591341
SERPINA6	P08185	IFNL1	0.398173	0.000703214	0.0060818
PLG	P00747	IFNL1	0.397589	0.000717264	0.0060818
IGKC	P01834	IFNL1	0.3924	0.000853582	0.00692873
CFH	P08603	IFNL1	0.391889	0.00086822	0.00692873
APOL1	O14791-2	IFNL1	0.390574	0.000906909	0.00709831
ORM1	P02763	IFNL1	0.389989	0.0009246	0.00710023
CPN1	P15169	IFNL1	0.38882	0.000960922	0.00724251
F2	P00734	IFNL1	0.385349	0.00107649	0.00782378
APOE	P02649	IFNL1	0.37373	0.0015605	0.0109504
IGFALS	P35858-2	IFNL1	0.373146	0.00158936	0.0109639
C4B	P0C0L5	IFNL1	0.366825	0.00193354	0.0129008
CHN2	P52757-9	IFNL1	0.3654	0.00201981	0.0132591
KNG1	P01042-2	IFNL1	0.364121	0.00210016	0.0135677
AMBP	P02760	IFNL1	0.360102	0.00237166	0.0148666
F7	P08709-2	IFNL1	0.357618	0.00255481	0.0157547
IGHG2	P01859	IFNL1	0.357033	0.0025997	0.0157922
LYZ	P61626	IFNL1	0.351626	0.00304954	0.0179879
HPX	P02790	IFNL1	0.346913	0.00349689	0.0203319
APOA1	P02647	IFNL1	0.345597	0.00363173	0.0205941
LTF	P02788	IFNL1	0.334417	0.00497762	0.0270119
C8G	P07360	IFNL1	0.329668	0.00567169	0.0298965
IGFBP4	P22692	IFNL1	0.329156	0.0057513	0.0298965
AACS	Q86V21-2	IFNL1	0.328827	0.005803	0.0298965
HBG1	P69891	IFNL1	0.328133	0.00591348	0.0300848
CFI	P05156	IFNL1	0.326964	0.00610375	0.0305357
PCSK9	Q8NBP7	IFNL1	0.326672	0.00615215	0.0305357
SERPINF1	P36955	IFNL1	0.322945	0.00679952	0.0329453
IGLC2	P0DOY2	IFNL1	0.322214	0.00693325	0.033198
IGHV3-38	A0A0C4DH36	IFNL1	0.31867	0.00761511	0.036039
PON1	P27169	IFNL1	0.316551	0.0080503	0.0372326
SAA4	P35542	IFNL1	0.315564	0.0082602	0.0377742
TF	P02787	IFNL1	0.312897	0.00885186	0.0400301
LGALS3BP	Q08380	IFNL1	0.311619	0.00914843	0.040548
APCS	P02743	IFNL1	0.311545	0.00916563	0.040548
CDH13	P55290-4	IFNL1	0.305627	0.0106564	0.0466362
PRSS1	P07477	IFNL1	0.301169	0.0119142	0.0510428
ORM2	P19652	IFNL1	0.294118	0.0141665	0.0600602
INHBC	P55103	IFNL1	0.293314	0.0144452	0.0603909
AHSG	P02765	IFNL1	0.292729	0.0146509	0.0603909
MAN1A1	P33908	IFNL1	0.29262	0.0146897	0.0603909
F12	P00748	IFNL1	0.291085	0.0152428	0.0620194
C6	P13671	IFNL1	0.290683	0.0153906	0.0620194
IGKV2-29	A2NJV5	IFNL1	0.289368	0.0158829	0.0633757
TGFBI	Q15582	IFNL1	0.286116	0.0171584	0.0678005
CST3	P01034	IFNL1	0.285641	0.0173518	0.0679058
PDIA3	P30101	IFNL1	0.285166	0.0175472	0.0680162
APOB	P04114	IFNL1	0.283047	0.0184418	0.0708096
ERN1	O75460	IFNL1	0.281403	0.0191625	0.0728892
CFP	P27918	IFNL1	0.277092	0.0211677	0.0797707
PIKFYVE	Q9Y2I7	IFNL1	0.275411	0.0219963	0.081327
F10	P00742	IFNL1	0.275046	0.0221801	0.081327
NEB	P20929-2	IFNL1	0.274425	0.0224955	0.0817469
A2M	P01023	IFNL1	0.27205	0.0237367	0.085494
C5	P01031	IFNL1	0.270332	0.0246699	0.0876677
C7	P10643	IFNL1	0.27015	0.024771	0.0876677
C1QB	P02746	IFNL1	0.269383	0.0251994	0.088415
BST1	Q10588-2	IFNL1	0.262221	0.0295086	0.10178
KNG1	P01042	IFNL1	0.261746	0.0298151	0.101973
HPR	P00739	IFNL1	0.261308	0.0301004	0.10209
C1S	P09871	IFNL1	0.258422	0.0320363	0.106875
KRT2	P35908	IFNL1	0.257289	0.0328239	0.108612
C1QA	P02745	IFNL1	0.25506	0.0344211	0.112979
KRT1	P04264	IFNL1	0.253855	0.0353119	0.114063
CNDP1	Q96KN2	IFNL1	0.252284	0.0365014	0.116063
ITIH3	Q06033-2	IFNL1	0.250968	0.0375228	0.118386
C8B	P07358	IFNL1	0.250201	0.0381295	0.119188
FTL	P02792	IFNL1	0.249507	0.0386854	0.119196
MICU2	Q8IYU8	IFNL1	0.246949	0.0407919	0.123898
TYMP	P19971-2	IFNL1	0.24198	0.0451563	0.135137
ITIH1	P19827	IFNL1	0.240957	0.046101	0.136568
SERPIND1	P05546	IFNL1	0.240738	0.0463055	0.136568
C4BPA	P04003	IFNL1	0.239204	0.0477583	0.13884
CPB2	Q96IY4	IFNL1	0.237815	0.0491048	0.141742
FCN2	Q15485	IFNL1	0.235111	0.0518162	0.148515
S100A12	P80511	IFNL1	0.233431	0.0535626	0.152447
F9	P00740	IFNL1	0.232042	0.0550412	0.155568
ITIH2	P19823	IFNL1	0.23091	0.0562719	0.157315
VASN	Q6EMK4	IFNL1	0.230764	0.0564323	0.157315
CFHR1	Q03591	IFNL1	0.226635	0.0611201	0.166952
KRT9	P35527	IFNL1	0.223895	0.0644019	0.174744
PROS1	P07225	IFNL1	0.221447	0.0674526	0.179433
C1QC	P02747	IFNL1	0.217647	0.0724171	0.191388
SELL	P14151-2	IFNL1	0.215638	0.0751584	0.196879
GREB1L	Q9C091-4	IFNL1	0.215418	0.0754624	0.196879
ENPP2	Q13822-2	IFNL1	0.213117	0.0787139	0.204053
ATRN	O75882-2	IFNL1	0.212422	0.0797161	0.204053
APOH	P02749	IFNL1	0.210742	0.0821844	0.208859
C1RL	Q9NZP8	IFNL1	0.210449	0.0826198	0.208859
IGFBP2	P18065	IFNL1	0.209134	0.0846017	0.212549
CLU	P10909-2	IFNL1	0.203544	0.0934475	0.231841
SPARCL1	Q14515-2	IFNL1	0.203434	0.0936279	0.231841
PCYOX1	Q9UHG3	IFNL1	0.203215	0.0939896	0.231841
CTSD	P07339	IFNL1	0.201425	0.0969844	0.236665
LCAT	P04180	IFNL1	0.2	0.0994209	0.237234
FCGR3B	O75015	IFNL1	0.199963	0.099484	0.237234
BCHE	P06276	IFNL1	0.199854	0.0996735	0.237234
KLKB1	P03952	IFNL1	0.198794	0.10152	0.2379
IGKV2-28	A0A075B6P5	IFNL1	0.198685	0.101712	0.2379
C4BPB	P20851-2	IFNL1	0.197917	0.103067	0.238344
CFHR5	Q9BXR6	IFNL1	0.195469	0.107486	0.245768
KRT10	P13645	IFNL1	0.194191	0.109851	0.249774
IGHG1	P01857	IFNL1	0.192218	0.11358	0.256817
HBB	P68871	IFNL1	0.187833	0.122213	0.271808
MBL2	P11226	IFNL1	0.186883	0.124149	0.274611
MASP2	O00187	IFNL1	0.18502	0.128012	0.281626
F11	P03951	IFNL1	0.184034	0.130094	0.284668
APOC4	P55056	IFNL1	0.182207	0.134017	0.290133
THBS4	P35443	IFNL1	0.181695	0.135131	0.290997
C4A	P0C0L4	IFNL1	0.173328	0.154366	0.327973
F13B	P05160	IFNL1	0.173182	0.154719	0.327973
CFHR2	P36980-2	IFNL1	0.172415	0.156583	0.329814
IGHV2-70D	A0A0C4DH43	IFNL1	0.172159	0.157208	0.329814
LCP1	P13796	IFNL1	0.1711	0.159817	0.331866
PZP	P20742	IFNL1	0.168908	0.165317	0.339817
KRT86	O43790	IFNL1	0.16825	0.166993	0.341179
PRG4	Q92954-3	IFNL1	0.167263	0.169531	0.341581
HGFAC	Q04756	IFNL1	0.165948	0.17296	0.345071
TTR	P02766	IFNL1	0.16529	0.174693	0.346829
IGHG4	P01861	IFNL1	0.160212	0.188503	0.370632
BTD	P43251-2	IFNL1	0.157179	0.197116	0.383857
ECM1	Q16610	IFNL1	0.156339	0.199552	0.38675
PROC	P04070-2	IFNL1	0.154001	0.206442	0.398209
APOC3	P02656	IFNL1	0.149324	0.220727	0.419793
SH3BGRL3	Q9H299	IFNL1	0.147461	0.226607	0.428743
DBH	P09172	IFNL1	0.146803	0.228708	0.428743
ICAM1	P05362	IFNL1	0.146584	0.229411	0.428743
RNASE4	P34096	IFNL1	0.146511	0.229646	0.428743
VNN1	O95497	IFNL1	0.143369	0.2399	0.443816
IGKV4-1	P06312	IFNL1	0.140811	0.248477	0.453498
FOXN4	Q96NZ1-2	IFNL1	0.140336	0.250092	0.454409
OAF	Q86UD1	IFNL1	0.13818	0.257514	0.465815
GPLD1	P80108	IFNL1	0.135221	0.267945	0.479004
S100A9	P06702	IFNL1	0.13471	0.269776	0.479471
IGLV8-61	A0A075B6I0	IFNL1	0.132517	0.277719	0.490021
CAMP	P49913	IFNL1	0.132006	0.279595	0.490496
LGALS1	P09382	IFNL1	0.129668	0.288275	0.503554
APOM	O95445	IFNL1	0.127183	0.297691	0.517779
IGLV5-37	A0A075B6J1	IFNL1	0.125575	0.303889	0.524553
GGH	Q92820	IFNL1	0.12331	0.312765	0.530397
PI16	Q6UXB8-2	IFNL1	0.122433	0.316245	0.531866
HRG	P04196	IFNL1	0.120899	0.322394	0.534394
IGKV2-30	P06310	IFNL1	0.120607	0.323574	0.534394
APOC1	P02654	IFNL1	0.120424	0.324313	0.534394
IGHV1-45	A0A0A0MS14	IFNL1	0.119657	0.327428	0.535193
HBA1	P69905	IFNL1	0.116588	0.340076	0.547079
HLA-A	P04439-2	IFNL1	0.115674	0.343899	0.551051
ADIPOQ	Q15848	IFNL1	0.113847	0.351624	0.555185
GSN	P06396	IFNL1	0.107819	0.377873	0.58925
SYNM	O15061-2	IFNL1	0.10749	0.379338	0.589276
ALB	P02769	IFNL1	0.106467	0.383917	0.594122
AZGP1	P25311	IFNL1	0.105882	0.386548	0.595453
IGKV1-12	A0A0C4DH73	IFNL1	0.10285	0.40037	0.602052
EFEMP1	Q12805-2	IFNL1	0.100694	0.41037	0.605146
PGLYRP2	Q96PD5-2	IFNL1	0.0996712	0.415165	0.608066
TIMP1	P01033	IFNL1	0.0950311	0.43732	0.635676
PKM	P14618	IFNL1	0.092437	0.44999	0.649454
DEFA1	P59665	IFNL1	0.0908294	0.457943	0.658597
IGHV3-30	P01768	IFNL1	0.0871027	0.476672	0.680721
TPI1	P60174-1	IFNL1	0.0853489	0.485625	0.689738
APOC2	P02655	IFNL1	0.0828645	0.49846	0.696892
LUM	P51884	IFNL1	0.0812934	0.506666	0.698024
ANGPTL6	Q8NI99	IFNL1	0.0805627	0.510507	0.698024
IGHV3-72	A0A0B4J1Y9	IFNL1	0.0804531	0.511084	0.698024
PSMA5	P28066-2	IFNL1	0.0776032	0.526211	0.708534
MFAP4	P55083-2	IFNL1	0.0766167	0.531498	0.708534
QSOX1	O00391	IFNL1	0.0760687	0.534447	0.708534
AFM	P43652	IFNL1	0.0737304	0.54712	0.72064
COL6A3	P12111	IFNL1	0.0725977	0.553309	0.724106
ANK1	P16157-10	IFNL1	0.0686883	0.574929	0.749987
PARN	O95453-2	IFNL1	0.0610522	0.618245	0.796285
ANG	P03950	IFNL1	0.0591524	0.629236	0.802591
HSPA5	P11021	IFNL1	0.0587139	0.631783	0.802591
CAPZA1	P52907	IFNL1	0.0581659	0.634974	0.802591
FCGBP	Q9Y6R7	IFNL1	0.0558641	0.648447	0.809564
SFTPB	P07988	IFNL1	0.0540007	0.659437	0.818265
CAT	P04040	IFNL1	0.05327	0.663766	0.821134
IGLV5-45	A0A087WSX0	IFNL1	0.0522104	0.670064	0.822426
TMEM241	Q24JQ0	IFNL1	0.0517355	0.672894	0.822426
TFRC	P02786	IFNL1	0.0513701	0.675075	0.822621
PROZ	P22891-2	IFNL1	0.0508221	0.67835	0.824145
IGHA1	P01876	IFNL1	0.0482645	0.693713	0.825672
PIGR	P01833	IFNL1	0.0480453	0.695036	0.825672
S100A8	P05109	IFNL1	0.0480453	0.695036	0.825672
IGHV6-1	A0A0B4J1U7	IFNL1	0.0474242	0.698789	0.825672
IGLV3-22	A0A075B6J6	IFNL1	0.047278	0.699673	0.825672
GPX3	P22352	IFNL1	0.0447936	0.714761	0.836463
LILRA3	Q8N6C8-3	IFNL1	0.0439167	0.720113	0.839788
HBD	P02042	IFNL1	0.042163	0.730856	0.844729
APOF	Q13790	IFNL1	0.0374498	0.759981	0.865293
RNASE1	P07998	IFNL1	0.0336134	0.783938	0.886285
VWF	P04275	IFNL1	0.0320058	0.794038	0.890154
APOA4	P06727	IFNL1	0.031677	0.796108	0.890154
CNN2	Q99439	IFNL1	0.0307271	0.802097	0.894393
CORO1A	P31146	IFNL1	0.02616	0.83104	0.907223
LCN2	P80188	IFNL1	0.0251735	0.837322	0.907223
IGLV2-18	A0A075B6J9	IFNL1	0.0222506	0.855996	0.921668
ATP2A3	Q93084-2	IFNL1	0.0213738	0.861614	0.925269
IGLL5	B9A064	IFNL1	0.0203873	0.867942	0.929612
IGHV2-5	P01817	IFNL1	0.0199854	0.870523	0.929929
CFD	P00746	IFNL1	0.0166971	0.891685	0.940196
IGLL1	P15814	IFNL1	0.0149434	0.903004	0.94747
RTN4	Q9NQC3-4	IFNL1	0.0149068	0.90324	0.94747
ABCC2	Q92887	IFNL1	0.0126781	0.917651	0.960113
APOA2	P02652	IFNL1	0.0109609	0.928774	0.960437
RTN4R	Q9BZR6	IFNL1	0.0108513	0.929484	0.960437
IGHV3-30-3	P0DP02	IFNL1	0.0105225	0.931616	0.960437
CLEC3B	P05452	IFNL1	0.0104129	0.932327	0.960437
PRDX2	P32119	IFNL1	0.00935331	0.939199	0.960437
APMAP	Q9HDC9	IFNL1	0.008038	0.947736	0.966738
GPI	P06744-2	IFNL1	0.00420168	0.972666	0.982321
TPM3	P06753-2	IFNL1	0.00135185	0.991204	0.996099
ATP5F1B	P06576	IFNL1	0.000949945	0.993819	0.996267
LPA	P08519	IFNL1	0.000255754	0.998336	0.998336
IGKV2D-24	A0A075B6R9	IFNL1	-0.00266715	0.982647	0.989944
SLC2A14	Q8TDB8-2	IFNL1	-0.00588235	0.96174	0.973702
IGHV3-11	P01762	IFNL1	-0.00646693	0.957941	0.972274
IGHV4-38-2	P0DP08	IFNL1	-0.00701498	0.95438	0.971082
TUBB1	Q9H4B7	IFNL1	-0.00938984	0.938962	0.960437
CORO1C	Q9ULV4-2	IFNL1	-0.00938984	0.938962	0.960437
IGLV1-51	P01701	IFNL1	-0.00997442	0.93517	0.960437
CAP1	Q01518	IFNL1	-0.0121301	0.9212	0.960437
SELP	P16109	IFNL1	-0.0167336	0.89145	0.940196
ALDOB	P05062	IFNL1	-0.0170259	0.889565	0.940196
MMP2	P08253-2	IFNL1	-0.0173182	0.887682	0.940196
F13A1	P00488	IFNL1	-0.0187797	0.878273	0.935751
IGLC3	P0DOY3	IFNL1	-0.0246986	0.840351	0.907223
TGFBR2	P37173-2	IFNL1	-0.0248447	0.839419	0.907223
IGLV3-9	A0A075B6K5	IFNL1	-0.025137	0.837555	0.907223
IGHV5-51	A0A0C4DH38	IFNL1	-0.0252101	0.83709	0.907223
SERPINA4	P29622	IFNL1	-0.0261966	0.830807	0.907223
CETP	P11597	IFNL1	-0.0274753	0.822679	0.904947
SELENOP	P49908	IFNL1	-0.0289003	0.813644	0.897434
WDR1	O75083	IFNL1	-0.0295214	0.809714	0.895526
IGHV3-49	A0A0A0MS15	IFNL1	-0.0299233	0.807173	0.895148
MST1	P26927	IFNL1	-0.0299598	0.806942	0.895148
ACTB	P60709	IFNL1	-0.0317501	0.795648	0.890154
IGHM	P01871	IFNL1	-0.0320789	0.793578	0.890154
TNXB	P22105-1	IFNL1	-0.036719	0.764528	0.866749
PLTP	P55058	IFNL1	-0.0372671	0.761117	0.865293
COMP	P49747	IFNL1	-0.0396785	0.746165	0.853059
IGHA2	P01877	IFNL1	-0.0405188	0.740976	0.849513
IGHV4-4	A0A075B6R2	IFNL1	-0.0413592	0.735798	0.84596
IGHV3-73	A0A0B4J1V6	IFNL1	-0.0418707	0.732652	0.844729
IGHV3-9	P01782	IFNL1	-0.0426014	0.728166	0.84434
IGLV2-14	P01704	IFNL1	-0.0428206	0.726821	0.84434
YWHAZ	P63104	IFNL1	-0.0447205	0.715207	0.836463
IGKV1D-16	P01601	IFNL1	-0.0459993	0.707425	0.832144
LDHB	P07195	IFNL1	-0.0472415	0.699894	0.825672
IGLV1-47	P01700	IFNL1	-0.0473877	0.69901	0.825672
FBLN1	P23142-4	IFNL1	-0.0485203	0.692171	0.825672
IGHG3	P01860	IFNL1	-0.0485934	0.691731	0.825672
CA1	P00915	IFNL1	-0.0503471	0.681194	0.825136
ZYX	Q15942-2	IFNL1	-0.0518816	0.672023	0.822426
FN1	P02751-1	IFNL1	-0.052722	0.667021	0.822426
IGFBP3	P17936-2	IFNL1	-0.0540373	0.659221	0.818265
PARVB	Q9HBI1-2	IFNL1	-0.0565583	0.644372	0.806952
CAVIN2	O95810	IFNL1	-0.0565948	0.644157	0.806952
IGHV4-30-2	A0A087WSY4	IFNL1	-0.056814	0.642873	0.806952
IGLV1-36	A0A0B4J1U3	IFNL1	-0.0582755	0.634335	0.802591
CFHR3	Q02985	IFNL1	-0.0594081	0.627751	0.802591
ITGA2B	P08514-2	IFNL1	-0.0594446	0.62754	0.802591
CALR	P27797	IFNL1	-0.0625868	0.609429	0.787421
IGHD	P01880-2	IFNL1	-0.0649616	0.595894	0.772385
TUBA4A	P68366	IFNL1	-0.0650347	0.59548	0.772385
IGHV3-20	A0A0C4DH32	IFNL1	-0.072817	0.552109	0.724106
IGKV1D-8	A0A087WSZ0	IFNL1	-0.0750457	0.539974	0.713537
IGKV3D-7	A0A0C4DH55	IFNL1	-0.0760687	0.534447	0.708534
IGHV3-43	A0A0B4J1X8	IFNL1	-0.0761418	0.534054	0.708534
LIMS1	P48059-2	IFNL1	-0.0764341	0.53248	0.708534
ACTN1	P12814	IFNL1	-0.0767629	0.530713	0.708534
ACTG1	P63261	IFNL1	-0.0778224	0.525039	0.708534
CD5L	O43866	IFNL1	-0.0796127	0.515521	0.70173
IGHV3-35	A0A0C4DH35	IFNL1	-0.080855	0.508969	0.698024
IGKV1-17	P01599	IFNL1	-0.0811107	0.507625	0.698024
IGLC6	P0CF74	IFNL1	-0.0811838	0.507241	0.698024
SPARC	P09486	IFNL1	-0.0825722	0.499982	0.696892
FN1	P02751-10	IFNL1	-0.0826087	0.499791	0.696892
F5	P12259	IFNL1	-0.0826452	0.499601	0.696892
TPM4	P67936	IFNL1	-0.0828279	0.49865	0.696892
HSPG2	P98160	IFNL1	-0.0852028	0.486376	0.689738
ITGB3	P05106	IFNL1	-0.0874315	0.475003	0.680721
BLVRB	P30043	IFNL1	-0.0937523	0.443541	0.642424
PPIA	P62937	IFNL1	-0.0983193	0.421552	0.614952
MINPP1	Q9UNW1	IFNL1	-0.0996346	0.415337	0.608066
ACTC1	P68032	IFNL1	-0.101315	0.407474	0.603061
CLIC1	O00299	IFNL1	-0.101388	0.407134	0.603061
FBLN1	P23142	IFNL1	-0.102083	0.403913	0.60217
IGHV4-28	A0A0C4DH34	IFNL1	-0.102156	0.403574	0.60217
ARPC1B	O15143	IFNL1	-0.10274	0.400875	0.602052
IGKV6D-41	A0A0C4DH26	IFNL1	-0.103142	0.399025	0.602052
PLEK	P08567	IFNL1	-0.103215	0.39869	0.602052
RAB10	P61026	IFNL1	-0.104202	0.394173	0.600855
IGKV3-7	A0A075B6H7	IFNL1	-0.105079	0.390184	0.59701
MYL6	P60660-2	IFNL1	-0.105627	0.387703	0.595453
CFL1	P23528	IFNL1	-0.112057	0.359299	0.562441
IGLV4-69	A0A075B6H9	IFNL1	-0.112824	0.355997	0.559424
IGHV7-4-1	A0A0J9YVY3	IFNL1	-0.113774	0.351936	0.555185
IGHV4-34	P06331	IFNL1	-0.113847	0.351624	0.555185
PDLIM1	O00151	IFNL1	-0.11403	0.350847	0.555185
TAGLN2	P37802-2	IFNL1	-0.117903	0.334618	0.540435
APOD	P05090	IFNL1	-0.118414	0.332511	0.539171
PFN1	P07737	IFNL1	-0.119182	0.329366	0.536207
ALDOA	P04075-2	IFNL1	-0.120022	0.325942	0.534913
TLN1	Q9Y490	IFNL1	-0.12152	0.319896	0.533597
IGLV3-10	A0A075B6K4	IFNL1	-0.122068	0.317702	0.532118
IGKV1D-13	A0A0B4J2D9	IFNL1	-0.122653	0.315372	0.531866
IGKV3D-20	A0A0C4DH25	IFNL1	-0.124041	0.309884	0.52771
IGHV3-13	P01766	IFNL1	-0.124626	0.307591	0.526007
FERMT3	Q86UX7-2	IFNL1	-0.125174	0.305452	0.524553
SLC4A1	P02730	IFNL1	-0.125283	0.305025	0.524553
ACTR3	P61158	IFNL1	-0.132408	0.27812	0.490021
RAP1B	P61224	IFNL1	-0.135111	0.268337	0.479004
RBP4	P02753	IFNL1	-0.135696	0.266252	0.479004
GAPDH	P04406-2	IFNL1	-0.141432	0.246375	0.451687
PF4	P02776	IFNL1	-0.142711	0.242086	0.445833
IGLV4-60	A0A075B6I1	IFNL1	-0.144319	0.236767	0.44002
IGKV3D-15	A0A087WSY6	IFNL1	-0.149763	0.219359	0.41915
JCHAIN	P01591	IFNL1	-0.150347	0.217544	0.417644
MYH9	P35579	IFNL1	-0.159299	0.191068	0.373869
STOM	P27105	IFNL1	-0.164889	0.175758	0.34725
IGHV3-64D	A0A0J9YX35	IFNL1	-0.166423	0.171716	0.344278
IGKV3-11	P04433	IFNL1	-0.167665	0.168494	0.341179
FLNA	P21333-2	IFNL1	-0.167848	0.168024	0.341179
MYL12A	P19105	IFNL1	-0.170259	0.161909	0.334503
IGHV3-74	A0A0B4J1X5	IFNL1	-0.171794	0.158104	0.329992
MMRN1	Q13201	IFNL1	-0.176361	0.147173	0.315259
IGKV1-8	A0A0C4DH67	IFNL1	-0.182536	0.133304	0.290133
IGHV1-3	A0A0C4DH29	IFNL1	-0.188856	0.120155	0.268699
PRDX6	P30041	IFNL1	-0.190099	0.117692	0.264645
TUBB	P07437	IFNL1	-0.196273	0.106019	0.243784
THBS1	P07996	IFNL1	-0.198356	0.102291	0.2379
IGKV1-16	P04430	IFNL1	-0.198685	0.101712	0.2379
YWHAE	P62258	IFNL1	-0.199963	0.099484	0.237234
IGHV3-64	A0A075B6Q5	IFNL1	-0.201352	0.0971082	0.236665
IGHV3-48	P01763	IFNL1	-0.212495	0.0796101	0.204053
VCL	P18206-2	IFNL1	-0.221483	0.0674062	0.179433
PPBP	P02775	IFNL1	-0.22247	0.0661639	0.178336
GP1BA	P07359	IFNL1	-0.2289	0.0585105	0.160904
IGHV2-26	A0A0B4J1V2	IFNL1	-0.229156	0.0582216	0.160904
IGHV1-8	P0DP01	IFNL1	-0.24019	0.0468201	0.137092
IGKV3-20	P01619	IFNL1	-0.244392	0.0429925	0.129614
IGHV3-23	P01764	IFNL1	-0.249178	0.038951	0.119196
SERPINA5	P05154	IFNL1	-0.249909	0.0383627	0.119188
IGKV1-5	P01602	IFNL1	-0.253051	0.0359164	0.115102
IGHV3-15	A0A0B4J1V0	IFNL1	-0.25411	0.0351214	0.114063
IGHV1-69D	A0A0B4J2H0	IFNL1	-0.25992	0.0310189	0.104336
HSPA8	P11142-2	IFNL1	-0.267081	0.0265223	0.0922614
IGLV2-11	P01706	IFNL1	-0.276178	0.0216147	0.080708
IGKV1-27	A0A075B6S5	IFNL1	-0.304823	0.0108743	0.0470834
IGHV3-7	P01780	IFNL1	-0.317501	0.0078526	0.0367357
IGHV4-61	A0A0C4DH41	IFNL1	-0.325027	0.00643075	0.0315339
IGKV1-39	P01597	IFNL1	-0.331567	0.00538444	0.0288351
IGLV3-21	P80748	IFNL1	-0.335769	0.00479433	0.0263688
IGKV6-21	A0A0C4DH24	IFNL1	-0.341396	0.00409395	0.0228252
IGKV1D-33	P01593	IFNL1	-0.345488	0.00364318	0.0205941
IGHV3-53	P01767	IFNL1	-0.353745	0.00286559	0.0171514
IGHV1-46	P01743	IFNL1	-0.360066	0.00237427	0.0148666
IGHV3-33	P01772	IFNL1	-0.371063	0.00169613	0.0115054
IGHV4-30-4	P0DP06	IFNL1	-0.376507	0.00142974	0.0102089
IGHV1-2	P23083	IFNL1	-0.387212	0.00101298	0.00749602
IGLV3-19	P01714	IFNL1	-0.395177	0.000777953	0.00646177
IGLV3-27	P01718	IFNL1	-0.401973	0.000617819	0.00558783
IGHV3-21	A0A0B4J1V1	IFNL1	-0.402119	0.000614732	0.00558783
IGHV4-39	P01824	IFNL1	-0.409682	0.000472853	0.00477279
IGLV1-40	P01703	IFNL1	-0.410961	0.000452055	0.00477279
IGLV3-25	P01717	IFNL1	-0.436427	0.000177667	0.00267817
IGHV1-18	A0A0C4DH31	IFNL1	-0.463537	6.04237e-05	0.00122962
IGLV3-1	P01715	IFNL1	-0.468981	4.81182e-05	0.00115201
IGHV1-24	A0A0C4DH33	IFNL1	-0.480818	2.8933e-05	0.000841124

[truncated: 2 more sheets: IFNL3_2, IFNW1]
