# Supplementary material for: Specialized interferon action in COVID-19
Source: Proc Natl Acad Sci U S A. 2022 Feb 25;119(11):e2116730119. doi: 10.1073/pnas.2116730119 (PMC8931386; doi:10.1073/pnas.2116730119)
Supplement: Supplementary File [file pnas.2116730119.sd13.xlsx]

## Sheet: IFNA1
Beta Regression Results: cluster proportion ~ log2(IFN abundance) + Sex + Age
Cluster	IFN	IFN platform	Fold-change (per unit IFN)	Fold-change standardized	p-value	FDR q-value (BH)
cluster_9	IFNA1.18389.11	Somascan	1.78935	1.22852	0.00018627	0.00521556
cluster_15	IFNA1.18389.11	Somascan	0.378136	0.708938	0.000440587	0.00616822
cluster_10	IFNA1.18389.11	Somascan	0.473844	0.767834	0.0142194	0.11392
cluster_30	IFNA1.18389.11	Somascan	1.63863	1.19087	0.0162743	0.11392
cluster_3	IFNA1.18389.11	Somascan	1.74604	1.21792	0.027288	0.152813
cluster_12	IFNA1.18389.11	Somascan	0.618732	0.843823	0.0496892	0.225872
cluster_7	IFNA1.18389.11	Somascan	0.587838	0.828673	0.0605958	0.225872
cluster_21	IFNA1.18389.11	Somascan	1.51571	1.15847	0.0645349	0.225872
cluster_27	IFNA1.18389.11	Somascan	1.58807	1.17774	0.104035	0.323664
cluster_20	IFNA1.18389.11	Somascan	1.35287	1.11283	0.117872	0.330041
cluster_23	IFNA1.18389.11	Somascan	0.756102	0.905841	0.161911	0.412138
cluster_5	IFNA1.18389.11	Somascan	0.767779	0.910765	0.200493	0.466049
cluster_4	IFNA1.18389.11	Somascan	0.729771	0.894555	0.225993	0.466049
cluster_25	IFNA1.18389.11	Somascan	1.28054	1.09141	0.233024	0.466049
cluster_6	IFNA1.18389.11	Somascan	0.79974	0.923999	0.347556	0.592684
cluster_17	IFNA1.18389.11	Somascan	1.27812	1.09068	0.349548	0.592684
cluster_22	IFNA1.18389.11	Somascan	1.21166	1.07027	0.359844	0.592684
cluster_26	IFNA1.18389.11	Somascan	0.774621	0.913628	0.382538	0.595059
cluster_1	IFNA1.18389.11	Somascan	0.825665	0.934485	0.411041	0.605745
cluster_29	IFNA1.18389.11	Somascan	1.17564	1.05891	0.484539	0.669285
cluster_13	IFNA1.18389.11	Somascan	1.14789	1.04999	0.501963	0.669285
cluster_18	IFNA1.18389.11	Somascan	0.920416	0.971093	0.635486	0.808801
cluster_8	IFNA1.18389.11	Somascan	1.09811	1.03366	0.676678	0.823782
cluster_24	IFNA1.18389.11	Somascan	1.08011	1.02763	0.731412	0.853314
cluster_16	IFNA1.18389.11	Somascan	0.935579	0.976722	0.807597	0.898812
cluster_14	IFNA1.18389.11	Somascan	0.957674	0.984819	0.865855	0.898812
cluster_19	IFNA1.18389.11	Somascan	0.966313	0.987952	0.866711	0.898812
cluster_28	IFNA1.18389.11	Somascan	1.00814	1.00287	0.973115	0.973115

## Sheet: IFNA10
Beta Regression Results: cluster proportion ~ log2(IFN abundance) + Sex + Age
Cluster	IFN	IFN platform	Fold-change (per unit IFN)	Fold-change standardized	p-value	FDR q-value (BH)
cluster_15	IFNA10.14128.121	Somascan	0.520501	0.670057	6.82969e-05	0.00191231
cluster_24	IFNA10.14128.121	Somascan	0.659612	0.774799	0.00444895	0.0622853
cluster_29	IFNA10.14128.121	Somascan	1.32681	1.18934	0.0122059	0.0898283
cluster_5	IFNA10.14128.121	Somascan	0.724698	0.820822	0.0128326	0.0898283
cluster_20	IFNA10.14128.121	Somascan	1.25947	1.15195	0.0211362	0.0992321
cluster_30	IFNA10.14128.121	Somascan	1.30446	1.17701	0.0222575	0.0992321
cluster_9	IFNA10.14128.121	Somascan	1.22479	1.1324	0.028297	0.0992321
cluster_22	IFNA10.14128.121	Somascan	1.34324	1.19835	0.028352	0.0992321
cluster_10	IFNA10.14128.121	Somascan	0.741039	0.832123	0.0819273	0.236155
cluster_7	IFNA10.14128.121	Somascan	0.754793	0.84156	0.0871126	0.236155
cluster_19	IFNA10.14128.121	Somascan	1.19474	1.11528	0.0995097	0.236155
cluster_25	IFNA10.14128.121	Somascan	1.2053	1.12131	0.101209	0.236155
cluster_14	IFNA10.14128.121	Somascan	1.22368	1.13177	0.130972	0.282094
cluster_8	IFNA10.14128.121	Somascan	0.823791	0.887932	0.150504	0.284778
cluster_26	IFNA10.14128.121	Somascan	0.812682	0.88057	0.152559	0.284778
cluster_4	IFNA10.14128.121	Somascan	1.11445	1.0687	0.346628	0.575207
cluster_1	IFNA10.14128.121	Somascan	0.879315	0.924165	0.349233	0.575207
cluster_21	IFNA10.14128.121	Somascan	1.11682	1.07009	0.411442	0.640021
cluster_3	IFNA10.14128.121	Somascan	1.10733	1.06451	0.499072	0.71019
cluster_6	IFNA10.14128.121	Somascan	0.912466	0.945377	0.507279	0.71019
cluster_18	IFNA10.14128.121	Somascan	1.0612	1.0371	0.533267	0.711022
cluster_12	IFNA10.14128.121	Somascan	0.936625	0.960648	0.630082	0.801922
cluster_28	IFNA10.14128.121	Somascan	0.939717	0.962591	0.660608	0.804218
cluster_13	IFNA10.14128.121	Somascan	1.0438	1.02663	0.720954	0.841113
cluster_27	IFNA10.14128.121	Somascan	1.04764	1.02895	0.784518	0.87866
cluster_23	IFNA10.14128.121	Somascan	1.0244	1.01489	0.827926	0.891612
cluster_17	IFNA10.14128.121	Somascan	0.990051	0.993887	0.94613	0.981172
cluster_16	IFNA10.14128.121	Somascan	0.996557	0.997888	0.981691	0.981691

## Sheet: IFNA16
Beta Regression Results: cluster proportion ~ log2(IFN abundance) + Sex + Age
Cluster	IFN	IFN platform	Fold-change (per unit IFN)	Fold-change standardized	p-value	FDR q-value (BH)
cluster_16	IFNA16.6421.52	Somascan	1.68898	1.26998	0.00244667	0.0685069
cluster_14	IFNA16.6421.52	Somascan	0.544358	0.757817	0.0102931	0.132041
cluster_25	IFNA16.6421.52	Somascan	0.612825	0.799883	0.0141473	0.132041
cluster_20	IFNA16.6421.52	Somascan	1.33016	1.13894	0.0274332	0.192032
cluster_12	IFNA16.6421.52	Somascan	1.33727	1.14171	0.0658675	0.368858
cluster_24	IFNA16.6421.52	Somascan	1.26012	1.11119	0.093702	0.396646
cluster_29	IFNA16.6421.52	Somascan	0.56315	0.769636	0.0991616	0.396646
cluster_19	IFNA16.6421.52	Somascan	1.22622	1.09745	0.128849	0.417918
cluster_10	IFNA16.6421.52	Somascan	1.31657	1.13362	0.140612	0.417918
cluster_1	IFNA16.6421.52	Somascan	0.759237	0.881967	0.149256	0.417918
cluster_30	IFNA16.6421.52	Somascan	0.79151	0.898869	0.210199	0.535053
cluster_21	IFNA16.6421.52	Somascan	1.2029	1.08789	0.240299	0.560698
cluster_22	IFNA16.6421.52	Somascan	1.16132	1.07058	0.272364	0.58663
cluster_8	IFNA16.6421.52	Somascan	1.12766	1.05632	0.383635	0.767271
cluster_6	IFNA16.6421.52	Somascan	0.874202	0.940536	0.471029	0.830129
cluster_3	IFNA16.6421.52	Somascan	0.863644	0.935339	0.490073	0.830129
cluster_5	IFNA16.6421.52	Somascan	1.09717	1.04319	0.504007	0.830129
cluster_26	IFNA16.6421.52	Somascan	0.911248	0.958505	0.638759	0.993624
cluster_9	IFNA16.6421.52	Somascan	0.943157	0.973667	0.686256	0.996268
cluster_17	IFNA16.6421.52	Somascan	0.937831	0.971156	0.731914	0.996268
cluster_13	IFNA16.6421.52	Somascan	0.951319	0.9775	0.75821	0.996268
cluster_27	IFNA16.6421.52	Somascan	1.0438	1.01974	0.843207	0.996268
cluster_23	IFNA16.6421.52	Somascan	0.970926	0.986636	0.844788	0.996268
cluster_15	IFNA16.6421.52	Somascan	0.967657	0.98512	0.869594	0.996268
cluster_18	IFNA16.6421.52	Somascan	0.981372	0.991462	0.889525	0.996268
cluster_28	IFNA16.6421.52	Somascan	1.01384	1.00629	0.939711	0.997505
cluster_4	IFNA16.6421.52	Somascan	1.0073	1.00332	0.967463	0.997505
cluster_7	IFNA16.6421.52	Somascan	1.00065	1.0003	0.997505	0.997505

## Sheet: IFNA2
Beta Regression Results: cluster proportion ~ log2(IFN abundance) + Sex + Age
Cluster	IFN	IFN platform	Fold-change (per unit IFN)	Fold-change standardized	p-value	FDR q-value (BH)
cluster_27	IFNA2	MSD	1.11968	1.40293	0.00140454	0.0393271
cluster_9	IFNA2	MSD	1.06308	1.20105	0.00384198	0.0537877
cluster_30	IFNA2	MSD	1.0813	1.26376	0.00645416	0.0602388
cluster_15	IFNA2	MSD	0.92742	0.797987	0.0100429	0.0703003
cluster_7	IFNA2	MSD	0.93201	0.809873	0.0253835	0.142148
cluster_3	IFNA2	MSD	1.06921	1.22191	0.0466327	0.217619
cluster_13	IFNA2	MSD	1.04771	1.14978	0.0703858	0.256879
cluster_21	IFNA2	MSD	1.05461	1.17261	0.0733939	0.256879
cluster_17	IFNA2	MSD	1.04486	1.14046	0.144901	0.423212
cluster_18	IFNA2	MSD	0.971847	0.91803	0.151147	0.423212
cluster_8	IFNA2	MSD	0.967353	0.905374	0.183868	0.425713
cluster_22	IFNA2	MSD	1.03806	1.11838	0.193177	0.425713
cluster_23	IFNA2	MSD	0.971875	0.918109	0.212819	0.425713
cluster_28	IFNA2	MSD	1.03676	1.11417	0.223853	0.425713
cluster_16	IFNA2	MSD	0.964598	0.897674	0.228061	0.425713
cluster_25	IFNA2	MSD	1.03156	1.09753	0.255105	0.446434
cluster_26	IFNA2	MSD	0.969923	0.912599	0.290776	0.478926
cluster_12	IFNA2	MSD	0.974922	0.926755	0.349709	0.543992
cluster_10	IFNA2	MSD	0.96957	0.911603	0.376072	0.554211
cluster_19	IFNA2	MSD	1.01973	1.06025	0.422584	0.591618
cluster_20	IFNA2	MSD	1.01573	1.04787	0.514553	0.666426
cluster_24	IFNA2	MSD	0.981992	0.947031	0.52362	0.666426
cluster_4	IFNA2	MSD	0.985879	0.958302	0.593043	0.721965
cluster_29	IFNA2	MSD	1.00925	1.02796	0.748211	0.841723
cluster_6	IFNA2	MSD	0.99198	0.976173	0.779043	0.841723
cluster_5	IFNA2	MSD	1.00659	1.01987	0.7816	0.841723
cluster_1	IFNA2	MSD	0.993602	0.98096	0.822206	0.852658
cluster_14	IFNA2	MSD	0.99812	0.99438	0.952951	0.952951

## Sheet: IFNA4_16
Beta Regression Results: cluster proportion ~ log2(IFN abundance) + Sex + Age
Cluster	IFN	IFN platform	Fold-change (per unit IFN)	Fold-change standardized	p-value	FDR q-value (BH)
cluster_21	IFNA4_16	Somascan	2.3002	1.32266	0.00023805	0.00567008
cluster_22	IFNA4_16	Somascan	2.03074	1.26847	0.000405006	0.00567008
cluster_15	IFNA4_16	Somascan	0.482092	0.782753	0.011222	0.104738
cluster_19	IFNA4_16	Somascan	1.5266	1.1526	0.0218803	0.114584
cluster_12	IFNA4_16	Somascan	0.555783	0.821037	0.0233536	0.114584
cluster_20	IFNA4_16	Somascan	1.51874	1.1506	0.0245536	0.114584
cluster_13	IFNA4_16	Somascan	1.50114	1.14611	0.0402583	0.161033
cluster_3	IFNA4_16	Somascan	1.65509	1.1843	0.0508218	0.177876
cluster_1	IFNA4_16	Somascan	0.631244	0.856889	0.0793643	0.246911
cluster_24	IFNA4_16	Somascan	1.47332	1.13893	0.0918372	0.257144
cluster_30	IFNA4_16	Somascan	1.44849	1.13245	0.113341	0.269492
cluster_26	IFNA4_16	Somascan	0.666771	0.872786	0.119363	0.269492
cluster_16	IFNA4_16	Somascan	0.645244	0.863223	0.132869	0.269492
cluster_9	IFNA4_16	Somascan	1.29515	1.0907	0.134746	0.269492
cluster_27	IFNA4_16	Somascan	1.4849	1.14193	0.164872	0.307761
cluster_28	IFNA4_16	Somascan	0.742346	0.904819	0.324977	0.538497
cluster_14	IFNA4_16	Somascan	0.754109	0.909607	0.326945	0.538497
cluster_10	IFNA4_16	Somascan	0.707479	0.890324	0.376802	0.58369
cluster_25	IFNA4_16	Somascan	1.21199	1.06667	0.396075	0.58369
cluster_6	IFNA4_16	Somascan	0.814946	0.933609	0.430265	0.602371
cluster_17	IFNA4_16	Somascan	1.17582	1.05588	0.522051	0.683009
cluster_8	IFNA4_16	Somascan	0.864346	0.952238	0.549107	0.683009
cluster_18	IFNA4_16	Somascan	0.899701	0.96514	0.561043	0.683009
cluster_4	IFNA4_16	Somascan	0.92729	0.974976	0.773856	0.890659
cluster_23	IFNA4_16	Somascan	0.962924	0.987397	0.852221	0.890659
cluster_29	IFNA4_16	Somascan	1.04449	1.01472	0.859056	0.890659
cluster_7	IFNA4_16	Somascan	0.957776	0.985621	0.882159	0.890659
cluster_5	IFNA4_16	Somascan	0.970089	0.989857	0.890659	0.890659

## Sheet: IFNA6
Beta Regression Results: cluster proportion ~ log2(IFN abundance) + Sex + Age
Cluster	IFN	IFN platform	Fold-change (per unit IFN)	Fold-change standardized	p-value	FDR q-value (BH)
cluster_18	IFNA6.5714.88	Somascan	0.68122	0.880224	0.0545953	0.781405
cluster_20	IFNA6.5714.88	Somascan	0.698417	0.887547	0.115228	0.781405
cluster_16	IFNA6.5714.88	Somascan	0.654248	0.868484	0.125767	0.781405
cluster_13	IFNA6.5714.88	Somascan	1.35095	1.10514	0.150393	0.781405
cluster_12	IFNA6.5714.88	Somascan	0.706919	0.891124	0.17601	0.781405
cluster_17	IFNA6.5714.88	Somascan	1.37329	1.11118	0.176496	0.781405
cluster_24	IFNA6.5714.88	Somascan	1.35845	1.10718	0.211461	0.781405
cluster_4	IFNA6.5714.88	Somascan	1.29405	1.08945	0.223259	0.781405
cluster_21	IFNA6.5714.88	Somascan	1.27615	1.08442	0.326406	0.866675
cluster_30	IFNA6.5714.88	Somascan	1.24841	1.07652	0.382043	0.866675
cluster_27	IFNA6.5714.88	Somascan	0.752801	0.909944	0.383519	0.866675
cluster_26	IFNA6.5714.88	Somascan	0.858052	0.950393	0.498326	0.866675
cluster_3	IFNA6.5714.88	Somascan	1.19927	1.06225	0.57913	0.866675
cluster_15	IFNA6.5714.88	Somascan	1.14929	1.04733	0.592875	0.866675
cluster_6	IFNA6.5714.88	Somascan	0.871931	0.955475	0.619133	0.866675
cluster_7	IFNA6.5714.88	Somascan	1.14556	1.0462	0.631743	0.866675
cluster_28	IFNA6.5714.88	Somascan	0.878983	0.958036	0.640203	0.866675
cluster_14	IFNA6.5714.88	Somascan	0.878945	0.958022	0.668439	0.866675
cluster_8	IFNA6.5714.88	Somascan	0.911092	0.969528	0.686486	0.866675
cluster_19	IFNA6.5714.88	Somascan	0.916923	0.971586	0.693052	0.866675
cluster_1	IFNA6.5714.88	Somascan	1.10068	1.03239	0.71163	0.866675
cluster_5	IFNA6.5714.88	Somascan	0.923029	0.973732	0.713393	0.866675
cluster_23	IFNA6.5714.88	Somascan	1.06058	1.01974	0.772133	0.866675
cluster_29	IFNA6.5714.88	Somascan	0.927651	0.97535	0.776139	0.866675
cluster_22	IFNA6.5714.88	Somascan	1.07777	1.0252	0.777491	0.866675
cluster_9	IFNA6.5714.88	Somascan	1.04673	1.01529	0.80477	0.866675
cluster_10	IFNA6.5714.88	Somascan	1.03427	1.01126	0.918023	0.952024
cluster_25	IFNA6.5714.88	Somascan	0.987722	0.995903	0.960975	0.960975

## Sheet: IFNA7_17_21
Beta Regression Results: cluster proportion ~ log2(IFN abundance) + Sex + Age
Cluster	IFN	IFN platform	Fold-change (per unit IFN)	Fold-change standardized	p-value	FDR q-value (BH)
cluster_15	IFNA7_17_21	Somascan	0.575932	0.683477	9.74604e-05	0.00272889
cluster_9	IFNA7_17_21	Somascan	1.34335	1.22578	0.000329375	0.00461125
cluster_12	IFNA7_17_21	Somascan	0.751187	0.820921	0.0226779	0.211661
cluster_3	IFNA7_17_21	Somascan	1.31479	1.20775	0.0418243	0.287073
cluster_10	IFNA7_17_21	Somascan	0.746011	0.817015	0.0575487	0.287073
cluster_30	IFNA7_17_21	Somascan	1.22203	1.14832	0.0780054	0.287073
cluster_21	IFNA7_17_21	Somascan	1.2337	1.15587	0.0788571	0.287073
cluster_20	IFNA7_17_21	Somascan	1.18308	1.12295	0.0919288	0.287073
cluster_25	IFNA7_17_21	Somascan	1.19877	1.1332	0.0922736	0.287073
cluster_29	IFNA7_17_21	Somascan	1.20817	1.13932	0.11623	0.325443
cluster_17	IFNA7_17_21	Somascan	1.20693	1.13851	0.147738	0.376059
cluster_27	IFNA7_17_21	Somascan	1.2396	1.15968	0.189331	0.441771
cluster_7	IFNA7_17_21	Somascan	0.851113	0.894769	0.266964	0.574999
cluster_13	IFNA7_17_21	Somascan	1.11854	1.08033	0.296953	0.589605
cluster_23	IFNA7_17_21	Somascan	0.902322	0.931563	0.320131	0.589605
cluster_16	IFNA7_17_21	Somascan	0.874076	0.911351	0.336917	0.589605
cluster_8	IFNA7_17_21	Somascan	0.916448	0.941597	0.439367	0.723663
cluster_6	IFNA7_17_21	Somascan	0.933706	0.953792	0.579496	0.774478
cluster_22	IFNA7_17_21	Somascan	1.06026	1.04119	0.626544	0.774478
cluster_26	IFNA7_17_21	Somascan	0.941214	0.959075	0.639694	0.774478
cluster_4	IFNA7_17_21	Somascan	0.943725	0.960839	0.641957	0.774478
cluster_19	IFNA7_17_21	Somascan	1.04917	1.03366	0.648106	0.774478
cluster_28	IFNA7_17_21	Somascan	0.944737	0.961549	0.661312	0.774478
cluster_1	IFNA7_17_21	Somascan	0.948491	0.964183	0.665142	0.774478
cluster_5	IFNA7_17_21	Somascan	0.960612	0.972665	0.691498	0.774478
cluster_24	IFNA7_17_21	Somascan	0.958359	0.971091	0.727231	0.783172
cluster_18	IFNA7_17_21	Somascan	0.995271	0.996736	0.957898	0.959293
cluster_14	IFNA7_17_21	Somascan	1.00705	1.00486	0.959293	0.959293

## Sheet: IFNB1
Beta Regression Results: cluster proportion ~ log2(IFN abundance) + Sex + Age
Cluster	IFN	IFN platform	Fold-change (per unit IFN)	Fold-change standardized	p-value	FDR q-value (BH)
cluster_24	IFNB1	MSD	1.12071	1.36214	0.000282483	0.00790953
cluster_5	IFNB1	MSD	1.05698	1.16215	0.0358996	0.405444
cluster_7	IFNB1	MSD	1.07583	1.21925	0.0434404	0.405444
cluster_25	IFNB1	MSD	1.04618	1.13024	0.128411	0.608424
cluster_23	IFNB1	MSD	0.963009	0.902829	0.129373	0.608424
cluster_20	IFNB1	MSD	0.963635	0.904422	0.143872	0.608424
cluster_19	IFNB1	MSD	0.964691	0.907113	0.152106	0.608424
cluster_30	IFNB1	MSD	1.04272	1.12014	0.196852	0.613394
cluster_3	IFNB1	MSD	1.04566	1.12871	0.218893	0.613394
cluster_21	IFNB1	MSD	1.04047	1.11359	0.219069	0.613394
cluster_1	IFNB1	MSD	1.03501	1.09782	0.268837	0.622008
cluster_9	IFNB1	MSD	0.975483	0.934898	0.279869	0.622008
cluster_27	IFNB1	MSD	0.957938	0.889995	0.308751	0.622008
cluster_29	IFNB1	MSD	0.97035	0.921618	0.342574	0.622008
cluster_13	IFNB1	MSD	0.975965	0.936151	0.372439	0.622008
cluster_22	IFNB1	MSD	0.974061	0.931206	0.373135	0.622008
cluster_28	IFNB1	MSD	0.973067	0.928632	0.377714	0.622008
cluster_17	IFNB1	MSD	1.02742	1.07613	0.399862	0.622008
cluster_18	IFNB1	MSD	0.982911	0.95433	0.444768	0.655448
cluster_8	IFNB1	MSD	1.01888	1.05203	0.535092	0.749129
cluster_10	IFNB1	MSD	0.982369	0.952903	0.635257	0.808582
cluster_6	IFNB1	MSD	0.987173	0.965594	0.680327	0.808582
cluster_12	IFNB1	MSD	0.988049	0.96792	0.685736	0.808582
cluster_26	IFNB1	MSD	0.987839	0.967362	0.69307	0.808582
cluster_4	IFNB1	MSD	0.991207	0.976333	0.77657	0.869758
cluster_15	IFNB1	MSD	1.00458	1.01246	0.893826	0.942777
cluster_16	IFNB1	MSD	0.996143	0.989573	0.909106	0.942777
cluster_14	IFNB1	MSD	0.99888	0.996967	0.973869	0.973869

## Sheet: IFNG
Beta Regression Results: cluster proportion ~ log2(IFN abundance) + Sex + Age
Cluster	IFN	IFN platform	Fold-change (per unit IFN)	Fold-change standardized	p-value	FDR q-value (BH)
cluster_27	IFNG	MSD	1.09095	1.29014	0.0132863	0.208421
cluster_9	IFNG	MSD	1.04417	1.13482	0.0369077	0.208421
cluster_26	IFNG	MSD	0.945441	0.848587	0.0396299	0.208421
cluster_6	IFNG	MSD	0.945209	0.847978	0.0413231	0.208421
cluster_20	IFNG	MSD	1.04769	1.14608	0.0435774	0.208421
cluster_19	IFNG	MSD	1.04769	1.14606	0.0446615	0.208421
cluster_15	IFNG	MSD	0.943891	0.844521	0.0590792	0.236317
cluster_24	IFNG	MSD	1.04865	1.14914	0.0898268	0.283989
cluster_21	IFNG	MSD	1.04953	1.15195	0.0912822	0.283989
cluster_3	IFNG	MSD	1.05253	1.16164	0.120885	0.338477
cluster_25	IFNG	MSD	1.04011	1.12197	0.152308	0.358685
cluster_30	IFNG	MSD	1.04074	1.12396	0.153722	0.358685
cluster_7	IFNG	MSD	0.957175	0.879779	0.173741	0.374211
cluster_17	IFNG	MSD	1.03292	1.09943	0.255366	0.510732
cluster_1	IFNG	MSD	0.974584	0.92743	0.354261	0.661286
cluster_8	IFNG	MSD	1.02362	1.07071	0.414662	0.725659
cluster_29	IFNG	MSD	1.02365	1.0708	0.450847	0.729179
cluster_13	IFNG	MSD	1.01795	1.05345	0.480013	0.729179
cluster_14	IFNG	MSD	0.979001	0.939783	0.4948	0.729179
cluster_18	IFNG	MSD	1.01261	1.03735	0.534519	0.748326
cluster_4	IFNG	MSD	1.01486	1.0441	0.595323	0.793763
cluster_5	IFNG	MSD	1.01043	1.03084	0.665958	0.805992
cluster_28	IFNG	MSD	1.01118	1.03306	0.702327	0.805992
cluster_16	IFNG	MSD	0.988634	0.9671	0.709865	0.805992
cluster_23	IFNG	MSD	0.991852	0.976342	0.721211	0.805992
cluster_12	IFNG	MSD	0.991264	0.97465	0.748421	0.805992
cluster_10	IFNG	MSD	0.993597	0.981377	0.852035	0.883591
cluster_22	IFNG	MSD	0.997514	0.992742	0.929525	0.929525

## Sheet: IFNL1
Beta Regression Results: cluster proportion ~ log2(IFN abundance) + Sex + Age
Cluster	IFN	IFN platform	Fold-change (per unit IFN)	Fold-change standardized	p-value	FDR q-value (BH)
cluster_15	IFNL1	MSD	0.826425	0.816823	0.0231041	0.405487
cluster_17	IFNL1	MSD	1.19376	1.20679	0.0341967	0.405487
cluster_18	IFNL1	MSD	0.894103	0.887989	0.043445	0.405487
cluster_1	IFNL1	MSD	1.13198	1.14062	0.120914	0.507255
cluster_12	IFNL1	MSD	0.891521	0.885268	0.131549	0.507255
cluster_7	IFNL1	MSD	0.873898	0.866707	0.136842	0.507255
cluster_9	IFNL1	MSD	1.09432	1.10038	0.137548	0.507255
cluster_27	IFNL1	MSD	1.17121	1.18261	0.14493	0.507255
cluster_28	IFNL1	MSD	1.11391	1.12131	0.197032	0.612989
cluster_21	IFNL1	MSD	1.10348	1.11016	0.234894	0.621452
cluster_16	IFNL1	MSD	0.909068	0.903771	0.265286	0.621452
cluster_8	IFNL1	MSD	1.08397	1.08934	0.266337	0.621452
cluster_14	IFNL1	MSD	0.906224	0.900771	0.292697	0.622068
cluster_24	IFNL1	MSD	0.925924	0.921566	0.332549	0.622068
cluster_25	IFNL1	MSD	1.07808	1.08306	0.333251	0.622068
cluster_29	IFNL1	MSD	0.930976	0.926903	0.364022	0.637038
cluster_23	IFNL1	MSD	0.963003	0.96078	0.562811	0.904223
cluster_22	IFNL1	MSD	0.961297	0.958974	0.629141	0.904223
cluster_5	IFNL1	MSD	1.03441	1.03656	0.629899	0.904223
cluster_30	IFNL1	MSD	1.03756	1.03991	0.649601	0.904223
cluster_13	IFNL1	MSD	1.03065	1.03256	0.678167	0.904223
cluster_20	IFNL1	MSD	0.976303	0.974869	0.720582	0.917104
cluster_26	IFNL1	MSD	0.982935	0.981898	0.818223	0.926109
cluster_6	IFNL1	MSD	1.01538	1.01633	0.849766	0.926109
cluster_19	IFNL1	MSD	1.01179	1.01252	0.864045	0.926109
cluster_4	IFNL1	MSD	0.989757	0.989133	0.890288	0.926109
cluster_3	IFNL1	MSD	0.987454	0.98669	0.893034	0.926109
cluster_10	IFNL1	MSD	0.992631	0.992181	0.938031	0.938031

[truncated: 2 more sheets: IFNL3_2, IFNW1]
