# Supplementary material for: Specialized interferon action in COVID-19
Source: Proc Natl Acad Sci U S A. 2022 Feb 25;119(11):e2116730119. doi: 10.1073/pnas.2116730119 (PMC8931386; doi:10.1073/pnas.2116730119)
Supplement: Supplementary File [file pnas.2116730119.sd14.xlsx]

## Sheet: IFNA1
Beta Regression Results: subpopulation proportion ~ log2(IFN abundance) + Sex + Age
Population	Parental lineage	IFN	IFN_platform	Fold-change (per unit IFN)	Fold-change standardized	p-value	FDR q-value (BH)
Follicular helper CD4 T	Live cells	IFNA1.18389.11	Somascan	1.92655	1.26105	2.48017e-05	0.0015129
T-bet+ Eomes- CD8 T	Live cells	IFNA1.18389.11	Somascan	2.51754	1.38622	0.000102547	0.00217299
CD4-CD8- T	Live cells	IFNA1.18389.11	Somascan	1.86375	1.24635	0.000132316	0.00217299
Switched Memory B	Live cells	IFNA1.18389.11	Somascan	0.355927	0.693921	0.000142491	0.00217299
Effector Memory CD8 T	Live cells	IFNA1.18389.11	Somascan	2.25587	1.33344	0.000636021	0.00775945
Effector Memory CD45RA+ CD8 T	Live cells	IFNA1.18389.11	Somascan	2.10818	1.30188	0.000777044	0.00789995
IgM+ Memory B	Live cells	IFNA1.18389.11	Somascan	0.413334	0.731611	0.0011747	0.0100379
CD95+ CD8 T	Live cells	IFNA1.18389.11	Somascan	1.76743	1.22317	0.00143976	0.0100379
CD38+ CD8 T	Live cells	IFNA1.18389.11	Somascan	1.73123	1.21425	0.001481	0.0100379
CD27- CD57- CD8 T	Live cells	IFNA1.18389.11	Somascan	1.9722	1.27153	0.00187593	0.0114432
HLA-DR+ CD8 T	Live cells	IFNA1.18389.11	Somascan	1.65114	1.19408	0.00222968	0.0120355
Plasmacytoid DCs	Live cells	IFNA1.18389.11	Somascan	2.25165	1.33255	0.00236764	0.0120355
CD8+ T	Live cells	IFNA1.18389.11	Somascan	1.62352	1.18698	0.00425832	0.0199814
c-delta Switched Memory B	Live cells	IFNA1.18389.11	Somascan	0.513114	0.789766	0.00519299	0.0226266
Th17	Live cells	IFNA1.18389.11	Somascan	1.65437	1.19491	0.00671453	0.0252493
Th1	Live cells	IFNA1.18389.11	Somascan	2.08333	1.29643	0.00681516	0.0252493
T-bet+ Eomes+ CD8 T	Live cells	IFNA1.18389.11	Somascan	1.81369	1.23441	0.00703668	0.0252493
CD56bright NK	Live cells	IFNA1.18389.11	Somascan	1.83027	1.23838	0.00916583	0.031062
PD-1+ CD8 T	Live cells	IFNA1.18389.11	Somascan	1.53827	1.16454	0.0105884	0.0323712
CD19+ B cells	Live cells	IFNA1.18389.11	Somascan	0.509992	0.788063	0.0106135	0.0323712
CD56midCD16hi NK	Live cells	IFNA1.18389.11	Somascan	1.53383	1.16335	0.0130643	0.0379486
Central Memory CD8 T	Live cells	IFNA1.18389.11	Somascan	1.69555	1.20534	0.0160046	0.0426201
Effector Memory CD45RA+ CD4 T	Live cells	IFNA1.18389.11	Somascan	1.54549	1.16647	0.0160699	0.0426201
Effector Memory CD4 T	Live cells	IFNA1.18389.11	Somascan	1.61282	1.1842	0.0170693	0.0433845
Intermediate Monocytes	Live cells	IFNA1.18389.11	Somascan	1.52874	1.16199	0.0195291	0.0476511
Pre-switched Activated Memory B	Live cells	IFNA1.18389.11	Somascan	0.579509	0.824501	0.0208861	0.0490021
Th1/17	Live cells	IFNA1.18389.11	Somascan	2.00109	1.27809	0.0264668	0.0597953
CD27- CD57+ CD8 T	Live cells	IFNA1.18389.11	Somascan	1.87912	1.24998	0.028269	0.0615859
CD1c+ Myeloid DCs	Live cells	IFNA1.18389.11	Somascan	0.538044	0.803131	0.0332584	0.0699573
Memory Stem CD8 T	Live cells	IFNA1.18389.11	Somascan	1.41976	1.13199	0.0475177	0.0966194
CD95- Naive CD4 T	Live cells	IFNA1.18389.11	Somascan	0.650702	0.858995	0.0504165	0.0978803
Mature Naive B	Live cells	IFNA1.18389.11	Somascan	0.595771	0.832611	0.0513471	0.0978803
Non-Classical Monocytes	Live cells	IFNA1.18389.11	Somascan	1.45149	1.14087	0.0888429	0.162259
CD27+ CD57+ CD8 T	Live cells	IFNA1.18389.11	Somascan	1.43953	1.13753	0.0904396	0.162259
Classical Monocytes	Live cells	IFNA1.18389.11	Somascan	0.672724	0.869167	0.0989193	0.172402
Age-Dependent B (ABC)	Live cells	IFNA1.18389.11	Somascan	0.705945	0.884113	0.132447	0.224424
Monocytes	Live cells	IFNA1.18389.11	Somascan	0.71254	0.887027	0.137493	0.226678
T-bet- Eomes- CD8 T	Live cells	IFNA1.18389.11	Somascan	1.2838	1.09239	0.159109	0.255411
Atypical B	Live cells	IFNA1.18389.11	Somascan	0.735435	0.897005	0.187155	0.29273
HLA-DR+ CD4 T	Live cells	IFNA1.18389.11	Somascan	0.859802	0.947972	0.249294	0.380174
PD-1+ CD4 T	Live cells	IFNA1.18389.11	Somascan	0.81758	0.931238	0.258174	0.382419
CD4+ Tconv	Live cells	IFNA1.18389.11	Somascan	0.802652	0.925188	0.264957	0.382419
CD4+ T	Live cells	IFNA1.18389.11	Somascan	0.804522	0.92595	0.269574	0.382419
CD38+ CD4 T	Live cells	IFNA1.18389.11	Somascan	0.818543	0.931626	0.295173	0.409218
CD3+ T	Live cells	IFNA1.18389.11	Somascan	1.20275	1.06748	0.307453	0.416769
Plasmablasts	Live cells	IFNA1.18389.11	Somascan	0.735778	0.897153	0.321993	0.426991
CD141+ Myeloid DCs	Live cells	IFNA1.18389.11	Somascan	0.778447	0.915221	0.354455	0.460038
Regulatory T	Live cells	IFNA1.18389.11	Somascan	1.23678	1.07807	0.377214	0.479376
Basophils	Live cells	IFNA1.18389.11	Somascan	1.24533	1.0807	0.402576	0.501166
Myeloid Dendritic Supressor Cells	Live cells	IFNA1.18389.11	Somascan	0.845488	0.94236	0.463677	0.565148
Immature Naive B	Live cells	IFNA1.18389.11	Somascan	0.839099	0.939835	0.472501	0.565148
CD56midCD16lo NK	Live cells	IFNA1.18389.11	Somascan	0.867915	0.951127	0.503594	0.590755
Anergic B	Live cells	IFNA1.18389.11	Somascan	0.835934	0.938579	0.521475	0.600188
CD95+ CD4 T	Live cells	IFNA1.18389.11	Somascan	0.904136	0.964982	0.578687	0.653702
Central memory CD4 T	Live cells	IFNA1.18389.11	Somascan	1.0842	1.02901	0.691926	0.765252
Myeloid DCs	Live cells	IFNA1.18389.11	Somascan	0.922675	0.971935	0.702527	0.765252
CD27+ CD57- CD8 T	Live cells	IFNA1.18389.11	Somascan	1.06559	1.02273	0.755852	0.808894
Th2	Live cells	IFNA1.18389.11	Somascan	0.961283	0.98613	0.812527	0.854554
Memory Stem CD4 T	Live cells	IFNA1.18389.11	Somascan	0.966629	0.988067	0.836856	0.865224
T-bet- Eomes+ CD8 T	Live cells	IFNA1.18389.11	Somascan	1.00802	1.00283	0.970369	0.97537
CD95- Naive CD8 T	Live cells	IFNA1.18389.11	Somascan	1.0067	1.00236	0.97537	0.97537

## Sheet: IFNA10
Beta Regression Results: subpopulation proportion ~ log2(IFN abundance) + Sex + Age
Population	Parental lineage	IFN	IFN_platform	Fold-change (per unit IFN)	Fold-change standardized	p-value	FDR q-value (BH)
IgM+ Memory B	Live cells	IFNA10.14128.121	Somascan	0.347206	0.638826	1.69792e-06	6.77545e-05
Th1	Live cells	IFNA10.14128.121	Somascan	2.67091	1.51615	2.22146e-06	6.77545e-05
Th17	Live cells	IFNA10.14128.121	Somascan	1.89443	1.31083	8.22972e-06	0.000167338
Plasmablasts	Live cells	IFNA10.14128.121	Somascan	0.335622	0.629708	3.38509e-05	0.000516226
Switched Memory B	Live cells	IFNA10.14128.121	Somascan	0.427841	0.697916	0.000178605	0.00204893
Plasmacytoid DCs	Live cells	IFNA10.14128.121	Somascan	2.26231	1.41318	0.000201534	0.00204893
Memory Stem CD8 T	Live cells	IFNA10.14128.121	Somascan	1.62356	1.22789	0.00041047	0.00357696
Th1/17	Live cells	IFNA10.14128.121	Somascan	2.27263	1.4159	0.00130474	0.00994861
Age-Dependent B (ABC)	Live cells	IFNA10.14128.121	Somascan	0.532399	0.765646	0.00157398	0.0106681
Effector Memory CD4 T	Live cells	IFNA10.14128.121	Somascan	1.63632	1.23197	0.00348873	0.0211199
CD4-CD8- T	Live cells	IFNA10.14128.121	Somascan	1.50468	1.18896	0.0038085	0.0211199
Immature Naive B	Live cells	IFNA10.14128.121	Somascan	0.554268	0.778814	0.00519221	0.0263937
T-bet+ Eomes- CD8 T	Live cells	IFNA10.14128.121	Somascan	1.77227	1.27433	0.00722547	0.0339041
Effector Memory CD8 T	Live cells	IFNA10.14128.121	Somascan	1.7301	1.2614	0.00943304	0.0411011
Effector Memory CD45RA+ CD4 T	Live cells	IFNA10.14128.121	Somascan	1.48169	1.18124	0.0108105	0.0439628
CD19+ B cells	Live cells	IFNA10.14128.121	Somascan	0.577459	0.792455	0.0137282	0.0523389
Central Memory CD8 T	Live cells	IFNA10.14128.121	Somascan	1.51725	1.19316	0.0258183	0.092642
Intermediate Monocytes	Live cells	IFNA10.14128.121	Somascan	1.41241	1.15752	0.0321376	0.106596
CD95+ CD8 T	Live cells	IFNA10.14128.121	Somascan	1.39939	1.15298	0.033202	0.106596
Effector Memory CD45RA+ CD8 T	Live cells	IFNA10.14128.121	Somascan	1.52	1.19408	0.0378751	0.115519
Pre-switched Activated Memory B	Live cells	IFNA10.14128.121	Somascan	0.668005	0.842894	0.0410848	0.118287
c-delta Switched Memory B	Live cells	IFNA10.14128.121	Somascan	0.663982	0.840739	0.0426609	0.118287
Follicular helper CD4 T	Live cells	IFNA10.14128.121	Somascan	1.32429	1.12635	0.0555557	0.142136
Mature Naive B	Live cells	IFNA10.14128.121	Somascan	0.654476	0.835619	0.0571337	0.142136
Atypical B	Live cells	IFNA10.14128.121	Somascan	0.681941	0.850298	0.0582525	0.142136
Basophils	Live cells	IFNA10.14128.121	Somascan	1.48347	1.18184	0.0668635	0.156872
CD27- CD57- CD8 T	Live cells	IFNA10.14128.121	Somascan	1.37705	1.14515	0.110539	0.237145
CD38+ CD8 T	Live cells	IFNA10.14128.121	Somascan	1.27997	1.11023	0.112054	0.237145
CD3+ T	Live cells	IFNA10.14128.121	Somascan	1.27641	1.10892	0.11332	0.237145
Central memory CD4 T	Live cells	IFNA10.14128.121	Somascan	1.30341	1.1188	0.116629	0.237145
CD95+ CD4 T	Live cells	IFNA10.14128.121	Somascan	1.25208	1.09992	0.121965	0.239995
CD8+ T	Live cells	IFNA10.14128.121	Somascan	1.25727	1.10184	0.129459	0.246782
CD56bright NK	Live cells	IFNA10.14128.121	Somascan	1.34212	1.13275	0.156466	0.286261
T-bet- Eomes- CD8 T	Live cells	IFNA10.14128.121	Somascan	1.22998	1.09165	0.159555	0.286261
T-bet+ Eomes+ CD8 T	Live cells	IFNA10.14128.121	Somascan	1.30647	1.11991	0.178631	0.311328
HLA-DR+ CD8 T	Live cells	IFNA10.14128.121	Somascan	1.21527	1.0861	0.192728	0.326567
Myeloid Dendritic Supressor Cells	Live cells	IFNA10.14128.121	Somascan	0.779222	0.899716	0.216193	0.337741
CD27- CD57+ CD8 T	Live cells	IFNA10.14128.121	Somascan	1.3608	1.13941	0.222505	0.337741
Memory Stem CD4 T	Live cells	IFNA10.14128.121	Somascan	1.17394	1.0703	0.22341	0.337741
Th2	Live cells	IFNA10.14128.121	Somascan	1.1797	1.07252	0.225284	0.337741
PD-1+ CD8 T	Live cells	IFNA10.14128.121	Somascan	1.19726	1.07925	0.227006	0.337741
Regulatory T	Live cells	IFNA10.14128.121	Somascan	1.26777	1.10573	0.237607	0.345095
CD56midCD16hi NK	Live cells	IFNA10.14128.121	Somascan	1.17987	1.07258	0.302609	0.429283
CD38+ CD4 T	Live cells	IFNA10.14128.121	Somascan	1.1598	1.06481	0.338806	0.461431
CD56midCD16lo NK	Live cells	IFNA10.14128.121	Somascan	0.840227	0.928908	0.3404	0.461431
CD27+ CD57+ CD8 T	Live cells	IFNA10.14128.121	Somascan	1.18452	1.07437	0.367566	0.48377
CD4+ T	Live cells	IFNA10.14128.121	Somascan	1.15304	1.06218	0.378071	0.48377
CD4+ Tconv	Live cells	IFNA10.14128.121	Somascan	1.1523	1.06189	0.380671	0.48377
PD-1+ CD4 T	Live cells	IFNA10.14128.121	Somascan	1.12841	1.05251	0.40166	0.493024
Monocytes	Live cells	IFNA10.14128.121	Somascan	0.849173	0.933085	0.404118	0.493024
Classical Monocytes	Live cells	IFNA10.14128.121	Somascan	0.846208	0.931703	0.416128	0.497722
Myeloid DCs	Live cells	IFNA10.14128.121	Somascan	0.867075	0.941368	0.441583	0.518011
HLA-DR+ CD4 T	Live cells	IFNA10.14128.121	Somascan	1.07431	1.03083	0.505607	0.581925
CD1c+ Myeloid DCs	Live cells	IFNA10.14128.121	Somascan	0.878658	0.946675	0.587867	0.664072
Anergic B	Live cells	IFNA10.14128.121	Somascan	1.07866	1.0326	0.746445	0.816602
Non-Classical Monocytes	Live cells	IFNA10.14128.121	Somascan	0.936556	0.972615	0.749667	0.816602
T-bet- Eomes+ CD8 T	Live cells	IFNA10.14128.121	Somascan	0.965046	0.985041	0.842908	0.902059
CD27+ CD57- CD8 T	Live cells	IFNA10.14128.121	Somascan	1.02333	1.00982	0.892652	0.931453
CD95- Naive CD8 T	Live cells	IFNA10.14128.121	Somascan	0.977789	0.99053	0.900914	0.931453
CD141+ Myeloid DCs	Live cells	IFNA10.14128.121	Somascan	0.983298	0.99289	0.940776	0.956456
CD95- Naive CD4 T	Live cells	IFNA10.14128.121	Somascan	0.997353	0.998878	0.988171	0.988171

## Sheet: IFNA16
Beta Regression Results: subpopulation proportion ~ log2(IFN abundance) + Sex + Age
Population	Parental lineage	IFN	IFN_platform	Fold-change (per unit IFN)	Fold-change standardized	p-value	FDR q-value (BH)
Basophils	Live cells	IFNA16.6421.52	Somascan	0.32243	0.7643	0.00902531	0.392252
T-bet- Eomes+ CD8 T	Live cells	IFNA16.6421.52	Somascan	1.97422	1.17531	0.0128607	0.392252
CD8+ T	Live cells	IFNA16.6421.52	Somascan	1.70941	1.13579	0.0302006	0.41131
CD38+ CD8 T	Live cells	IFNA16.6421.52	Somascan	1.71269	1.1363	0.0346008	0.41131
CD95- Naive CD8 T	Live cells	IFNA16.6421.52	Somascan	1.79637	1.14925	0.035858	0.41131
T-bet- Eomes- CD8 T	Live cells	IFNA16.6421.52	Somascan	1.60086	1.11823	0.0446714	0.41131
CD27+ CD57- CD8 T	Live cells	IFNA16.6421.52	Somascan	1.67978	1.13108	0.053619	0.41131
PD-1+ CD8 T	Live cells	IFNA16.6421.52	Somascan	1.59726	1.11763	0.0539423	0.41131
CD95+ CD8 T	Live cells	IFNA16.6421.52	Somascan	1.6433	1.1252	0.0682228	0.462399
Plasmacytoid DCs	Live cells	IFNA16.6421.52	Somascan	0.434833	0.820558	0.0758133	0.462461
CD1c+ Myeloid DCs	Live cells	IFNA16.6421.52	Somascan	0.499231	0.847916	0.112571	0.624257
Effector Memory CD45RA+ CD4 T	Live cells	IFNA16.6421.52	Somascan	1.47124	1.09603	0.166956	0.764631
CD27- CD57+ CD8 T	Live cells	IFNA16.6421.52	Somascan	1.8198	1.15279	0.180107	0.764631
CD27+ CD57+ CD8 T	Live cells	IFNA16.6421.52	Somascan	1.52228	1.10494	0.191247	0.764631
Th2	Live cells	IFNA16.6421.52	Somascan	0.728685	0.92759	0.218042	0.764631
HLA-DR+ CD8 T	Live cells	IFNA16.6421.52	Somascan	1.35961	1.07568	0.227552	0.764631
T-bet+ Eomes+ CD8 T	Live cells	IFNA16.6421.52	Somascan	1.51432	1.10357	0.228868	0.764631
CD27- CD57- CD8 T	Live cells	IFNA16.6421.52	Somascan	1.50354	1.1017	0.251063	0.764631
Central Memory CD8 T	Live cells	IFNA16.6421.52	Somascan	1.48427	1.09832	0.256712	0.764631
Memory Stem CD8 T	Live cells	IFNA16.6421.52	Somascan	1.36276	1.07627	0.267486	0.764631
Regulatory T	Live cells	IFNA16.6421.52	Somascan	0.672369	0.91004	0.307491	0.764631
Immature Naive B	Live cells	IFNA16.6421.52	Somascan	1.43501	1.08956	0.320072	0.764631
T-bet+ Eomes- CD8 T	Live cells	IFNA16.6421.52	Somascan	1.47492	1.09668	0.330087	0.764631
Non-Classical Monocytes	Live cells	IFNA16.6421.52	Somascan	0.70139	0.919218	0.35728	0.764631
CD56midCD16hi NK	Live cells	IFNA16.6421.52	Somascan	0.751378	0.93437	0.357672	0.764631
Central memory CD4 T	Live cells	IFNA16.6421.52	Somascan	0.739912	0.930964	0.357838	0.764631
Effector Memory CD45RA+ CD8 T	Live cells	IFNA16.6421.52	Somascan	1.40084	1.08334	0.360111	0.764631
CD95- Naive CD4 T	Live cells	IFNA16.6421.52	Somascan	0.743764	0.932113	0.362061	0.764631
c-delta Switched Memory B	Live cells	IFNA16.6421.52	Somascan	0.716974	0.924028	0.366199	0.764631
IgM+ Memory B	Live cells	IFNA16.6421.52	Somascan	0.699937	0.918765	0.38046	0.764631
Effector Memory CD8 T	Live cells	IFNA16.6421.52	Somascan	1.41892	1.08664	0.388583	0.764631
HLA-DR+ CD4 T	Live cells	IFNA16.6421.52	Somascan	0.848317	0.961688	0.402218	0.766728
CD4-CD8- T	Live cells	IFNA16.6421.52	Somascan	1.24797	1.05401	0.430904	0.786035
CD56bright NK	Live cells	IFNA16.6421.52	Somascan	0.732149	0.928635	0.438118	0.786035
CD56midCD16lo NK	Live cells	IFNA16.6421.52	Somascan	0.78055	0.94286	0.458776	0.799581
Th1/17	Live cells	IFNA16.6421.52	Somascan	1.36893	1.07743	0.511654	0.866969
CD38+ CD4 T	Live cells	IFNA16.6421.52	Somascan	0.848318	0.961688	0.561179	0.889462
PD-1+ CD4 T	Live cells	IFNA16.6421.52	Somascan	0.86566	0.966321	0.587595	0.889462
Switched Memory B	Live cells	IFNA16.6421.52	Somascan	0.804597	0.949679	0.600128	0.889462
CD4+ T	Live cells	IFNA16.6421.52	Somascan	0.860359	0.964912	0.610321	0.889462
Age-Dependent B (ABC)	Live cells	IFNA16.6421.52	Somascan	0.831487	0.957122	0.610473	0.889462
CD4+ Tconv	Live cells	IFNA16.6421.52	Somascan	0.861089	0.965106	0.612416	0.889462
Myeloid DCs	Live cells	IFNA16.6421.52	Somascan	0.85153	0.962551	0.638838	0.906258
Anergic B	Live cells	IFNA16.6421.52	Somascan	1.2069	1.04567	0.659444	0.907338
Mature Naive B	Live cells	IFNA16.6421.52	Somascan	1.18019	1.04013	0.671324	0.907338
Monocytes	Live cells	IFNA16.6421.52	Somascan	0.866536	0.966553	0.69076	0.907338
CD141+ Myeloid DCs	Live cells	IFNA16.6421.52	Somascan	0.852521	0.962817	0.699097	0.907338
Th1	Live cells	IFNA16.6421.52	Somascan	1.15793	1.03544	0.72889	0.918863
Myeloid Dendritic Supressor Cells	Live cells	IFNA16.6421.52	Somascan	1.13332	1.03017	0.738632	0.918863
Plasmablasts	Live cells	IFNA16.6421.52	Somascan	1.1491	1.03356	0.763973	0.918863
Effector Memory CD4 T	Live cells	IFNA16.6421.52	Somascan	1.10321	1.0236	0.768229	0.918863
Atypical B	Live cells	IFNA16.6421.52	Somascan	0.908721	0.977526	0.787252	0.923508
Memory Stem CD4 T	Live cells	IFNA16.6421.52	Somascan	1.0588	1.01366	0.821004	0.931709
Classical Monocytes	Live cells	IFNA16.6421.52	Somascan	0.921359	0.980737	0.827295	0.931709
Follicular helper CD4 T	Live cells	IFNA16.6421.52	Somascan	0.949897	0.987867	0.855482	0.931709
CD95+ CD4 T	Live cells	IFNA16.6421.52	Somascan	0.953347	0.988718	0.861759	0.931709
Th17	Live cells	IFNA16.6421.52	Somascan	1.04838	1.01128	0.871895	0.931709
Pre-switched Activated Memory B	Live cells	IFNA16.6421.52	Somascan	1.0515	1.012	0.885888	0.931709
CD3+ T	Live cells	IFNA16.6421.52	Somascan	1.02762	1.00649	0.923054	0.954344
CD19+ B cells	Live cells	IFNA16.6421.52	Somascan	0.975675	0.994169	0.950804	0.96404
Intermediate Monocytes	Live cells	IFNA16.6421.52	Somascan	1.01482	1.0035	0.96404	0.96404

## Sheet: IFNA2
Beta Regression Results: subpopulation proportion ~ log2(IFN abundance) + Sex + Age
Population	Parental lineage	IFN	IFN_platform	Fold-change (per unit IFN)	Fold-change standardized	p-value	FDR q-value (BH)
CD19+ B cells	Live cells	IFNA2	MSD	0.898315	0.725308	6.0664e-05	0.00323904
Th1	Live cells	IFNA2	MSD	1.13704	1.46909	0.000173652	0.00323904
Plasmacytoid DCs	Live cells	IFNA2	MSD	1.14229	1.48949	0.000180663	0.00323904
Mature Naive B	Live cells	IFNA2	MSD	0.906872	0.746199	0.000289054	0.00323904
CD4-CD8- T	Live cells	IFNA2	MSD	1.08159	1.26478	0.000299593	0.00323904
Follicular helper CD4 T	Live cells	IFNA2	MSD	1.08027	1.26015	0.000318922	0.00323904
Effector Memory CD45RA+ CD4 T	Live cells	IFNA2	MSD	1.08396	1.27309	0.000371693	0.00323904
Pre-switched Activated Memory B	Live cells	IFNA2	MSD	0.924184	0.789677	0.00081754	0.00623374
Effector Memory CD4 T	Live cells	IFNA2	MSD	1.0896	1.29303	0.000921779	0.00624761
CD56bright NK	Live cells	IFNA2	MSD	1.09376	1.30788	0.00361926	0.0209661
Effector Memory CD8 T	Live cells	IFNA2	MSD	1.09961	1.32892	0.00378078	0.0209661
Effector Memory CD45RA+ CD8 T	Live cells	IFNA2	MSD	1.09001	1.29449	0.00434215	0.0220726
Switched Memory B	Live cells	IFNA2	MSD	0.922884	0.786354	0.00539491	0.0253146
T-bet+ Eomes- CD8 T	Live cells	IFNA2	MSD	1.0927	1.30409	0.00658958	0.0287117
CD27- CD57- CD8 T	Live cells	IFNA2	MSD	1.07724	1.2496	0.0153714	0.0625102
Intermediate Monocytes	Live cells	IFNA2	MSD	1.06344	1.20227	0.0169513	0.0646268
Th1/17	Live cells	IFNA2	MSD	1.09417	1.30935	0.0205483	0.0717125
Plasmablasts	Live cells	IFNA2	MSD	0.921462	0.782731	0.0211611	0.0717125
IgM+ Memory B	Live cells	IFNA2	MSD	0.935591	0.819228	0.0227981	0.0731941
c-delta Switched Memory B	Live cells	IFNA2	MSD	0.944526	0.842884	0.028157	0.0858789
Age-Dependent B (ABC)	Live cells	IFNA2	MSD	0.945867	0.846474	0.0296442	0.0861094
Th17	Live cells	IFNA2	MSD	1.05102	1.16071	0.0353841	0.0981104
T-bet+ Eomes+ CD8 T	Live cells	IFNA2	MSD	1.05947	1.18888	0.0479881	0.127273
CD56midCD16hi NK	Live cells	IFNA2	MSD	1.04762	1.1495	0.0507626	0.129022
CD27- CD57+ CD8 T	Live cells	IFNA2	MSD	1.07299	1.23489	0.0573764	0.139998
Central Memory CD8 T	Live cells	IFNA2	MSD	1.05607	1.17748	0.0612379	0.143674
T-bet- Eomes+ CD8 T	Live cells	IFNA2	MSD	0.962792	0.89265	0.104623	0.236371
CD1c+ Myeloid DCs	Live cells	IFNA2	MSD	0.953933	0.868277	0.146395	0.309391
CD95- Naive CD8 T	Live cells	IFNA2	MSD	0.966533	0.903077	0.147088	0.309391
Basophils	Live cells	IFNA2	MSD	1.04729	1.14843	0.156182	0.317571
CD27+ CD57- CD8 T	Live cells	IFNA2	MSD	0.969787	0.912215	0.172846	0.340115
Central memory CD4 T	Live cells	IFNA2	MSD	1.03213	1.09933	0.219004	0.410722
CD95+ CD8 T	Live cells	IFNA2	MSD	1.02877	1.08865	0.222194	0.410722
CD95- Naive CD4 T	Live cells	IFNA2	MSD	0.973776	0.923499	0.287754	0.508916
CD38+ CD8 T	Live cells	IFNA2	MSD	1.02287	1.07007	0.300632	0.508916
Classical Monocytes	Live cells	IFNA2	MSD	0.971065	0.91582	0.30301	0.508916
Monocytes	Live cells	IFNA2	MSD	0.972624	0.920231	0.308687	0.508916
Th2	Live cells	IFNA2	MSD	0.981273	0.944956	0.326594	0.522654
CD3+ T	Live cells	IFNA2	MSD	1.02125	1.065	0.334156	0.522654
Immature Naive B	Live cells	IFNA2	MSD	0.97453	0.925641	0.362077	0.552168
Memory Stem CD4 T	Live cells	IFNA2	MSD	0.983908	0.952574	0.407964	0.603035
CD8+ T	Live cells	IFNA2	MSD	1.01751	1.05338	0.415205	0.603035
HLA-DR+ CD8 T	Live cells	IFNA2	MSD	1.01675	1.051	0.43075	0.611064
Atypical B	Live cells	IFNA2	MSD	0.983099	0.950232	0.533269	0.735688
Non-Classical Monocytes	Live cells	IFNA2	MSD	1.01775	1.05412	0.54272	0.735688
Regulatory T	Live cells	IFNA2	MSD	1.01737	1.05294	0.56465	0.748775
Memory Stem CD8 T	Live cells	IFNA2	MSD	0.987726	0.96369	0.591065	0.767128
CD27+ CD57+ CD8 T	Live cells	IFNA2	MSD	1.01364	1.04141	0.616178	0.776315
CD141+ Myeloid DCs	Live cells	IFNA2	MSD	0.984873	0.955375	0.629579	0.776315
PD-1+ CD4 T	Live cells	IFNA2	MSD	0.990304	0.97124	0.636323	0.776315
CD4+ Tconv	Live cells	IFNA2	MSD	0.990885	0.972948	0.692701	0.811708
CD4+ T	Live cells	IFNA2	MSD	0.991085	0.973537	0.699002	0.811708
CD56midCD16lo NK	Live cells	IFNA2	MSD	1.00996	1.03012	0.705254	0.811708
PD-1+ CD8 T	Live cells	IFNA2	MSD	1.00689	1.02079	0.741	0.822152
T-bet- Eomes- CD8 T	Live cells	IFNA2	MSD	0.993352	0.980223	0.741284	0.822152
Anergic B	Live cells	IFNA2	MSD	0.992007	0.976253	0.810749	0.862393
CD38+ CD4 T	Live cells	IFNA2	MSD	0.994943	0.984931	0.8197	0.862393
HLA-DR+ CD4 T	Live cells	IFNA2	MSD	0.996529	0.989642	0.81998	0.862393
CD95+ CD4 T	Live cells	IFNA2	MSD	0.997179	0.991576	0.894796	0.925128
Myeloid Dendritic Supressor Cells	Live cells	IFNA2	MSD	0.997945	0.993858	0.944512	0.950165
Myeloid DCs	Live cells	IFNA2	MSD	1.00166	1.00499	0.950165	0.950165

## Sheet: IFNA4_16
Beta Regression Results: subpopulation proportion ~ log2(IFN abundance) + Sex + Age
Population	Parental lineage	IFN	IFN_platform	Fold-change (per unit IFN)	Fold-change standardized	p-value	FDR q-value (BH)
CD4-CD8- T	Live cells	IFNA4_16	Somascan	2.7934	1.2818	0.000121338	0.0074016
Follicular helper CD4 T	Live cells	IFNA4_16	Somascan	2.3221	1.22581	0.0030415	0.0674205
Effector Memory CD45RA+ CD4 T	Live cells	IFNA4_16	Somascan	2.39217	1.23465	0.00340622	0.0674205
Effector Memory CD4 T	Live cells	IFNA4_16	Somascan	2.56391	1.25551	0.00442101	0.0674205
Th17	Live cells	IFNA4_16	Somascan	2.23224	1.21418	0.0113721	0.138739
T-bet+ Eomes- CD8 T	Live cells	IFNA4_16	Somascan	2.87969	1.29125	0.0143426	0.145816
CD27- CD57- CD8 T	Live cells	IFNA4_16	Somascan	2.403	1.236	0.0243154	0.146489
Effector Memory CD8 T	Live cells	IFNA4_16	Somascan	2.58338	1.25781	0.0263213	0.146489
CD95- Naive CD4 T	Live cells	IFNA4_16	Somascan	0.461602	0.829588	0.0263735	0.146489
Effector Memory CD45RA+ CD8 T	Live cells	IFNA4_16	Somascan	2.41238	1.23716	0.0266011	0.146489
Classical Monocytes	Live cells	IFNA4_16	Somascan	0.431006	0.815951	0.0286504	0.146489
Monocytes	Live cells	IFNA4_16	Somascan	0.449091	0.824097	0.0288176	0.146489
Plasmacytoid DCs	Live cells	IFNA4_16	Somascan	2.58688	1.25822	0.0426312	0.200039
CD56midCD16hi NK	Live cells	IFNA4_16	Somascan	1.77668	1.14901	0.0564125	0.243168
T-bet- Eomes+ CD8 T	Live cells	IFNA4_16	Somascan	0.528838	0.857303	0.0597954	0.243168
Non-Classical Monocytes	Live cells	IFNA4_16	Somascan	1.97828	1.17925	0.0648087	0.247083
CD95- Naive CD8 T	Live cells	IFNA4_16	Somascan	0.560444	0.869414	0.0904867	0.324688
CD1c+ Myeloid DCs	Live cells	IFNA4_16	Somascan	0.498813	0.845278	0.12432	0.403663
CD38+ CD4 T	Live cells	IFNA4_16	Somascan	0.631465	0.894849	0.135613	0.403663
c-delta Switched Memory B	Live cells	IFNA4_16	Somascan	0.581936	0.877357	0.13935	0.403663
Regulatory T	Live cells	IFNA4_16	Somascan	1.78968	1.15104	0.140705	0.403663
Central Memory CD8 T	Live cells	IFNA4_16	Somascan	1.71373	1.13904	0.156283	0.403663
Th1	Live cells	IFNA4_16	Somascan	1.94256	1.17407	0.158082	0.403663
Switched Memory B	Live cells	IFNA4_16	Somascan	0.564142	0.870797	0.165767	0.403663
CD4+ Tconv	Live cells	IFNA4_16	Somascan	0.642629	0.898647	0.167203	0.403663
CD4+ T	Live cells	IFNA4_16	Somascan	0.649494	0.900958	0.177465	0.403663
Memory Stem CD8 T	Live cells	IFNA4_16	Somascan	1.50725	1.10424	0.178671	0.403663
PD-1+ CD4 T	Live cells	IFNA4_16	Somascan	0.686054	0.912961	0.188373	0.410384
HLA-DR+ CD4 T	Live cells	IFNA4_16	Somascan	0.761044	0.936138	0.197041	0.414465
CD27+ CD57- CD8 T	Live cells	IFNA4_16	Somascan	0.663351	0.905566	0.210237	0.427481
CD95+ CD8 T	Live cells	IFNA4_16	Somascan	1.46679	1.097	0.230686	0.453931
T-bet+ Eomes+ CD8 T	Live cells	IFNA4_16	Somascan	1.58518	1.11777	0.240682	0.4588
HLA-DR+ CD8 T	Live cells	IFNA4_16	Somascan	1.36013	1.07717	0.291095	0.516747
CD141+ Myeloid DCs	Live cells	IFNA4_16	Somascan	0.642967	0.898761	0.309434	0.516747
Th1/17	Live cells	IFNA4_16	Somascan	1.69763	1.13644	0.315748	0.516747
Pre-switched Activated Memory B	Live cells	IFNA4_16	Somascan	0.69356	0.915365	0.319391	0.516747
Intermediate Monocytes	Live cells	IFNA4_16	Somascan	1.38773	1.08241	0.327797	0.516747
Immature Naive B	Live cells	IFNA4_16	Somascan	1.44299	1.09267	0.332362	0.516747
CD56midCD16lo NK	Live cells	IFNA4_16	Somascan	0.712765	0.921427	0.332367	0.516747
Myeloid Dendritic Supressor Cells	Live cells	IFNA4_16	Somascan	0.698458	0.916923	0.346968	0.516747
Th2	Live cells	IFNA4_16	Somascan	1.28405	1.06229	0.347322	0.516747
CD38+ CD8 T	Live cells	IFNA4_16	Somascan	1.30996	1.06743	0.377912	0.538991
Myeloid DCs	Live cells	IFNA4_16	Somascan	0.734581	0.928165	0.379944	0.538991
Basophils	Live cells	IFNA4_16	Somascan	1.43458	1.09113	0.409247	0.567365
CD56bright NK	Live cells	IFNA4_16	Somascan	1.34189	1.07366	0.482637	0.654241
Central memory CD4 T	Live cells	IFNA4_16	Somascan	1.25448	1.05632	0.502165	0.65482
IgM+ Memory B	Live cells	IFNA4_16	Somascan	0.760901	0.936095	0.504534	0.65482
CD95+ CD4 T	Live cells	IFNA4_16	Somascan	0.826912	0.955107	0.518984	0.659542
CD8+ T	Live cells	IFNA4_16	Somascan	1.19486	1.04396	0.550654	0.685508
CD19+ B cells	Live cells	IFNA4_16	Somascan	0.798953	0.947201	0.575351	0.701928
PD-1+ CD8 T	Live cells	IFNA4_16	Somascan	1.15349	1.03511	0.624984	0.737739
CD27- CD57+ CD8 T	Live cells	IFNA4_16	Somascan	1.27379	1.06023	0.628892	0.737739
CD27+ CD57+ CD8 T	Live cells	IFNA4_16	Somascan	1.17452	1.03964	0.660322	0.753621
Anergic B	Live cells	IFNA4_16	Somascan	0.823853	0.954252	0.66714	0.753621
CD3+ T	Live cells	IFNA4_16	Somascan	1.10376	1.02415	0.742906	0.82395
Plasmablasts	Live cells	IFNA4_16	Somascan	1.14844	1.03401	0.779416	0.849007
Mature Naive B	Live cells	IFNA4_16	Somascan	0.898773	0.974537	0.797368	0.853323
Age-Dependent B (ABC)	Live cells	IFNA4_16	Somascan	0.923705	0.981003	0.825032	0.867706
Atypical B	Live cells	IFNA4_16	Somascan	1.06371	1.01504	0.864924	0.894244
T-bet- Eomes- CD8 T	Live cells	IFNA4_16	Somascan	0.962994	0.990928	0.89846	0.913435
Memory Stem CD4 T	Live cells	IFNA4_16	Somascan	0.973434	0.993514	0.918435	0.918435

## Sheet: IFNA6
Beta Regression Results: subpopulation proportion ~ log2(IFN abundance) + Sex + Age
Population	Parental lineage	IFN	IFN_platform	Fold-change (per unit IFN)	Fold-change standardized	p-value	FDR q-value (BH)
Immature Naive B	Live cells	IFNA6.5714.88	Somascan	6.18127	1.29785	0.000923459	0.0326847
IgM+ Memory B	Live cells	IFNA6.5714.88	Somascan	7.0188	1.32167	0.00107163	0.0326847
Plasmablasts	Live cells	IFNA6.5714.88	Somascan	7.70856	1.33952	0.00572865	0.116455
Age-Dependent B (ABC)	Live cells	IFNA6.5714.88	Somascan	4.17824	1.2271	0.00763637	0.116455
CD19+ B cells	Live cells	IFNA6.5714.88	Somascan	4.47998	1.23941	0.0115909	0.140944
Memory Stem CD4 T	Live cells	IFNA6.5714.88	Somascan	0.363103	0.865026	0.0138634	0.140944
Switched Memory B	Live cells	IFNA6.5714.88	Somascan	4.41836	1.23695	0.0173645	0.151319
Mature Naive B	Live cells	IFNA6.5714.88	Somascan	3.786	1.20991	0.0237258	0.177091
Pre-switched Activated Memory B	Live cells	IFNA6.5714.88	Somascan	3.11818	1.17677	0.0261282	0.177091
CD95+ CD4 T	Live cells	IFNA6.5714.88	Somascan	0.384979	0.872299	0.0313338	0.191136
Memory Stem CD8 T	Live cells	IFNA6.5714.88	Somascan	0.376406	0.869492	0.0455722	0.252718
Atypical B	Live cells	IFNA6.5714.88	Somascan	2.86647	1.16267	0.0582162	0.295932
PD-1+ CD4 T	Live cells	IFNA6.5714.88	Somascan	0.459786	0.894753	0.0714696	0.335357
CD38+ CD4 T	Live cells	IFNA6.5714.88	Somascan	0.458979	0.894528	0.0926853	0.387693
CD4+ Tconv	Live cells	IFNA6.5714.88	Somascan	0.452679	0.89276	0.100471	0.387693
CD4+ T	Live cells	IFNA6.5714.88	Somascan	0.454323	0.893223	0.10169	0.387693
HLA-DR+ CD4 T	Live cells	IFNA6.5714.88	Somascan	0.603499	0.93027	0.1132	0.406187
T-bet- Eomes- CD8 T	Live cells	IFNA6.5714.88	Somascan	0.52273	0.911335	0.13558	0.459465
CD95+ CD8 T	Live cells	IFNA6.5714.88	Somascan	0.553291	0.918777	0.205314	0.629172
CD3+ T	Live cells	IFNA6.5714.88	Somascan	0.559274	0.920192	0.209624	0.629172
CD95- Naive CD4 T	Live cells	IFNA6.5714.88	Somascan	0.524294	0.911725	0.2166	0.629172
Follicular helper CD4 T	Live cells	IFNA6.5714.88	Somascan	1.67206	1.07635	0.261379	0.702586
Effector Memory CD45RA+ CD8 T	Live cells	IFNA6.5714.88	Somascan	0.513787	0.909087	0.283375	0.702586
Effector Memory CD8 T	Live cells	IFNA6.5714.88	Somascan	0.493696	0.903912	0.286259	0.702586
Non-Classical Monocytes	Live cells	IFNA6.5714.88	Somascan	1.87026	1.09375	0.294243	0.702586
c-delta Switched Memory B	Live cells	IFNA6.5714.88	Somascan	1.80607	1.08829	0.299463	0.702586
CD141+ Myeloid DCs	Live cells	IFNA6.5714.88	Somascan	1.93628	1.09919	0.317923	0.71827
Basophils	Live cells	IFNA6.5714.88	Somascan	0.519929	0.910635	0.338632	0.737734
Th1	Live cells	IFNA6.5714.88	Somascan	0.509817	0.908079	0.359245	0.751618
CD27+ CD57+ CD8 T	Live cells	IFNA6.5714.88	Somascan	0.607711	0.931197	0.387873	0.751618
T-bet+ Eomes- CD8 T	Live cells	IFNA6.5714.88	Somascan	0.575228	0.923904	0.406216	0.751618
HLA-DR+ CD8 T	Live cells	IFNA6.5714.88	Somascan	0.701065	0.950439	0.406449	0.751618
Th17	Live cells	IFNA6.5714.88	Somascan	0.666237	0.943532	0.426755	0.751618
CD8+ T	Live cells	IFNA6.5714.88	Somascan	0.708571	0.951888	0.435577	0.751618
CD27- CD57+ CD8 T	Live cells	IFNA6.5714.88	Somascan	0.561644	0.920749	0.440423	0.751618
Myeloid Dendritic Supressor Cells	Live cells	IFNA6.5714.88	Somascan	1.58096	1.06775	0.447519	0.751618
T-bet+ Eomes+ CD8 T	Live cells	IFNA6.5714.88	Somascan	0.64839	0.939873	0.455899	0.751618
CD38+ CD8 T	Live cells	IFNA6.5714.88	Somascan	0.729009	0.95577	0.484018	0.776976
CD56midCD16lo NK	Live cells	IFNA6.5714.88	Somascan	1.42895	1.05241	0.51216	0.790598
Central Memory CD8 T	Live cells	IFNA6.5714.88	Somascan	0.691485	0.948569	0.538288	0.790598
PD-1+ CD8 T	Live cells	IFNA6.5714.88	Somascan	0.766058	0.962576	0.54372	0.790598
Regulatory T	Live cells	IFNA6.5714.88	Somascan	0.688462	0.947974	0.544785	0.790598
Central memory CD4 T	Live cells	IFNA6.5714.88	Somascan	0.730105	0.955976	0.557307	0.790598
CD27+ CD57- CD8 T	Live cells	IFNA6.5714.88	Somascan	0.773738	0.963951	0.59084	0.814038
Plasmacytoid DCs	Live cells	IFNA6.5714.88	Somascan	0.674501	0.945199	0.603784	0.814038
CD95- Naive CD8 T	Live cells	IFNA6.5714.88	Somascan	0.777347	0.964593	0.61746	0.814038
Th1/17	Live cells	IFNA6.5714.88	Somascan	0.672952	0.944887	0.627209	0.814038
CD1c+ Myeloid DCs	Live cells	IFNA6.5714.88	Somascan	1.31728	1.04023	0.688717	0.875244
Effector Memory CD45RA+ CD4 T	Live cells	IFNA6.5714.88	Somascan	0.827354	0.973239	0.703749	0.876095
T-bet- Eomes+ CD8 T	Live cells	IFNA6.5714.88	Somascan	0.847435	0.976585	0.748958	0.881085
CD27- CD57- CD8 T	Live cells	IFNA6.5714.88	Somascan	0.817998	0.971656	0.752079	0.881085
Myeloid DCs	Live cells	IFNA6.5714.88	Somascan	1.18939	1.02513	0.753441	0.881085
Effector Memory CD4 T	Live cells	IFNA6.5714.88	Somascan	0.85106	0.977182	0.771466	0.881085
Classical Monocytes	Live cells	IFNA6.5714.88	Somascan	0.853379	0.977563	0.795811	0.881085
Th2	Live cells	IFNA6.5714.88	Somascan	1.10917	1.01494	0.798361	0.881085
CD56bright NK	Live cells	IFNA6.5714.88	Somascan	0.852788	0.977466	0.808865	0.881085
Monocytes	Live cells	IFNA6.5714.88	Somascan	0.891787	0.983742	0.844806	0.90409
CD4-CD8- T	Live cells	IFNA6.5714.88	Somascan	1.08189	1.01133	0.867986	0.905878
CD56midCD16hi NK	Live cells	IFNA6.5714.88	Somascan	1.07918	1.01097	0.88009	0.905878
Anergic B	Live cells	IFNA6.5714.88	Somascan	0.907702	0.986235	0.891028	0.905878
Intermediate Monocytes	Live cells	IFNA6.5714.88	Somascan	1.03811	1.00537	0.944618	0.944618

## Sheet: IFNA7_17_21
Beta Regression Results: subpopulation proportion ~ log2(IFN abundance) + Sex + Age
Population	Parental lineage	IFN	IFN_platform	Fold-change (per unit IFN)	Fold-change standardized	p-value	FDR q-value (BH)
CD4-CD8- T	Live cells	IFNA7_17_21	Somascan	1.44234	1.2874	9.13747e-06	0.000302098
Switched Memory B	Live cells	IFNA7_17_21	Somascan	0.540186	0.653929	9.90485e-06	0.000302098
Th1	Live cells	IFNA7_17_21	Somascan	1.66139	1.41926	0.000179531	0.00365046
Follicular helper CD4 T	Live cells	IFNA7_17_21	Somascan	1.35423	1.23263	0.000310455	0.00473444
IgM+ Memory B	Live cells	IFNA7_17_21	Somascan	0.630337	0.727381	0.000985504	0.0120232
Plasmacytoid DCs	Live cells	IFNA7_17_21	Somascan	1.52944	1.34053	0.00259358	0.026368
Effector Memory CD4 T	Live cells	IFNA7_17_21	Somascan	1.35346	1.23214	0.00363851	0.0285945
Age-Dependent B (ABC)	Live cells	IFNA7_17_21	Somascan	0.707707	0.787846	0.00415285	0.0285945
T-bet+ Eomes- CD8 T	Live cells	IFNA7_17_21	Somascan	1.44931	1.29168	0.00459017	0.0285945
Effector Memory CD45RA+ CD4 T	Live cells	IFNA7_17_21	Somascan	1.30022	1.1985	0.00474687	0.0285945
Effector Memory CD8 T	Live cells	IFNA7_17_21	Somascan	1.43887	1.28526	0.00525625	0.0285945
CD1c+ Myeloid DCs	Live cells	IFNA7_17_21	Somascan	0.657243	0.748657	0.00562514	0.0285945
Effector Memory CD45RA+ CD8 T	Live cells	IFNA7_17_21	Somascan	1.35547	1.2334	0.0125532	0.0589036
Th17	Live cells	IFNA7_17_21	Somascan	1.2572	1.17101	0.0195849	0.0853342
Basophils	Live cells	IFNA7_17_21	Somascan	1.3387	1.22286	0.0257481	0.104709
CD19+ B cells	Live cells	IFNA7_17_21	Somascan	0.745661	0.816751	0.0292178	0.108309
CD27- CD57- CD8 T	Live cells	IFNA7_17_21	Somascan	1.30094	1.19896	0.0301845	0.108309
Th1/17	Live cells	IFNA7_17_21	Somascan	1.40665	1.26534	0.0366952	0.124356
c-delta Switched Memory B	Live cells	IFNA7_17_21	Somascan	0.779238	0.841943	0.04247	0.136351
CD95- Naive CD4 T	Live cells	IFNA7_17_21	Somascan	0.80041	0.857655	0.0486507	0.148385
Regulatory T	Live cells	IFNA7_17_21	Somascan	1.25764	1.17129	0.05899	0.16534
Plasmablasts	Live cells	IFNA7_17_21	Somascan	0.735326	0.808926	0.0596308	0.16534
CD56bright NK	Live cells	IFNA7_17_21	Somascan	1.26614	1.17674	0.0632907	0.166742
Intermediate Monocytes	Live cells	IFNA7_17_21	Somascan	1.20475	1.13709	0.0656035	0.166742
Pre-switched Activated Memory B	Live cells	IFNA7_17_21	Somascan	0.810781	0.865305	0.0793022	0.192184
CD95+ CD8 T	Live cells	IFNA7_17_21	Somascan	1.18503	1.12422	0.0839452	0.192184
Central Memory CD8 T	Live cells	IFNA7_17_21	Somascan	1.22882	1.15272	0.0850649	0.192184
CD38+ CD8 T	Live cells	IFNA7_17_21	Somascan	1.15446	1.10414	0.129501	0.273971
Mature Naive B	Live cells	IFNA7_17_21	Somascan	0.816139	0.869245	0.133345	0.273971
HLA-DR+ CD8 T	Live cells	IFNA7_17_21	Somascan	1.14377	1.09708	0.137352	0.273971
T-bet+ Eomes+ CD8 T	Live cells	IFNA7_17_21	Somascan	1.19747	1.13235	0.139231	0.273971
Memory Stem CD8 T	Live cells	IFNA7_17_21	Somascan	1.1445	1.09756	0.15654	0.298405
CD8+ T	Live cells	IFNA7_17_21	Somascan	1.12942	1.08757	0.188259	0.347994
CD56midCD16hi NK	Live cells	IFNA7_17_21	Somascan	1.13207	1.08932	0.19985	0.355664
Monocytes	Live cells	IFNA7_17_21	Somascan	0.859488	0.900832	0.20407	0.355664
CD27- CD57+ CD8 T	Live cells	IFNA7_17_21	Somascan	1.21372	1.14292	0.21475	0.355837
Myeloid Dendritic Supressor Cells	Live cells	IFNA7_17_21	Somascan	0.85952	0.900856	0.220691	0.355837
Classical Monocytes	Live cells	IFNA7_17_21	Somascan	0.859467	0.900818	0.225964	0.355837
Atypical B	Live cells	IFNA7_17_21	Somascan	0.86381	0.903954	0.227502	0.355837
Myeloid DCs	Live cells	IFNA7_17_21	Somascan	0.880556	0.916005	0.261993	0.391168
CD4+ Tconv	Live cells	IFNA7_17_21	Somascan	0.891902	0.92413	0.262916	0.391168
CD4+ T	Live cells	IFNA7_17_21	Somascan	0.894663	0.926102	0.275605	0.400284
PD-1+ CD8 T	Live cells	IFNA7_17_21	Somascan	1.10099	1.06861	0.291561	0.41361
T-bet- Eomes- CD8 T	Live cells	IFNA7_17_21	Somascan	1.09613	1.06535	0.312359	0.422713
PD-1+ CD4 T	Live cells	IFNA7_17_21	Somascan	0.91187	0.93835	0.315159	0.422713
CD38+ CD4 T	Live cells	IFNA7_17_21	Somascan	0.90623	0.934343	0.318767	0.422713
HLA-DR+ CD4 T	Live cells	IFNA7_17_21	Somascan	0.937847	0.956707	0.344526	0.447151
T-bet- Eomes+ CD8 T	Live cells	IFNA7_17_21	Somascan	0.906518	0.934548	0.376109	0.46346
CD141+ Myeloid DCs	Live cells	IFNA7_17_21	Somascan	0.8838	0.918331	0.377847	0.46346
Immature Naive B	Live cells	IFNA7_17_21	Somascan	0.894675	0.92611	0.379885	0.46346
CD27+ CD57+ CD8 T	Live cells	IFNA7_17_21	Somascan	1.09668	1.06572	0.42711	0.510857
CD3+ T	Live cells	IFNA7_17_21	Somascan	1.06801	1.04643	0.486453	0.570646
Central memory CD4 T	Live cells	IFNA7_17_21	Somascan	1.06699	1.04574	0.548014	0.630734
CD95- Naive CD8 T	Live cells	IFNA7_17_21	Somascan	0.94182	0.9595	0.58746	0.663612
Th2	Live cells	IFNA7_17_21	Somascan	1.03821	1.0262	0.659352	0.731281
CD56midCD16lo NK	Live cells	IFNA7_17_21	Somascan	0.954291	0.968246	0.674299	0.734504
Anergic B	Live cells	IFNA7_17_21	Somascan	1.05852	1.04001	0.689348	0.736793
CD95+ CD4 T	Live cells	IFNA7_17_21	Somascan	0.964506	0.975383	0.700557	0.736793
CD27+ CD57- CD8 T	Live cells	IFNA7_17_21	Somascan	0.970618	0.979641	0.776142	0.802452
Memory Stem CD4 T	Live cells	IFNA7_17_21	Somascan	1.0135	1.00929	0.875226	0.889813
Non-Classical Monocytes	Live cells	IFNA7_17_21	Somascan	1.00817	1.00563	0.94703	0.94703

## Sheet: IFNB1
Beta Regression Results: subpopulation proportion ~ log2(IFN abundance) + Sex + Age
Population	Parental lineage	IFN	IFN_platform	Fold-change (per unit IFN)	Fold-change standardized	p-value	FDR q-value (BH)
Th17	Live cells	IFNB1	MSD	0.930931	0.823579	0.00221295	0.126961
Plasmablasts	Live cells	IFNB1	MSD	1.12261	1.36841	0.00416265	0.126961
Central memory CD4 T	Live cells	IFNB1	MSD	0.942423	0.851444	0.0179152	0.284334
CD95+ CD4 T	Live cells	IFNB1	MSD	0.949661	0.869294	0.0186449	0.284334
Effector Memory CD4 T	Live cells	IFNB1	MSD	0.945661	0.859402	0.0374983	0.457479
CD4+ Tconv	Live cells	IFNB1	MSD	0.956208	0.885645	0.064262	0.533063
CD4+ T	Live cells	IFNB1	MSD	0.956556	0.886518	0.06641	0.533063
CD38+ CD4 T	Live cells	IFNB1	MSD	0.958877	0.892363	0.0699099	0.533063
PD-1+ CD4 T	Live cells	IFNB1	MSD	0.963022	0.902863	0.0812872	0.550947
Central Memory CD8 T	Live cells	IFNB1	MSD	0.951898	0.874859	0.100533	0.594798
Th1/17	Live cells	IFNB1	MSD	0.936937	0.83807	0.113059	0.594798
Memory Stem CD4 T	Live cells	IFNB1	MSD	0.967887	0.915288	0.117009	0.594798
Atypical B	Live cells	IFNB1	MSD	1.04634	1.13072	0.137538	0.605249
Immature Naive B	Live cells	IFNB1	MSD	1.04886	1.1381	0.143914	0.605249
c-delta Switched Memory B	Live cells	IFNB1	MSD	1.04417	1.12437	0.16259	0.605249
IgM+ Memory B	Live cells	IFNB1	MSD	1.04804	1.13571	0.171082	0.605249
CD95- Naive CD4 T	Live cells	IFNB1	MSD	0.964913	0.907678	0.181447	0.605249
Th1	Live cells	IFNB1	MSD	0.952582	0.876565	0.185725	0.605249
HLA-DR+ CD4 T	Live cells	IFNB1	MSD	0.979142	0.94444	0.18852	0.605249
Effector Memory CD8 T	Live cells	IFNB1	MSD	0.956753	0.887013	0.203099	0.619453
CD3+ T	Live cells	IFNB1	MSD	0.971673	0.92503	0.238653	0.672857
Follicular helper CD4 T	Live cells	IFNB1	MSD	0.972861	0.928098	0.24267	0.672857
Mature Naive B	Live cells	IFNB1	MSD	1.03798	1.10637	0.276488	0.699576
CD56midCD16lo NK	Live cells	IFNB1	MSD	1.03098	1.08626	0.283918	0.699576
CD27+ CD57- CD8 T	Live cells	IFNB1	MSD	0.973674	0.930204	0.286712	0.699576
Anergic B	Live cells	IFNB1	MSD	1.039	1.10933	0.306569	0.705187
Th2	Live cells	IFNB1	MSD	0.980152	0.947083	0.33736	0.705187
Effector Memory CD45RA+ CD4 T	Live cells	IFNB1	MSD	0.977003	0.938855	0.355382	0.705187
CD19+ B cells	Live cells	IFNB1	MSD	1.03212	1.08953	0.356704	0.705187
Myeloid DCs	Live cells	IFNB1	MSD	1.02692	1.07471	0.356719	0.705187
Intermediate Monocytes	Live cells	IFNB1	MSD	1.02561	1.07098	0.369983	0.705187
CD56midCD16hi NK	Live cells	IFNB1	MSD	1.0235	1.06503	0.385882	0.705187
CD95+ CD8 T	Live cells	IFNB1	MSD	0.978934	0.943894	0.398763	0.705187
CD95- Naive CD8 T	Live cells	IFNB1	MSD	0.978122	0.941773	0.402008	0.705187
CD141+ Myeloid DCs	Live cells	IFNB1	MSD	1.0303	1.08431	0.408512	0.705187
Pre-switched Activated Memory B	Live cells	IFNB1	MSD	1.0247	1.06841	0.423781	0.705187
Memory Stem CD8 T	Live cells	IFNB1	MSD	0.980772	0.948708	0.427736	0.705187
Non-Classical Monocytes	Live cells	IFNB1	MSD	1.02469	1.06838	0.448249	0.719558
CD1c+ Myeloid DCs	Live cells	IFNB1	MSD	0.974618	0.932651	0.472542	0.736636
T-bet- Eomes- CD8 T	Live cells	IFNB1	MSD	0.984685	0.959009	0.495884	0.736636
Age-Dependent B (ABC)	Live cells	IFNB1	MSD	1.0203	1.05601	0.511951	0.736636
CD8+ T	Live cells	IFNB1	MSD	0.985477	0.961103	0.532885	0.736636
CD38+ CD8 T	Live cells	IFNB1	MSD	0.985291	0.960611	0.539098	0.736636
CD27+ CD57+ CD8 T	Live cells	IFNB1	MSD	1.01836	1.05058	0.542419	0.736636
Switched Memory B	Live cells	IFNB1	MSD	1.02109	1.05823	0.548574	0.736636
Regulatory T	Live cells	IFNB1	MSD	0.981696	0.951134	0.562036	0.736636
Plasmacytoid DCs	Live cells	IFNB1	MSD	0.978167	0.94189	0.567572	0.736636
T-bet- Eomes+ CD8 T	Live cells	IFNB1	MSD	0.986262	0.963178	0.599594	0.747037
T-bet+ Eomes- CD8 T	Live cells	IFNB1	MSD	0.982349	0.952852	0.611426	0.747037
PD-1+ CD8 T	Live cells	IFNB1	MSD	0.989166	0.970891	0.635262	0.747037
CD27- CD57+ CD8 T	Live cells	IFNB1	MSD	1.01813	1.04994	0.654884	0.747037
CD56bright NK	Live cells	IFNB1	MSD	0.985308	0.960655	0.658396	0.747037
Monocytes	Live cells	IFNB1	MSD	1.01321	1.03622	0.670587	0.747037
Myeloid Dendritic Supressor Cells	Live cells	IFNB1	MSD	1.01349	1.03701	0.671503	0.747037
Classical Monocytes	Live cells	IFNB1	MSD	1.01368	1.03754	0.673558	0.747037
CD27- CD57- CD8 T	Live cells	IFNB1	MSD	0.988212	0.968353	0.718992	0.783188
HLA-DR+ CD8 T	Live cells	IFNB1	MSD	0.99628	0.989945	0.872326	0.933542
T-bet+ Eomes+ CD8 T	Live cells	IFNB1	MSD	0.996953	0.991757	0.923579	0.97135
CD4-CD8- T	Live cells	IFNB1	MSD	0.998282	0.995347	0.944639	0.97666
Effector Memory CD45RA+ CD8 T	Live cells	IFNB1	MSD	0.999253	0.997977	0.981937	0.983973
Basophils	Live cells	IFNB1	MSD	1.00071	1.00192	0.983973	0.983973

## Sheet: IFNG
Beta Regression Results: subpopulation proportion ~ log2(IFN abundance) + Sex + Age
Population	Parental lineage	IFN	IFN_platform	Fold-change (per unit IFN)	Fold-change standardized	p-value	FDR q-value (BH)
Follicular helper CD4 T	Live cells	IFNG	MSD	1.10318	1.33291	2.49301e-07	1.52074e-05
Plasmacytoid DCs	Live cells	IFNG	MSD	1.14301	1.47869	6.15278e-05	0.0018766
CD4-CD8- T	Live cells	IFNG	MSD	1.07863	1.24794	0.000226556	0.00460665
Effector Memory CD45RA+ CD4 T	Live cells	IFNG	MSD	1.06885	1.21513	0.00256713	0.0391488
c-delta Switched Memory B	Live cells	IFNG	MSD	0.929643	0.807755	0.00472006	0.0575847
Effector Memory CD45RA+ CD8 T	Live cells	IFNG	MSD	1.08168	1.2583	0.00702763	0.064941
T-bet+ Eomes- CD8 T	Live cells	IFNG	MSD	1.0879	1.27961	0.00745225	0.064941
Th17	Live cells	IFNG	MSD	1.05847	1.18092	0.0123812	0.0777591
Th1	Live cells	IFNG	MSD	1.08661	1.27515	0.0132907	0.0777591
Classical Monocytes	Live cells	IFNG	MSD	0.935106	0.821725	0.0149228	0.0777591
Monocytes	Live cells	IFNG	MSD	0.937935	0.829023	0.0149449	0.0777591
Switched Memory B	Live cells	IFNG	MSD	0.930597	0.810184	0.0152969	0.0777591
HLA-DR+ CD8 T	Live cells	IFNG	MSD	1.04888	1.14988	0.0183954	0.086317
Effector Memory CD4 T	Live cells	IFNG	MSD	1.05971	1.18498	0.0225518	0.0982613
Basophils	Live cells	IFNG	MSD	1.07172	1.22469	0.0260465	0.105922
CD3+ T	Live cells	IFNG	MSD	1.04705	1.14401	0.0284845	0.108597
CD56bright NK	Live cells	IFNG	MSD	1.06273	1.19487	0.0429322	0.154051
CD141+ Myeloid DCs	Live cells	IFNG	MSD	0.942928	0.842002	0.0585355	0.19837
CD19+ B cells	Live cells	IFNG	MSD	0.947454	0.853885	0.0671215	0.210352
Regulatory T	Live cells	IFNG	MSD	1.05396	1.16625	0.0690175	0.210352
CD27- CD57- CD8 T	Live cells	IFNG	MSD	1.05462	1.1684	0.0743531	0.210352
CD38+ CD8 T	Live cells	IFNG	MSD	1.03875	1.11768	0.0758647	0.210352
CD1c+ Myeloid DCs	Live cells	IFNG	MSD	0.947338	0.85358	0.0966544	0.24369
Th1/17	Live cells	IFNG	MSD	1.06498	1.2023	0.0981871	0.24369
CD95+ CD8 T	Live cells	IFNG	MSD	1.03799	1.11529	0.100418	0.24369
Intermediate Monocytes	Live cells	IFNG	MSD	1.04137	1.12594	0.103868	0.24369
Pre-switched Activated Memory B	Live cells	IFNG	MSD	0.959345	0.885628	0.113254	0.255871
Effector Memory CD8 T	Live cells	IFNG	MSD	1.05001	1.15349	0.130426	0.277326
Myeloid DCs	Live cells	IFNG	MSD	0.962843	0.895109	0.13867	0.277326
CD27- CD57+ CD8 T	Live cells	IFNG	MSD	1.05463	1.16844	0.141696	0.277326
T-bet+ Eomes+ CD8 T	Live cells	IFNG	MSD	1.04232	1.12897	0.145184	0.277326
CD8+ T	Live cells	IFNG	MSD	1.03074	1.09265	0.148717	0.277326
Mature Naive B	Live cells	IFNG	MSD	0.958003	0.882007	0.150029	0.277326
T-bet- Eomes- CD8 T	Live cells	IFNG	MSD	1.02869	1.08631	0.161481	0.288039
HLA-DR+ CD4 T	Live cells	IFNG	MSD	1.02085	1.06225	0.165268	0.288039
PD-1+ CD8 T	Live cells	IFNG	MSD	1.02787	1.08376	0.180747	0.306266
Anergic B	Live cells	IFNG	MSD	0.960187	0.887903	0.212889	0.350979
CD56midCD16lo NK	Live cells	IFNG	MSD	0.970305	0.915562	0.234716	0.376781
Age-Dependent B (ABC)	Live cells	IFNG	MSD	0.970432	0.915914	0.260008	0.40559
CD56midCD16hi NK	Live cells	IFNG	MSD	1.02626	1.07879	0.265961	0.40559
Memory Stem CD8 T	Live cells	IFNG	MSD	1.02304	1.06892	0.313403	0.466282
Atypical B	Live cells	IFNG	MSD	0.974191	0.926334	0.32742	0.475539
Central memory CD4 T	Live cells	IFNG	MSD	1.02372	1.07101	0.344455	0.488645
T-bet- Eomes+ CD8 T	Live cells	IFNG	MSD	0.97827	0.937732	0.363769	0.495039
IgM+ Memory B	Live cells	IFNG	MSD	0.973077	0.923238	0.36834	0.495039
CD27+ CD57+ CD8 T	Live cells	IFNG	MSD	1.02384	1.07138	0.373308	0.495039
Th2	Live cells	IFNG	MSD	0.984846	0.956296	0.425885	0.546294
Non-Classical Monocytes	Live cells	IFNG	MSD	1.02255	1.06744	0.42987	0.546294
CD38+ CD4 T	Live cells	IFNG	MSD	1.01556	1.04622	0.481552	0.599484
CD95+ CD4 T	Live cells	IFNG	MSD	1.01301	1.03854	0.539218	0.657846
Central Memory CD8 T	Live cells	IFNG	MSD	1.01678	1.04991	0.560694	0.665747
PD-1+ CD4 T	Live cells	IFNG	MSD	1.01147	1.03395	0.576397	0.665747
CD4+ T	Live cells	IFNG	MSD	1.01277	1.03784	0.578612	0.665747
CD4+ Tconv	Live cells	IFNG	MSD	1.01242	1.03678	0.58935	0.665747
Myeloid Dendritic Supressor Cells	Live cells	IFNG	MSD	1.00836	1.02467	0.771129	0.855252
Plasmablasts	Live cells	IFNG	MSD	1.00952	1.02812	0.793606	0.864464
CD95- Naive CD8 T	Live cells	IFNG	MSD	0.994218	0.983173	0.81111	0.86803
Immature Naive B	Live cells	IFNG	MSD	1.0059	1.01737	0.836259	0.878894
Memory Stem CD4 T	Live cells	IFNG	MSD	1.00369	1.01084	0.850078	0.878894
CD95- Naive CD4 T	Live cells	IFNG	MSD	1.00143	1.00418	0.954627	0.970537
CD27+ CD57- CD8 T	Live cells	IFNG	MSD	1.00027	1.00078	0.990773	0.990773

## Sheet: IFNL1
Beta Regression Results: subpopulation proportion ~ log2(IFN abundance) + Sex + Age
Population	Parental lineage	IFN	IFN_platform	Fold-change (per unit IFN)	Fold-change standardized	p-value	FDR q-value (BH)
Age-Dependent B (ABC)	Live cells	IFNL1	MSD	0.812272	0.801985	0.00328476	0.20037
Mature Naive B	Live cells	IFNL1	MSD	0.8196	0.809666	0.0131004	0.264713
Intermediate Monocytes	Live cells	IFNL1	MSD	1.1929	1.20587	0.0151205	0.264713
CD19+ B cells	Live cells	IFNL1	MSD	0.824727	0.815042	0.0173582	0.264713
CD4-CD8- T	Live cells	IFNL1	MSD	1.15366	1.16382	0.0225803	0.272863
Pre-switched Activated Memory B	Live cells	IFNL1	MSD	0.854805	0.846624	0.026839	0.272863
CD56bright NK	Live cells	IFNL1	MSD	1.20156	1.21517	0.0359517	0.272947
Switched Memory B	Live cells	IFNL1	MSD	0.839403	0.830443	0.0371987	0.272947
Th17	Live cells	IFNL1	MSD	1.14446	1.15396	0.0421759	0.272947
Plasmacytoid DCs	Live cells	IFNL1	MSD	1.22523	1.24058	0.0447455	0.272947
IgM+ Memory B	Live cells	IFNL1	MSD	0.858843	0.850869	0.0710493	0.394001
c-delta Switched Memory B	Live cells	IFNL1	MSD	0.880942	0.874123	0.0902822	0.441684
CD56midCD16lo NK	Live cells	IFNL1	MSD	1.12956	1.13802	0.0941294	0.441684
CD95- Naive CD4 T	Live cells	IFNL1	MSD	0.893315	0.887158	0.106068	0.462153
PD-1+ CD4 T	Live cells	IFNL1	MSD	0.919534	0.914817	0.142225	0.575662
Effector Memory CD4 T	Live cells	IFNL1	MSD	1.11416	1.12157	0.150993	0.575662
Th1	Live cells	IFNL1	MSD	1.14058	1.14981	0.178392	0.577176
Th1/17	Live cells	IFNL1	MSD	1.15814	1.16861	0.17927	0.577176
HLA-DR+ CD4 T	Live cells	IFNL1	MSD	0.944817	0.941535	0.179776	0.577176
Th2	Live cells	IFNL1	MSD	0.932109	0.928101	0.193453	0.588349
CD4+ T	Live cells	IFNL1	MSD	0.925357	0.920967	0.229268	0.588349
Plasmablasts	Live cells	IFNL1	MSD	0.884783	0.878169	0.230238	0.588349
CD4+ Tconv	Live cells	IFNL1	MSD	0.925551	0.921172	0.230824	0.588349
T-bet- Eomes+ CD8 T	Live cells	IFNL1	MSD	0.923688	0.919205	0.23915	0.588349
CD38+ CD4 T	Live cells	IFNL1	MSD	0.929953	0.925822	0.241127	0.588349
CD27+ CD57- CD8 T	Live cells	IFNL1	MSD	0.933078	0.929124	0.282665	0.641589
CD95- Naive CD8 T	Live cells	IFNL1	MSD	0.930237	0.926123	0.283982	0.641589
Effector Memory CD8 T	Live cells	IFNL1	MSD	1.0981	1.10442	0.318096	0.678973
Non-Classical Monocytes	Live cells	IFNL1	MSD	0.924644	0.920214	0.323885	0.678973
Memory Stem CD8 T	Live cells	IFNL1	MSD	0.940004	0.936445	0.333921	0.678973
CD1c+ Myeloid DCs	Live cells	IFNL1	MSD	0.923859	0.919385	0.393976	0.775244
Central Memory CD8 T	Live cells	IFNL1	MSD	1.06753	1.07181	0.428195	0.808051
CD95+ CD4 T	Live cells	IFNL1	MSD	0.955971	0.953336	0.451267	0.808051
Classical Monocytes	Live cells	IFNL1	MSD	1.06223	1.06616	0.456126	0.808051
CD27+ CD57+ CD8 T	Live cells	IFNL1	MSD	0.946343	0.943149	0.463636	0.808051
Monocytes	Live cells	IFNL1	MSD	1.05568	1.0592	0.483911	0.812763
Myeloid Dendritic Supressor Cells	Live cells	IFNL1	MSD	1.05763	1.06127	0.49743	0.812763
Follicular helper CD4 T	Live cells	IFNL1	MSD	1.04127	1.04385	0.517858	0.812763
Effector Memory CD45RA+ CD4 T	Live cells	IFNL1	MSD	1.0432	1.04591	0.524141	0.812763
CD27- CD57- CD8 T	Live cells	IFNL1	MSD	1.05501	1.05848	0.538567	0.812763
CD141+ Myeloid DCs	Live cells	IFNL1	MSD	1.04935	1.05245	0.590592	0.812763
Myeloid DCs	Live cells	IFNL1	MSD	0.961482	0.95917	0.593698	0.812763
Effector Memory CD45RA+ CD8 T	Live cells	IFNL1	MSD	1.0454	1.04825	0.607118	0.812763
Memory Stem CD4 T	Live cells	IFNL1	MSD	0.972304	0.970632	0.612087	0.812763
T-bet- Eomes- CD8 T	Live cells	IFNL1	MSD	0.972031	0.970342	0.621214	0.812763
T-bet+ Eomes- CD8 T	Live cells	IFNL1	MSD	1.04555	1.04841	0.631032	0.812763
PD-1+ CD8 T	Live cells	IFNL1	MSD	0.972637	0.970984	0.635369	0.812763
Central memory CD4 T	Live cells	IFNL1	MSD	1.03443	1.03657	0.639551	0.812763
CD3+ T	Live cells	IFNL1	MSD	0.972914	0.971278	0.654394	0.814654
Immature Naive B	Live cells	IFNL1	MSD	0.972584	0.970928	0.729411	0.889882
HLA-DR+ CD8 T	Live cells	IFNL1	MSD	0.981863	0.980762	0.757576	0.900002
CD56midCD16hi NK	Live cells	IFNL1	MSD	1.02001	1.02125	0.767215	0.900002
Anergic B	Live cells	IFNL1	MSD	0.981344	0.980212	0.840913	0.949911
T-bet+ Eomes+ CD8 T	Live cells	IFNL1	MSD	1.01294	1.01373	0.876056	0.949911
Basophils	Live cells	IFNL1	MSD	0.985966	0.985112	0.876704	0.949911
Regulatory T	Live cells	IFNL1	MSD	0.987555	0.986797	0.881008	0.949911
Atypical B	Live cells	IFNL1	MSD	1.01013	1.01075	0.896075	0.949911
CD8+ T	Live cells	IFNL1	MSD	0.992712	0.992266	0.903194	0.949911
CD27- CD57+ CD8 T	Live cells	IFNL1	MSD	0.991154	0.990614	0.932088	0.963684
CD95+ CD8 T	Live cells	IFNL1	MSD	1.00338	1.00358	0.958964	0.974946
CD38+ CD8 T	Live cells	IFNL1	MSD	1.00167	1.00177	0.978497	0.978497

[truncated: 2 more sheets: IFNL3_2, IFNW1]
