# Supplementary material for: Specialized interferon action in COVID-19
Source: Proc Natl Acad Sci U S A. 2022 Feb 25;119(11):e2116730119. doi: 10.1073/pnas.2116730119 (PMC8931386; doi:10.1073/pnas.2116730119)
Supplement: Supplementary File [file pnas.2116730119.sd16.xlsx]

## Sheet: IFNA1
Spearman correlations between indicated IFN ligand and plasma metabolites
Metabolite	IFN ligand	rho	p-value	FDR q-value (BH)
Mannitol	IFNA1.18389.11	-0.37932	0.00130741	0.223568
Hypoxanthine	IFNA1.18389.11	-0.32605	0.00625612	0.356599
Threonine	IFNA1.18389.11	-0.335075	0.00488769	0.356599
Dodecanedioic acid	IFNA1.18389.11	0.303727	0.0111777	0.477845
Arginine	IFNA1.18389.11	-0.282645	0.0186158	0.53692
trans-4-Hydroxy-L-proline	IFNA1.18389.11	-0.282134	0.0188393	0.53692
4-Pyridoxate	IFNA1.18389.11	-0.234308	0.0526455	0.559788
Anthranilate	IFNA1.18389.11	-0.230837	0.0563521	0.559788
Choline	IFNA1.18389.11	-0.252649	0.0362219	0.559788
Dimethylglycine	IFNA1.18389.11	-0.227914	0.0596356	0.559788
Glutathione disulfide	IFNA1.18389.11	0.246803	0.040915	0.559788
Hexadecenoyl-carnitine	IFNA1.18389.11	0.24662	0.0410695	0.559788
Indole	IFNA1.18389.11	-0.232773	0.0542589	0.559788
L-Homocysteine	IFNA1.18389.11	-0.22711	0.0605652	0.559788
Lactate	IFNA1.18389.11	0.234198	0.0527595	0.559788
Lysine	IFNA1.18389.11	-0.249909	0.0383627	0.559788
N-Acetylneuraminate	IFNA1.18389.11	-0.225722	0.0621986	0.559788
O-octadecenoyl-L-carnitine	IFNA1.18389.11	0.270625	0.0245089	0.559788
octenoyl-l-carnitine	IFNA1.18389.11	0.26065	0.0305326	0.559788
5-Hydroxyindoleacetate	IFNA1.18389.11	0.220314	0.0689029	0.561067
O-dodecanoyl-carnitine	IFNA1.18389.11	0.221703	0.0671286	0.561067
(+-)12(13)-DiHOME	IFNA1.18389.11	0.168396	0.16662	0.644029
(5-L-Glutamyl)-L-glutamine	IFNA1.18389.11	0.205334	0.0905389	0.644029
3-Methyleneoxindole	IFNA1.18389.11	-0.165839	0.173248	0.644029
acyl-C18:2	IFNA1.18389.11	0.203361	0.0937483	0.644029
AMP	IFNA1.18389.11	-0.171063	0.159908	0.644029
Cystathionine	IFNA1.18389.11	-0.188381	0.121108	0.644029
Cysteine	IFNA1.18389.11	0.199525	0.100244	0.644029
Cystine	IFNA1.18389.11	-0.177786	0.14388	0.644029
D-Fructose 1-6-bisphosphate	IFNA1.18389.11	-0.17943	0.140151	0.644029
Guanine	IFNA1.18389.11	-0.166094	0.172576	0.644029
Indole-3-acetate	IFNA1.18389.11	-0.170077	0.162367	0.644029
kynurenine	IFNA1.18389.11	0.193168	0.111773	0.644029
L-Citrulline	IFNA1.18389.11	-0.184399	0.12932	0.644029
L-Palmitoylcarnitine	IFNA1.18389.11	0.193643	0.110877	0.644029
Maltose	IFNA1.18389.11	-0.179284	0.140479	0.644029
N-formyl kynurenine	IFNA1.18389.11	-0.17837	0.142546	0.644029
N-Succinyl-L-citrulline	IFNA1.18389.11	0.168213	0.167087	0.644029
Nicotinamide	IFNA1.18389.11	0.175776	0.14854	0.644029
O-dodecenoyl-carnitine	IFNA1.18389.11	0.181257	0.136092	0.644029
Octadecanoyl-L-carnitine	IFNA1.18389.11	0.185203	0.127629	0.644029
Octanoic acid (caprylate)	IFNA1.18389.11	-0.173548	0.153838	0.644029
S-Glutathionyl-L-cysteine	IFNA1.18389.11	0.194008	0.110193	0.644029
Sphinganine 1-phosphate	IFNA1.18389.11	0.172963	0.15525	0.644029
Tetradecenoyl Carnitine	IFNA1.18389.11	0.191962	0.11407	0.644029
Tryptophan	IFNA1.18389.11	-0.17395	0.152872	0.644029
Succinate	IFNA1.18389.11	-0.161016	0.186266	0.677693
Methionine	IFNA1.18389.11	-0.159079	0.191688	0.682887
beta-L-Arabinose 1-phosphate	IFNA1.18389.11	-0.155718	0.201366	0.694916
D-Arabitol	IFNA1.18389.11	-0.155097	0.203192	0.694916
O-Decenoyl-L-carnitine	IFNA1.18389.11	0.15316	0.20896	0.700629
Indolepyruvate	IFNA1.18389.11	-0.150932	0.21574	0.709454
acyl-C20:4	IFNA1.18389.11	0.143223	0.240385	0.738385
ADP	IFNA1.18389.11	-0.142053	0.244285	0.738385
alpha-D-Glucosamine 1-phosphate	IFNA1.18389.11	0.143369	0.2399	0.738385
Aspartate	IFNA1.18389.11	0.141505	0.246128	0.738385
Fumarate	IFNA1.18389.11	-0.143442	0.239658	0.738385
Spermidine	IFNA1.18389.11	0.138144	0.257641	0.759598
ATP	IFNA1.18389.11	-0.134125	0.271879	0.767312
Glutathione	IFNA1.18389.11	0.134636	0.270038	0.767312
Leucine	IFNA1.18389.11	-0.131166	0.282694	0.767312
Proline	IFNA1.18389.11	-0.132079	0.279326	0.767312
Tyrosine	IFNA1.18389.11	-0.133577	0.273861	0.767312
Carnosine	IFNA1.18389.11	-0.126891	0.298812	0.798388
(+-)9(10)-DiHOME	IFNA1.18389.11	0.118232	0.333263	0.83892
(S)(+)-Allantoin	IFNA1.18389.11	0.116916	0.338707	0.83892
D-Rhamnose	IFNA1.18389.11	0.11688	0.338859	0.83892
gamma-L-Glutamyl-D-alanine	IFNA1.18389.11	0.111984	0.359614	0.83892
Glutamine	IFNA1.18389.11	0.110888	0.364366	0.83892
Hexanoic acid (caproate)	IFNA1.18389.11	-0.113007	0.355214	0.83892
L-Adrenaline	IFNA1.18389.11	-0.108951	0.372853	0.83892
L-Carnitine	IFNA1.18389.11	-0.111326	0.362461	0.83892
Maltotriose	IFNA1.18389.11	-0.120643	0.323426	0.83892
N-Acetylornithine	IFNA1.18389.11	0.109682	0.369636	0.83892
Stearidonic acid	IFNA1.18389.11	-0.113043	0.355057	0.83892
Urate	IFNA1.18389.11	0.11772	0.335373	0.83892
Phenylalanine	IFNA1.18389.11	0.107819	0.377873	0.839172
Tetradecanoic acid	IFNA1.18389.11	-0.102119	0.403744	0.88513
3alpha-7alpha-12alpha-Trihydroxy-5beta-cholanate	IFNA1.18389.11	0.0957618	0.433788	0.904606
5-Oxoproline	IFNA1.18389.11	0.0966752	0.429395	0.904606
Histidine	IFNA1.18389.11	0.0974425	0.425725	0.904606
UDP	IFNA1.18389.11	-0.0961271	0.432028	0.904606
acyl-C5-OH	IFNA1.18389.11	-0.086445	0.480019	0.912036
acyl-C5:1	IFNA1.18389.11	0.0891487	0.466339	0.912036
Alanine	IFNA1.18389.11	0.0872123	0.476115	0.912036
butanoyl-l-carnitine	IFNA1.18389.11	-0.091414	0.455042	0.912036
Dodecanoic acid	IFNA1.18389.11	-0.0875046	0.474633	0.912036
Glycochenodeoxycholate	IFNA1.18389.11	0.0896237	0.463958	0.912036
Homocarnosine	IFNA1.18389.11	-0.0874315	0.475003	0.912036
Xanthine	IFNA1.18389.11	-0.0915236	0.4545	0.912036
Pyruvate	IFNA1.18389.11	0.084947	0.48769	0.916428
2',3'-Cyclic CMP	IFNA1.18389.11	-0.0801973	0.512432	0.92759
4-Acetamidobutanoate	IFNA1.18389.11	0.0816222	0.504943	0.92759
Creatine	IFNA1.18389.11	-0.0796493	0.515328	0.92759
Pantothenate	IFNA1.18389.11	-0.0824991	0.500362	0.92759
1-3-Bisphosphoglycerate	IFNA1.18389.11	-0.0680672	0.578399	0.930091
Decanoic acid (caprate)	IFNA1.18389.11	-0.0704786	0.56498	0.930091
Dopamine	IFNA1.18389.11	-0.0704421	0.565182	0.930091
gamma-Glutamyl-Se-methylselenocysteine	IFNA1.18389.11	-0.0727804	0.552309	0.930091
Glutamate	IFNA1.18389.11	0.0691999	0.572078	0.930091
hexanoyl-L-carnitine	IFNA1.18389.11	0.0746072	0.54235	0.930091
Hexose phosphate	IFNA1.18389.11	0.0672269	0.58311	0.930091
O-Decanoyl-L-carnitine	IFNA1.18389.11	0.0686518	0.575133	0.930091
O-tetradecanoyl-L-carnitine	IFNA1.18389.11	-0.0711728	0.561144	0.930091
Octadecenoic acid (oleic acid)	IFNA1.18389.11	-0.0665692	0.586808	0.930091
Prostaglandin B3	IFNA1.18389.11	0.0710632	0.561749	0.930091
S-Adenosyl-L-homocysteine	IFNA1.18389.11	-0.0689076	0.573706	0.930091
Thymine	IFNA1.18389.11	0.0664596	0.587426	0.930091
Dehydroascorbate	IFNA1.18389.11	0.0640117	0.601292	0.943311
(7Z-10Z-13Z-16Z-19Z)-Docosa-7-10-13-16-19-pentaenoic acid	IFNA1.18389.11	0.0364998	0.765894	0.955969
12(S)-HETE	IFNA1.18389.11	0.0391304	0.749555	0.955969
2-Oxoglutaramate	IFNA1.18389.11	-0.0519547	0.671587	0.955969
2-Oxoglutarate	IFNA1.18389.11	-0.0423456	0.729735	0.955969
2/3-Phospho-D-glycerate	IFNA1.18389.11	-0.0595908	0.626692	0.955969
5-Hydroxyisourate	IFNA1.18389.11	0.0448301	0.714538	0.955969
Acetylcholine	IFNA1.18389.11	-0.0609426	0.618877	0.955969
acyl-C4-DC	IFNA1.18389.11	-0.052795	0.666587	0.955969
acyl-C5	IFNA1.18389.11	0.0408476	0.738948	0.955969
alpha-D-Ribose 1-phosphate	IFNA1.18389.11	-0.0596639	0.626269	0.955969
Ascorbate	IFNA1.18389.11	0.0529412	0.665718	0.955969
Asparagine	IFNA1.18389.11	-0.0402996	0.742328	0.955969
Cytidine	IFNA1.18389.11	-0.0483376	0.693273	0.955969
D-Glucose	IFNA1.18389.11	-0.0496894	0.685138	0.955969
gamma-Glutamyl-gamma-aminobutyrate	IFNA1.18389.11	-0.0529046	0.665935	0.955969
Indoxyl	IFNA1.18389.11	0.0370844	0.762254	0.955969
Inosine	IFNA1.18389.11	-0.0367921	0.764073	0.955969
Isoleucine	IFNA1.18389.11	-0.0472415	0.699894	0.955969
L-Methionine S-oxide	IFNA1.18389.11	0.0444282	0.716989	0.955969
L-octanoylcarnitine	IFNA1.18389.11	0.0537815	0.660735	0.955969
Linoleate	IFNA1.18389.11	-0.0458897	0.708091	0.955969
Malate	IFNA1.18389.11	0.0429302	0.72615	0.955969
Octadecatrienoic acid (linolenic acid)	IFNA1.18389.11	0.0423091	0.729959	0.955969
Phosphoenolpyruvate	IFNA1.18389.11	-0.0530142	0.665284	0.955969
propionyl-carnitine	IFNA1.18389.11	-0.052795	0.666587	0.955969
Sphingosine 1-phosphate	IFNA1.18389.11	-0.0486299	0.691511	0.955969
Taurine	IFNA1.18389.11	0.0497991	0.68448	0.955969
Valine	IFNA1.18389.11	0.0392035	0.749103	0.955969
trans-9-Octadecenoic acid	IFNA1.18389.11	0.0352941	0.773417	0.958364
D-Ribose	IFNA1.18389.11	0.0324808	0.79105	0.966212
L-Arabinose	IFNA1.18389.11	0.0324808	0.79105	0.966212
9(S)-HODE	IFNA1.18389.11	0.0288272	0.814107	0.975112
Adrenic acid	IFNA1.18389.11	-0.025612	0.834529	0.975112
Eicosatetraenoic acid	IFNA1.18389.11	0.0250274	0.838254	0.975112
Hexadecanoic acid	IFNA1.18389.11	0.0257216	0.833831	0.975112
Indole-3-acetaldehyde	IFNA1.18389.11	0.0261966	0.830807	0.975112
Serine	IFNA1.18389.11	0.0275119	0.822447	0.975112
Tetradecenoic acid	IFNA1.18389.11	-0.0263427	0.829878	0.975112
(5Z-8Z-11Z-14Z-17Z)-Icosapentaenoic acid	IFNA1.18389.11	0.0200585	0.870053	0.97881
15(S)-HETE	IFNA1.18389.11	-0.0226525	0.853423	0.97881
Allantoate	IFNA1.18389.11	-0.0225429	0.854125	0.97881
Eicosapentaenoic acid	IFNA1.18389.11	0.0200585	0.870053	0.97881
Octadecanoic acid (stearic acid)	IFNA1.18389.11	0.0213738	0.861614	0.97881
2-Hydroxyglutarate/Citramalate	IFNA1.18389.11	0.010011	0.934933	0.988264
5-6-Dihydrothymine	IFNA1.18389.11	0.0149068	0.90324	0.988264
acyl-C20	IFNA1.18389.11	-0.00697844	0.954618	0.988264
Citrate	IFNA1.18389.11	0.010011	0.934933	0.988264
Creatinine	IFNA1.18389.11	0.00358056	0.976706	0.988264
Diphosphate	IFNA1.18389.11	0.00383632	0.975042	0.988264
Docosahexaenoic acid	IFNA1.18389.11	0.00971867	0.936829	0.988264
Eicosatrienoic acid	IFNA1.18389.11	0.00770917	0.949871	0.988264
Ethanolamine phosphate	IFNA1.18389.11	-0.00942638	0.938725	0.988264
Glycocholate	IFNA1.18389.11	0.00982828	0.936118	0.988264
Heptanoic acid	IFNA1.18389.11	0.0166606	0.891921	0.988264
Hexadecenoic acid	IFNA1.18389.11	0.00705152	0.954143	0.988264
IDP	IFNA1.18389.11	0.0109244	0.929011	0.988264
Nonanoic acid (pelargonate)	IFNA1.18389.11	0.00931677	0.939436	0.988264
Ornithine	IFNA1.18389.11	0.00449397	0.970766	0.988264
Phosphate	IFNA1.18389.11	0.00595543	0.961265	0.988264
Spermine	IFNA1.18389.11	-0.0103398	0.932801	0.988264
acetyl-carnitine	IFNA1.18389.11	-0.00142492	0.990729	0.995483
N-Methylethanolamine phosphate	IFNA1.18389.11	0.000694191	0.995483	0.995483

## Sheet: IFNA10
Spearman correlations between indicated IFN ligand and plasma metabolites
Metabolite	IFN ligand	rho	p-value	FDR q-value (BH)
AMP	IFNA10.14128.121	-0.416149	0.000375956	0.0447198
octenoyl-l-carnitine	IFNA10.14128.121	0.406796	0.000523039	0.0447198
2/3-Phospho-D-glycerate	IFNA10.14128.121	-0.329668	0.00567169	0.224726
ADP	IFNA10.14128.121	-0.335185	0.00487284	0.224726
Hexadecenoyl-carnitine	IFNA10.14128.121	0.324224	0.00657095	0.224726
1-3-Bisphosphoglycerate	IFNA10.14128.121	-0.315418	0.0082917	0.236314
Histidine	IFNA10.14128.121	0.301936	0.0116889	0.285544
Dehydroascorbate	IFNA10.14128.121	0.291743	0.0150036	0.320702
Ethanolamine phosphate	IFNA10.14128.121	-0.283047	0.0184418	0.350394
acyl-C20:4	IFNA10.14128.121	0.265692	0.0273483	0.467656
(S)(+)-Allantoin	IFNA10.14128.121	0.227402	0.0602258	0.469684
ATP	IFNA10.14128.121	-0.252758	0.0361383	0.469684
Carnosine	IFNA10.14128.121	0.249543	0.0386559	0.469684
Creatine	IFNA10.14128.121	-0.2403	0.0467168	0.469684
D-Ribose	IFNA10.14128.121	0.226672	0.0610773	0.469684
Dimethylglycine	IFNA10.14128.121	-0.246292	0.0413486	0.469684
Dopamine	IFNA10.14128.121	-0.240227	0.0467857	0.469684
Indole-3-acetaldehyde	IFNA10.14128.121	0.238692	0.0482508	0.469684
L-Arabinose	IFNA10.14128.121	0.226672	0.0610773	0.469684
Maltotriose	IFNA10.14128.121	-0.226818	0.0609062	0.469684
N-Acetylneuraminate	IFNA10.14128.121	-0.223274	0.0651653	0.469684
N-Methylethanolamine phosphate	IFNA10.14128.121	0.221812	0.0669901	0.469684
O-octadecenoyl-L-carnitine	IFNA10.14128.121	0.220497	0.0686673	0.469684
Spermidine	IFNA10.14128.121	-0.230764	0.0564323	0.469684
Succinate	IFNA10.14128.121	-0.25221	0.0365576	0.469684
5-Hydroxyindoleacetate	IFNA10.14128.121	0.215126	0.0758693	0.498986
Citrate	IFNA10.14128.121	0.210011	0.0832763	0.527416
Urate	IFNA10.14128.121	0.207417	0.0872455	0.532821
(5-L-Glutamyl)-L-glutamine	IFNA10.14128.121	0.203836	0.0929677	0.546142
D-Arabitol	IFNA10.14128.121	0.202119	0.0958144	0.546142
Isoleucine	IFNA10.14128.121	-0.193241	0.111635	0.562499
kynurenine	IFNA10.14128.121	0.193131	0.111842	0.562499
Leucine	IFNA10.14128.121	-0.195104	0.108158	0.562499
S-Adenosyl-L-homocysteine	IFNA10.14128.121	0.195762	0.106951	0.562499
Lysine	IFNA10.14128.121	-0.18977	0.11834	0.573171
O-dodecenoyl-carnitine	IFNA10.14128.121	0.188601	0.120667	0.573171
2',3'-Cyclic CMP	IFNA10.14128.121	-0.186701	0.124523	0.5755
Phenylalanine	IFNA10.14128.121	0.184107	0.129939	0.584724
Guanine	IFNA10.14128.121	-0.18122	0.136172	0.597063
3alpha-7alpha-12alpha-Trihydroxy-5beta-cholanate	IFNA10.14128.121	0.179613	0.139741	0.597391
Allantoate	IFNA10.14128.121	0.163829	0.178589	0.650117
D-Fructose 1-6-bisphosphate	IFNA10.14128.121	-0.169894	0.162825	0.650117
D-Rhamnose	IFNA10.14128.121	0.168506	0.16634	0.650117
Glutamine	IFNA10.14128.121	0.164633	0.176438	0.650117
Hexadecenoic acid	IFNA10.14128.121	0.170077	0.162367	0.650117
Spermine	IFNA10.14128.121	-0.164852	0.175855	0.650117
UDP	IFNA10.14128.121	-0.163792	0.178687	0.650117
2-Oxoglutaramate	IFNA10.14128.121	0.14852	0.22325	0.66975
4-Acetamidobutanoate	IFNA10.14128.121	0.155024	0.203407	0.66975
acyl-C18:2	IFNA10.14128.121	0.157326	0.196695	0.66975
Hypoxanthine	IFNA10.14128.121	-0.153233	0.20874	0.66975
Nonanoic acid (pelargonate)	IFNA10.14128.121	0.149836	0.219131	0.66975
Octadecanoyl-L-carnitine	IFNA10.14128.121	0.158897	0.192205	0.66975
S-Glutathionyl-L-cysteine	IFNA10.14128.121	0.154695	0.204379	0.66975
Tetradecenoic acid	IFNA10.14128.121	0.155572	0.201794	0.66975
Threonine	IFNA10.14128.121	-0.14863	0.222905	0.66975
Xanthine	IFNA10.14128.121	-0.151516	0.213947	0.66975
Acetylcholine	IFNA10.14128.121	-0.143771	0.238571	0.679929
Alanine	IFNA10.14128.121	0.144611	0.235809	0.679929
Eicosatrienoic acid	IFNA10.14128.121	0.145597	0.232595	0.679929
5-6-Dihydrothymine	IFNA10.14128.121	0.137961	0.258277	0.715653
N-Acetylornithine	IFNA10.14128.121	0.136427	0.263662	0.715653
O-tetradecanoyl-L-carnitine	IFNA10.14128.121	-0.1365	0.263404	0.715653
L-Homocysteine	IFNA10.14128.121	-0.134783	0.269514	0.720108
Cystine	IFNA10.14128.121	0.129668	0.288275	0.735747
Methionine	IFNA10.14128.121	-0.131019	0.283235	0.735747
N-formyl kynurenine	IFNA10.14128.121	-0.130617	0.284728	0.735747
Dodecanedioic acid	IFNA10.14128.121	0.127914	0.294901	0.741589
alpha-D-Ribose 1-phosphate	IFNA10.14128.121	-0.126635	0.299795	0.74297
Glycochenodeoxycholate	IFNA10.14128.121	0.122981	0.314067	0.76201
O-Decenoyl-L-carnitine	IFNA10.14128.121	0.122397	0.31639	0.76201
(+-)12(13)-DiHOME	IFNA10.14128.121	0.109719	0.369476	0.784351
(+-)9(10)-DiHOME	IFNA10.14128.121	0.103507	0.397348	0.784351
15(S)-HETE	IFNA10.14128.121	-0.0995981	0.415509	0.784351
Anthranilate	IFNA10.14128.121	0.101535	0.406454	0.784351
Aspartate	IFNA10.14128.121	0.106102	0.38556	0.784351
butanoyl-l-carnitine	IFNA10.14128.121	0.10654	0.383588	0.784351
Creatinine	IFNA10.14128.121	0.118487	0.332211	0.784351
Cystathionine	IFNA10.14128.121	-0.103982	0.395174	0.784351
Glutamate	IFNA10.14128.121	0.104311	0.393673	0.784351
Homocarnosine	IFNA10.14128.121	0.100365	0.411908	0.784351
IDP	IFNA10.14128.121	0.109426	0.37076	0.784351
L-octanoylcarnitine	IFNA10.14128.121	0.101973	0.40442	0.784351
L-Palmitoylcarnitine	IFNA10.14128.121	0.0991962	0.417403	0.784351
Nicotinamide	IFNA10.14128.121	-0.104092	0.394673	0.784351
O-dodecanoyl-carnitine	IFNA10.14128.121	0.1038	0.396009	0.784351
Octanoic acid (caprylate)	IFNA10.14128.121	-0.108367	0.375439	0.784351
Pantothenate	IFNA10.14128.121	0.111582	0.361352	0.784351
Serine	IFNA10.14128.121	0.109463	0.3706	0.784351
Tetradecanoic acid	IFNA10.14128.121	-0.10464	0.392175	0.784351
trans-9-Octadecenoic acid	IFNA10.14128.121	0.100986	0.409005	0.784351
gamma-Glutamyl-Se-methylselenocysteine	IFNA10.14128.121	0.091487	0.45468	0.78692
Glutathione	IFNA10.14128.121	-0.0943369	0.440691	0.78692
Hexanoic acid (caproate)	IFNA10.14128.121	-0.0913043	0.455585	0.78692
Indolepyruvate	IFNA10.14128.121	-0.0916332	0.453957	0.78692
Inosine	IFNA10.14128.121	-0.0934965	0.444791	0.78692
L-Citrulline	IFNA10.14128.121	0.0932408	0.446043	0.78692
Octadecanoic acid (stearic acid)	IFNA10.14128.121	-0.0928754	0.447835	0.78692
Octadecatrienoic acid (linolenic acid)	IFNA10.14128.121	0.0971136	0.427296	0.78692
Cysteine	IFNA10.14128.121	0.0896602	0.463775	0.793055
O-Decanoyl-L-carnitine	IFNA10.14128.121	0.0885641	0.469279	0.794522
hexanoyl-L-carnitine	IFNA10.14128.121	0.0862989	0.480765	0.800641
Indoxyl	IFNA10.14128.121	0.0860066	0.482258	0.800641
(5Z-8Z-11Z-14Z-17Z)-Icosapentaenoic acid	IFNA10.14128.121	0.080855	0.508969	0.808302
Eicosapentaenoic acid	IFNA10.14128.121	0.080855	0.508969	0.808302
L-Adrenaline	IFNA10.14128.121	-0.0836317	0.494478	0.808302
L-Methionine S-oxide	IFNA10.14128.121	0.081403	0.506092	0.808302
Tetradecenoyl Carnitine	IFNA10.14128.121	0.0805627	0.510507	0.808302
Ornithine	IFNA10.14128.121	0.079357	0.516876	0.810878
Arginine	IFNA10.14128.121	-0.0771648	0.528557	0.814785
Diphosphate	IFNA10.14128.121	0.0770552	0.529145	0.814785
Lactate	IFNA10.14128.121	0.0762148	0.53366	0.814785
Taurine	IFNA10.14128.121	-0.0743515	0.543739	0.822827
Cytidine	IFNA10.14128.121	-0.0730727	0.55071	0.826064
acetyl-carnitine	IFNA10.14128.121	0.0712824	0.56054	0.833498
beta-L-Arabinose 1-phosphate	IFNA10.14128.121	-0.0698575	0.568422	0.837933
3-Methyleneoxindole	IFNA10.14128.121	0.0668615	0.585163	0.843524
5-Oxoproline	IFNA10.14128.121	0.0665327	0.587014	0.843524
N-Succinyl-L-citrulline	IFNA10.14128.121	0.0679576	0.579013	0.843524
acyl-C4-DC	IFNA10.14128.121	-0.0607234	0.620142	0.870397
Mannitol	IFNA10.14128.121	-0.0605773	0.620985	0.870397
Sphinganine 1-phosphate	IFNA10.14128.121	-0.0605773	0.620985	0.870397
(7Z-10Z-13Z-16Z-19Z)-Docosa-7-10-13-16-19-pentaenoic acid	IFNA10.14128.121	0.0564852	0.6448	0.875086
Indole	IFNA10.14128.121	0.0568506	0.642659	0.875086
Indole-3-acetate	IFNA10.14128.121	0.0569236	0.642231	0.875086
Phosphoenolpyruvate	IFNA10.14128.121	-0.056814	0.642873	0.875086
gamma-L-Glutamyl-D-alanine	IFNA10.14128.121	0.0549872	0.65361	0.880057
Prostaglandin B3	IFNA10.14128.121	0.0539277	0.659869	0.881544
Asparagine	IFNA10.14128.121	0.0525393	0.668107	0.88563
Adrenic acid	IFNA10.14128.121	0.0492875	0.687553	0.904397
4-Pyridoxate	IFNA10.14128.121	-0.0374863	0.759754	0.929719
acyl-C20	IFNA10.14128.121	-0.0360248	0.768855	0.929719
acyl-C5:1	IFNA10.14128.121	0.043259	0.724136	0.929719
alpha-D-Glucosamine 1-phosphate	IFNA10.14128.121	0.0355133	0.772047	0.929719
Eicosatetraenoic acid	IFNA10.14128.121	0.0374863	0.759754	0.929719
Glutathione disulfide	IFNA10.14128.121	0.0402631	0.742554	0.929719
Hexose phosphate	IFNA10.14128.121	0.0389112	0.750913	0.929719
L-Carnitine	IFNA10.14128.121	0.0397516	0.745713	0.929719
Octadecenoic acid (oleic acid)	IFNA10.14128.121	-0.0407746	0.739399	0.929719
Phosphate	IFNA10.14128.121	0.0394958	0.747294	0.929719
trans-4-Hydroxy-L-proline	IFNA10.14128.121	-0.0356229	0.771363	0.929719
Tryptophan	IFNA10.14128.121	0.0358787	0.769766	0.929719
5-Hydroxyisourate	IFNA10.14128.121	0.0335404	0.784396	0.931471
Decanoic acid (caprate)	IFNA10.14128.121	0.0340153	0.781418	0.931471
12(S)-HETE	IFNA10.14128.121	-0.0285349	0.815959	0.962269
gamma-Glutamyl-gamma-aminobutyrate	IFNA10.14128.121	-0.0263062	0.83011	0.965638
Stearidonic acid	IFNA10.14128.121	0.0265619	0.828483	0.965638
acyl-C5	IFNA10.14128.121	-0.0249543	0.83872	0.969062
Dodecanoic acid	IFNA10.14128.121	-0.0236756	0.846882	0.971925
Sphingosine 1-phosphate	IFNA10.14128.121	-0.0224333	0.854826	0.974502
Choline	IFNA10.14128.121	-0.0195104	0.873574	0.977923
Fumarate	IFNA10.14128.121	0.0192912	0.874983	0.977923
Heptanoic acid	IFNA10.14128.121	-0.0195469	0.87334	0.977923
2-Hydroxyglutarate/Citramalate	IFNA10.14128.121	0.00507855	0.966965	0.992558
2-Oxoglutarate	IFNA10.14128.121	-0.00599196	0.961028	0.992558
9(S)-HODE	IFNA10.14128.121	0.0149799	0.902768	0.992558
Ascorbate	IFNA10.14128.121	0.00471319	0.96934	0.992558
D-Glucose	IFNA10.14128.121	-0.0119839	0.922146	0.992558
Docosahexaenoic acid	IFNA10.14128.121	0.00493241	0.967915	0.992558
Glycocholate	IFNA10.14128.121	-0.0120935	0.921436	0.992558
Malate	IFNA10.14128.121	0.00679576	0.955805	0.992558
Maltose	IFNA10.14128.121	-0.00833029	0.945839	0.992558
Proline	IFNA10.14128.121	0.00781878	0.94916	0.992558
propionyl-carnitine	IFNA10.14128.121	0.0127512	0.917178	0.992558
Pyruvate	IFNA10.14128.121	-0.008038	0.947736	0.992558
Tyrosine	IFNA10.14128.121	-0.0113628	0.92617	0.992558
Valine	IFNA10.14128.121	-0.00975521	0.936592	0.992558
acyl-C5-OH	IFNA10.14128.121	0.00113263	0.992631	0.997147
Hexadecanoic acid	IFNA10.14128.121	0.00113263	0.992631	0.997147
Linoleate	IFNA10.14128.121	-0.000730727	0.995245	0.997147
Thymine	IFNA10.14128.121	0.000438436	0.997147	0.997147

## Sheet: IFNA16
Spearman correlations between indicated IFN ligand and plasma metabolites
Metabolite	IFN ligand	rho	p-value	FDR q-value (BH)
4-Pyridoxate	IFNA16.6421.52	-0.337194	0.00460761	0.751937
Indole-3-acetate	IFNA16.6421.52	-0.305736	0.010627	0.751937
Mannitol	IFNA16.6421.52	-0.297041	0.0131919	0.751937
(+-)12(13)-DiHOME	IFNA16.6421.52	0.284874	0.0176683	0.755321
Cystine	IFNA16.6421.52	-0.263135	0.0289266	0.824409
Indole-3-acetaldehyde	IFNA16.6421.52	-0.267446	0.0263085	0.824409
Indoxyl	IFNA16.6421.52	-0.254001	0.0352029	0.859958
(+-)9(10)-DiHOME	IFNA16.6421.52	0.24125	0.0458294	0.870759
2/3-Phospho-D-glycerate	IFNA16.6421.52	0.246693	0.0410076	0.870759
D-Arabitol	IFNA16.6421.52	-0.223639	0.0647154	0.872489
Lactate	IFNA16.6421.52	0.214651	0.0765341	0.872489
Malate	IFNA16.6421.52	0.21509	0.0759202	0.872489
Methionine	IFNA16.6421.52	0.224187	0.0640452	0.872489
Nicotinamide	IFNA16.6421.52	0.214797	0.0763291	0.872489
Nonanoic acid (pelargonate)	IFNA16.6421.52	0.219255	0.0702822	0.872489
2-Oxoglutarate	IFNA16.6421.52	0.157691	0.195644	0.888921
5-Oxoproline	IFNA16.6421.52	0.157837	0.195225	0.888921
9(S)-HODE	IFNA16.6421.52	0.188893	0.120082	0.888921
Alanine	IFNA16.6421.52	0.175338	0.149571	0.888921
Cytidine	IFNA16.6421.52	0.201461	0.0969225	0.888921
D-Ribose	IFNA16.6421.52	-0.164998	0.175467	0.888921
Dodecanedioic acid	IFNA16.6421.52	0.172853	0.155516	0.888921
Glutathione disulfide	IFNA16.6421.52	0.166277	0.172098	0.888921
Glycochenodeoxycholate	IFNA16.6421.52	0.159481	0.190553	0.888921
Guanine	IFNA16.6421.52	0.204421	0.0920138	0.888921
Hypoxanthine	IFNA16.6421.52	-0.172415	0.156583	0.888921
L-Adrenaline	IFNA16.6421.52	0.157033	0.197538	0.888921
L-Arabinose	IFNA16.6421.52	-0.164998	0.175467	0.888921
L-Citrulline	IFNA16.6421.52	-0.208623	0.0853825	0.888921
L-Homocysteine	IFNA16.6421.52	0.1616	0.184652	0.888921
N-Acetylneuraminate	IFNA16.6421.52	-0.196785	0.105094	0.888921
N-formyl kynurenine	IFNA16.6421.52	-0.16825	0.166993	0.888921
N-Succinyl-L-citrulline	IFNA16.6421.52	0.185166	0.127706	0.888921
Octadecanoyl-L-carnitine	IFNA16.6421.52	0.183376	0.131496	0.888921
Ornithine	IFNA16.6421.52	0.158714	0.192723	0.888921
Pantothenate	IFNA16.6421.52	-0.165437	0.174306	0.888921
S-Adenosyl-L-homocysteine	IFNA16.6421.52	-0.183741	0.130716	0.888921
Spermidine	IFNA16.6421.52	0.190172	0.117549	0.888921
Pyruvate	IFNA16.6421.52	0.15148	0.214059	0.938565
(S)(+)-Allantoin	IFNA16.6421.52	-0.141323	0.246745	0.938642
2-Hydroxyglutarate/Citramalate	IFNA16.6421.52	-0.120607	0.323574	0.938642
2',3'-Cyclic CMP	IFNA16.6421.52	0.111911	0.35993	0.938642
3alpha-7alpha-12alpha-Trihydroxy-5beta-cholanate	IFNA16.6421.52	0.124224	0.309166	0.938642
4-Acetamidobutanoate	IFNA16.6421.52	-0.107088	0.381133	0.938642
5-6-Dihydrothymine	IFNA16.6421.52	0.126854	0.298952	0.938642
5-Hydroxyisourate	IFNA16.6421.52	0.122689	0.315227	0.938642
acetyl-carnitine	IFNA16.6421.52	-0.107125	0.380969	0.938642
acyl-C20:4	IFNA16.6421.52	0.124662	0.307448	0.938642
acyl-C4-DC	IFNA16.6421.52	0.120022	0.325942	0.938642
Allantoate	IFNA16.6421.52	0.108476	0.374953	0.938642
Asparagine	IFNA16.6421.52	0.11392	0.351313	0.938642
ATP	IFNA16.6421.52	0.102777	0.400707	0.938642
Choline	IFNA16.6421.52	-0.13829	0.257133	0.938642
Creatine	IFNA16.6421.52	0.111399	0.362144	0.938642
Creatinine	IFNA16.6421.52	-0.117976	0.334317	0.938642
D-Fructose 1-6-bisphosphate	IFNA16.6421.52	-0.107052	0.381296	0.938642
gamma-Glutamyl-gamma-aminobutyrate	IFNA16.6421.52	-0.109828	0.368995	0.938642
gamma-L-Glutamyl-D-alanine	IFNA16.6421.52	0.107709	0.378361	0.938642
Glutamine	IFNA16.6421.52	0.12627	0.301203	0.938642
Glutathione	IFNA16.6421.52	0.116332	0.341144	0.938642
Glycocholate	IFNA16.6421.52	0.104202	0.394173	0.938642
hexanoyl-L-carnitine	IFNA16.6421.52	0.119291	0.328918	0.938642
Histidine	IFNA16.6421.52	0.105261	0.389356	0.938642
Isoleucine	IFNA16.6421.52	-0.115638	0.344052	0.938642
Lysine	IFNA16.6421.52	0.113993	0.351002	0.938642
Proline	IFNA16.6421.52	0.103946	0.395341	0.938642
Serine	IFNA16.6421.52	0.132664	0.277185	0.938642
Spermine	IFNA16.6421.52	0.110449	0.366277	0.938642
Succinate	IFNA16.6421.52	0.104202	0.394173	0.938642
Tetradecanoic acid	IFNA16.6421.52	0.128316	0.293374	0.938642
Threonine	IFNA16.6421.52	0.106577	0.383424	0.938642
Thymine	IFNA16.6421.52	0.140738	0.248725	0.938642
Xanthine	IFNA16.6421.52	-0.127073	0.298111	0.938642
Cystathionine	IFNA16.6421.52	-0.100767	0.410028	0.947498
(5-L-Glutamyl)-L-glutamine	IFNA16.6421.52	0.0830837	0.497321	0.954956
(5Z-8Z-11Z-14Z-17Z)-Icosapentaenoic acid	IFNA16.6421.52	0.0523201	0.669411	0.954956
1-3-Bisphosphoglycerate	IFNA16.6421.52	0.0734381	0.548714	0.954956
12(S)-HETE	IFNA16.6421.52	0.0816953	0.504561	0.954956
15(S)-HETE	IFNA16.6421.52	0.0885641	0.469279	0.954956
5-Hydroxyindoleacetate	IFNA16.6421.52	-0.0585312	0.632846	0.954956
acyl-C18:2	IFNA16.6421.52	0.0681038	0.578195	0.954956
acyl-C5	IFNA16.6421.52	-0.0531239	0.664634	0.954956
acyl-C5-OH	IFNA16.6421.52	-0.0639021	0.601916	0.954956
ADP	IFNA16.6421.52	0.0770917	0.528949	0.954956
Adrenic acid	IFNA16.6421.52	-0.0587505	0.631571	0.954956
alpha-D-Ribose 1-phosphate	IFNA16.6421.52	0.0518085	0.672459	0.954956
Anthranilate	IFNA16.6421.52	-0.0554256	0.651026	0.954956
Arginine	IFNA16.6421.52	-0.079357	0.516876	0.954956
Ascorbate	IFNA16.6421.52	-0.0640482	0.601084	0.954956
Aspartate	IFNA16.6421.52	-0.0538911	0.660086	0.954956
beta-L-Arabinose 1-phosphate	IFNA16.6421.52	-0.0837048	0.494099	0.954956
butanoyl-l-carnitine	IFNA16.6421.52	0.0738765	0.546323	0.954956
Decanoic acid (caprate)	IFNA16.6421.52	0.0617464	0.61425	0.954956
Diphosphate	IFNA16.6421.52	0.0654731	0.592996	0.954956
Eicosapentaenoic acid	IFNA16.6421.52	0.0523201	0.669411	0.954956
gamma-Glutamyl-Se-methylselenocysteine	IFNA16.6421.52	0.0731458	0.55031	0.954956
Hexadecenoyl-carnitine	IFNA16.6421.52	0.060285	0.622674	0.954956
Hexose phosphate	IFNA16.6421.52	0.0832298	0.496562	0.954956
Homocarnosine	IFNA16.6421.52	-0.0893679	0.465239	0.954956
Indole	IFNA16.6421.52	-0.0740592	0.545329	0.954956
Indolepyruvate	IFNA16.6421.52	0.0950676	0.437143	0.954956
Inosine	IFNA16.6421.52	-0.0512605	0.675729	0.954956
kynurenine	IFNA16.6421.52	-0.0880526	0.471859	0.954956
L-Methionine S-oxide	IFNA16.6421.52	0.0952137	0.436436	0.954956
L-octanoylcarnitine	IFNA16.6421.52	0.0537084	0.661167	0.954956
N-Methylethanolamine phosphate	IFNA16.6421.52	0.0966387	0.42957	0.954956
O-Decanoyl-L-carnitine	IFNA16.6421.52	0.0574351	0.639239	0.954956
O-Decenoyl-L-carnitine	IFNA16.6421.52	0.080855	0.508969	0.954956
O-dodecenoyl-carnitine	IFNA16.6421.52	-0.0619657	0.612991	0.954956
O-octadecenoyl-L-carnitine	IFNA16.6421.52	0.0687614	0.574521	0.954956
O-tetradecanoyl-L-carnitine	IFNA16.6421.52	-0.0571429	0.640948	0.954956
Octadecenoic acid (oleic acid)	IFNA16.6421.52	0.0742419	0.544335	0.954956
Octanoic acid (caprylate)	IFNA16.6421.52	-0.0545853	0.655981	0.954956
Phosphate	IFNA16.6421.52	0.0945561	0.439625	0.954956
S-Glutathionyl-L-cysteine	IFNA16.6421.52	0.0853855	0.485438	0.954956
Sphinganine 1-phosphate	IFNA16.6421.52	0.0906467	0.458852	0.954956
Sphingosine 1-phosphate	IFNA16.6421.52	0.0707709	0.563363	0.954956
trans-4-Hydroxy-L-proline	IFNA16.6421.52	-0.0592985	0.628387	0.954956
Tyrosine	IFNA16.6421.52	0.0700037	0.567611	0.954956
UDP	IFNA16.6421.52	0.0580563	0.635613	0.954956
Urate	IFNA16.6421.52	-0.0883084	0.470568	0.954956
2-Oxoglutaramate	IFNA16.6421.52	-0.0498356	0.684261	0.959087
(7Z-10Z-13Z-16Z-19Z)-Docosa-7-10-13-16-19-pentaenoic acid	IFNA16.6421.52	0.0411765	0.736923	0.95941
Carnosine	IFNA16.6421.52	0.040665	0.740074	0.95941
Cysteine	IFNA16.6421.52	-0.039715	0.745939	0.95941
D-Glucose	IFNA16.6421.52	-0.0387651	0.751818	0.95941
Dimethylglycine	IFNA16.6421.52	-0.0450493	0.713203	0.95941
Dodecanoic acid	IFNA16.6421.52	0.0428571	0.726597	0.95941
L-Carnitine	IFNA16.6421.52	0.0486664	0.691291	0.95941
O-dodecanoyl-carnitine	IFNA16.6421.52	0.0468031	0.702549	0.95941
Octadecanoic acid (stearic acid)	IFNA16.6421.52	0.0421995	0.730632	0.95941
Phenylalanine	IFNA16.6421.52	0.0387651	0.751818	0.95941
Prostaglandin B3	IFNA16.6421.52	-0.0425283	0.728614	0.95941
Tetradecenoyl Carnitine	IFNA16.6421.52	0.0446474	0.715652	0.95941
Eicosatrienoic acid	IFNA16.6421.52	-0.0362075	0.767715	0.971349
IDP	IFNA16.6421.52	0.0345999	0.777758	0.971349
Stearidonic acid	IFNA16.6421.52	-0.0345269	0.778215	0.971349
Acetylcholine	IFNA16.6421.52	0.010559	0.931379	0.977588
acyl-C5:1	IFNA16.6421.52	-0.0123858	0.919544	0.977588
alpha-D-Glucosamine 1-phosphate	IFNA16.6421.52	-0.0133723	0.913159	0.977588
Citrate	IFNA16.6421.52	0.0104859	0.931853	0.977588
D-Rhamnose	IFNA16.6421.52	-0.0203507	0.868177	0.977588
Dehydroascorbate	IFNA16.6421.52	0.0150164	0.902532	0.977588
Docosahexaenoic acid	IFNA16.6421.52	0.0136646	0.911269	0.977588
Dopamine	IFNA16.6421.52	-0.0312386	0.798871	0.977588
Eicosatetraenoic acid	IFNA16.6421.52	-0.0184874	0.880153	0.977588
Ethanolamine phosphate	IFNA16.6421.52	0.0313482	0.79818	0.977588
Fumarate	IFNA16.6421.52	0.0236025	0.847349	0.977588
Glutamate	IFNA16.6421.52	0.0278042	0.820592	0.977588
Heptanoic acid	IFNA16.6421.52	0.0173913	0.887211	0.977588
Hexadecenoic acid	IFNA16.6421.52	-0.022068	0.857166	0.977588
Hexanoic acid (caproate)	IFNA16.6421.52	-0.0162221	0.894748	0.977588
L-Palmitoylcarnitine	IFNA16.6421.52	0.023091	0.850619	0.977588
Leucine	IFNA16.6421.52	0.0117282	0.923803	0.977588
Linoleate	IFNA16.6421.52	0.030106	0.806018	0.977588
Maltose	IFNA16.6421.52	-0.0158933	0.89687	0.977588
Maltotriose	IFNA16.6421.52	-0.0285349	0.815959	0.977588
N-Acetylornithine	IFNA16.6421.52	0.0264158	0.829413	0.977588
Octadecatrienoic acid (linolenic acid)	IFNA16.6421.52	0.0293022	0.8111	0.977588
propionyl-carnitine	IFNA16.6421.52	0.0123858	0.919544	0.977588
Taurine	IFNA16.6421.52	0.0189989	0.876863	0.977588
trans-9-Octadecenoic acid	IFNA16.6421.52	-0.0216295	0.859975	0.977588
Tryptophan	IFNA16.6421.52	-0.0239678	0.845015	0.977588
3-Methyleneoxindole	IFNA16.6421.52	0.00818414	0.946787	0.981216
AMP	IFNA16.6421.52	-0.00825722	0.946313	0.981216
acyl-C20	IFNA16.6421.52	-0.00369017	0.975993	0.987471
Hexadecanoic acid	IFNA16.6421.52	-0.00544392	0.96459	0.987471
octenoyl-l-carnitine	IFNA16.6421.52	-0.00478626	0.968865	0.987471
Phosphoenolpyruvate	IFNA16.6421.52	-0.00383632	0.975042	0.987471
Valine	IFNA16.6421.52	0.0028133	0.981696	0.987471
Tetradecenoic acid	IFNA16.6421.52	-0.000621118	0.995959	0.995959

## Sheet: IFNA2
Spearman correlations between indicated IFN ligand and plasma metabolites
Metabolite	IFN ligand	rho	p-value	FDR q-value (BH)
L-Homocysteine	IFNA2	-0.506577	8.94409e-06	0.00152944
trans-4-Hydroxy-L-proline	IFNA2	-0.458056	7.57e-05	0.00647235
Threonine	IFNA2	-0.439021	0.000160868	0.00916948
Arginine	IFNA2	-0.38217	0.0011932	0.0340061
Glutathione disulfide	IFNA2	0.382682	0.00117368	0.0340061
Mannitol	IFNA2	-0.38491	0.00109195	0.0340061
Hypoxanthine	IFNA2	-0.340592	0.00418809	0.0962975
L-Citrulline	IFNA2	-0.337998	0.00450515	0.0962975
5-Oxoproline	IFNA2	0.333431	0.00511526	0.09719
Lysine	IFNA2	-0.315966	0.00817412	0.139777
Lactate	IFNA2	0.306942	0.0103081	0.160244
N-formyl kynurenine	IFNA2	-0.285495	0.0174117	0.248117
D-Arabitol	IFNA2	-0.275448	0.021978	0.289096
Glutamate	IFNA2	0.271867	0.0238345	0.291121
Anthranilate	IFNA2	-0.268067	0.0259483	0.295811
Stearidonic acid	IFNA2	-0.264158	0.0282863	0.30231
15(S)-HETE	IFNA2	-0.24567	0.0418802	0.380129
Cystathionine	IFNA2	-0.244172	0.0431856	0.380129
Glutathione	IFNA2	0.240336	0.0466825	0.380129
Methionine	IFNA2	-0.246145	0.0414732	0.380129
O-octadecenoyl-L-carnitine	IFNA2	0.240482	0.0465451	0.380129
1-3-Bisphosphoglycerate	IFNA2	-0.197808	0.103262	0.420425
4-Pyridoxate	IFNA2	-0.217574	0.0725154	0.420425
5-Hydroxyindoleacetate	IFNA2	0.208221	0.086	0.420425
acyl-C5:1	IFNA2	0.227366	0.0602682	0.420425
Choline	IFNA2	-0.197881	0.103132	0.420425
Cystine	IFNA2	-0.201754	0.0964288	0.420425
D-Rhamnose	IFNA2	0.225685	0.0622421	0.420425
Dodecanoic acid	IFNA2	-0.20369	0.0932073	0.420425
Guanine	IFNA2	-0.216368	0.0741522	0.420425
Hexadecenoyl-carnitine	IFNA2	0.204896	0.0912445	0.420425
Homocarnosine	IFNA2	-0.220497	0.0686673	0.420425
Indole	IFNA2	-0.205444	0.0903632	0.420425
Indolepyruvate	IFNA2	-0.199854	0.0996735	0.420425
Phenylalanine	IFNA2	0.200804	0.0980406	0.420425
Phosphate	IFNA2	0.211399	0.0812114	0.420425
Proline	IFNA2	-0.211326	0.0813191	0.420425
Taurine	IFNA2	0.215053	0.0759712	0.420425
Tetradecanoic acid	IFNA2	-0.212788	0.0791874	0.420425
Tetradecenoyl Carnitine	IFNA2	0.209828	0.083551	0.420425
Tyrosine	IFNA2	-0.228754	0.0586761	0.420425
UDP	IFNA2	-0.208696	0.0852706	0.420425
12(S)-HETE	IFNA2	-0.187358	0.123178	0.421269
2-Hydroxyglutarate/Citramalate	IFNA2	-0.193058	0.11198	0.421269
alpha-D-Glucosamine 1-phosphate	IFNA2	0.188272	0.121328	0.421269
Ascorbate	IFNA2	0.190281	0.117333	0.421269
Heptanoic acid	IFNA2	0.188929	0.12001	0.421269
Indoxyl	IFNA2	0.194775	0.108765	0.421269
O-dodecanoyl-carnitine	IFNA2	0.189843	0.118196	0.421269
octenoyl-l-carnitine	IFNA2	0.192474	0.113091	0.421269
Dimethylglycine	IFNA2	-0.181586	0.135371	0.453053
Dodecanedioic acid	IFNA2	0.17658	0.146663	0.453053
Malate	IFNA2	0.177822	0.143797	0.453053
O-dodecenoyl-carnitine	IFNA2	0.177274	0.145056	0.453053
Pyruvate	IFNA2	0.179978	0.138924	0.453053
Xanthine	IFNA2	-0.175849	0.148368	0.453053
Carnosine	IFNA2	-0.174242	0.152173	0.456518
Ethanolamine phosphate	IFNA2	0.16551	0.174113	0.493515
Glutamine	IFNA2	0.166387	0.171811	0.493515
kynurenine	IFNA2	0.16646	0.17162	0.493515
S-Glutathionyl-L-cysteine	IFNA2	0.164779	0.176049	0.493515
2-Oxoglutarate	IFNA2	0.161198	0.185761	0.51234
acyl-C18:2	IFNA2	0.159043	0.191791	0.518823
Hexose phosphate	IFNA2	-0.158202	0.19418	0.518823
propionyl-carnitine	IFNA2	-0.156522	0.19902	0.523577
(5-L-Glutamyl)-L-glutamine	IFNA2	0.150201	0.217997	0.545039
acyl-C4-DC	IFNA2	-0.151589	0.213724	0.545039
L-Palmitoylcarnitine	IFNA2	0.151955	0.212609	0.545039
Nicotinamide	IFNA2	0.14958	0.219928	0.545039
N-Acetylornithine	IFNA2	-0.146474	0.229763	0.561279
N-Succinyl-L-citrulline	IFNA2	0.143003	0.241113	0.580709
Maltose	IFNA2	-0.14125	0.246992	0.586605
L-Methionine S-oxide	IFNA2	-0.137157	0.261088	0.611591
9(S)-HODE	IFNA2	-0.13471	0.269776	0.623402
Octadecanoyl-L-carnitine	IFNA2	0.133029	0.275852	0.628942
L-Adrenaline	IFNA2	0.130581	0.284863	0.640943
Creatine	IFNA2	-0.128279	0.293513	0.651827
Dehydroascorbate	IFNA2	0.124954	0.306307	0.670139
Histidine	IFNA2	0.124114	0.309597	0.670139
3-Methyleneoxindole	IFNA2	-0.11772	0.335373	0.712047
5-Hydroxyisourate	IFNA2	-0.116259	0.341449	0.712047
IDP	IFNA2	0.116368	0.340991	0.712047
Adrenic acid	IFNA2	-0.11509	0.346359	0.71254
ATP	IFNA2	0.112276	0.358354	0.71254
Linoleate	IFNA2	-0.112532	0.357253	0.71254
Tryptophan	IFNA2	-0.114176	0.350226	0.71254
Isoleucine	IFNA2	0.104238	0.394006	0.774426
acyl-C20	IFNA2	0.102813	0.400538	0.778319
Allantoate	IFNA2	0.101461	0.406794	0.781593
(+-)9(10)-DiHOME	IFNA2	0.0835221	0.495046	0.828502
(5Z-8Z-11Z-14Z-17Z)-Icosapentaenoic acid	IFNA2	-0.0917062	0.453596	0.828502
3alpha-7alpha-12alpha-Trihydroxy-5beta-cholanate	IFNA2	0.0842528	0.491266	0.828502
acetyl-carnitine	IFNA2	-0.0875046	0.474633	0.828502
ADP	IFNA2	0.0754476	0.537799	0.828502
beta-L-Arabinose 1-phosphate	IFNA2	-0.0838509	0.493343	0.828502
Cysteine	IFNA2	0.0941176	0.441759	0.828502
D-Glucose	IFNA2	-0.0768725	0.530125	0.828502
Eicosapentaenoic acid	IFNA2	-0.0917062	0.453596	0.828502
gamma-Glutamyl-Se-methylselenocysteine	IFNA2	0.091414	0.455042	0.828502
gamma-L-Glutamyl-D-alanine	IFNA2	-0.0856777	0.48394	0.828502
Glycocholate	IFNA2	-0.0760322	0.534644	0.828502
Hexadecanoic acid	IFNA2	-0.0872853	0.475745	0.828502
Hexanoic acid (caproate)	IFNA2	0.0758495	0.535629	0.828502
hexanoyl-L-carnitine	IFNA2	0.0795762	0.515715	0.828502
Leucine	IFNA2	0.0773475	0.527579	0.828502
N-Methylethanolamine phosphate	IFNA2	-0.0760322	0.534644	0.828502
Nonanoic acid (pelargonate)	IFNA2	0.0785532	0.521144	0.828502
Octadecenoic acid (oleic acid)	IFNA2	0.0837048	0.494099	0.828502
Pantothenate	IFNA2	-0.0791743	0.517844	0.828502
Tetradecenoic acid	IFNA2	-0.0777128	0.525625	0.828502
Thymine	IFNA2	0.0806723	0.50993	0.828502
Diphosphate	IFNA2	0.0731823	0.550111	0.839901
Octadecatrienoic acid (linolenic acid)	IFNA2	-0.0716113	0.558728	0.845509
Eicosatetraenoic acid	IFNA2	-0.0683595	0.576765	0.860966
Indole-3-acetate	IFNA2	-0.0679576	0.579013	0.860966
Docosahexaenoic acid	IFNA2	-0.0658385	0.59093	0.871113
2',3'-Cyclic CMP	IFNA2	0.0627695	0.608383	0.872764
2/3-Phospho-D-glycerate	IFNA2	0.0642674	0.599837	0.872764
4-Acetamidobutanoate	IFNA2	0.0611984	0.617403	0.872764
gamma-Glutamyl-gamma-aminobutyrate	IFNA2	-0.0624406	0.610266	0.872764
Glycochenodeoxycholate	IFNA2	0.0611619	0.617614	0.872764
Octanoic acid (caprylate)	IFNA2	-0.060285	0.622674	0.872764
(7Z-10Z-13Z-16Z-19Z)-Docosa-7-10-13-16-19-pentaenoic acid	IFNA2	-0.0571794	0.640734	0.889791
Succinate	IFNA2	-0.0564121	0.645229	0.889791
Octadecanoic acid (stearic acid)	IFNA2	-0.0549872	0.65361	0.894138
AMP	IFNA2	-0.0524297	0.668759	0.901333
O-Decenoyl-L-carnitine	IFNA2	0.0523201	0.669411	0.901333
Ornithine	IFNA2	-0.0508586	0.678132	0.902107
Sphingosine 1-phosphate	IFNA2	0.0504567	0.680537	0.902107
Dopamine	IFNA2	-0.0486664	0.691291	0.904963
Eicosatrienoic acid	IFNA2	-0.0475703	0.697905	0.904963
Spermidine	IFNA2	0.0474607	0.698568	0.904963
S-Adenosyl-L-homocysteine	IFNA2	-0.039715	0.745939	0.959064
(+-)12(13)-DiHOME	IFNA2	0.0346365	0.777529	0.970492
Maltotriose	IFNA2	0.0350749	0.774787	0.970492
O-tetradecanoyl-L-carnitine	IFNA2	-0.0359883	0.769083	0.970492
Valine	IFNA2	0.0372305	0.761345	0.970492
acyl-C5	IFNA2	0.0333577	0.785543	0.97339
Acetylcholine	IFNA2	-0.0261966	0.830807	0.987136
butanoyl-l-carnitine	IFNA2	0.027183	0.824536	0.987136
Hexadecenoic acid	IFNA2	-0.0297771	0.808096	0.987136
L-octanoylcarnitine	IFNA2	-0.0267446	0.827322	0.987136
N-Acetylneuraminate	IFNA2	-0.027183	0.824536	0.987136
Spermine	IFNA2	-0.0261235	0.831272	0.987136
Alanine	IFNA2	-0.0250639	0.838021	0.988287
alpha-D-Ribose 1-phosphate	IFNA2	-0.0229814	0.85132	0.990311
trans-9-Octadecenoic acid	IFNA2	-0.0233467	0.848984	0.990311
(S)(+)-Allantoin	IFNA2	-0.0143953	0.906545	0.997385
2-Oxoglutaramate	IFNA2	0.0209719	0.864191	0.997385
5-6-Dihydrothymine	IFNA2	0.0136281	0.911505	0.997385
acyl-C20:4	IFNA2	0.0084399	0.945127	0.997385
acyl-C5-OH	IFNA2	-0.0016076	0.98954	0.997385
Asparagine	IFNA2	-0.0092437	0.93991	0.997385
Aspartate	IFNA2	0.00405554	0.973617	0.997385
Citrate	IFNA2	0.0127147	0.917415	0.997385
Creatinine	IFNA2	-0.0126416	0.917888	0.997385
Cytidine	IFNA2	0.00383632	0.975042	0.997385
D-Fructose 1-6-bisphosphate	IFNA2	-0.00880526	0.942755	0.997385
D-Ribose	IFNA2	0.00153453	0.990016	0.997385
Decanoic acid (caprate)	IFNA2	0.0004019	0.997385	0.997385
Fumarate	IFNA2	0.00548045	0.964352	0.997385
Indole-3-acetaldehyde	IFNA2	0.00438436	0.971478	0.997385
Inosine	IFNA2	-0.0084399	0.945127	0.997385
L-Arabinose	IFNA2	0.00153453	0.990016	0.997385
L-Carnitine	IFNA2	0.00186335	0.987876	0.997385
O-Decanoyl-L-carnitine	IFNA2	-0.000913409	0.994057	0.997385
Phosphoenolpyruvate	IFNA2	-0.00270369	0.982409	0.997385
Prostaglandin B3	IFNA2	0.0198758	0.871227	0.997385
Serine	IFNA2	0.018597	0.879448	0.997385
Sphinganine 1-phosphate	IFNA2	-0.00672269	0.956279	0.997385
Urate	IFNA2	0.0103033	0.933037	0.997385

## Sheet: IFNA4_16
Spearman correlations between indicated IFN ligand and plasma metabolites
Metabolite	IFN ligand	rho	p-value	FDR q-value (BH)
acyl-C20	IFNA4_16	0.400804	0.000643032	0.0528932
Heptanoic acid	IFNA4_16	0.402667	0.000603278	0.0528932
Lactate	IFNA4_16	0.389879	0.000927951	0.0528932
Hexanoic acid (caproate)	IFNA4_16	0.360358	0.00235349	0.0804895
L-Adrenaline	IFNA4_16	0.366752	0.00193788	0.0804895
Nicotinamide	IFNA4_16	0.322068	0.00696027	0.17003
Phosphate	IFNA4_16	0.32236	0.00690632	0.17003
acyl-C5:1	IFNA4_16	0.311436	0.00919149	0.196468
L-Citrulline	IFNA4_16	-0.304494	0.0109646	0.208326
L-Homocysteine	IFNA4_16	-0.286883	0.0168497	0.240109
S-Adenosyl-L-homocysteine	IFNA4_16	0.289222	0.0159384	0.240109
Taurine	IFNA4_16	0.288016	0.0164029	0.240109
Threonine	IFNA4_16	-0.279722	0.019924	0.262077
5-Hydroxyindoleacetate	IFNA4_16	0.254476	0.0348507	0.301394
acyl-C20:4	IFNA4_16	-0.24388	0.0434442	0.301394
alpha-D-Ribose 1-phosphate	IFNA4_16	0.259299	0.0314374	0.301394
Aspartate	IFNA4_16	0.268104	0.0259273	0.301394
Ethanolamine phosphate	IFNA4_16	0.247205	0.040577	0.301394
IDP	IFNA4_16	0.253855	0.0353119	0.301394
Indole	IFNA4_16	-0.265254	0.0276136	0.301394
kynurenine	IFNA4_16	0.262002	0.0296497	0.301394
Phenylalanine	IFNA4_16	0.249251	0.0388919	0.301394
Pyruvate	IFNA4_16	0.243186	0.0440634	0.301394
Thymine	IFNA4_16	0.244099	0.0432501	0.301394
Valine	IFNA4_16	0.243259	0.0439979	0.301394
L-Carnitine	IFNA4_16	0.239898	0.0470965	0.30975
Carnosine	IFNA4_16	-0.237486	0.0494282	0.313045
D-Glucose	IFNA4_16	0.233394	0.0536011	0.327349
2-Hydroxyglutarate/Citramalate	IFNA4_16	-0.21856	0.0711978	0.329049
5-Oxoproline	IFNA4_16	0.231275	0.0558725	0.329049
acyl-C5-OH	IFNA4_16	0.221666	0.0671748	0.329049
alpha-D-Glucosamine 1-phosphate	IFNA4_16	0.222762	0.0657993	0.329049
Anthranilate	IFNA4_16	-0.225027	0.0630286	0.329049
Creatinine	IFNA4_16	0.226343	0.0614636	0.329049
Glutamate	IFNA4_16	0.218707	0.0710043	0.329049
N-formyl kynurenine	IFNA4_16	-0.219145	0.0704262	0.329049
Stearidonic acid	IFNA4_16	-0.219291	0.0702343	0.329049
acetyl-carnitine	IFNA4_16	-0.204421	0.0920138	0.403445
Octadecenoic acid (oleic acid)	IFNA4_16	0.205042	0.0910088	0.403445
Homocarnosine	IFNA4_16	-0.202302	0.0955083	0.408298
Isoleucine	IFNA4_16	0.198612	0.101841	0.414637
Tetradecenoic acid	IFNA4_16	-0.199671	0.0999899	0.414637
gamma-L-Glutamyl-D-alanine	IFNA4_16	-0.196712	0.105226	0.418456
Dodecanoic acid	IFNA4_16	-0.194995	0.10836	0.421126
Leucine	IFNA4_16	0.191231	0.11548	0.438825
Decanoic acid (caprate)	IFNA4_16	0.187139	0.123625	0.459563
O-tetradecanoyl-L-carnitine	IFNA4_16	0.185787	0.12641	0.459918
Acetylcholine	IFNA4_16	0.180563	0.137624	0.460449
ADP	IFNA4_16	0.179393	0.140233	0.460449
Glutathione	IFNA4_16	0.182134	0.134176	0.460449
Hexose phosphate	IFNA4_16	0.183522	0.131183	0.460449
N-Acetylneuraminate	IFNA4_16	0.178297	0.142712	0.460449
N-Acetylornithine	IFNA4_16	-0.181147	0.136333	0.460449
12(S)-HETE	IFNA4_16	-0.169456	0.163929	0.472289
9(S)-HODE	IFNA4_16	-0.169054	0.164946	0.472289
Citrate	IFNA4_16	0.175228	0.14983	0.472289
Cystathionine	IFNA4_16	-0.171392	0.159094	0.472289
D-Ribose	IFNA4_16	0.166606	0.171239	0.472289
Hexadecenoic acid	IFNA4_16	-0.16741	0.169154	0.472289
L-Arabinose	IFNA4_16	0.166606	0.171239	0.472289
Mannitol	IFNA4_16	-0.172086	0.157387	0.472289
Sphinganine 1-phosphate	IFNA4_16	0.169675	0.163376	0.472289
Ascorbate	IFNA4_16	0.165217	0.174886	0.47469
octenoyl-l-carnitine	IFNA4_16	0.163866	0.178491	0.476905
Octanoic acid (caprylate)	IFNA4_16	0.160029	0.189014	0.489718
Pantothenate	IFNA4_16	-0.160943	0.186469	0.489718
Malate	IFNA4_16	0.15791	0.195015	0.497726
15(S)-HETE	IFNA4_16	-0.153599	0.207644	0.517856
Arginine	IFNA4_16	-0.15316	0.20896	0.517856
Tetradecenoyl Carnitine	IFNA4_16	0.150237	0.217884	0.532259
trans-4-Hydroxy-L-proline	IFNA4_16	-0.149178	0.221184	0.532711
hexanoyl-L-carnitine	IFNA4_16	0.147059	0.227889	0.536662
N-Methylethanolamine phosphate	IFNA4_16	-0.145744	0.232121	0.536662
propionyl-carnitine	IFNA4_16	-0.145707	0.23224	0.536662
(5Z-8Z-11Z-14Z-17Z)-Icosapentaenoic acid	IFNA4_16	-0.136244	0.264308	0.548018
3-Methyleneoxindole	IFNA4_16	-0.133979	0.272407	0.548018
ATP	IFNA4_16	0.139569	0.252717	0.548018
Dehydroascorbate	IFNA4_16	0.13471	0.269776	0.548018
Docosahexaenoic acid	IFNA4_16	-0.137852	0.258659	0.548018
Eicosapentaenoic acid	IFNA4_16	-0.136244	0.264308	0.548018
Glycochenodeoxycholate	IFNA4_16	-0.136682	0.262759	0.548018
Glycocholate	IFNA4_16	-0.13471	0.269776	0.548018
Nonanoic acid (pelargonate)	IFNA4_16	0.141396	0.246498	0.548018
Spermidine	IFNA4_16	0.137852	0.258659	0.548018
Tetradecanoic acid	IFNA4_16	-0.138875	0.255108	0.548018
2-Oxoglutarate	IFNA4_16	0.124881	0.306592	0.585239
Choline	IFNA4_16	0.124516	0.30802	0.585239
Glutamine	IFNA4_16	0.125795	0.303039	0.585239
Indole-3-acetaldehyde	IFNA4_16	-0.125795	0.303039	0.585239
Octadecatrienoic acid (linolenic acid)	IFNA4_16	-0.12711	0.297971	0.585239
3alpha-7alpha-12alpha-Trihydroxy-5beta-cholanate	IFNA4_16	-0.118487	0.332211	0.624264
Eicosatrienoic acid	IFNA4_16	-0.116368	0.340991	0.626721
L-Methionine S-oxide	IFNA4_16	-0.115528	0.344513	0.626721
Xanthine	IFNA4_16	0.117282	0.337189	0.626721
Cytidine	IFNA4_16	-0.114359	0.349451	0.62855
O-dodecanoyl-carnitine	IFNA4_16	0.113555	0.35287	0.62855
2',3'-Cyclic CMP	IFNA4_16	0.107855	0.37771	0.636831
4-Pyridoxate	IFNA4_16	-0.107344	0.37999	0.636831
AMP	IFNA4_16	0.111144	0.363254	0.636831
Indolepyruvate	IFNA4_16	0.10654	0.383588	0.636831
Inosine	IFNA4_16	0.106759	0.382605	0.636831
O-Decenoyl-L-carnitine	IFNA4_16	0.107965	0.377223	0.636831
trans-9-Octadecenoic acid	IFNA4_16	-0.106978	0.381623	0.636831
Adrenic acid	IFNA4_16	-0.101425	0.406964	0.66277
N-Succinyl-L-citrulline	IFNA4_16	-0.101754	0.405437	0.66277
(S)(+)-Allantoin	IFNA4_16	0.0984655	0.420859	0.672588
Dimethylglycine	IFNA4_16	0.0990501	0.418093	0.672588
D-Arabitol	IFNA4_16	-0.095506	0.435022	0.686349
D-Fructose 1-6-bisphosphate	IFNA4_16	-0.0949945	0.437497	0.686349
Eicosatetraenoic acid	IFNA4_16	-0.0933138	0.445685	0.692837
Cysteine	IFNA4_16	0.0911582	0.45631	0.702964
acyl-C4-DC	IFNA4_16	-0.0891122	0.466523	0.71228
Glutathione disulfide	IFNA4_16	0.0882718	0.470753	0.712378
Maltotriose	IFNA4_16	0.082426	0.500743	0.746
O-octadecenoyl-L-carnitine	IFNA4_16	0.0822433	0.501696	0.746
(5-L-Glutamyl)-L-glutamine	IFNA4_16	-0.0796493	0.515328	0.746789
Linoleate	IFNA4_16	-0.0812569	0.506858	0.746789
Tryptophan	IFNA4_16	-0.0799781	0.51359	0.746789
Indole-3-acetate	IFNA4_16	-0.0711728	0.561144	0.80635
(7Z-10Z-13Z-16Z-19Z)-Docosa-7-10-13-16-19-pentaenoic acid	IFNA4_16	-0.0686883	0.574929	0.810379
5-6-Dihydrothymine	IFNA4_16	0.0679576	0.579013	0.810379
butanoyl-l-carnitine	IFNA4_16	0.0684326	0.576357	0.810379
Guanine	IFNA4_16	-0.0672634	0.582904	0.810379
O-dodecenoyl-carnitine	IFNA4_16	0.0636098	0.603582	0.819147
S-Glutathionyl-L-cysteine	IFNA4_16	-0.064304	0.599629	0.819147
Succinate	IFNA4_16	0.0636829	0.603166	0.819147
5-Hydroxyisourate	IFNA4_16	0.0563025	0.645872	0.862844
Ornithine	IFNA4_16	-0.0565948	0.644157	0.862844
Hexadecenoyl-carnitine	IFNA4_16	-0.0515893	0.673766	0.893132
Lysine	IFNA4_16	-0.0506028	0.679662	0.894017
1-3-Bisphosphoglycerate	IFNA4_16	0.0490318	0.689091	0.899501
Alanine	IFNA4_16	0.0414688	0.735124	0.927138
gamma-Glutamyl-gamma-aminobutyrate	IFNA4_16	-0.0426745	0.727717	0.927138
gamma-Glutamyl-Se-methylselenocysteine	IFNA4_16	-0.0416514	0.734	0.927138
L-Palmitoylcarnitine	IFNA4_16	0.0411034	0.737373	0.927138
Octadecanoic acid (stearic acid)	IFNA4_16	-0.043186	0.724583	0.927138
Octadecanoyl-L-carnitine	IFNA4_16	0.0390574	0.750008	0.936141
2-Oxoglutaramate	IFNA4_16	0.0355864	0.771591	0.937283
Allantoate	IFNA4_16	-0.0318597	0.794958	0.937283
Asparagine	IFNA4_16	0.0310194	0.800253	0.937283
Cystine	IFNA4_16	0.0369017	0.763391	0.937283
Dodecanedioic acid	IFNA4_16	0.0345269	0.778215	0.937283
Indoxyl	IFNA4_16	0.0320058	0.794038	0.937283
Spermine	IFNA4_16	0.0316039	0.796569	0.937283
Tyrosine	IFNA4_16	-0.0341615	0.780503	0.937283
Urate	IFNA4_16	0.0334308	0.785084	0.937283
D-Rhamnose	IFNA4_16	0.0275849	0.821984	0.94335
Sphingosine 1-phosphate	IFNA4_16	-0.0284984	0.81619	0.94335
UDP	IFNA4_16	-0.0281695	0.818275	0.94335
Histidine	IFNA4_16	0.0267081	0.827554	0.943412
Proline	IFNA4_16	-0.0247351	0.840118	0.951392
acyl-C5	IFNA4_16	0.0223602	0.855294	0.962206
Hypoxanthine	IFNA4_16	-0.0179028	0.883916	0.981491
Prostaglandin B3	IFNA4_16	-0.018049	0.882975	0.981491
(+-)12(13)-DiHOME	IFNA4_16	-0.0138473	0.910088	0.984232
2/3-Phospho-D-glycerate	IFNA4_16	0.0076361	0.950346	0.984232
4-Acetamidobutanoate	IFNA4_16	-0.00507855	0.966965	0.984232
acyl-C18:2	IFNA4_16	0.00997442	0.93517	0.984232
beta-L-Arabinose 1-phosphate	IFNA4_16	-0.00518816	0.966252	0.984232
Diphosphate	IFNA4_16	0.0124224	0.919307	0.984232
Dopamine	IFNA4_16	-0.016076	0.895691	0.984232
Fumarate	IFNA4_16	-0.0123128	0.920017	0.984232
L-octanoylcarnitine	IFNA4_16	0.0120935	0.921436	0.984232
Maltose	IFNA4_16	-0.00854951	0.944415	0.984232
Methionine	IFNA4_16	-0.00971867	0.936829	0.984232
O-Decanoyl-L-carnitine	IFNA4_16	0.00657654	0.957229	0.984232
Phosphoenolpyruvate	IFNA4_16	0.0151991	0.901352	0.984232
Serine	IFNA4_16	0.00876872	0.942993	0.984232
(+-)9(10)-DiHOME	IFNA4_16	0.00390939	0.974567	0.986101
Hexadecanoic acid	IFNA4_16	-0.00255754	0.98336	0.989145
Creatine	IFNA4_16	0.00146145	0.990491	0.990491

## Sheet: IFNA6
Spearman correlations between indicated IFN ligand and plasma metabolites
Metabolite	IFN ligand	rho	p-value	FDR q-value (BH)
2/3-Phospho-D-glycerate	IFNA6.5714.88	0.380891	0.00124328	0.0687269
N-Methylethanolamine phosphate	IFNA6.5714.88	-0.387066	0.00101783	0.0687269
Nicotinamide	IFNA6.5714.88	0.37278	0.00160765	0.0687269
Spermidine	IFNA6.5714.88	0.382499	0.00118061	0.0687269
1-3-Bisphosphoglycerate	IFNA6.5714.88	0.35601	0.00267996	0.0742573
acyl-C20	IFNA6.5714.88	0.359006	0.00245097	0.0742573
AMP	IFNA6.5714.88	0.351735	0.00303977	0.0742573
Hexose phosphate	IFNA6.5714.88	0.334746	0.00493248	0.105432
Glycochenodeoxycholate	IFNA6.5714.88	-0.330179	0.00559306	0.106268
Carnosine	IFNA6.5714.88	-0.320972	0.00716589	0.119294
Phosphate	IFNA6.5714.88	0.318378	0.00767389	0.119294
Cystathionine	IFNA6.5714.88	-0.310011	0.00953352	0.135853
Pyruvate	IFNA6.5714.88	0.305992	0.0105586	0.138887
Thymine	IFNA6.5714.88	0.301717	0.0117529	0.143553
Hexadecenoic acid	IFNA6.5714.88	-0.294739	0.0139544	0.15908
trans-9-Octadecenoic acid	IFNA6.5714.88	-0.290829	0.0153367	0.163911
Homocarnosine	IFNA6.5714.88	-0.284289	0.0179128	0.167351
IDP	IFNA6.5714.88	0.282243	0.0187912	0.167351
Lactate	IFNA6.5714.88	0.282207	0.0188072	0.167351
Stearidonic acid	IFNA6.5714.88	-0.28049	0.0195732	0.167351
Dimethylglycine	IFNA6.5714.88	0.27004	0.0248318	0.193011
Ethanolamine phosphate	IFNA6.5714.88	0.271173	0.0242094	0.193011
Eicosatrienoic acid	IFNA6.5714.88	-0.266569	0.0268241	0.199432
Octadecatrienoic acid (linolenic acid)	IFNA6.5714.88	-0.259664	0.0311907	0.222234
(5Z-8Z-11Z-14Z-17Z)-Icosapentaenoic acid	IFNA6.5714.88	-0.23913	0.0478284	0.251691
(7Z-10Z-13Z-16Z-19Z)-Docosa-7-10-13-16-19-pentaenoic acid	IFNA6.5714.88	-0.241103	0.045965	0.251691
Adrenic acid	IFNA6.5714.88	-0.236865	0.0500439	0.251691
D-Arabitol	IFNA6.5714.88	-0.237852	0.0490689	0.251691
Eicosapentaenoic acid	IFNA6.5714.88	-0.23913	0.0478284	0.251691
Eicosatetraenoic acid	IFNA6.5714.88	-0.237267	0.0496448	0.251691
L-Citrulline	IFNA6.5714.88	-0.249251	0.0388919	0.251691
Phosphoenolpyruvate	IFNA6.5714.88	0.250128	0.0381877	0.251691
Succinate	IFNA6.5714.88	0.242382	0.0447895	0.251691
Tetradecenoic acid	IFNA6.5714.88	-0.243624	0.0436715	0.251691
Aspartate	IFNA6.5714.88	0.230216	0.0570372	0.272083
Heptanoic acid	IFNA6.5714.88	0.229996	0.0572806	0.272083
hexanoyl-L-carnitine	IFNA6.5714.88	-0.22426	0.0639563	0.295582
alpha-D-Ribose 1-phosphate	IFNA6.5714.88	0.218487	0.0712948	0.311899
Hexadecenoyl-carnitine	IFNA6.5714.88	-0.217245	0.0729589	0.311899
octenoyl-l-carnitine	IFNA6.5714.88	-0.217355	0.0728108	0.311899
3-Methyleneoxindole	IFNA6.5714.88	0.202156	0.0957531	0.321055
acetyl-carnitine	IFNA6.5714.88	-0.20285	0.0945948	0.321055
Anthranilate	IFNA6.5714.88	-0.212349	0.0798221	0.321055
butanoyl-l-carnitine	IFNA6.5714.88	-0.213263	0.0785042	0.321055
Choline	IFNA6.5714.88	0.20464	0.0916581	0.321055
Isoleucine	IFNA6.5714.88	0.203398	0.0936881	0.321055
L-Adrenaline	IFNA6.5714.88	0.205261	0.0906562	0.321055
Leucine	IFNA6.5714.88	0.202265	0.0955695	0.321055
Linoleate	IFNA6.5714.88	-0.206394	0.0888513	0.321055
Octanoic acid (caprylate)	IFNA6.5714.88	0.207417	0.0872455	0.321055
Tryptophan	IFNA6.5714.88	0.210121	0.0831118	0.321055
Docosahexaenoic acid	IFNA6.5714.88	-0.200804	0.0980406	0.322403
O-dodecenoyl-carnitine	IFNA6.5714.88	-0.199269	0.100689	0.324864
Spermine	IFNA6.5714.88	0.196091	0.106351	0.336778
acyl-C20:4	IFNA6.5714.88	-0.193058	0.11198	0.348156
Valine	IFNA6.5714.88	0.191341	0.115268	0.351979
9(S)-HODE	IFNA6.5714.88	-0.187797	0.122287	0.360537
Fumarate	IFNA6.5714.88	0.188345	0.121181	0.360537
2-Hydroxyglutarate/Citramalate	IFNA6.5714.88	0.181293	0.136012	0.368056
Alanine	IFNA6.5714.88	0.17954	0.139905	0.368056
Citrate	IFNA6.5714.88	0.181915	0.134653	0.368056
Decanoic acid (caprate)	IFNA6.5714.88	0.180928	0.136816	0.368056
Hexanoic acid (caproate)	IFNA6.5714.88	0.179978	0.138924	0.368056
Malate	IFNA6.5714.88	0.180563	0.137624	0.368056
UDP	IFNA6.5714.88	0.179722	0.139495	0.368056
Asparagine	IFNA6.5714.88	0.176105	0.14777	0.382858
2',3'-Cyclic CMP	IFNA6.5714.88	0.175009	0.150348	0.383724
3alpha-7alpha-12alpha-Trihydroxy-5beta-cholanate	IFNA6.5714.88	-0.172634	0.156049	0.387834
Taurine	IFNA6.5714.88	0.172452	0.156494	0.387834
ADP	IFNA6.5714.88	0.17015	0.162184	0.396191
Acetylcholine	IFNA6.5714.88	0.168615	0.16606	0.399948
alpha-D-Glucosamine 1-phosphate	IFNA6.5714.88	0.163975	0.178196	0.417649
L-octanoylcarnitine	IFNA6.5714.88	-0.163939	0.178294	0.417649
Lysine	IFNA6.5714.88	0.161418	0.185155	0.427859
L-Carnitine	IFNA6.5714.88	0.157874	0.19512	0.43902
propionyl-carnitine	IFNA6.5714.88	-0.158093	0.194493	0.43902
Glutathione	IFNA6.5714.88	0.155535	0.201902	0.448379
L-Methionine S-oxide	IFNA6.5714.88	-0.150311	0.217657	0.477172
(+-)12(13)-DiHOME	IFNA6.5714.88	-0.14578	0.232003	0.477982
Cystine	IFNA6.5714.88	-0.147278	0.227189	0.477982
kynurenine	IFNA6.5714.88	0.147607	0.226142	0.477982
L-Homocysteine	IFNA6.5714.88	-0.146474	0.229763	0.477982
Phenylalanine	IFNA6.5714.88	0.147388	0.226839	0.477982
5-Hydroxyindoleacetate	IFNA6.5714.88	0.139788	0.251965	0.506895
Creatine	IFNA6.5714.88	0.140263	0.250341	0.506895
Diphosphate	IFNA6.5714.88	0.136865	0.262116	0.521183
trans-4-Hydroxy-L-proline	IFNA6.5714.88	-0.133979	0.272407	0.53542
12(S)-HETE	IFNA6.5714.88	-0.130727	0.28432	0.540161
D-Glucose	IFNA6.5714.88	0.131604	0.281074	0.540161
Dodecanoic acid	IFNA6.5714.88	-0.131019	0.283235	0.540161
Octadecenoic acid (oleic acid)	IFNA6.5714.88	0.129887	0.287454	0.540161
acyl-C5:1	IFNA6.5714.88	0.127914	0.294901	0.548131
O-Decanoyl-L-carnitine	IFNA6.5714.88	-0.126745	0.299373	0.550461
Octadecanoyl-L-carnitine	IFNA6.5714.88	-0.125502	0.304173	0.553336
acyl-C5	IFNA6.5714.88	-0.123931	0.310315	0.553664
Inosine	IFNA6.5714.88	0.122981	0.314067	0.553664
Urate	IFNA6.5714.88	0.123712	0.311178	0.553664
Xanthine	IFNA6.5714.88	0.122141	0.31741	0.553848
Sphinganine 1-phosphate	IFNA6.5714.88	0.120351	0.324609	0.560688
Glycocholate	IFNA6.5714.88	-0.114468	0.348986	0.596766
Octadecanoic acid (stearic acid)	IFNA6.5714.88	0.113409	0.353494	0.598491
O-tetradecanoyl-L-carnitine	IFNA6.5714.88	0.112532	0.357253	0.598924
D-Ribose	IFNA6.5714.88	-0.10738	0.379827	0.624523
L-Arabinose	IFNA6.5714.88	-0.10738	0.379827	0.624523
Tetradecenoyl Carnitine	IFNA6.5714.88	-0.104969	0.390681	0.636252
5-Oxoproline	IFNA6.5714.88	0.0988674	0.418956	0.675863
(S)(+)-Allantoin	IFNA6.5714.88	0.0968944	0.428345	0.680708
Indolepyruvate	IFNA6.5714.88	0.0965656	0.429921	0.680708
Glutathione disulfide	IFNA6.5714.88	0.0948484	0.438206	0.687461
2-Oxoglutaramate	IFNA6.5714.88	-0.0922178	0.45107	0.695725
ATP	IFNA6.5714.88	0.0921081	0.451611	0.695725
Histidine	IFNA6.5714.88	0.0912678	0.455767	0.695858
(+-)9(10)-DiHOME	IFNA6.5714.88	-0.0882718	0.470753	0.700478
Arginine	IFNA6.5714.88	-0.0865912	0.479274	0.700478
Dodecanedioic acid	IFNA6.5714.88	0.0866277	0.479088	0.700478
Methionine	IFNA6.5714.88	0.0875776	0.474262	0.700478
O-Decenoyl-L-carnitine	IFNA6.5714.88	-0.0896602	0.463775	0.700478
Maltotriose	IFNA6.5714.88	0.0833394	0.495993	0.712729
O-dodecanoyl-carnitine	IFNA6.5714.88	-0.0841432	0.491832	0.712729
Tyrosine	IFNA6.5714.88	0.0793935	0.516682	0.736272
Indoxyl	IFNA6.5714.88	-0.0756668	0.536615	0.758357
4-Pyridoxate	IFNA6.5714.88	0.0719766	0.556718	0.776209
acyl-C5-OH	IFNA6.5714.88	0.0716843	0.558326	0.776209
N-Acetylneuraminate	IFNA6.5714.88	0.0692364	0.571875	0.782324
O-octadecenoyl-L-carnitine	IFNA6.5714.88	-0.0693095	0.571468	0.782324
Creatinine	IFNA6.5714.88	0.0667885	0.585574	0.783115
Cysteine	IFNA6.5714.88	0.0667519	0.58578	0.783115
Glutamate	IFNA6.5714.88	-0.0666788	0.586191	0.783115
Allantoate	IFNA6.5714.88	-0.0651443	0.594858	0.788533
(5-L-Glutamyl)-L-glutamine	IFNA6.5714.88	-0.0600658	0.623942	0.812126
N-Acetylornithine	IFNA6.5714.88	-0.0602119	0.623096	0.812126
Ornithine	IFNA6.5714.88	-0.0595543	0.626904	0.812126
Dopamine	IFNA6.5714.88	-0.0579101	0.636465	0.818313
Indole	IFNA6.5714.88	0.0561929	0.646515	0.825031
Cytidine	IFNA6.5714.88	0.054768	0.654903	0.827956
D-Fructose 1-6-bisphosphate	IFNA6.5714.88	0.0533431	0.663333	0.827956
Proline	IFNA6.5714.88	-0.0539277	0.659869	0.827956
Maltose	IFNA6.5714.88	-0.0496529	0.685358	0.849247
gamma-Glutamyl-Se-methylselenocysteine	IFNA6.5714.88	-0.0486664	0.691291	0.850437
Hexadecanoic acid	IFNA6.5714.88	-0.0470954	0.700778	0.855951
L-Palmitoylcarnitine	IFNA6.5714.88	-0.046255	0.705872	0.856058
Indole-3-acetate	IFNA6.5714.88	0.0438071	0.720783	0.860974
Mannitol	IFNA6.5714.88	0.0436609	0.721676	0.860974
N-formyl kynurenine	IFNA6.5714.88	0.0431129	0.72503	0.860974
2-Oxoglutarate	IFNA6.5714.88	0.0394227	0.747746	0.86395
beta-L-Arabinose 1-phosphate	IFNA6.5714.88	-0.0398977	0.74481	0.86395
gamma-L-Glutamyl-D-alanine	IFNA6.5714.88	0.0418341	0.732877	0.86395
Hypoxanthine	IFNA6.5714.88	0.039715	0.745939	0.86395
Indole-3-acetaldehyde	IFNA6.5714.88	0.0382536	0.75499	0.866464
S-Adenosyl-L-homocysteine	IFNA6.5714.88	0.0339788	0.781647	0.891078
Tetradecanoic acid	IFNA6.5714.88	-0.0313117	0.79841	0.90416
Sphingosine 1-phosphate	IFNA6.5714.88	0.0297406	0.808327	0.909368
15(S)-HETE	IFNA6.5714.88	-0.0248082	0.839652	0.91681
4-Acetamidobutanoate	IFNA6.5714.88	-0.0244794	0.84175	0.91681
acyl-C18:2	IFNA6.5714.88	-0.0251735	0.837322	0.91681
acyl-C4-DC	IFNA6.5714.88	-0.0274388	0.822911	0.91681
gamma-Glutamyl-gamma-aminobutyrate	IFNA6.5714.88	0.0249909	0.838487	0.91681
Nonanoic acid (pelargonate)	IFNA6.5714.88	0.0182682	0.881564	0.954098
Ascorbate	IFNA6.5714.88	0.0140665	0.90867	0.965637
D-Rhamnose	IFNA6.5714.88	0.0141396	0.908198	0.965637
Glutamine	IFNA6.5714.88	0.0131166	0.914814	0.965637
Threonine	IFNA6.5714.88	-0.0137011	0.911033	0.965637
Guanine	IFNA6.5714.88	-0.0119839	0.922146	0.967405
5-6-Dihydrothymine	IFNA6.5714.88	-0.00705152	0.954143	0.968353
5-Hydroxyisourate	IFNA6.5714.88	0.00818414	0.946787	0.968353
N-Succinyl-L-citrulline	IFNA6.5714.88	0.00902448	0.941333	0.968353
Pantothenate	IFNA6.5714.88	0.00928023	0.939673	0.968353
Prostaglandin B3	IFNA6.5714.88	0.00573621	0.96269	0.968353
S-Glutathionyl-L-cysteine	IFNA6.5714.88	0.00822068	0.94655	0.968353
Serine	IFNA6.5714.88	0.00606503	0.960553	0.968353
Dehydroascorbate	IFNA6.5714.88	-0.0032152	0.979082	0.979082

## Sheet: IFNA7_17_21
Spearman correlations between indicated IFN ligand and plasma metabolites
Metabolite	IFN ligand	rho	p-value	FDR q-value (BH)
Hexadecenoyl-carnitine	IFNA7_17_21	0.380636	0.00125353	0.0428706
L-Homocysteine	IFNA7_17_21	-0.394629	0.00079238	0.0428706
O-dodecenoyl-carnitine	IFNA7_17_21	0.380928	0.00124183	0.0428706
octenoyl-l-carnitine	IFNA7_17_21	0.410047	0.000466823	0.0428706
UDP	IFNA7_17_21	-0.386737	0.00102884	0.0428706
1-3-Bisphosphoglycerate	IFNA7_17_21	-0.34494	0.00370087	0.0925099
O-dodecanoyl-carnitine	IFNA7_17_21	0.344136	0.00378695	0.0925099
Arginine	IFNA7_17_21	-0.327768	0.00597237	0.102128
L-Palmitoylcarnitine	IFNA7_17_21	0.333212	0.0051463	0.102128
O-octadecenoyl-L-carnitine	IFNA7_17_21	0.331348	0.00541692	0.102128
Sphingosine 1-phosphate	IFNA7_17_21	-0.322506	0.00687949	0.106945
Octadecenoic acid (oleic acid)	IFNA7_17_21	-0.308294	0.0099604	0.141936
D-Fructose 1-6-bisphosphate	IFNA7_17_21	-0.297004	0.0132037	0.143767
Indole	IFNA7_17_21	-0.298392	0.0127611	0.143767
Octadecanoyl-L-carnitine	IFNA7_17_21	0.299342	0.0124657	0.143767
Tetradecenoyl Carnitine	IFNA7_17_21	0.29525	0.0137817	0.143767
Threonine	IFNA7_17_21	-0.293752	0.0142926	0.143767
Hypoxanthine	IFNA7_17_21	-0.279503	0.0200252	0.188382
Octanoic acid (caprylate)	IFNA7_17_21	-0.275338	0.022033	0.188382
trans-4-Hydroxy-L-proline	IFNA7_17_21	-0.275338	0.022033	0.188382
O-Decenoyl-L-carnitine	IFNA7_17_21	0.270259	0.0247103	0.201212
acyl-C18:2	IFNA7_17_21	0.260723	0.0304843	0.217201
Decanoic acid (caprate)	IFNA7_17_21	-0.26087	0.0303879	0.217201
N-formyl kynurenine	IFNA7_17_21	-0.262185	0.0295321	0.217201
Dodecanedioic acid	IFNA7_17_21	0.257252	0.0328496	0.224111
Lysine	IFNA7_17_21	-0.255535	0.0340754	0.224111
Indoxyl	IFNA7_17_21	0.25327	0.0357507	0.226421
2/3-Phospho-D-glycerate	IFNA7_17_21	-0.247424	0.0403936	0.24669
AMP	IFNA7_17_21	-0.242967	0.0442605	0.260984
Choline	IFNA7_17_21	-0.237852	0.0490689	0.279693
3-Methyleneoxindole	IFNA7_17_21	-0.225283	0.0627218	0.31766
5-Hydroxyindoleacetate	IFNA7_17_21	0.224918	0.0631605	0.31766
Glycochenodeoxycholate	IFNA7_17_21	0.224918	0.0631605	0.31766
Tryptophan	IFNA7_17_21	-0.22711	0.0605652	0.31766
ADP	IFNA7_17_21	-0.217537	0.0725646	0.326541
D-Ribose	IFNA7_17_21	0.218853	0.0708112	0.326541
kynurenine	IFNA7_17_21	0.217793	0.0722209	0.326541
L-Arabinose	IFNA7_17_21	0.218853	0.0708112	0.326541
hexanoyl-L-carnitine	IFNA7_17_21	0.212897	0.0790293	0.346513
Indolepyruvate	IFNA7_17_21	-0.206357	0.0889091	0.380086
Mannitol	IFNA7_17_21	-0.2038	0.0930275	0.387993
4-Pyridoxate	IFNA7_17_21	-0.194812	0.108697	0.422438
alpha-D-Glucosamine 1-phosphate	IFNA7_17_21	0.195141	0.10809	0.422438
Histidine	IFNA7_17_21	0.194921	0.108495	0.422438
acyl-C5:1	IFNA7_17_21	0.191962	0.11407	0.433467
Xanthine	IFNA7_17_21	-0.18217	0.134096	0.498489
Anthranilate	IFNA7_17_21	-0.179832	0.13925	0.506633
3alpha-7alpha-12alpha-Trihydroxy-5beta-cholanate	IFNA7_17_21	0.177786	0.14388	0.512574
(+-)9(10)-DiHOME	IFNA7_17_21	0.161089	0.186064	0.539598
(5-L-Glutamyl)-L-glutamine	IFNA7_17_21	0.158604	0.193035	0.539598
acetyl-carnitine	IFNA7_17_21	0.161016	0.186266	0.539598
acyl-C5	IFNA7_17_21	0.158166	0.194284	0.539598
ATP	IFNA7_17_21	-0.172452	0.156494	0.539598
Carnosine	IFNA7_17_21	-0.167556	0.168776	0.539598
Cytidine	IFNA7_17_21	-0.166131	0.17248	0.539598
D-Arabitol	IFNA7_17_21	-0.168798	0.165595	0.539598
Glutathione disulfide	IFNA7_17_21	0.170807	0.160543	0.539598
L-octanoylcarnitine	IFNA7_17_21	0.163829	0.178589	0.539598
O-Decanoyl-L-carnitine	IFNA7_17_21	0.162039	0.183447	0.539598
O-tetradecanoyl-L-carnitine	IFNA7_17_21	-0.157691	0.195644	0.539598
Phosphoenolpyruvate	IFNA7_17_21	-0.162221	0.182947	0.539598
Succinate	IFNA7_17_21	-0.168871	0.165409	0.539598
Cysteine	IFNA7_17_21	0.156083	0.200297	0.543664
Hexadecenoic acid	IFNA7_17_21	0.154403	0.205246	0.548392
Aspartate	IFNA7_17_21	0.152685	0.210392	0.553492
Pyruvate	IFNA7_17_21	0.150639	0.216641	0.561297
Glutamine	IFNA7_17_21	0.145195	0.233901	0.593894
Methionine	IFNA7_17_21	-0.144501	0.236168	0.593894
5-Oxoproline	IFNA7_17_21	0.14019	0.250591	0.595153
Dehydroascorbate	IFNA7_17_21	0.14103	0.247733	0.595153
Phenylalanine	IFNA7_17_21	0.142821	0.241721	0.595153
Tyrosine	IFNA7_17_21	-0.141067	0.24761	0.595153
Homocarnosine	IFNA7_17_21	-0.13639	0.263791	0.617921
Diphosphate	IFNA7_17_21	0.133979	0.272407	0.62948
butanoyl-l-carnitine	IFNA7_17_21	0.131567	0.281209	0.641156
15(S)-HETE	IFNA7_17_21	-0.129302	0.289647	0.641344
beta-L-Arabinose 1-phosphate	IFNA7_17_21	-0.1289	0.291162	0.641344
Stearidonic acid	IFNA7_17_21	-0.128535	0.292543	0.641344
acyl-C20:4	IFNA7_17_21	0.125795	0.303039	0.655946
(+-)12(13)-DiHOME	IFNA7_17_21	0.121483	0.320043	0.660574
gamma-Glutamyl-gamma-aminobutyrate	IFNA7_17_21	0.12331	0.312765	0.660574
Proline	IFNA7_17_21	-0.122762	0.314937	0.660574
trans-9-Octadecenoic acid	IFNA7_17_21	0.121337	0.32063	0.660574
Malate	IFNA7_17_21	0.114468	0.348986	0.710435
Glutamate	IFNA7_17_21	0.112897	0.355684	0.715542
Octadecatrienoic acid (linolenic acid)	IFNA7_17_21	0.111253	0.362778	0.715542
Tetradecanoic acid	IFNA7_17_21	-0.110961	0.364048	0.715542
Indole-3-acetaldehyde	IFNA7_17_21	0.109244	0.371565	0.722017
Glycocholate	IFNA7_17_21	0.107015	0.381459	0.724773
Guanine	IFNA7_17_21	-0.107052	0.381296	0.724773
Leucine	IFNA7_17_21	-0.10548	0.388363	0.729782
Hexanoic acid (caproate)	IFNA7_17_21	-0.104129	0.394506	0.733267
D-Rhamnose	IFNA7_17_21	0.101863	0.404928	0.736625
N-Methylethanolamine phosphate	IFNA7_17_21	-0.102338	0.40273	0.736625
Creatine	IFNA7_17_21	-0.0990866	0.41792	0.747497
Eicosatrienoic acid	IFNA7_17_21	0.0987212	0.419647	0.747497
N-Acetylneuraminate	IFNA7_17_21	-0.0952137	0.436436	0.769387
S-Glutathionyl-L-cysteine	IFNA7_17_21	0.0931677	0.446401	0.778924
N-Acetylornithine	IFNA7_17_21	0.0894045	0.465056	0.803279
Adrenic acid	IFNA7_17_21	0.0853855	0.485438	0.825375
L-Citrulline	IFNA7_17_21	-0.0849836	0.487502	0.825375
S-Adenosyl-L-homocysteine	IFNA7_17_21	0.0831202	0.497131	0.833425
(7Z-10Z-13Z-16Z-19Z)-Docosa-7-10-13-16-19-pentaenoic acid	IFNA7_17_21	0.078407	0.521922	0.836496
2-Oxoglutaramate	IFNA7_17_21	-0.0766533	0.531302	0.836496
Allantoate	IFNA7_17_21	0.0802338	0.51224	0.836496
alpha-D-Ribose 1-phosphate	IFNA7_17_21	-0.074388	0.543541	0.836496
Citrate	IFNA7_17_21	0.0722689	0.555113	0.836496
Dodecanoic acid	IFNA7_17_21	-0.0764341	0.53248	0.836496
Glutathione	IFNA7_17_21	-0.0801242	0.512818	0.836496
IDP	IFNA7_17_21	0.0715016	0.559331	0.836496
L-Methionine S-oxide	IFNA7_17_21	0.0720497	0.556317	0.836496
Lactate	IFNA7_17_21	0.0761783	0.533857	0.836496
Nicotinamide	IFNA7_17_21	0.0709171	0.562556	0.836496
Serine	IFNA7_17_21	0.0712459	0.560741	0.836496
Tetradecenoic acid	IFNA7_17_21	0.073913	0.546124	0.836496
Eicosatetraenoic acid	IFNA7_17_21	0.0651809	0.594651	0.869106
Phosphate	IFNA7_17_21	0.0660212	0.589899	0.869106
acyl-C5-OH	IFNA7_17_21	0.0594812	0.627328	0.880993
Dimethylglycine	IFNA7_17_21	-0.0587505	0.631571	0.880993
Inosine	IFNA7_17_21	0.0621849	0.611733	0.880993
Linoleate	IFNA7_17_21	0.0597369	0.625845	0.880993
N-Succinyl-L-citrulline	IFNA7_17_21	0.0583851	0.633697	0.880993
Thymine	IFNA7_17_21	-0.0590793	0.62966	0.880993
(S)(+)-Allantoin	IFNA7_17_21	0.055791	0.648877	0.894822
Ethanolamine phosphate	IFNA7_17_21	-0.0538546	0.660302	0.896124
Spermidine	IFNA7_17_21	-0.0540738	0.659005	0.896124
Taurine	IFNA7_17_21	0.0528681	0.666152	0.896945
12(S)-HETE	IFNA7_17_21	0.0490683	0.688871	0.913155
Creatinine	IFNA7_17_21	0.0496894	0.685138	0.913155
2-Hydroxyglutarate/Citramalate	IFNA7_17_21	0.0420168	0.731754	0.926889
2-Oxoglutarate	IFNA7_17_21	-0.0427475	0.727269	0.926889
5-Hydroxyisourate	IFNA7_17_21	0.0457435	0.708979	0.926889
Docosahexaenoic acid	IFNA7_17_21	0.0439532	0.71989	0.926889
Hexadecanoic acid	IFNA7_17_21	0.0445013	0.716544	0.926889
Prostaglandin B3	IFNA7_17_21	0.0434052	0.723241	0.926889
9(S)-HODE	IFNA7_17_21	-0.0400438	0.743907	0.935354
gamma-Glutamyl-Se-methylselenocysteine	IFNA7_17_21	0.037194	0.761572	0.950575
Fumarate	IFNA7_17_21	-0.0362075	0.767715	0.9513
2',3'-Cyclic CMP	IFNA7_17_21	-0.0168433	0.890743	0.967901
4-Acetamidobutanoate	IFNA7_17_21	0.0277676	0.820824	0.967901
5-6-Dihydrothymine	IFNA7_17_21	0.0133358	0.913396	0.967901
acyl-C20	IFNA7_17_21	0.0163683	0.893806	0.967901
acyl-C4-DC	IFNA7_17_21	-0.0198758	0.871227	0.967901
Alanine	IFNA7_17_21	0.0233833	0.84875	0.967901
Ascorbate	IFNA7_17_21	0.0283887	0.816885	0.967901
Asparagine	IFNA7_17_21	0.0154914	0.899464	0.967901
Cystathionine	IFNA7_17_21	-0.0156741	0.898285	0.967901
Cystine	IFNA7_17_21	-0.0138838	0.909851	0.967901
Dopamine	IFNA7_17_21	-0.0248813	0.839186	0.967901
Heptanoic acid	IFNA7_17_21	0.0124224	0.919307	0.967901
Hexose phosphate	IFNA7_17_21	-0.0298867	0.807404	0.967901
Indole-3-acetate	IFNA7_17_21	-0.0322616	0.792429	0.967901
Isoleucine	IFNA7_17_21	0.012532	0.918597	0.967901
L-Adrenaline	IFNA7_17_21	-0.0223968	0.85506	0.967901
L-Carnitine	IFNA7_17_21	-0.0236025	0.847349	0.967901
Maltose	IFNA7_17_21	0.0119109	0.922619	0.967901
Maltotriose	IFNA7_17_21	-0.0293387	0.810869	0.967901
Octadecanoic acid (stearic acid)	IFNA7_17_21	-0.0184509	0.880388	0.967901
Ornithine	IFNA7_17_21	0.0202777	0.868646	0.967901
propionyl-carnitine	IFNA7_17_21	0.0194739	0.873809	0.967901
Spermine	IFNA7_17_21	-0.0267446	0.827322	0.967901
Sphinganine 1-phosphate	IFNA7_17_21	-0.02057	0.86677	0.967901
Urate	IFNA7_17_21	-0.0173182	0.887682	0.967901
D-Glucose	IFNA7_17_21	0.00657654	0.957229	0.977222
gamma-L-Glutamyl-D-alanine	IFNA7_17_21	-0.00613811	0.960078	0.977222
Nonanoic acid (pelargonate)	IFNA7_17_21	0.00650347	0.957704	0.977222
Pantothenate	IFNA7_17_21	0.0064304	0.958178	0.977222
Valine	IFNA7_17_21	-0.00818414	0.946787	0.977222
Acetylcholine	IFNA7_17_21	0.00295944	0.980746	0.992352
(5Z-8Z-11Z-14Z-17Z)-Icosapentaenoic acid	IFNA7_17_21	0.000657654	0.995721	0.995721
Eicosapentaenoic acid	IFNA7_17_21	0.000657654	0.995721	0.995721

## Sheet: IFNB1
Spearman correlations between indicated IFN ligand and plasma metabolites
Metabolite	IFN ligand	rho	p-value	FDR q-value (BH)
AMP	IFNB1	0.548088	1.57967e-06	0.000270123
ADP	IFNB1	0.451912	0.000123607	0.0105684
2/3-Phospho-D-glycerate	IFNB1	0.422181	0.000372864	0.0197979
5-6-Dihydrothymine	IFNB1	-0.40953	0.000578887	0.0197979
Glutamine	IFNB1	-0.413441	0.000506209	0.0197979
L-Citrulline	IFNB1	-0.40067	0.000779828	0.0222251
Glutathione	IFNB1	0.391971	0.00103671	0.0253253
Cystine	IFNB1	-0.386543	0.00123345	0.0263651
Carnosine	IFNB1	-0.365273	0.00237058	0.0390486
Ethanolamine phosphate	IFNB1	0.364075	0.00245623	0.0390486
Histidine	IFNB1	-0.363317	0.0025119	0.0390486
Serine	IFNB1	-0.345	0.00424781	0.0558751
Succinate	IFNB1	0.345399	0.00420083	0.0558751
Spermidine	IFNB1	0.335462	0.0055184	0.0674033
(5-L-Glutamyl)-L-glutamine	IFNB1	-0.291324	0.0167638	0.177322
Eicosatrienoic acid	IFNB1	-0.287254	0.0184266	0.177322
Threonine	IFNB1	-0.287852	0.0181736	0.177322
Thymine	IFNB1	-0.286695	0.0186655	0.177322
Arginine	IFNB1	-0.282066	0.0207485	0.181544
Creatinine	IFNB1	-0.277117	0.0231909	0.181544
D-Ribose	IFNB1	-0.276798	0.0233565	0.181544
L-Arabinose	IFNB1	-0.276798	0.0233565	0.181544
(+-)9(10)-DiHOME	IFNB1	-0.272288	0.025805	0.182163
ATP	IFNB1	0.269016	0.0277145	0.182163
Citrate	IFNB1	-0.270213	0.0270025	0.182163
D-Fructose 1-6-bisphosphate	IFNB1	0.2673	0.0287625	0.182163
Nicotinamide	IFNB1	0.272049	0.0259408	0.182163
1-3-Bisphosphoglycerate	IFNB1	0.258321	0.0348049	0.212559
beta-L-Arabinose 1-phosphate	IFNB1	0.248384	0.0426901	0.249125
gamma-Glutamyl-Se-methylselenocysteine	IFNB1	-0.243276	0.0472855	0.249125
N-Acetylneuraminate	IFNB1	0.243076	0.0474729	0.249125
Spermine	IFNB1	0.242438	0.0480768	0.249125
Sphingosine 1-phosphate	IFNB1	0.244632	0.0460269	0.249125
Dodecanoic acid	IFNB1	-0.240921	0.0495364	0.249139
Tryptophan	IFNB1	-0.238447	0.0519957	0.254036
Eicosatetraenoic acid	IFNB1	-0.235534	0.0550182	0.257855
Inosine	IFNB1	0.233618	0.0570824	0.257855
L-Homocysteine	IFNB1	-0.233418	0.057301	0.257855
Proline	IFNB1	-0.230545	0.0605249	0.265378
Allantoate	IFNB1	-0.224519	0.067763	0.289687
acyl-C5:1	IFNB1	-0.221127	0.0721338	0.293688
Anthranilate	IFNB1	-0.222244	0.0706698	0.293688
4-Pyridoxate	IFNB1	-0.217894	0.076506	0.297814
Adrenic acid	IFNB1	-0.213505	0.0827785	0.297814
Cytidine	IFNB1	0.21558	0.0797644	0.297814
L-Methionine S-oxide	IFNB1	-0.211948	0.0850977	0.297814
N-Succinyl-L-citrulline	IFNB1	-0.211789	0.0853384	0.297814
Octadecanoic acid (stearic acid)	IFNB1	-0.212906	0.0836645	0.297814
Valine	IFNB1	-0.213784	0.0823676	0.297814
Indolepyruvate	IFNB1	-0.208516	0.0903931	0.302473
Maltose	IFNB1	-0.207838	0.0914699	0.302473
O-tetradecanoyl-L-carnitine	IFNB1	-0.207519	0.0919801	0.302473
(+-)12(13)-DiHOME	IFNB1	-0.202171	0.100862	0.311039
(5Z-8Z-11Z-14Z-17Z)-Icosapentaenoic acid	IFNB1	-0.197103	0.109883	0.311039
2',3'-Cyclic CMP	IFNB1	0.202809	0.0997677	0.311039
5-Hydroxyisourate	IFNB1	-0.195546	0.112774	0.311039
Choline	IFNB1	-0.198859	0.10669	0.311039
D-Arabitol	IFNB1	-0.199338	0.105831	0.311039
Eicosapentaenoic acid	IFNB1	-0.197103	0.109883	0.311039
Hexadecanoic acid	IFNB1	-0.196265	0.111433	0.311039
Prostaglandin B3	IFNB1	-0.195746	0.1124	0.311039
Taurine	IFNB1	0.204326	0.0972057	0.311039
Indole	IFNB1	-0.192473	0.118655	0.322063
3-Methyleneoxindole	IFNB1	-0.189002	0.125579	0.33553
Dodecanedioic acid	IFNB1	-0.186607	0.13053	0.343394
acyl-C20:4	IFNB1	-0.180102	0.144727	0.365865
Alanine	IFNB1	-0.177907	0.149769	0.365865
Hexose phosphate	IFNB1	-0.179543	0.145998	0.365865
IDP	IFNB1	-0.180062	0.144818	0.365865
Pantothenate	IFNB1	-0.178187	0.14912	0.365865
Lactate	IFNB1	0.175353	0.1558	0.375236
Hexadecenoic acid	IFNB1	-0.173118	0.161223	0.382904
Heptanoic acid	IFNB1	-0.171881	0.164284	0.38483
Tetradecanoic acid	IFNB1	-0.169646	0.169922	0.389984
Tetradecenoic acid	IFNB1	-0.169207	0.171046	0.389984
(S)(+)-Allantoin	IFNB1	-0.166174	0.17896	0.397901
Malate	IFNB1	0.166095	0.179172	0.397901
Indole-3-acetate	IFNB1	-0.165217	0.181513	0.397933
2-Oxoglutarate	IFNB1	0.160308	0.195016	0.416846
D-Glucose	IFNB1	-0.160947	0.19322	0.416846
Dehydroascorbate	IFNB1	-0.157914	0.201857	0.426142
acyl-C5	IFNB1	-0.15532	0.209459	0.436799
N-Methylethanolamine phosphate	IFNB1	-0.151489	0.221055	0.455426
Phosphoenolpyruvate	IFNB1	0.149892	0.226016	0.460104
Phenylalanine	IFNB1	-0.147817	0.232581	0.467899
acyl-C5-OH	IFNB1	-0.146181	0.23785	0.472934
acyl-C4-DC	IFNB1	-0.139077	0.261676	0.488692
Asparagine	IFNB1	-0.138718	0.262922	0.488692
Aspartate	IFNB1	-0.141472	0.253471	0.488692
Cysteine	IFNB1	-0.138798	0.262645	0.488692
Glycochenodeoxycholate	IFNB1	-0.140793	0.255778	0.488692
trans-9-Octadecenoic acid	IFNB1	-0.14243	0.250239	0.488692
12(S)-HETE	IFNB1	0.136723	0.269917	0.489185
Diphosphate	IFNB1	0.134408	0.278186	0.489185
Homocarnosine	IFNB1	-0.134727	0.277035	0.489185
Indole-3-acetaldehyde	IFNB1	-0.136443	0.270906	0.489185
Indoxyl	IFNB1	-0.134727	0.277035	0.489185
Tyrosine	IFNB1	-0.13381	0.280352	0.489185
N-Acetylornithine	IFNB1	-0.132692	0.284424	0.491278
trans-4-Hydroxy-L-proline	IFNB1	-0.131216	0.289865	0.495669
Glutathione disulfide	IFNB1	0.12942	0.296574	0.502121
Stearidonic acid	IFNB1	-0.128382	0.300496	0.503773
Octadecanoyl-L-carnitine	IFNB1	-0.127584	0.303536	0.50393
Nonanoic acid (pelargonate)	IFNB1	-0.122995	0.321403	0.524458
Xanthine	IFNB1	0.122835	0.322036	0.524458
Acetylcholine	IFNB1	0.122037	0.325214	0.524638
Fumarate	IFNB1	0.119483	0.335518	0.536201
2-Oxoglutaramate	IFNB1	-0.110623	0.372827	0.59031
S-Glutathionyl-L-cysteine	IFNB1	-0.104278	0.40103	0.629139
(7Z-10Z-13Z-16Z-19Z)-Docosa-7-10-13-16-19-pentaenoic acid	IFNB1	-0.102163	0.410702	0.632962
3alpha-7alpha-12alpha-Trihydroxy-5beta-cholanate	IFNB1	-0.101325	0.414572	0.632962
Lysine	IFNB1	-0.101485	0.413833	0.632962
Pyruvate	IFNB1	0.100168	0.41995	0.635499
9(S)-HODE	IFNB1	-0.0986511	0.427057	0.637253
Docosahexaenoic acid	IFNB1	-0.0983319	0.428562	0.637253
Maltotriose	IFNB1	0.0959374	0.439944	0.648539
Phosphate	IFNB1	-0.0937824	0.450332	0.658177
octenoyl-l-carnitine	IFNB1	-0.0887541	0.475089	0.688477
Cystathionine	IFNB1	-0.0853221	0.492397	0.707562
Dopamine	IFNB1	0.0833267	0.502609	0.70964
Hexadecenoyl-carnitine	IFNB1	-0.0820097	0.509409	0.70964
Mannitol	IFNB1	-0.0840849	0.498716	0.70964
Methionine	IFNB1	-0.0818102	0.510443	0.70964
L-Carnitine	IFNB1	-0.0792162	0.523986	0.71829
O-Decanoyl-L-carnitine	IFNB1	-0.0777396	0.531775	0.71829
O-octadecenoyl-L-carnitine	IFNB1	-0.0774204	0.533467	0.71829
Ornithine	IFNB1	-0.0774204	0.533467	0.71829
D-Rhamnose	IFNB1	-0.0759438	0.541324	0.723175
gamma-Glutamyl-gamma-aminobutyrate	IFNB1	-0.0739085	0.552247	0.732048
Octadecenoic acid (oleic acid)	IFNB1	0.0726315	0.559154	0.735503
Decanoic acid (caprate)	IFNB1	-0.0717535	0.563926	0.736117
5-Hydroxyindoleacetate	IFNB1	0.0611382	0.623087	0.790396
Dimethylglycine	IFNB1	0.0611382	0.623087	0.790396
hexanoyl-L-carnitine	IFNB1	-0.0609785	0.623996	0.790396
L-octanoylcarnitine	IFNB1	-0.0630537	0.612219	0.790396
Sphinganine 1-phosphate	IFNB1	-0.059462	0.632663	0.795481
acyl-C18:2	IFNB1	-0.0572671	0.645295	0.805441
Hypoxanthine	IFNB1	-0.0535957	0.666648	0.826064
Tetradecenoyl Carnitine	IFNB1	0.0519195	0.676486	0.832223
kynurenine	IFNB1	0.0507622	0.68331	0.834614
Hexanoic acid (caproate)	IFNB1	-0.0492457	0.692291	0.839587
Urate	IFNB1	-0.0466518	0.70775	0.852291
propionyl-carnitine	IFNB1	-0.0445766	0.720204	0.861223
5-Oxoproline	IFNB1	-0.0417831	0.737082	0.862213
gamma-L-Glutamyl-D-alanine	IFNB1	-0.0425812	0.732247	0.862213
Glycocholate	IFNB1	-0.0411046	0.741201	0.862213
Octanoic acid (caprylate)	IFNB1	-0.0432197	0.728386	0.862213
N-formyl kynurenine	IFNB1	-0.0348392	0.779562	0.900711
4-Acetamidobutanoate	IFNB1	-0.0287333	0.817459	0.905809
acetyl-carnitine	IFNB1	0.0285737	0.818456	0.905809
acyl-C20	IFNB1	-0.0256206	0.836947	0.905809
alpha-D-Ribose 1-phosphate	IFNB1	0.0276558	0.824193	0.905809
Ascorbate	IFNB1	-0.0272568	0.82669	0.905809
L-Palmitoylcarnitine	IFNB1	-0.0296512	0.811733	0.905809
Leucine	IFNB1	0.0317663	0.798577	0.905809
Linoleate	IFNB1	-0.0326044	0.793379	0.905809
O-Decenoyl-L-carnitine	IFNB1	-0.0263788	0.83219	0.905809
O-dodecanoyl-carnitine	IFNB1	0.0312076	0.802047	0.905809
Isoleucine	IFNB1	-0.021111	0.86535	0.930659
O-dodecenoyl-carnitine	IFNB1	-0.0201932	0.871153	0.931045
alpha-D-Glucosamine 1-phosphate	IFNB1	-0.016801	0.892656	0.939485
Glutamate	IFNB1	-0.0156836	0.899757	0.939485
Guanine	IFNB1	-0.0154841	0.901026	0.939485
UDP	IFNB1	-0.016362	0.895445	0.939485
15(S)-HETE	IFNB1	-0.0120121	0.923142	0.956711
Octadecatrienoic acid (linolenic acid)	IFNB1	-0.0106952	0.931547	0.959605
Creatine	IFNB1	-0.00630537	0.959612	0.982596
butanoyl-l-carnitine	IFNB1	-0.00251417	0.98389	0.995793
L-Adrenaline	IFNB1	0.00247426	0.984146	0.995793
2-Hydroxyglutarate/Citramalate	IFNB1	0.000199537	0.998721	0.998721
S-Adenosyl-L-homocysteine	IFNB1	-0.000758241	0.995141	0.998721

## Sheet: IFNG
Spearman correlations between indicated IFN ligand and plasma metabolites
Metabolite	IFN ligand	rho	p-value	FDR q-value (BH)
5-Hydroxyindoleacetate	IFNG	0.489003	2.01293e-05	0.00344211
kynurenine	IFNG	0.469821	4.64402e-05	0.00397064
Threonine	IFNG	-0.390501	0.000909103	0.0518189
L-Homocysteine	IFNG	-0.343844	0.0038187	0.163249
Prostaglandin B3	IFNG	0.330581	0.00553195	0.189193
O-dodecenoyl-carnitine	IFNG	0.310815	0.00933924	0.266168
Indoxyl	IFNG	0.302375	0.0115619	0.28244
5-Oxoproline	IFNG	0.26909	0.0253642	0.29158
Anthranilate	IFNG	-0.277676	0.0208857	0.29158
Arginine	IFNG	-0.283011	0.0184576	0.29158
Heptanoic acid	IFNG	0.26741	0.0263298	0.29158
hexanoyl-L-carnitine	IFNG	0.267446	0.0263085	0.29158
L-Citrulline	IFNG	-0.289295	0.0159106	0.29158
Nicotinamide	IFNG	0.290866	0.0153232	0.29158
Phenylalanine	IFNG	0.269748	0.0249946	0.29158
trans-4-Hydroxy-L-proline	IFNG	-0.265802	0.0272823	0.29158
acyl-C5:1	IFNG	0.25886	0.0317357	0.312559
Homocarnosine	IFNG	-0.257179	0.032901	0.312559
Indole	IFNG	-0.251005	0.0374941	0.337447
Dehydroascorbate	IFNG	0.244209	0.0431533	0.368961
Lysine	IFNG	-0.237486	0.0494282	0.40043
Tetradecenoyl Carnitine	IFNG	0.235404	0.0515173	0.40043
L-Adrenaline	IFNG	0.231092	0.0560719	0.411029
octenoyl-l-carnitine	IFNG	0.229631	0.0576882	0.411029
Citrate	IFNG	0.225831	0.0620684	0.424548
acyl-C20	IFNG	0.20939	0.0842134	0.472335
Cytidine	IFNG	-0.206978	0.0879309	0.472335
Hexanoic acid (caproate)	IFNG	0.211399	0.0812114	0.472335
Mannitol	IFNG	-0.206686	0.0883902	0.472335
O-dodecanoyl-carnitine	IFNG	0.213774	0.0777737	0.472335
Phosphate	IFNG	0.215857	0.0748554	0.472335
Stearidonic acid	IFNG	-0.211911	0.080461	0.472335
gamma-L-Glutamyl-D-alanine	IFNG	-0.204311	0.0921921	0.477723
Xanthine	IFNG	0.202119	0.0958144	0.48189
12(S)-HETE	IFNG	-0.18776	0.122362	0.534586
3-Methyleneoxindole	IFNG	-0.194373	0.109511	0.534586
Lactate	IFNG	0.192583	0.112882	0.534586
O-Decenoyl-L-carnitine	IFNG	0.186445	0.125049	0.534586
Octadecenoic acid (oleic acid)	IFNG	0.189404	0.119064	0.534586
Proline	IFNG	-0.190902	0.116119	0.534586
(5Z-8Z-11Z-14Z-17Z)-Icosapentaenoic acid	IFNG	-0.1692	0.164575	0.544859
15(S)-HETE	IFNG	-0.173255	0.154543	0.544859
2-Hydroxyglutarate/Citramalate	IFNG	-0.168761	0.165688	0.544859
acyl-C20:4	IFNG	-0.179722	0.139495	0.544859
Alanine	IFNG	-0.175192	0.149916	0.544859
Ascorbate	IFNG	0.17563	0.148883	0.544859
D-Rhamnose	IFNG	0.172232	0.15703	0.544859
Eicosapentaenoic acid	IFNG	-0.1692	0.164575	0.544859
Ethanolamine phosphate	IFNG	0.175448	0.149313	0.544859
Glutamate	IFNG	0.178955	0.141221	0.544859
N-Acetylneuraminate	IFNG	0.174351	0.151911	0.544859
N-Methylethanolamine phosphate	IFNG	-0.170917	0.16027	0.544859
9(S)-HODE	IFNG	-0.165619	0.173824	0.559407
Docosahexaenoic acid	IFNG	-0.164012	0.178098	0.559407
Leucine	IFNG	0.160943	0.186469	0.559407
O-octadecenoyl-L-carnitine	IFNG	0.16255	0.18205	0.559407
Thymine	IFNG	0.161089	0.186064	0.559407
5-Hydroxyisourate	IFNG	-0.153672	0.207425	0.586082
Cysteine	IFNG	0.153014	0.2094	0.586082
Fumarate	IFNG	-0.155608	0.201687	0.586082
Hexadecenoyl-carnitine	IFNG	0.152978	0.20951	0.586082
Methionine	IFNG	-0.151991	0.212498	0.586082
4-Pyridoxate	IFNG	-0.14662	0.229294	0.593378
acetyl-carnitine	IFNG	0.148922	0.221986	0.593378
acyl-C5-OH	IFNG	0.140555	0.249346	0.593378
beta-L-Arabinose 1-phosphate	IFNG	-0.143442	0.239658	0.593378
Glycochenodeoxycholate	IFNG	0.146255	0.230469	0.593378
Hexadecanoic acid	IFNG	-0.142821	0.241721	0.593378
Inosine	IFNG	-0.14578	0.232003	0.593378
Octadecatrienoic acid (linolenic acid)	IFNG	-0.141359	0.246621	0.593378
S-Glutathionyl-L-cysteine	IFNG	-0.140409	0.249843	0.593378
Taurine	IFNG	0.145195	0.233901	0.593378
Dodecanoic acid	IFNG	-0.137961	0.258277	0.605006
Maltose	IFNG	-0.136061	0.264955	0.607944
Tetradecanoic acid	IFNG	-0.135586	0.266642	0.607944
Nonanoic acid (pelargonate)	IFNG	0.132992	0.275985	0.620966
IDP	IFNG	0.129046	0.290611	0.645382
O-Decanoyl-L-carnitine	IFNG	0.126014	0.302191	0.654109
Tryptophan	IFNG	-0.126014	0.302191	0.654109
S-Adenosyl-L-homocysteine	IFNG	0.123164	0.313343	0.669771
Choline	IFNG	-0.121556	0.319749	0.670468
Linoleate	IFNG	-0.121118	0.321511	0.670468
Valine	IFNG	0.119328	0.328769	0.677342
Carnosine	IFNG	-0.116295	0.341297	0.694782
L-Carnitine	IFNG	0.115236	0.345743	0.695554
L-octanoylcarnitine	IFNG	0.112678	0.356625	0.709103
AMP	IFNG	-0.108988	0.372692	0.724208
Isoleucine	IFNG	0.109609	0.369957	0.724208
Creatinine	IFNG	0.107563	0.379012	0.728214
Pantothenate	IFNG	-0.105517	0.388198	0.737576
(7Z-10Z-13Z-16Z-19Z)-Docosa-7-10-13-16-19-pentaenoic acid	IFNG	-0.103069	0.399361	0.750448
(+-)9(10)-DiHOME	IFNG	0.0939715	0.442471	0.759065
acyl-C4-DC	IFNG	-0.0998904	0.414135	0.759065
alpha-D-Glucosamine 1-phosphate	IFNG	0.094958	0.437674	0.759065
D-Arabitol	IFNG	-0.0963098	0.431149	0.759065
Decanoic acid (caprate)	IFNG	0.0936792	0.443898	0.759065
gamma-Glutamyl-gamma-aminobutyrate	IFNG	0.0993423	0.416714	0.759065
Hypoxanthine	IFNG	-0.0941542	0.441581	0.759065
Ornithine	IFNG	-0.0967483	0.429045	0.759065
Spermine	IFNG	-0.095433	0.435375	0.759065
Octadecanoyl-L-carnitine	IFNG	0.0913409	0.455404	0.771031
Guanine	IFNG	-0.0900256	0.461948	0.774443
Eicosatetraenoic acid	IFNG	-0.0881622	0.471306	0.782459
Adrenic acid	IFNG	-0.0863354	0.480578	0.782656
Eicosatrienoic acid	IFNG	-0.0864815	0.479833	0.782656
(S)(+)-Allantoin	IFNG	0.0848009	0.488442	0.787521
N-Acetylornithine	IFNG	-0.0839605	0.492776	0.787521
2/3-Phospho-D-glycerate	IFNG	0.0806723	0.50993	0.792709
3alpha-7alpha-12alpha-Trihydroxy-5beta-cholanate	IFNG	-0.0813299	0.506475	0.792709
Aspartate	IFNG	0.0822799	0.501506	0.792709
Cystathionine	IFNG	-0.078407	0.521922	0.802814
L-Methionine S-oxide	IFNG	-0.0776763	0.52582	0.802814
L-Palmitoylcarnitine	IFNG	0.0762148	0.53366	0.805514
propionyl-carnitine	IFNG	-0.0755937	0.53701	0.805514
Serine	IFNG	0.0744246	0.543342	0.807926
2-Oxoglutarate	IFNG	0.0627329	0.608592	0.813223
5-6-Dihydrothymine	IFNG	-0.0630617	0.606711	0.813223
Acetylcholine	IFNG	0.0610522	0.618245	0.813223
D-Ribose	IFNG	0.0706613	0.563969	0.813223
Dodecanedioic acid	IFNG	0.0600292	0.624153	0.813223
Dopamine	IFNG	-0.0684691	0.576152	0.813223
Glutamine	IFNG	0.0636463	0.603374	0.813223
Indole-3-acetaldehyde	IFNG	-0.0609061	0.619088	0.813223
Indolepyruvate	IFNG	0.063829	0.602333	0.813223
L-Arabinose	IFNG	0.0706613	0.563969	0.813223
Malate	IFNG	0.0701133	0.567004	0.813223
Octadecanoic acid (stearic acid)	IFNG	-0.0655828	0.592376	0.813223
Sphingosine 1-phosphate	IFNG	-0.0594081	0.627751	0.813223
Succinate	IFNG	-0.0608696	0.619299	0.813223
Tetradecenoic acid	IFNG	-0.0601754	0.623308	0.813223
trans-9-Octadecenoic acid	IFNG	-0.0626598	0.609011	0.813223
Urate	IFNG	0.0648886	0.596308	0.813223
UDP	IFNG	-0.0575813	0.638385	0.82078
Histidine	IFNG	0.0518085	0.672459	0.858137
(+-)12(13)-DiHOME	IFNG	0.0479722	0.695477	0.875799
alpha-D-Ribose 1-phosphate	IFNG	0.0476434	0.697464	0.875799
Asparagine	IFNG	-0.0469492	0.701663	0.875799
2',3'-Cyclic CMP	IFNG	0.0431129	0.72503	0.891593
Maltotriose	IFNG	-0.0423091	0.729959	0.891593
N-formyl kynurenine	IFNG	-0.0436609	0.721676	0.891593
butanoyl-l-carnitine	IFNG	0.0402631	0.742554	0.900544
Creatine	IFNG	-0.0383997	0.754083	0.908086
Indole-3-acetate	IFNG	-0.0363537	0.766804	0.916948
O-tetradecanoyl-L-carnitine	IFNG	-0.0335038	0.784626	0.931743
2-Oxoglutaramate	IFNG	-0.0292291	0.811563	0.945001
Dimethylglycine	IFNG	-0.0303617	0.804403	0.945001
Diphosphate	IFNG	-0.0264889	0.828948	0.945001
Glutathione disulfide	IFNG	-0.0287541	0.81457	0.945001
Hexadecenoic acid	IFNG	-0.0277311	0.821056	0.945001
Hexose phosphate	IFNG	-0.0265985	0.828251	0.945001
Pyruvate	IFNG	0.0253928	0.835925	0.946644
N-Succinyl-L-citrulline	IFNG	-0.0202046	0.869115	0.971364
Octanoic acid (caprylate)	IFNG	0.0208988	0.86466	0.971364
Glutathione	IFNG	0.0178297	0.884387	0.975678
Glycocholate	IFNG	-0.0179028	0.883916	0.975678
4-Acetamidobutanoate	IFNG	0.016551	0.892628	0.978457
acyl-C18:2	IFNG	0.010559	0.931379	0.983122
acyl-C5	IFNG	-0.0112167	0.927117	0.983122
Cystine	IFNG	0.01403	0.908906	0.983122
D-Fructose 1-6-bisphosphate	IFNG	0.0118012	0.923329	0.983122
D-Glucose	IFNG	-0.0109974	0.928537	0.983122
Phosphoenolpyruvate	IFNG	0.0123128	0.920017	0.983122
(5-L-Glutamyl)-L-glutamine	IFNG	-0.00573621	0.96269	0.991003
1-3-Bisphosphoglycerate	IFNG	-0.00504202	0.967202	0.991003
Allantoate	IFNG	-0.00405554	0.973617	0.991003
ATP	IFNG	0.00423822	0.972429	0.991003
gamma-Glutamyl-Se-methylselenocysteine	IFNG	0.00500548	0.96744	0.991003
Spermidine	IFNG	0.0072342	0.952956	0.991003
ADP	IFNG	-0.000657654	0.995721	0.999762
Sphinganine 1-phosphate	IFNG	0.00127877	0.99168	0.999762
Tyrosine	IFNG	-3.65364e-05	0.999762	0.999762

## Sheet: IFNL1
Spearman correlations between indicated IFN ligand and plasma metabolites
Metabolite	IFN ligand	rho	p-value	FDR q-value (BH)
5-Oxoproline	IFNL1	0.511472	7.07745e-06	0.00121024
Pyruvate	IFNL1	0.432517	0.000206048	0.0176171
2-Oxoglutaramate	IFNL1	0.386591	0.00103376	0.0441932
Phosphate	IFNL1	0.388528	0.000970203	0.0441932
Phenylalanine	IFNL1	0.369054	0.00180522	0.0617384
IDP	IFNL1	0.359627	0.00240574	0.0685636
Lactate	IFNL1	0.34008	0.004249	0.103797
acyl-C5:1	IFNL1	0.333687	0.00507926	0.107548
Malate	IFNL1	0.329741	0.0056604	0.107548
Histidine	IFNL1	0.323493	0.00670072	0.114582
Heptanoic acid	IFNL1	0.317464	0.00786012	0.122189
Leucine	IFNL1	0.304677	0.0109143	0.155529
Hypoxanthine	IFNL1	-0.293752	0.0142926	0.163369
Indoxyl	IFNL1	0.294702	0.0139668	0.163369
Inosine	IFNL1	0.293643	0.0143306	0.163369
Dehydroascorbate	IFNL1	0.280124	0.0197396	0.210967
L-Homocysteine	IFNL1	-0.270881	0.0243687	0.245121
Octadecanoyl-L-carnitine	IFNL1	0.266715	0.0267376	0.254007
D-Ribose	IFNL1	0.246803	0.040915	0.330193
Glutamate	IFNL1	0.250859	0.037609	0.330193
kynurenine	IFNL1	0.244976	0.042481	0.330193
L-Arabinose	IFNL1	0.246803	0.040915	0.330193
Stearidonic acid	IFNL1	-0.242236	0.0449226	0.33399
Thymine	IFNL1	0.239752	0.0472352	0.336551
5-Hydroxyindoleacetate	IFNL1	0.228133	0.059384	0.367549
Citrate	IFNL1	0.227439	0.0601835	0.367549
Dodecanedioic acid	IFNL1	0.232152	0.0549232	0.367549
Indole-3-acetaldehyde	IFNL1	0.229485	0.0578519	0.367549
Arginine	IFNL1	-0.205736	0.0898958	0.432991
Creatinine	IFNL1	0.208842	0.0850472	0.432991
Decanoic acid (caprate)	IFNL1	0.20738	0.0873025	0.432991
Diphosphate	IFNL1	0.206467	0.0887359	0.432991
Fumarate	IFNL1	0.203398	0.0936881	0.432991
Hexanoic acid (caproate)	IFNL1	0.215601	0.075209	0.432991
Maltotriose	IFNL1	-0.211838	0.0805678	0.432991
Threonine	IFNL1	-0.204202	0.0923706	0.432991
Valine	IFNL1	0.20559	0.0901293	0.432991
Octadecatrienoic acid (linolenic acid)	IFNL1	-0.201242	0.0972941	0.437824
Linoleate	IFNL1	-0.196894	0.104896	0.459931
2',3'-Cyclic CMP	IFNL1	0.193533	0.111084	0.4633
acyl-C20	IFNL1	0.194045	0.110124	0.4633
1-3-Bisphosphoglycerate	IFNL1	-0.177201	0.145224	0.540872
ADP	IFNL1	-0.176251	0.147428	0.540872
alpha-D-Ribose 1-phosphate	IFNL1	0.180161	0.138516	0.540872
Ascorbate	IFNL1	0.177384	0.144803	0.540872
Isoleucine	IFNL1	0.175338	0.149571	0.540872
Octadecanoic acid (stearic acid)	IFNL1	0.180672	0.137381	0.540872
Succinate	IFNL1	0.174388	0.151824	0.540872
(+-)9(10)-DiHOME	IFNL1	0.172525	0.156316	0.545511
acyl-C5	IFNL1	0.166277	0.172098	0.588575
Alanine	IFNL1	0.162294	0.182748	0.607882
Octadecenoic acid (oleic acid)	IFNL1	0.161527	0.184853	0.607882
Nonanoic acid (pelargonate)	IFNL1	0.158897	0.192205	0.608649
Urate	IFNL1	0.160102	0.18881	0.608649
9(S)-HODE	IFNL1	-0.149251	0.220955	0.636221
Acetylcholine	IFNL1	0.149945	0.218791	0.636221
alpha-D-Glucosamine 1-phosphate	IFNL1	0.153562	0.207753	0.636221
Choline	IFNL1	0.147351	0.226956	0.636221
D-Rhamnose	IFNL1	0.149397	0.220498	0.636221
N-formyl kynurenine	IFNL1	-0.151626	0.213612	0.636221
N-Methylethanolamine phosphate	IFNL1	-0.147972	0.224982	0.636221
D-Glucose	IFNL1	0.145122	0.234139	0.64577
Aspartate	IFNL1	0.143953	0.237969	0.645916
(+-)12(13)-DiHOME	IFNL1	0.140336	0.250092	0.64641
butanoyl-l-carnitine	IFNL1	0.137231	0.260832	0.64641
Creatine	IFNL1	0.138509	0.256373	0.64641
L-Methionine S-oxide	IFNL1	-0.14008	0.250965	0.64641
O-tetradecanoyl-L-carnitine	IFNL1	0.137267	0.260704	0.64641
trans-4-Hydroxy-L-proline	IFNL1	-0.138363	0.25688	0.64641
Docosahexaenoic acid	IFNL1	-0.133394	0.274523	0.670621
Indole	IFNL1	-0.125649	0.303606	0.73122
(7Z-10Z-13Z-16Z-19Z)-Docosa-7-10-13-16-19-pentaenoic acid	IFNL1	-0.119255	0.329067	0.754864
2-Oxoglutarate	IFNL1	0.112569	0.357096	0.754864
acyl-C5-OH	IFNL1	0.112459	0.357567	0.754864
ATP	IFNL1	-0.114651	0.348212	0.754864
Cytidine	IFNL1	0.11392	0.351313	0.754864
Dopamine	IFNL1	0.119218	0.329216	0.754864
Homocarnosine	IFNL1	-0.116661	0.339772	0.754864
L-Palmitoylcarnitine	IFNL1	0.116624	0.339924	0.754864
O-octadecenoyl-L-carnitine	IFNL1	0.115272	0.345589	0.754864
Spermidine	IFNL1	-0.118012	0.334166	0.754864
Methionine	IFNL1	-0.111071	0.363571	0.758179
gamma-Glutamyl-gamma-aminobutyrate	IFNL1	0.109536	0.370278	0.762863
acyl-C20:4	IFNL1	-0.106467	0.383917	0.77583
acyl-C4-DC	IFNL1	0.105517	0.388198	0.77583
D-Fructose 1-6-bisphosphate	IFNL1	-0.105079	0.390184	0.77583
O-Decenoyl-L-carnitine	IFNL1	-0.102484	0.402055	0.790246
2/3-Phospho-D-glycerate	IFNL1	-0.100256	0.412421	0.792404
Allantoate	IFNL1	0.10095	0.409176	0.792404
hexanoyl-L-carnitine	IFNL1	0.0985385	0.420513	0.798351
L-Citrulline	IFNL1	-0.0976251	0.424853	0.798351
Octanoic acid (caprylate)	IFNL1	0.0950676	0.437143	0.812516
Indolepyruvate	IFNL1	-0.0928023	0.448194	0.815331
Lysine	IFNL1	-0.0937523	0.443541	0.815331
12(S)-HETE	IFNL1	-0.08597	0.482444	0.821382
5-Hydroxyisourate	IFNL1	-0.0861893	0.481324	0.821382
Dimethylglycine	IFNL1	-0.0888564	0.467808	0.821382
Glutathione disulfide	IFNL1	0.0875046	0.474633	0.821382
Hexadecanoic acid	IFNL1	0.0854951	0.484876	0.821382
Indole-3-acetate	IFNL1	0.086445	0.480019	0.821382
L-octanoylcarnitine	IFNL1	-0.0851662	0.486563	0.821382
Tetradecenoic acid	IFNL1	-0.0845086	0.489947	0.821382
Adrenic acid	IFNL1	-0.079357	0.516876	0.846189
Nicotinamide	IFNL1	0.0797223	0.514941	0.846189
Spermine	IFNL1	-0.0788455	0.51959	0.846189
O-Decanoyl-L-carnitine	IFNL1	-0.077859	0.524844	0.846682
3-Methyleneoxindole	IFNL1	-0.0700037	0.567611	0.851417
Anthranilate	IFNL1	-0.0703325	0.565789	0.851417
Cystine	IFNL1	-0.0712459	0.560741	0.851417
D-Arabitol	IFNL1	0.0701863	0.566599	0.851417
gamma-Glutamyl-Se-methylselenocysteine	IFNL1	0.075338	0.538392	0.851417
Glutamine	IFNL1	0.0731092	0.55051	0.851417
Glycochenodeoxycholate	IFNL1	-0.0726343	0.553109	0.851417
UDP	IFNL1	0.0739496	0.545925	0.851417
propionyl-carnitine	IFNL1	0.0690537	0.572892	0.851865
(5-L-Glutamyl)-L-glutamine	IFNL1	-0.0624772	0.610057	0.856841
(5Z-8Z-11Z-14Z-17Z)-Icosapentaenoic acid	IFNL1	-0.0645597	0.598175	0.856841
Carnosine	IFNL1	0.0672634	0.582904	0.856841
Eicosapentaenoic acid	IFNL1	-0.0645597	0.598175	0.856841
Glutathione	IFNL1	0.0622579	0.611314	0.856841
Glycocholate	IFNL1	0.0631714	0.606085	0.856841
Sphingosine 1-phosphate	IFNL1	0.0625502	0.609638	0.856841
S-Adenosyl-L-homocysteine	IFNL1	0.0609426	0.618877	0.86039
Phosphoenolpyruvate	IFNL1	-0.0593716	0.627963	0.865982
Pantothenate	IFNL1	0.0568506	0.642659	0.879157
15(S)-HETE	IFNL1	-0.0535988	0.661817	0.884146
Dodecanoic acid	IFNL1	-0.0537815	0.660735	0.884146
Taurine	IFNL1	0.0541469	0.658572	0.884146
trans-9-Octadecenoic acid	IFNL1	-0.0526489	0.667455	0.884766
Hexadecenoic acid	IFNL1	-0.0506028	0.679662	0.887192
octenoyl-l-carnitine	IFNL1	0.0513336	0.675293	0.887192
5-6-Dihydrothymine	IFNL1	0.0447205	0.715207	0.902731
acetyl-carnitine	IFNL1	0.0457801	0.708757	0.902731
Hexadecenoyl-carnitine	IFNL1	0.0439167	0.720113	0.902731
O-dodecanoyl-carnitine	IFNL1	0.0438436	0.720559	0.902731
Ornithine	IFNL1	0.0451589	0.712535	0.902731
Serine	IFNL1	-0.0434052	0.723241	0.902731
Cysteine	IFNL1	0.041213	0.736698	0.906297
Xanthine	IFNL1	-0.0412495	0.736473	0.906297
L-Carnitine	IFNL1	0.0400438	0.743907	0.906841
Mannitol	IFNL1	-0.0394227	0.747746	0.906841
2-Hydroxyglutarate/Citramalate	IFNL1	-0.0350384	0.775015	0.922345
3alpha-7alpha-12alpha-Trihydroxy-5beta-cholanate	IFNL1	-0.0343076	0.779587	0.922345
Tetradecanoic acid	IFNL1	-0.0345634	0.777986	0.922345
Tyrosine	IFNL1	0.0339057	0.782105	0.922345
(S)(+)-Allantoin	IFNL1	0.0257947	0.833366	0.937485
beta-L-Arabinose 1-phosphate	IFNL1	-0.0229448	0.851553	0.937485
Eicosatetraenoic acid	IFNL1	-0.021118	0.863254	0.937485
Eicosatrienoic acid	IFNL1	-0.0235294	0.847816	0.937485
Ethanolamine phosphate	IFNL1	-0.028608	0.815496	0.937485
Guanine	IFNL1	-0.0265985	0.828251	0.937485
Maltose	IFNL1	0.0199123	0.870992	0.937485
N-Acetylneuraminate	IFNL1	-0.0270369	0.825464	0.937485
N-Acetylornithine	IFNL1	-0.0287541	0.81457	0.937485
N-Succinyl-L-citrulline	IFNL1	-0.0259408	0.832435	0.937485
O-dodecenoyl-carnitine	IFNL1	0.0255754	0.834762	0.937485
Prostaglandin B3	IFNL1	0.0234929	0.848049	0.937485
Tetradecenoyl Carnitine	IFNL1	0.0198027	0.871696	0.937485
Tryptophan	IFNL1	-0.0211911	0.862785	0.937485
acyl-C18:2	IFNL1	-0.0183778	0.880858	0.941417
gamma-L-Glutamyl-D-alanine	IFNL1	-0.0142126	0.907725	0.958155
Sphinganine 1-phosphate	IFNL1	0.0149799	0.902768	0.958155
4-Acetamidobutanoate	IFNL1	0.0124589	0.919071	0.958299
Asparagine	IFNL1	0.01308	0.91505	0.958299
4-Pyridoxate	IFNL1	0.00975521	0.936592	0.959753
Cystathionine	IFNL1	0.0096456	0.937303	0.959753
Proline	IFNL1	-0.0104859	0.931853	0.959753
AMP	IFNL1	-0.00559006	0.96364	0.980848
Hexose phosphate	IFNL1	0.0032152	0.979082	0.990101
S-Glutathionyl-L-cysteine	IFNL1	0.0024114	0.984311	0.990101
L-Adrenaline	IFNL1	0.000621118	0.995959	0.995959

[truncated: 2 more sheets: IFNL3_2, IFNW1]
