# Supplementary material for: Specialized interferon action in COVID-19
Source: Proc Natl Acad Sci U S A. 2022 Feb 25;119(11):e2116730119. doi: 10.1073/pnas.2116730119 (PMC8931386; doi:10.1073/pnas.2116730119)
Supplement: Supplementary File [file pnas.2116730119.sd17.xlsx]

## Sheet: IFNA1
Spearman correlations between indicated IFN ligand and RBC metabolites
Metabolite	IFN ligand	rho	p-value	FDR q-value (BH)
5-Oxoproline	IFNA1.18389.11	0.291085	0.0152428	0.36883
alpha-D-Ribose 1-phosphate	IFNA1.18389.11	-0.262952	0.0290423	0.36883
g-Oxalo-crotonate	IFNA1.18389.11	-0.266752	0.026716	0.36883
Hexadecanoic acid	IFNA1.18389.11	0.259445	0.0313385	0.36883
Hexadecenoic acid	IFNA1.18389.11	0.293168	0.0144964	0.36883
Hypoxanthine	IFNA1.18389.11	-0.284728	0.0177292	0.36883
kynurenine	IFNA1.18389.11	0.312897	0.00885186	0.36883
Maltose	IFNA1.18389.11	-0.266935	0.0266083	0.36883
Methionine	IFNA1.18389.11	-0.274826	0.022291	0.36883
Sedoheptulose 1-phosphate	IFNA1.18389.11	0.286482	0.0170108	0.36883
Tetradecenoic acid	IFNA1.18389.11	0.285385	0.0174568	0.36883
Threonine	IFNA1.18389.11	-0.262879	0.0290886	0.36883
trans-4-Hydroxy-L-proline	IFNA1.18389.11	-0.340007	0.00425776	0.36883
Glutamine	IFNA1.18389.11	0.246438	0.0412244	0.450523
Uracil	IFNA1.18389.11	0.235002	0.0519287	0.529672
5-6-Dihydrothymine	IFNA1.18389.11	0.223456	0.06494	0.557133
Mannitol	IFNA1.18389.11	-0.221081	0.0679177	0.557133
Octadecanoic acid (stearic acid)	IFNA1.18389.11	0.220972	0.0680578	0.557133
UMP	IFNA1.18389.11	-0.220095	0.0691865	0.557133
Octanoic acid (caprylate)	IFNA1.18389.11	0.210413	0.0826743	0.632459
Pantothenate	IFNA1.18389.11	0.205079	0.09095	0.632516
Phenylalanine	IFNA1.18389.11	0.207563	0.087018	0.632516
5-Hydroxyindoleacetate	IFNA1.18389.11	-0.184509	0.129088	0.684835
5-Hydroxyisourate	IFNA1.18389.11	0.156997	0.197644	0.684835
ADP	IFNA1.18389.11	0.168908	0.165317	0.684835
ATP	IFNA1.18389.11	0.155681	0.201473	0.684835
Carnosine	IFNA1.18389.11	0.170113	0.162275	0.684835
D-Erythrose 4-phosphate	IFNA1.18389.11	-0.156303	0.199658	0.684835
D-Rhamnose	IFNA1.18389.11	0.176142	0.147684	0.684835
Dimethylglycine	IFNA1.18389.11	-0.166277	0.172098	0.684835
Dodecanoic acid	IFNA1.18389.11	0.159043	0.191791	0.684835
Eicosatetraenoic acid	IFNA1.18389.11	-0.179759	0.139413	0.684835
Fumarate	IFNA1.18389.11	0.157472	0.196274	0.684835
gamma-L-Glutamyl-D-alanine	IFNA1.18389.11	-0.175557	0.149055	0.684835
Guanine	IFNA1.18389.11	-0.18418	0.129784	0.684835
Hexose phosphate	IFNA1.18389.11	-0.178115	0.143129	0.684835
IDP	IFNA1.18389.11	0.18407	0.130016	0.684835
Lysine	IFNA1.18389.11	-0.156303	0.199658	0.684835
Malate	IFNA1.18389.11	0.154183	0.205898	0.684835
Octadecanoyl-L-carnitine	IFNA1.18389.11	0.177676	0.144132	0.684835
octenoyl-l-carnitine	IFNA1.18389.11	0.193095	0.111911	0.684835
Pyruvate	IFNA1.18389.11	0.16719	0.169721	0.684835
Sphingosine 1-phosphate	IFNA1.18389.11	-0.154512	0.204921	0.684835
Succinate	IFNA1.18389.11	-0.164779	0.176049	0.684835
Tetradecanoic acid	IFNA1.18389.11	0.154549	0.204812	0.684835
UDP-glucose	IFNA1.18389.11	-0.158458	0.19345	0.684835
2/3-Phospho-D-glycerate	IFNA1.18389.11	-0.13164	0.280939	0.689486
6-Phospho-D-gluconate	IFNA1.18389.11	-0.142419	0.243062	0.689486
acetyl-carnitine	IFNA1.18389.11	-0.140701	0.248849	0.689486
Aspartate	IFNA1.18389.11	0.14662	0.229294	0.689486
Cytidine	IFNA1.18389.11	-0.137121	0.261217	0.689486
D-Glyceraldehyde 3-phosphate/Glycerone phosphate	IFNA1.18389.11	-0.129631	0.288412	0.689486
Diphosphate	IFNA1.18389.11	0.14019	0.250591	0.689486
GDP	IFNA1.18389.11	0.140409	0.249843	0.689486
Hexanoic acid (caproate)	IFNA1.18389.11	0.133285	0.274922	0.689486
Histidine	IFNA1.18389.11	0.150274	0.217771	0.689486
L-Citrulline	IFNA1.18389.11	-0.133687	0.273464	0.689486
Lactate	IFNA1.18389.11	0.132481	0.277853	0.689486
Nicotinamide	IFNA1.18389.11	0.141103	0.247486	0.689486
Nonanoic acid (pelargonate)	IFNA1.18389.11	0.129631	0.288412	0.689486
O-dodecenoyl-carnitine	IFNA1.18389.11	0.133979	0.272407	0.689486
Octadecatrienoic acid (linolenic acid)	IFNA1.18389.11	0.134417	0.270826	0.689486
Octadecenoic acid (oleic acid)	IFNA1.18389.11	0.136682	0.262759	0.689486
Phosphate	IFNA1.18389.11	0.136792	0.262373	0.689486
(R)-S-Lactoylglutathione	IFNA1.18389.11	-0.119182	0.329366	0.692009
3-Methyleneoxindole	IFNA1.18389.11	-0.125904	0.302615	0.692009
5-Phospho-alpha-D-ribose 1-diphosphate	IFNA1.18389.11	0.115272	0.345589	0.692009
6-Hydroxykynurenic acid	IFNA1.18389.11	0.103982	0.395174	0.692009
Acetylcholine	IFNA1.18389.11	0.109171	0.371886	0.692009
acyl-C18:2	IFNA1.18389.11	0.120058	0.325794	0.692009
Arginine	IFNA1.18389.11	-0.112678	0.356625	0.692009
Cysteine	IFNA1.18389.11	0.11213	0.358984	0.692009
D-Ribose	IFNA1.18389.11	0.110815	0.364684	0.692009
Glutamate	IFNA1.18389.11	0.104056	0.39484	0.692009
Glutathione	IFNA1.18389.11	0.106065	0.385725	0.692009
Glutathione disulfide	IFNA1.18389.11	0.106248	0.384902	0.692009
Hexadecenoyl-carnitine	IFNA1.18389.11	0.109098	0.372209	0.692009
Indole	IFNA1.18389.11	-0.112313	0.358196	0.692009
Indole-3-acetaldehyde	IFNA1.18389.11	-0.107125	0.380969	0.692009
Indoxyl	IFNA1.18389.11	0.107526	0.379175	0.692009
Inosine	IFNA1.18389.11	-0.116039	0.342367	0.692009
L-Arabinose	IFNA1.18389.11	0.110815	0.364684	0.692009
N-Acetylornithine	IFNA1.18389.11	0.124735	0.307163	0.692009
Proline	IFNA1.18389.11	-0.113299	0.353963	0.692009
Putrescine	IFNA1.18389.11	-0.116186	0.341755	0.692009
Tryptophan	IFNA1.18389.11	-0.123931	0.310315	0.692009
Tyrosine	IFNA1.18389.11	-0.103361	0.398018	0.692009
UDP	IFNA1.18389.11	0.103982	0.395174	0.692009
hexanoyl-L-carnitine	IFNA1.18389.11	-0.102375	0.402561	0.692043
gamma-L-Glutamyl-L-cysteine	IFNA1.18389.11	0.100438	0.411565	0.699661
Linoleate	IFNA1.18389.11	0.098502	0.420686	0.702791
Ornithine	IFNA1.18389.11	-0.0981001	0.422593	0.702791
Ascorbate	IFNA1.18389.11	-0.0934235	0.445148	0.732341
Cys-Gly	IFNA1.18389.11	0.092437	0.44999	0.732431
2-Oxoglutaramate	IFNA1.18389.11	-0.0909755	0.457217	0.73636
2-Hydroxyglutarate/Citramalate	IFNA1.18389.11	-0.0820972	0.502459	0.768473
2-Oxoglutarate	IFNA1.18389.11	-0.0807088	0.509737	0.768473
Adenine	IFNA1.18389.11	0.085897	0.482818	0.768473
Alanine	IFNA1.18389.11	0.082901	0.49827	0.768473
AMP	IFNA1.18389.11	0.0782609	0.5227	0.768473
Anthranilate	IFNA1.18389.11	-0.077384	0.527383	0.768473
dAMP	IFNA1.18389.11	-0.0789916	0.518813	0.768473
Guanidinoacetate	IFNA1.18389.11	-0.077384	0.527383	0.768473
Isoleucine	IFNA1.18389.11	-0.0828279	0.49865	0.768473
O-Decenoyl-L-carnitine	IFNA1.18389.11	0.080855	0.508969	0.768473
1-4-beta-D-Xylan	IFNA1.18389.11	-0.0746438	0.542152	0.770579
acyl-C20:4	IFNA1.18389.11	0.0746803	0.541954	0.770579
acyl-C5	IFNA1.18389.11	0.0743149	0.543938	0.770579
Creatinine	IFNA1.18389.11	0.0732189	0.549911	0.771527
Ethanolamine phosphate	IFNA1.18389.11	-0.0705152	0.564778	0.771527
O-octadecenoyl-L-carnitine	IFNA1.18389.11	0.0719035	0.55712	0.771527
Phosphoenolpyruvate	IFNA1.18389.11	-0.0707344	0.563565	0.771527
Taurine	IFNA1.18389.11	-0.0686518	0.575133	0.777645
Xanthine	IFNA1.18389.11	-0.0678845	0.579422	0.777645
butanoyl-l-carnitine	IFNA1.18389.11	0.0635367	0.603999	0.786397
Docosahexaenoic acid	IFNA1.18389.11	-0.0630983	0.606503	0.786397
IMP	IFNA1.18389.11	-0.0643771	0.599213	0.786397
Picolinic acid	IFNA1.18389.11	0.0647059	0.597345	0.786397
(5Z-8Z-11Z-14Z-17Z)-Icosapentaenoic acid	IFNA1.18389.11	0.05981	0.625422	0.797413
Eicosapentaenoic acid	IFNA1.18389.11	0.05981	0.625422	0.797413
alpha-D-Glucosamine 1-phosphate	IFNA1.18389.11	0.0580928	0.6354	0.797923
N-Acetylneuraminate	IFNA1.18389.11	-0.0579467	0.636252	0.797923
(8Z-11Z-14Z)-Icosatrienoic acid	IFNA1.18389.11	-0.0562294	0.646301	0.803935
1-3-Bisphosphoglycerate	IFNA1.18389.11	-0.0409207	0.738498	0.862978
4-Pyridoxate	IFNA1.18389.11	0.0404092	0.741652	0.862978
Asparagine	IFNA1.18389.11	0.0424918	0.728838	0.862978
Choline	IFNA1.18389.11	-0.0355864	0.771591	0.862978
Citrate	IFNA1.18389.11	0.038144	0.75567	0.862978
Dehydroascorbate	IFNA1.18389.11	-0.0369748	0.762936	0.862978
GMP	IFNA1.18389.11	-0.0443917	0.717212	0.862978
Indole-3-acetate	IFNA1.18389.11	-0.0393497	0.748198	0.862978
L-Carnitine	IFNA1.18389.11	-0.0354037	0.772732	0.862978
L-octanoylcarnitine	IFNA1.18389.11	-0.0439898	0.719666	0.862978
L-Palmitoylcarnitine	IFNA1.18389.11	0.0421264	0.731081	0.862978
O-dodecanoyl-carnitine	IFNA1.18389.11	0.0445013	0.716544	0.862978
S-Glutathionyl-L-cysteine	IFNA1.18389.11	0.0453051	0.711646	0.862978
Sphinganine 1-phosphate	IFNA1.18389.11	-0.0366094	0.765211	0.862978
Leucine	IFNA1.18389.11	0.0313847	0.79795	0.884683
L-Adrenaline	IFNA1.18389.11	0.0278772	0.820129	0.902732
propionyl-carnitine	IFNA1.18389.11	-0.0266715	0.827786	0.904652
Maltotriose	IFNA1.18389.11	-0.0220314	0.8574	0.927854
Spermine	IFNA1.18389.11	-0.0214468	0.861145	0.927854
D-Glucose	IFNA1.18389.11	-0.0191085	0.876158	0.937428
D-Fructose 1-6-bisphosphate	IFNA1.18389.11	-0.0177567	0.884857	0.940161
O-tetradecanoyl-L-carnitine	IFNA1.18389.11	-0.0165144	0.892863	0.942125
Spermidine	IFNA1.18389.11	0.0123493	0.91978	0.963879
Creatine	IFNA1.18389.11	-0.00928023	0.939673	0.971414
gamma-Glutamyl-gamma-aminobutyrate	IFNA1.18389.11	0.00639386	0.958416	0.971414
Glycerol 3-phosphate	IFNA1.18389.11	-0.00679576	0.955805	0.971414
O-Decanoyl-L-carnitine	IFNA1.18389.11	0.00588235	0.96174	0.971414
Serine	IFNA1.18389.11	0.00730727	0.952482	0.971414
Valine	IFNA1.18389.11	0.00537084	0.965065	0.971414
(7Z-10Z-13Z-16Z-19Z)-Docosa-7-10-13-16-19-pentaenoic acid	IFNA1.18389.11	-0.00215564	0.985975	0.985975

## Sheet: IFNA10
Spearman correlations between indicated IFN ligand and RBC metabolites
Metabolite	IFN ligand	rho	p-value	FDR q-value (BH)
Maltose	IFNA10.14128.121	-0.404348	0.000569353	0.0871109
Pantothenate	IFNA10.14128.121	0.373986	0.00154802	0.118424
Uracil	IFNA10.14128.121	0.359993	0.00237949	0.121354
Cytidine	IFNA10.14128.121	-0.336244	0.00473136	0.180974
Carnosine	IFNA10.14128.121	0.302192	0.0116147	0.228065
dAMP	IFNA10.14128.121	0.301133	0.011925	0.228065
Glycerol 3-phosphate	IFNA10.14128.121	0.313409	0.00873561	0.228065
octenoyl-l-carnitine	IFNA10.14128.121	0.305992	0.0105586	0.228065
Hexadecenoyl-carnitine	IFNA10.14128.121	0.292145	0.014859	0.252603
D-Ribose	IFNA10.14128.121	0.258824	0.0317606	0.347098
Dimethylglycine	IFNA10.14128.121	-0.261966	0.0296733	0.347098
gamma-L-Glutamyl-D-alanine	IFNA10.14128.121	-0.262769	0.0291583	0.347098
L-Arabinose	IFNA10.14128.121	0.258824	0.0317606	0.347098
Taurine	IFNA10.14128.121	-0.272598	0.0234452	0.347098
Malate	IFNA10.14128.121	0.251297	0.0372652	0.380105
Methionine	IFNA10.14128.121	-0.243223	0.0440306	0.421043
2-Hydroxyglutarate/Citramalate	IFNA10.14128.121	-0.199233	0.100752	0.467125
5-6-Dihydrothymine	IFNA10.14128.121	0.2	0.0994209	0.467125
acyl-C18:2	IFNA10.14128.121	0.226014	0.0618518	0.467125
acyl-C20:4	IFNA10.14128.121	0.213811	0.0777218	0.467125
alpha-D-Glucosamine 1-phosphate	IFNA10.14128.121	0.204823	0.0913626	0.467125
Arginine	IFNA10.14128.121	-0.202448	0.0952641	0.467125
butanoyl-l-carnitine	IFNA10.14128.121	0.213263	0.0785042	0.467125
Choline	IFNA10.14128.121	0.206832	0.0881603	0.467125
Eicosatetraenoic acid	IFNA10.14128.121	-0.217976	0.0719763	0.467125
Fumarate	IFNA10.14128.121	0.215857	0.0748554	0.467125
Glutamine	IFNA10.14128.121	0.203179	0.0940499	0.467125
Hexadecenoic acid	IFNA10.14128.121	0.207928	0.0864513	0.467125
Inosine	IFNA10.14128.121	-0.200365	0.0987916	0.467125
Maltotriose	IFNA10.14128.121	-0.216076	0.0745534	0.467125
Tetradecenoic acid	IFNA10.14128.121	0.208184	0.0860563	0.467125
Threonine	IFNA10.14128.121	-0.213409	0.0782949	0.467125
UDP	IFNA10.14128.121	-0.203581	0.0933874	0.467125
Hypoxanthine	IFNA10.14128.121	-0.193643	0.110877	0.471229
O-dodecenoyl-carnitine	IFNA10.14128.121	0.194921	0.108495	0.471229
Succinate	IFNA10.14128.121	-0.196273	0.106019	0.471229
AMP	IFNA10.14128.121	0.188272	0.121328	0.488506
Indoxyl	IFNA10.14128.121	0.18977	0.11834	0.488506
5-Hydroxyindoleacetate	IFNA10.14128.121	-0.182974	0.132359	0.503973
Ethanolamine phosphate	IFNA10.14128.121	-0.182426	0.133542	0.503973
Sedoheptulose 1-phosphate	IFNA10.14128.121	0.181732	0.135052	0.503973
Lysine	IFNA10.14128.121	-0.180015	0.138842	0.504541
N-Acetylneuraminate	IFNA10.14128.121	-0.178699	0.141799	0.504541
(5Z-8Z-11Z-14Z-17Z)-Icosapentaenoic acid	IFNA10.14128.121	0.174169	0.152347	0.50672
Eicosapentaenoic acid	IFNA10.14128.121	0.174169	0.152347	0.50672
L-Palmitoylcarnitine	IFNA10.14128.121	0.174936	0.150521	0.50672
alpha-D-Ribose 1-phosphate	IFNA10.14128.121	-0.167592	0.168682	0.509183
D-Rhamnose	IFNA10.14128.121	0.167446	0.169059	0.509183
g-Oxalo-crotonate	IFNA10.14128.121	-0.166898	0.170479	0.509183
O-octadecenoyl-L-carnitine	IFNA10.14128.121	0.165912	0.173056	0.509183
Phosphate	IFNA10.14128.121	0.169346	0.164206	0.509183
Tyrosine	IFNA10.14128.121	-0.16814	0.167274	0.509183
gamma-L-Glutamyl-L-cysteine	IFNA10.14128.121	0.164194	0.177609	0.51272
Creatine	IFNA10.14128.121	0.160796	0.186874	0.529478
Spermidine	IFNA10.14128.121	0.158093	0.194493	0.541043
acyl-C5	IFNA10.14128.121	0.154147	0.206007	0.543432
Diphosphate	IFNA10.14128.121	0.154768	0.204163	0.543432
Sphingosine 1-phosphate	IFNA10.14128.121	-0.154512	0.204921	0.543432
Leucine	IFNA10.14128.121	-0.151078	0.215291	0.558297
Octadecatrienoic acid (linolenic acid)	IFNA10.14128.121	0.147607	0.226142	0.576661
2/3-Phospho-D-glycerate	IFNA10.14128.121	-0.145232	0.233782	0.578382
Hexose phosphate	IFNA10.14128.121	-0.145049	0.234377	0.578382
5-Hydroxyisourate	IFNA10.14128.121	0.143588	0.239175	0.580853
Docosahexaenoic acid	IFNA10.14128.121	-0.135294	0.267684	0.639932
Pyruvate	IFNA10.14128.121	0.128973	0.290886	0.684701
5-Phospho-alpha-D-ribose 1-diphosphate	IFNA10.14128.121	0.121374	0.320483	0.721086
Histidine	IFNA10.14128.121	0.12163	0.319456	0.721086
Isoleucine	IFNA10.14128.121	-0.123676	0.311322	0.721086
Creatinine	IFNA10.14128.121	0.120132	0.325497	0.721755
kynurenine	IFNA10.14128.121	0.118012	0.334166	0.730392
5-Oxoproline	IFNA10.14128.121	0.111692	0.360878	0.767537
Putrescine	IFNA10.14128.121	0.111619	0.361194	0.767537
Octadecenoic acid (oleic acid)	IFNA10.14128.121	0.10559	0.387868	0.801943
Serine	IFNA10.14128.121	-0.106723	0.382769	0.801943
Octanoic acid (caprylate)	IFNA10.14128.121	0.103033	0.399529	0.804316
Sphinganine 1-phosphate	IFNA10.14128.121	-0.103836	0.395842	0.804316
L-Citrulline	IFNA10.14128.121	0.101425	0.406964	0.808642
Phenylalanine	IFNA10.14128.121	0.0999269	0.413963	0.812005
Hexanoic acid (caproate)	IFNA10.14128.121	-0.0964925	0.430272	0.822894
Xanthine	IFNA10.14128.121	-0.0973694	0.426074	0.822894
Dodecanoic acid	IFNA10.14128.121	0.0924004	0.45017	0.839952
Glutamate	IFNA10.14128.121	-0.0928754	0.447835	0.839952
4-Pyridoxate	IFNA10.14128.121	0.0876507	0.473892	0.841765
Cysteine	IFNA10.14128.121	-0.0846182	0.489382	0.841765
D-Erythrose 4-phosphate	IFNA10.14128.121	-0.0842894	0.491078	0.841765
GDP	IFNA10.14128.121	-0.0867373	0.47853	0.841765
GMP	IFNA10.14128.121	0.0882718	0.470753	0.841765
Guanidinoacetate	IFNA10.14128.121	-0.0772379	0.528166	0.841765
Hexadecanoic acid	IFNA10.14128.121	0.0820607	0.50265	0.841765
IDP	IFNA10.14128.121	0.0780417	0.523869	0.841765
L-Carnitine	IFNA10.14128.121	0.0826452	0.499601	0.841765
O-tetradecanoyl-L-carnitine	IFNA10.14128.121	0.0900256	0.461948	0.841765
Proline	IFNA10.14128.121	-0.0789551	0.519007	0.841765
Spermine	IFNA10.14128.121	-0.077859	0.524844	0.841765
trans-4-Hydroxy-L-proline	IFNA10.14128.121	-0.0856047	0.484314	0.841765
Valine	IFNA10.14128.121	-0.0801242	0.512818	0.841765
2-Oxoglutaramate	IFNA10.14128.121	-0.0755572	0.537207	0.847347
ATP	IFNA10.14128.121	-0.0732189	0.549911	0.858534
2-Oxoglutarate	IFNA10.14128.121	0.0711363	0.561346	0.858859
hexanoyl-L-carnitine	IFNA10.14128.121	-0.0716113	0.558728	0.858859
6-Hydroxykynurenic acid	IFNA10.14128.121	-0.0700767	0.567206	0.859233
UMP	IFNA10.14128.121	-0.0682499	0.577377	0.866066
Adenine	IFNA10.14128.121	0.0666788	0.586191	0.869349
Picolinic acid	IFNA10.14128.121	-0.0658385	0.59093	0.869349
Glutathione disulfide	IFNA10.14128.121	-0.0641578	0.60046	0.874956
1-4-beta-D-Xylan	IFNA10.14128.121	-0.0594446	0.62754	0.890516
Nicotinamide	IFNA10.14128.121	-0.0611253	0.617824	0.890516
Phosphoenolpyruvate	IFNA10.14128.121	-0.059262	0.628599	0.890516
Dehydroascorbate	IFNA10.14128.121	0.0579101	0.636465	0.893387
IMP	IFNA10.14128.121	-0.0540738	0.659005	0.896088
O-dodecanoyl-carnitine	IFNA10.14128.121	-0.0535988	0.661817	0.896088
Octadecanoic acid (stearic acid)	IFNA10.14128.121	0.0556814	0.649521	0.896088
Tryptophan	IFNA10.14128.121	-0.053818	0.660518	0.896088
Ascorbate	IFNA10.14128.121	-0.051772	0.672676	0.902803
(7Z-10Z-13Z-16Z-19Z)-Docosa-7-10-13-16-19-pentaenoic acid	IFNA10.14128.121	-0.0481915	0.694154	0.923527
D-Glucose	IFNA10.14128.121	-0.0460358	0.707203	0.932776
Mannitol	IFNA10.14128.121	-0.0441725	0.718551	0.939643
1-3-Bisphosphoglycerate	IFNA10.14128.121	-0.0384728	0.75363	0.950979
3-Methyleneoxindole	IFNA10.14128.121	-0.0304348	0.803942	0.950979
Acetylcholine	IFNA10.14128.121	-0.0217026	0.859506	0.950979
ADP	IFNA10.14128.121	-0.0342711	0.779816	0.950979
Alanine	IFNA10.14128.121	0.0228718	0.852021	0.950979
Anthranilate	IFNA10.14128.121	0.0316039	0.796569	0.950979
Asparagine	IFNA10.14128.121	-0.03365	0.783709	0.950979
Aspartate	IFNA10.14128.121	-0.019072	0.876393	0.950979
Citrate	IFNA10.14128.121	-0.035221	0.773873	0.950979
Cys-Gly	IFNA10.14128.121	-0.0242967	0.842916	0.950979
D-Fructose 1-6-bisphosphate	IFNA10.14128.121	-0.0352576	0.773645	0.950979
Guanine	IFNA10.14128.121	0.0249909	0.838487	0.950979
Indole	IFNA10.14128.121	0.0249178	0.838953	0.950979
Indole-3-acetaldehyde	IFNA10.14128.121	0.0200219	0.870288	0.950979
Indole-3-acetate	IFNA10.14128.121	0.0245524	0.841283	0.950979
L-Adrenaline	IFNA10.14128.121	0.0322616	0.792429	0.950979
L-octanoylcarnitine	IFNA10.14128.121	-0.0397881	0.745487	0.950979
Lactate	IFNA10.14128.121	-0.022616	0.853657	0.950979
Linoleate	IFNA10.14128.121	0.0324443	0.79128	0.950979
O-Decanoyl-L-carnitine	IFNA10.14128.121	-0.0314213	0.797719	0.950979
O-Decenoyl-L-carnitine	IFNA10.14128.121	0.0219583	0.857868	0.950979
Ornithine	IFNA10.14128.121	-0.0243332	0.842682	0.950979
Tetradecanoic acid	IFNA10.14128.121	0.0388381	0.751365	0.950979
UDP-glucose	IFNA10.14128.121	0.0201315	0.869584	0.950979
6-Phospho-D-gluconate	IFNA10.14128.121	0.0175009	0.886505	0.955177
D-Glyceraldehyde 3-phosphate/Glycerone phosphate	IFNA10.14128.121	-0.015528	0.899228	0.962112
propionyl-carnitine	IFNA10.14128.121	0.013555	0.911978	0.968976
acetyl-carnitine	IFNA10.14128.121	0.0118743	0.922856	0.973772
(R)-S-Lactoylglutathione	IFNA10.14128.121	0.0104129	0.932327	0.977027
(8Z-11Z-14Z)-Icosatrienoic acid	IFNA10.14128.121	0.00372671	0.975755	0.989402
gamma-Glutamyl-gamma-aminobutyrate	IFNA10.14128.121	0.0036171	0.976468	0.989402
N-Acetylornithine	IFNA10.14128.121	0.00599196	0.961028	0.989402
Nonanoic acid (pelargonate)	IFNA10.14128.121	-0.00712459	0.953668	0.989402
Octadecanoyl-L-carnitine	IFNA10.14128.121	0.00533431	0.965302	0.989402
Glutathione	IFNA10.14128.121	0.00244794	0.984073	0.990547
S-Glutathionyl-L-cysteine	IFNA10.14128.121	3.65364e-05	0.999762	0.999762

## Sheet: IFNA16
Spearman correlations between indicated IFN ligand and RBC metabolites
Metabolite	IFN ligand	rho	p-value	FDR q-value (BH)
gamma-Glutamyl-gamma-aminobutyrate	IFNA16.6421.52	-0.339605	0.00430625	0.380403
Indole-3-acetate	IFNA16.6421.52	-0.334454	0.00497259	0.380403
5-6-Dihydrothymine	IFNA16.6421.52	0.306028	0.0105489	0.537995
Alanine	IFNA16.6421.52	0.259372	0.031388	0.542483
Glutamine	IFNA16.6421.52	0.282828	0.0185365	0.542483
Methionine	IFNA16.6421.52	0.282974	0.0184733	0.542483
Octadecanoyl-L-carnitine	IFNA16.6421.52	0.258897	0.0317107	0.542483
Serine	IFNA16.6421.52	0.258604	0.0319107	0.542483
Threonine	IFNA16.6421.52	0.259408	0.0313632	0.542483
5-Hydroxyisourate	IFNA16.6421.52	0.238436	0.0484986	0.674571
S-Glutathionyl-L-cysteine	IFNA16.6421.52	0.242419	0.0447563	0.674571
Mannitol	IFNA16.6421.52	-0.231677	0.0554358	0.706806
Cysteine	IFNA16.6421.52	0.223676	0.0646705	0.761122
Guanidinoacetate	IFNA16.6421.52	0.212276	0.0799283	0.873503
(5Z-8Z-11Z-14Z-17Z)-Icosapentaenoic acid	IFNA16.6421.52	0.190574	0.116761	0.992466
Eicosapentaenoic acid	IFNA16.6421.52	0.190574	0.116761	0.992466
Glutamate	IFNA16.6421.52	0.19441	0.109443	0.992466
UDP-glucose	IFNA16.6421.52	-0.193972	0.110261	0.992466
(7Z-10Z-13Z-16Z-19Z)-Docosa-7-10-13-16-19-pentaenoic acid	IFNA16.6421.52	0.095433	0.435375	0.997348
(8Z-11Z-14Z)-Icosatrienoic acid	IFNA16.6421.52	0.0403727	0.741877	0.997348
(R)-S-Lactoylglutathione	IFNA16.6421.52	0.0179393	0.883681	0.997348
1-3-Bisphosphoglycerate	IFNA16.6421.52	0.0245159	0.841517	0.997348
1-4-beta-D-Xylan	IFNA16.6421.52	0.0203507	0.868177	0.997348
2-Hydroxyglutarate/Citramalate	IFNA16.6421.52	0.116003	0.34252	0.997348
2-Oxoglutaramate	IFNA16.6421.52	-0.128718	0.291852	0.997348
2-Oxoglutarate	IFNA16.6421.52	0.137157	0.261088	0.997348
2/3-Phospho-D-glycerate	IFNA16.6421.52	0.0151991	0.901352	0.997348
3-Methyleneoxindole	IFNA16.6421.52	0.00778224	0.949397	0.997348
4-Pyridoxate	IFNA16.6421.52	-0.0903544	0.460307	0.997348
5-Hydroxyindoleacetate	IFNA16.6421.52	-0.120789	0.322836	0.997348
5-Oxoproline	IFNA16.6421.52	0.149361	0.220612	0.997348
5-Phospho-alpha-D-ribose 1-diphosphate	IFNA16.6421.52	0.153964	0.206551	0.997348
6-Hydroxykynurenic acid	IFNA16.6421.52	0.100658	0.41054	0.997348
6-Phospho-D-gluconate	IFNA16.6421.52	-0.127731	0.295597	0.997348
acetyl-carnitine	IFNA16.6421.52	0.0399342	0.744584	0.997348
Acetylcholine	IFNA16.6421.52	0.142199	0.243795	0.997348
acyl-C18:2	IFNA16.6421.52	0.0593716	0.627963	0.997348
acyl-C20:4	IFNA16.6421.52	0.015528	0.899228	0.997348
acyl-C5	IFNA16.6421.52	0.0981001	0.422593	0.997348
Adenine	IFNA16.6421.52	-0.0168798	0.890507	0.997348
alpha-D-Glucosamine 1-phosphate	IFNA16.6421.52	-0.00252101	0.983598	0.997348
alpha-D-Ribose 1-phosphate	IFNA16.6421.52	-0.0762514	0.533463	0.997348
AMP	IFNA16.6421.52	-0.0707709	0.563363	0.997348
Anthranilate	IFNA16.6421.52	-0.100694	0.41037	0.997348
Arginine	IFNA16.6421.52	0.0275484	0.822215	0.997348
Ascorbate	IFNA16.6421.52	-0.0279868	0.819433	0.997348
Asparagine	IFNA16.6421.52	0.163939	0.178294	0.997348
Aspartate	IFNA16.6421.52	-0.0238948	0.845482	0.997348
ATP	IFNA16.6421.52	-0.00661308	0.956991	0.997348
butanoyl-l-carnitine	IFNA16.6421.52	-0.00529777	0.96554	0.997348
Carnosine	IFNA16.6421.52	-0.0291195	0.812257	0.997348
Choline	IFNA16.6421.52	-0.0243697	0.842449	0.997348
Citrate	IFNA16.6421.52	-0.0024114	0.984311	0.997348
Creatine	IFNA16.6421.52	0.113847	0.351624	0.997348
Creatinine	IFNA16.6421.52	-0.0772744	0.52797	0.997348
Cys-Gly	IFNA16.6421.52	-0.0715382	0.55913	0.997348
Cytidine	IFNA16.6421.52	0.0408111	0.739173	0.997348
D-Erythrose 4-phosphate	IFNA16.6421.52	0.0645232	0.598383	0.997348
D-Fructose 1-6-bisphosphate	IFNA16.6421.52	-0.00507855	0.966965	0.997348
D-Glucose	IFNA16.6421.52	0.0223237	0.855528	0.997348
D-Glyceraldehyde 3-phosphate/Glycerone phosphate	IFNA16.6421.52	0.0613445	0.616562	0.997348
D-Rhamnose	IFNA16.6421.52	0.053745	0.660951	0.997348
D-Ribose	IFNA16.6421.52	-0.0672269	0.58311	0.997348
dAMP	IFNA16.6421.52	-0.0967483	0.429045	0.997348
Dehydroascorbate	IFNA16.6421.52	-0.0675192	0.581469	0.997348
Dimethylglycine	IFNA16.6421.52	-0.0114359	0.925696	0.997348
Diphosphate	IFNA16.6421.52	-0.0325539	0.790591	0.997348
Docosahexaenoic acid	IFNA16.6421.52	0.0254658	0.83546	0.997348
Dodecanoic acid	IFNA16.6421.52	0.141542	0.246005	0.997348
Eicosatetraenoic acid	IFNA16.6421.52	0.0165144	0.892863	0.997348
Ethanolamine phosphate	IFNA16.6421.52	0.13354	0.273993	0.997348
Fumarate	IFNA16.6421.52	0.0435879	0.722123	0.997348
g-Oxalo-crotonate	IFNA16.6421.52	-0.113263	0.354119	0.997348
gamma-L-Glutamyl-D-alanine	IFNA16.6421.52	-0.0890391	0.46689	0.997348
gamma-L-Glutamyl-L-cysteine	IFNA16.6421.52	-0.0717939	0.557723	0.997348
GDP	IFNA16.6421.52	-0.0615272	0.615511	0.997348
Glutathione	IFNA16.6421.52	-0.055243	0.652102	0.997348
Glutathione disulfide	IFNA16.6421.52	0.155864	0.200938	0.997348
Glycerol 3-phosphate	IFNA16.6421.52	-0.0641578	0.60046	0.997348
GMP	IFNA16.6421.52	-0.0222141	0.85623	0.997348
Guanine	IFNA16.6421.52	-0.0117647	0.923566	0.997348
Hexadecanoic acid	IFNA16.6421.52	0.115564	0.344359	0.997348
Hexadecenoic acid	IFNA16.6421.52	0.0971136	0.427296	0.997348
Hexadecenoyl-carnitine	IFNA16.6421.52	-0.0730362	0.550909	0.997348
Hexanoic acid (caproate)	IFNA16.6421.52	0.152868	0.20984	0.997348
hexanoyl-L-carnitine	IFNA16.6421.52	0.0477896	0.69658	0.997348
Hexose phosphate	IFNA16.6421.52	-0.128571	0.292405	0.997348
Histidine	IFNA16.6421.52	0.151955	0.212609	0.997348
Hypoxanthine	IFNA16.6421.52	-0.0989404	0.418611	0.997348
IDP	IFNA16.6421.52	0.14947	0.22027	0.997348
IMP	IFNA16.6421.52	0.0647059	0.597345	0.997348
Indole	IFNA16.6421.52	-0.0176105	0.885798	0.997348
Indole-3-acetaldehyde	IFNA16.6421.52	0.0359152	0.769538	0.997348
Indoxyl	IFNA16.6421.52	-0.138875	0.255108	0.997348
Inosine	IFNA16.6421.52	0.0666788	0.586191	0.997348
Isoleucine	IFNA16.6421.52	-0.0166606	0.891921	0.997348
kynurenine	IFNA16.6421.52	-0.111801	0.360403	0.997348
L-Adrenaline	IFNA16.6421.52	0.0339057	0.782105	0.997348
L-Arabinose	IFNA16.6421.52	-0.0672269	0.58311	0.997348
L-Carnitine	IFNA16.6421.52	0.0427475	0.727269	0.997348
L-Citrulline	IFNA16.6421.52	-0.121483	0.320043	0.997348
L-octanoylcarnitine	IFNA16.6421.52	0.0238948	0.845482	0.997348
L-Palmitoylcarnitine	IFNA16.6421.52	0.0109609	0.928774	0.997348
Lactate	IFNA16.6421.52	0.0738034	0.546721	0.997348
Leucine	IFNA16.6421.52	0.00599196	0.961028	0.997348
Linoleate	IFNA16.6421.52	0.112715	0.356468	0.997348
Lysine	IFNA16.6421.52	0.151407	0.214282	0.997348
Malate	IFNA16.6421.52	0.0691268	0.572485	0.997348
Maltose	IFNA16.6421.52	-0.0214468	0.861145	0.997348
Maltotriose	IFNA16.6421.52	0.0422726	0.730183	0.997348
N-Acetylneuraminate	IFNA16.6421.52	0.11213	0.358984	0.997348
N-Acetylornithine	IFNA16.6421.52	0.0579101	0.636465	0.997348
Nicotinamide	IFNA16.6421.52	-0.0757399	0.536221	0.997348
Nonanoic acid (pelargonate)	IFNA16.6421.52	0.0298502	0.807635	0.997348
O-Decanoyl-L-carnitine	IFNA16.6421.52	0.0102302	0.933511	0.997348
O-Decenoyl-L-carnitine	IFNA16.6421.52	0.131604	0.281074	0.997348
O-dodecanoyl-carnitine	IFNA16.6421.52	-0.0176105	0.885798	0.997348
O-octadecenoyl-L-carnitine	IFNA16.6421.52	-0.01962	0.87287	0.997348
O-tetradecanoyl-L-carnitine	IFNA16.6421.52	-0.074388	0.543541	0.997348
Octadecanoic acid (stearic acid)	IFNA16.6421.52	0.121483	0.320043	0.997348
Octadecatrienoic acid (linolenic acid)	IFNA16.6421.52	0.10179	0.405267	0.997348
Octadecenoic acid (oleic acid)	IFNA16.6421.52	0.0545122	0.656413	0.997348
Octanoic acid (caprylate)	IFNA16.6421.52	0.104494	0.39284	0.997348
octenoyl-l-carnitine	IFNA16.6421.52	-0.00434783	0.971716	0.997348
Ornithine	IFNA16.6421.52	0.119182	0.329366	0.997348
Pantothenate	IFNA16.6421.52	-0.0771282	0.528753	0.997348
Phenylalanine	IFNA16.6421.52	-0.0204604	0.867473	0.997348
Phosphate	IFNA16.6421.52	0.0332115	0.78646	0.997348
Phosphoenolpyruvate	IFNA16.6421.52	0.00566313	0.963165	0.997348
Picolinic acid	IFNA16.6421.52	0.0350749	0.774787	0.997348
Proline	IFNA16.6421.52	0.153891	0.20677	0.997348
propionyl-carnitine	IFNA16.6421.52	0.104713	0.391843	0.997348
Putrescine	IFNA16.6421.52	-0.101388	0.407134	0.997348
Pyruvate	IFNA16.6421.52	0.0955426	0.434846	0.997348
Sedoheptulose 1-phosphate	IFNA16.6421.52	0.0816222	0.504943	0.997348
Spermidine	IFNA16.6421.52	0.0946657	0.439093	0.997348
Spermine	IFNA16.6421.52	0.0434052	0.723241	0.997348
Sphinganine 1-phosphate	IFNA16.6421.52	-0.0338692	0.782334	0.997348
Sphingosine 1-phosphate	IFNA16.6421.52	0.0606138	0.620774	0.997348
Succinate	IFNA16.6421.52	-0.0194373	0.874044	0.997348
Taurine	IFNA16.6421.52	0.0825356	0.500172	0.997348
Tetradecanoic acid	IFNA16.6421.52	0.136609	0.263017	0.997348
Tetradecenoic acid	IFNA16.6421.52	0.114468	0.348986	0.997348
trans-4-Hydroxy-L-proline	IFNA16.6421.52	-0.0470223	0.701221	0.997348
Tryptophan	IFNA16.6421.52	0.0348922	0.775929	0.997348
Tyrosine	IFNA16.6421.52	0.0224333	0.854826	0.997348
UDP	IFNA16.6421.52	0.14472	0.235451	0.997348
UMP	IFNA16.6421.52	-0.151187	0.214954	0.997348
Uracil	IFNA16.6421.52	-0.0192547	0.875218	0.997348
Valine	IFNA16.6421.52	0.138363	0.25688	0.997348
Xanthine	IFNA16.6421.52	-0.0961637	0.431852	0.997348
ADP	IFNA16.6421.52	0.00135185	0.991204	0.997725
O-dodecenoyl-carnitine	IFNA16.6421.52	-0.000255754	0.998336	0.998336

## Sheet: IFNA2
Spearman correlations between indicated IFN ligand and RBC metabolites
Metabolite	IFN ligand	rho	p-value	FDR q-value (BH)
trans-4-Hydroxy-L-proline	IFNA2	-0.522433	4.13518e-06	0.000632683
5-Oxoproline	IFNA2	0.480161	2.9777e-05	0.00227794
5-Hydroxyindoleacetate	IFNA2	-0.408951	0.000485125	0.0243516
Maltose	IFNA2	-0.401096	0.000636643	0.0243516
Cytidine	IFNA2	-0.389258	0.000947153	0.0254626
gamma-L-Glutamyl-L-cysteine	IFNA2	0.387651	0.000998532	0.0254626
Diphosphate	IFNA2	0.371319	0.00168268	0.0308687
Phosphate	IFNA2	0.367921	0.00186944	0.0308687
Pyruvate	IFNA2	0.370004	0.00175289	0.0308687
Threonine	IFNA2	-0.365437	0.00201756	0.0308687
Methionine	IFNA2	-0.348447	0.00334522	0.0426516
Octanoic acid (caprylate)	IFNA2	0.350749	0.00312869	0.0426516
Guanidinoacetate	IFNA2	-0.343369	0.00387078	0.0455561
Phenylalanine	IFNA2	0.319255	0.00749875	0.0764872
Taurine	IFNA2	-0.320205	0.00731298	0.0764872
D-Rhamnose	IFNA2	0.312788	0.00887695	0.0823184
Ethanolamine phosphate	IFNA2	-0.307417	0.0101847	0.0823184
g-Oxalo-crotonate	IFNA2	-0.307271	0.0102225	0.0823184
Hexadecenoic acid	IFNA2	0.308075	0.0100161	0.0823184
Adenine	IFNA2	0.2962	0.013466	0.0847962
AMP	IFNA2	0.301169	0.0119142	0.0847962
Arginine	IFNA2	-0.291852	0.014964	0.0847962
Dodecanoic acid	IFNA2	0.298904	0.0126013	0.0847962
Hexadecanoic acid	IFNA2	0.296821	0.0132629	0.0847962
Octadecanoic acid (stearic acid)	IFNA2	0.293204	0.0144836	0.0847962
Sedoheptulose 1-phosphate	IFNA2	0.302009	0.0116677	0.0847962
Tetradecenoic acid	IFNA2	0.293935	0.0142295	0.0847962
Lactate	IFNA2	0.277421	0.0210087	0.110839
Uracil	IFNA2	0.27764	0.0209032	0.110839
Glutathione	IFNA2	0.26551	0.0274586	0.138271
Hypoxanthine	IFNA2	-0.264596	0.0280156	0.138271
Lysine	IFNA2	-0.26171	0.0298388	0.142667
D-Ribose	IFNA2	0.25221	0.0365576	0.154333
Glutamine	IFNA2	0.25243	0.0363894	0.154333
L-Arabinose	IFNA2	0.25221	0.0365576	0.154333
Putrescine	IFNA2	-0.251334	0.0372367	0.154333
Spermidine	IFNA2	-0.251224	0.0373223	0.154333
Indoxyl	IFNA2	0.247753	0.0401198	0.161535
gamma-L-Glutamyl-D-alanine	IFNA2	-0.244465	0.0429283	0.165185
Nicotinamide	IFNA2	0.244172	0.0431856	0.165185
Sphingosine 1-phosphate	IFNA2	-0.242492	0.0446899	0.16677
Tetradecanoic acid	IFNA2	0.240628	0.0464081	0.169058
Anthranilate	IFNA2	-0.239021	0.0479337	0.170555
Cys-Gly	IFNA2	0.23091	0.0562719	0.194892
IDP	IFNA2	0.22996	0.0573213	0.194892
Maltotriose	IFNA2	-0.226562	0.0612058	0.203576
kynurenine	IFNA2	0.223749	0.0645809	0.210231
N-Acetylneuraminate	IFNA2	-0.219474	0.069995	0.223109
Glycerol 3-phosphate	IFNA2	0.216807	0.0735536	0.229667
5-Hydroxyisourate	IFNA2	0.215638	0.0751584	0.229985
acetyl-carnitine	IFNA2	-0.211801	0.0806213	0.241864
Histidine	IFNA2	0.201717	0.0964904	0.283904
5-6-Dihydrothymine	IFNA2	0.198612	0.101841	0.289825
D-Fructose 1-6-bisphosphate	IFNA2	0.198356	0.102291	0.289825
Malate	IFNA2	0.194885	0.108562	0.302001
Indole-3-acetaldehyde	IFNA2	-0.193643	0.110877	0.302933
Mannitol	IFNA2	-0.190647	0.116618	0.313027
propionyl-carnitine	IFNA2	-0.186335	0.125275	0.330468
GMP	IFNA2	0.181732	0.135052	0.338736
L-Carnitine	IFNA2	-0.181768	0.134972	0.338736
Ornithine	IFNA2	-0.182499	0.133383	0.338736
Picolinic acid	IFNA2	0.179795	0.139332	0.343835
(5Z-8Z-11Z-14Z-17Z)-Icosapentaenoic acid	IFNA2	0.175301	0.149657	0.35227
Eicosapentaenoic acid	IFNA2	0.175301	0.149657	0.35227
L-Adrenaline	IFNA2	-0.175776	0.14854	0.35227
Proline	IFNA2	-0.173109	0.154896	0.359078
alpha-D-Glucosamine 1-phosphate	IFNA2	-0.17205	0.157477	0.359611
Fumarate	IFNA2	0.170807	0.160543	0.361221
Aspartate	IFNA2	0.169858	0.162917	0.36125
6-Phospho-D-gluconate	IFNA2	-0.164925	0.175661	0.383944
5-Phospho-alpha-D-ribose 1-diphosphate	IFNA2	0.15897	0.191998	0.413742
Indole	IFNA2	-0.156047	0.200404	0.425858
2-Hydroxyglutarate/Citramalate	IFNA2	-0.147022	0.228006	0.447701
2-Oxoglutarate	IFNA2	-0.147607	0.226142	0.447701
3-Methyleneoxindole	IFNA2	-0.147899	0.225213	0.447701
Asparagine	IFNA2	0.146949	0.22824	0.447701
Hexanoic acid (caproate)	IFNA2	0.150018	0.218564	0.447701
Tryptophan	IFNA2	-0.150055	0.21845	0.447701
Dehydroascorbate	IFNA2	-0.144976	0.234615	0.448702
hexanoyl-L-carnitine	IFNA2	-0.145269	0.233663	0.448702
Ascorbate	IFNA2	-0.137815	0.258787	0.477041
L-Citrulline	IFNA2	-0.138363	0.25688	0.477041
O-tetradecanoyl-L-carnitine	IFNA2	-0.138911	0.254982	0.477041
2/3-Phospho-D-glycerate	IFNA2	-0.135111	0.268337	0.481585
alpha-D-Ribose 1-phosphate	IFNA2	-0.134783	0.269514	0.481585
dAMP	IFNA2	0.134454	0.270695	0.481585
Eicosatetraenoic acid	IFNA2	-0.133358	0.274656	0.483016
Nonanoic acid (pelargonate)	IFNA2	0.127329	0.297132	0.510799
Succinate	IFNA2	-0.127512	0.296433	0.510799
1-4-beta-D-Xylan	IFNA2	-0.119145	0.329515	0.536338
6-Hydroxykynurenic acid	IFNA2	0.119912	0.326387	0.536338
Dimethylglycine	IFNA2	-0.120387	0.324461	0.536338
Octadecenoic acid (oleic acid)	IFNA2	0.119291	0.328918	0.536338
Tyrosine	IFNA2	-0.11973	0.32713	0.536338
octenoyl-l-carnitine	IFNA2	0.116405	0.340839	0.54893
Acetylcholine	IFNA2	0.10844	0.375115	0.59784
(8Z-11Z-14Z)-Icosatrienoic acid	IFNA2	-0.104202	0.394173	0.621737
O-Decanoyl-L-carnitine	IFNA2	-0.102229	0.403236	0.629543
Creatinine	IFNA2	0.0961637	0.431852	0.660733
D-Glucose	IFNA2	-0.0962368	0.4315	0.660733
ATP	IFNA2	-0.0918159	0.453054	0.663062
Carnosine	IFNA2	0.091414	0.455042	0.663062
IMP	IFNA2	-0.0915966	0.454138	0.663062
L-Palmitoylcarnitine	IFNA2	-0.0922908	0.45071	0.663062
O-octadecenoyl-L-carnitine	IFNA2	-0.0932042	0.446222	0.663062
(7Z-10Z-13Z-16Z-19Z)-Docosa-7-10-13-16-19-pentaenoic acid	IFNA2	-0.0782243	0.522895	0.723472
(R)-S-Lactoylglutathione	IFNA2	0.0744976	0.542946	0.723472
4-Pyridoxate	IFNA2	-0.0761783	0.533857	0.723472
Creatine	IFNA2	-0.0734746	0.548514	0.723472
Hexose phosphate	IFNA2	-0.0745342	0.542747	0.723472
L-octanoylcarnitine	IFNA2	-0.0788455	0.51959	0.723472
Leucine	IFNA2	0.0788089	0.519784	0.723472
O-Decenoyl-L-carnitine	IFNA2	-0.0809646	0.508393	0.723472
O-dodecanoyl-carnitine	IFNA2	-0.0795031	0.516101	0.723472
UDP	IFNA2	-0.0740957	0.54513	0.723472
Xanthine	IFNA2	-0.0764341	0.53248	0.723472
Linoleate	IFNA2	0.0706978	0.563767	0.737234
butanoyl-l-carnitine	IFNA2	0.0690902	0.572688	0.740328
Docosahexaenoic acid	IFNA2	-0.0681038	0.578195	0.740328
N-Acetylornithine	IFNA2	-0.0676653	0.58065	0.740328
Choline	IFNA2	0.0666058	0.586603	0.741737
Cysteine	IFNA2	-0.0647424	0.597138	0.748869
D-Erythrose 4-phosphate	IFNA2	0.0608696	0.619299	0.758022
S-Glutathionyl-L-cysteine	IFNA2	0.0610888	0.618035	0.758022
Serine	IFNA2	-0.0620753	0.612362	0.758022
gamma-Glutamyl-gamma-aminobutyrate	IFNA2	0.0579467	0.636252	0.767536
Pantothenate	IFNA2	0.0578005	0.637105	0.767536
Phosphoenolpyruvate	IFNA2	-0.0521374	0.670499	0.801456
Citrate	IFNA2	-0.0493241	0.687333	0.815209
acyl-C20:4	IFNA2	-0.0401169	0.743456	0.86723
Glutathione disulfide	IFNA2	0.0393497	0.748198	0.86723
Inosine	IFNA2	0.0403361	0.742103	0.86723
Octadecanoyl-L-carnitine	IFNA2	0.0359518	0.769311	0.884996
GDP	IFNA2	-0.0327366	0.789443	0.888123
Sphinganine 1-phosphate	IFNA2	-0.0339423	0.781876	0.888123
Valine	IFNA2	0.0330289	0.787607	0.888123
Glutamate	IFNA2	0.0299233	0.807173	0.896957
Octadecatrienoic acid (linolenic acid)	IFNA2	0.029631	0.80902	0.896957
Indole-3-acetate	IFNA2	-0.0261235	0.831272	0.908462
Isoleucine	IFNA2	0.0261235	0.831272	0.908462
acyl-C5	IFNA2	-0.0166971	0.891685	0.947415
Alanine	IFNA2	0.0180855	0.88274	0.947415
D-Glyceraldehyde 3-phosphate/Glycerone phosphate	IFNA2	0.0188893	0.877568	0.947415
Guanine	IFNA2	0.0168798	0.890507	0.947415
O-dodecenoyl-carnitine	IFNA2	0.0148703	0.903476	0.953323
acyl-C18:2	IFNA2	-0.0111436	0.92759	0.965451
Hexadecenoyl-carnitine	IFNA2	0.0113628	0.92617	0.965451
2-Oxoglutaramate	IFNA2	0.00953599	0.938014	0.969703
UDP-glucose	IFNA2	0.00650347	0.957704	0.983414
1-3-Bisphosphoglycerate	IFNA2	-0.00379978	0.97528	0.986925
ADP	IFNA2	-0.00259408	0.983122	0.986925
Spermine	IFNA2	0.00471319	0.96934	0.986925
UMP	IFNA2	-0.0020095	0.986925	0.986925

## Sheet: IFNA4_16
Spearman correlations between indicated IFN ligand and RBC metabolites
Metabolite	IFN ligand	rho	p-value	FDR q-value (BH)
Guanidinoacetate	IFNA4_16	-0.372159	0.00163916	0.250792
(5Z-8Z-11Z-14Z-17Z)-Icosapentaenoic acid	IFNA4_16	0.278297	0.0205897	0.509277
5-Oxoproline	IFNA4_16	0.261527	0.0299575	0.509277
alpha-D-Glucosamine 1-phosphate	IFNA4_16	-0.27205	0.0237367	0.509277
Eicosapentaenoic acid	IFNA4_16	0.278297	0.0205897	0.509277
Putrescine	IFNA4_16	-0.299562	0.0123983	0.509277
Spermidine	IFNA4_16	-0.264742	0.0279258	0.509277
Tetradecenoic acid	IFNA4_16	0.268981	0.0254262	0.509277
trans-4-Hydroxy-L-proline	IFNA4_16	-0.318707	0.00760779	0.509277
Aspartate	IFNA4_16	0.236171	0.0507394	0.608745
Glutamate	IFNA4_16	0.233212	0.0537939	0.608745
Hexadecenoic acid	IFNA4_16	0.242711	0.0444913	0.608745
Indole-3-acetaldehyde	IFNA4_16	-0.221301	0.0676384	0.608745
kynurenine	IFNA4_16	0.222799	0.0657539	0.608745
Octanoic acid (caprylate)	IFNA4_16	0.229704	0.0576065	0.608745
S-Glutathionyl-L-cysteine	IFNA4_16	0.223968	0.0643126	0.608745
Threonine	IFNA4_16	-0.243953	0.0433794	0.608745
Dodecanoic acid	IFNA4_16	0.207526	0.0870749	0.701182
Ornithine	IFNA4_16	-0.210522	0.0825108	0.701182
Indole	IFNA4_16	-0.203288	0.0938689	0.718097
acyl-C20:4	IFNA4_16	-0.191597	0.114774	0.731682
Anthranilate	IFNA4_16	-0.192693	0.112674	0.731682
Asparagine	IFNA4_16	0.191852	0.114281	0.731682
O-tetradecanoyl-L-carnitine	IFNA4_16	-0.196164	0.106218	0.731682
2-Oxoglutaramate	IFNA4_16	-0.172415	0.156583	0.760673
2-Oxoglutarate	IFNA4_16	-0.167044	0.170099	0.760673
acetyl-carnitine	IFNA4_16	-0.168433	0.166526	0.760673
Carnosine	IFNA4_16	-0.176324	0.147258	0.760673
Choline	IFNA4_16	-0.163683	0.178982	0.760673
Cysteine	IFNA4_16	0.182097	0.134255	0.760673
Glycerol 3-phosphate	IFNA4_16	-0.177567	0.144383	0.760673
L-Citrulline	IFNA4_16	-0.184472	0.129165	0.760673
Methionine	IFNA4_16	-0.163829	0.178589	0.760673
Nicotinamide	IFNA4_16	0.175192	0.149916	0.760673
Octadecanoic acid (stearic acid)	IFNA4_16	0.165656	0.173728	0.760673
Sedoheptulose 1-phosphate	IFNA4_16	0.165327	0.174596	0.760673
L-Carnitine	IFNA4_16	-0.160175	0.188605	0.779908
3-Methyleneoxindole	IFNA4_16	-0.147497	0.22649	0.793651
Dehydroascorbate	IFNA4_16	-0.152978	0.20951	0.793651
Hexadecenoyl-carnitine	IFNA4_16	-0.152174	0.211942	0.793651
hexanoyl-L-carnitine	IFNA4_16	0.148265	0.224057	0.793651
O-octadecenoyl-L-carnitine	IFNA4_16	-0.147972	0.224982	0.793651
Picolinic acid	IFNA4_16	0.146949	0.22824	0.793651
Xanthine	IFNA4_16	0.155901	0.200831	0.793651
5-Hydroxyindoleacetate	IFNA4_16	-0.132627	0.277318	0.807713
Adenine	IFNA4_16	0.137011	0.261602	0.807713
D-Glucose	IFNA4_16	0.116624	0.339924	0.807713
Diphosphate	IFNA4_16	0.112824	0.355997	0.807713
Eicosatetraenoic acid	IFNA4_16	-0.11213	0.358984	0.807713
gamma-L-Glutamyl-L-cysteine	IFNA4_16	0.132956	0.276118	0.807713
Glutamine	IFNA4_16	0.134052	0.272143	0.807713
IDP	IFNA4_16	0.115016	0.346668	0.807713
Indole-3-acetate	IFNA4_16	-0.123712	0.311178	0.807713
Inosine	IFNA4_16	0.121008	0.321952	0.807713
Isoleucine	IFNA4_16	0.120387	0.324461	0.807713
L-Adrenaline	IFNA4_16	-0.1251	0.305737	0.807713
Linoleate	IFNA4_16	0.114249	0.349916	0.807713
Lysine	IFNA4_16	-0.130983	0.283371	0.807713
Pantothenate	IFNA4_16	-0.139788	0.251965	0.807713
Phenylalanine	IFNA4_16	0.119437	0.328321	0.807713
Phosphate	IFNA4_16	0.130764	0.284184	0.807713
Proline	IFNA4_16	-0.129266	0.289785	0.807713
propionyl-carnitine	IFNA4_16	-0.12057	0.323722	0.807713
Spermine	IFNA4_16	0.115674	0.343899	0.807713
Tetradecanoic acid	IFNA4_16	0.127658	0.295876	0.807713
Tryptophan	IFNA4_16	-0.122287	0.316827	0.807713
Tyrosine	IFNA4_16	-0.128243	0.293651	0.807713
Valine	IFNA4_16	-0.113774	0.351936	0.807713
Pyruvate	IFNA4_16	0.107636	0.378686	0.839695
Hexanoic acid (caproate)	IFNA4_16	0.103654	0.396678	0.867026
1-4-beta-D-Xylan	IFNA4_16	0.100621	0.410711	0.880575
D-Fructose 1-6-bisphosphate	IFNA4_16	0.0986482	0.419993	0.880575
Guanine	IFNA4_16	-0.0975155	0.425376	0.880575
Hexadecanoic acid	IFNA4_16	0.0974059	0.425899	0.880575
5-Hydroxyisourate	IFNA4_16	0.0928023	0.448194	0.914315
(8Z-11Z-14Z)-Icosatrienoic acid	IFNA4_16	-0.0891487	0.466339	0.920148
2/3-Phospho-D-glycerate	IFNA4_16	-0.0886007	0.469095	0.920148
O-Decenoyl-L-carnitine	IFNA4_16	0.0897333	0.463409	0.920148
dAMP	IFNA4_16	-0.0865912	0.479274	0.928215
4-Pyridoxate	IFNA4_16	-0.0778955	0.524649	0.934548
5-6-Dihydrothymine	IFNA4_16	0.0721958	0.555514	0.934548
acyl-C5	IFNA4_16	-0.0784801	0.521533	0.934548
Cytidine	IFNA4_16	-0.0761783	0.533857	0.934548
D-Ribose	IFNA4_16	0.0710267	0.561951	0.934548
g-Oxalo-crotonate	IFNA4_16	-0.0791377	0.518038	0.934548
GDP	IFNA4_16	0.0769821	0.529537	0.934548
L-Arabinose	IFNA4_16	0.0710267	0.561951	0.934548
L-Palmitoylcarnitine	IFNA4_16	-0.0756303	0.536812	0.934548
Lactate	IFNA4_16	0.0759956	0.534841	0.934548
Maltose	IFNA4_16	0.073365	0.549113	0.934548
Octadecenoic acid (oleic acid)	IFNA4_16	0.0735842	0.547916	0.934548
Sphinganine 1-phosphate	IFNA4_16	0.0836317	0.494478	0.934548
Glutathione disulfide	IFNA4_16	0.0648155	0.596723	0.971262
Octadecanoyl-L-carnitine	IFNA4_16	0.0653635	0.593617	0.971262
L-octanoylcarnitine	IFNA4_16	0.063281	0.605459	0.975108
2-Hydroxyglutarate/Citramalate	IFNA4_16	0.0565217	0.644586	0.975941
Acetylcholine	IFNA4_16	0.0528316	0.66637	0.975941
acyl-C18:2	IFNA4_16	-0.0521008	0.670717	0.975941
ADP	IFNA4_16	0.0510778	0.676821	0.975941
Alanine	IFNA4_16	-0.0506759	0.679225	0.975941
alpha-D-Ribose 1-phosphate	IFNA4_16	-0.0445744	0.716098	0.975941
Citrate	IFNA4_16	-0.0586774	0.631996	0.975941
Creatine	IFNA4_16	-0.0439532	0.71989	0.975941
Cys-Gly	IFNA4_16	0.0448301	0.714538	0.975941
D-Erythrose 4-phosphate	IFNA4_16	0.0486299	0.691511	0.975941
gamma-Glutamyl-gamma-aminobutyrate	IFNA4_16	-0.0461454	0.706537	0.975941
Glutathione	IFNA4_16	0.0417245	0.733551	0.975941
Maltotriose	IFNA4_16	0.053818	0.660518	0.975941
N-Acetylneuraminate	IFNA4_16	-0.0533431	0.663333	0.975941
Nonanoic acid (pelargonate)	IFNA4_16	0.0580928	0.6354	0.975941
O-dodecanoyl-carnitine	IFNA4_16	0.0418707	0.732652	0.975941
Octadecatrienoic acid (linolenic acid)	IFNA4_16	0.0489953	0.689311	0.975941
UDP-glucose	IFNA4_16	-0.0607234	0.620142	0.975941
UMP	IFNA4_16	0.0521008	0.670717	0.975941
Uracil	IFNA4_16	-0.0423822	0.729511	0.975941
Hexose phosphate	IFNA4_16	0.0398612	0.745036	0.982677
Taurine	IFNA4_16	0.0372305	0.761345	0.995604
(7Z-10Z-13Z-16Z-19Z)-Docosa-7-10-13-16-19-pentaenoic acid	IFNA4_16	0.0352941	0.773417	0.997937
(R)-S-Lactoylglutathione	IFNA4_16	-0.0092437	0.93991	0.997937
1-3-Bisphosphoglycerate	IFNA4_16	0.00679576	0.955805	0.997937
5-Phospho-alpha-D-ribose 1-diphosphate	IFNA4_16	0.025612	0.834529	0.997937
6-Hydroxykynurenic acid	IFNA4_16	0.0217757	0.859038	0.997937
6-Phospho-D-gluconate	IFNA4_16	-0.0222872	0.855762	0.997937
AMP	IFNA4_16	0.028681	0.815033	0.997937
Arginine	IFNA4_16	-0.0119474	0.922383	0.997937
Ascorbate	IFNA4_16	0.0147972	0.903948	0.997937
ATP	IFNA4_16	0.0324077	0.79151	0.997937
butanoyl-l-carnitine	IFNA4_16	-0.00332481	0.978369	0.997937
Creatinine	IFNA4_16	-0.00390939	0.974567	0.997937
D-Glyceraldehyde 3-phosphate/Glycerone phosphate	IFNA4_16	-0.00449397	0.970766	0.997937
D-Rhamnose	IFNA4_16	-0.0213738	0.861614	0.997937
Dimethylglycine	IFNA4_16	-0.00646693	0.957941	0.997937
Docosahexaenoic acid	IFNA4_16	0.0232006	0.849918	0.997937
Ethanolamine phosphate	IFNA4_16	0.00796493	0.948211	0.997937
Fumarate	IFNA4_16	-0.0244063	0.842216	0.997937
gamma-L-Glutamyl-D-alanine	IFNA4_16	-0.0177567	0.884857	0.997937
GMP	IFNA4_16	0.00661308	0.956991	0.997937
Histidine	IFNA4_16	0.0267811	0.827089	0.997937
Hypoxanthine	IFNA4_16	-0.0317136	0.795878	0.997937
IMP	IFNA4_16	0.0198027	0.871696	0.997937
Leucine	IFNA4_16	0.00672269	0.956279	0.997937
Malate	IFNA4_16	-0.0108148	0.929721	0.997937
Mannitol	IFNA4_16	0.0123493	0.91978	0.997937
N-Acetylornithine	IFNA4_16	-0.0104494	0.93209	0.997937
O-dodecenoyl-carnitine	IFNA4_16	-0.0295579	0.809483	0.997937
octenoyl-l-carnitine	IFNA4_16	0.00986482	0.935881	0.997937
Phosphoenolpyruvate	IFNA4_16	-0.00588235	0.96174	0.997937
Sphingosine 1-phosphate	IFNA4_16	-0.0232737	0.849451	0.997937
Succinate	IFNA4_16	-0.0119109	0.922619	0.997937
UDP	IFNA4_16	0.0236025	0.847349	0.997937
Indoxyl	IFNA4_16	-3.65364e-05	0.999762	0.999762
O-Decanoyl-L-carnitine	IFNA4_16	0.00124224	0.991917	0.999762
Serine	IFNA4_16	-0.000621118	0.995959	0.999762

## Sheet: IFNA6
Spearman correlations between indicated IFN ligand and RBC metabolites
Metabolite	IFN ligand	rho	p-value	FDR q-value (BH)
5-6-Dihydrothymine	IFNA6.5714.88	-0.282645	0.0186158	0.541631
Carnosine	IFNA6.5714.88	-0.261637	0.0298862	0.541631
Ethanolamine phosphate	IFNA6.5714.88	0.29061	0.0154176	0.541631
gamma-L-Glutamyl-D-alanine	IFNA6.5714.88	0.297442	0.0130625	0.541631
Hexanoic acid (caproate)	IFNA6.5714.88	0.268104	0.0259273	0.541631
L-Citrulline	IFNA6.5714.88	-0.258677	0.0318606	0.541631
Maltose	IFNA6.5714.88	0.278882	0.0203143	0.541631
Taurine	IFNA6.5714.88	0.284801	0.0176987	0.541631
trans-4-Hydroxy-L-proline	IFNA6.5714.88	-0.267738	0.0261385	0.541631
5-Hydroxyisourate	IFNA6.5714.88	-0.236792	0.0501167	0.706763
Spermine	IFNA6.5714.88	0.236098	0.0508131	0.706763
2-Hydroxyglutarate/Citramalate	IFNA6.5714.88	0.231567	0.0555546	0.708321
Glycerol 3-phosphate	IFNA6.5714.88	-0.223529	0.0648501	0.717603
Indole	IFNA6.5714.88	-0.222872	0.065663	0.717603
Cysteine	IFNA6.5714.88	0.218926	0.0707147	0.72129
Sedoheptulose 1-phosphate	IFNA6.5714.88	0.211436	0.0811576	0.77607
1-3-Bisphosphoglycerate	IFNA6.5714.88	0.185093	0.127859	0.787857
2/3-Phospho-D-glycerate	IFNA6.5714.88	0.166569	0.171334	0.787857
4-Pyridoxate	IFNA6.5714.88	0.168981	0.165131	0.787857
AMP	IFNA6.5714.88	-0.165144	0.175079	0.787857
butanoyl-l-carnitine	IFNA6.5714.88	-0.166313	0.172002	0.787857
dAMP	IFNA6.5714.88	-0.194227	0.109783	0.787857
Glutamine	IFNA6.5714.88	-0.192035	0.11393	0.787857
GMP	IFNA6.5714.88	-0.177457	0.144635	0.787857
Guanine	IFNA6.5714.88	-0.177567	0.144383	0.787857
IMP	IFNA6.5714.88	0.203581	0.0933874	0.787857
Inosine	IFNA6.5714.88	0.1673	0.169437	0.787857
Maltotriose	IFNA6.5714.88	0.193277	0.111566	0.787857
N-Acetylneuraminate	IFNA6.5714.88	0.170332	0.161726	0.787857
O-tetradecanoyl-L-carnitine	IFNA6.5714.88	-0.168469	0.166433	0.787857
Octanoic acid (caprylate)	IFNA6.5714.88	0.206613	0.0885053	0.787857
Phosphoenolpyruvate	IFNA6.5714.88	0.190683	0.116547	0.787857
UDP	IFNA6.5714.88	0.167921	0.167836	0.787857
Valine	IFNA6.5714.88	-0.172598	0.156138	0.787857
Cytidine	IFNA6.5714.88	0.158897	0.192205	0.84021
(R)-S-Lactoylglutathione	IFNA6.5714.88	-0.129302	0.289647	0.856237
acyl-C20:4	IFNA6.5714.88	-0.11023	0.367235	0.856237
alpha-D-Glucosamine 1-phosphate	IFNA6.5714.88	-0.150639	0.216641	0.856237
alpha-D-Ribose 1-phosphate	IFNA6.5714.88	0.127402	0.296852	0.856237
ATP	IFNA6.5714.88	0.121008	0.321952	0.856237
D-Erythrose 4-phosphate	IFNA6.5714.88	0.125795	0.303039	0.856237
D-Rhamnose	IFNA6.5714.88	-0.114651	0.348212	0.856237
Dimethylglycine	IFNA6.5714.88	0.114176	0.350226	0.856237
gamma-L-Glutamyl-L-cysteine	IFNA6.5714.88	-0.142784	0.241842	0.856237
Guanidinoacetate	IFNA6.5714.88	-0.133321	0.274789	0.856237
Hexadecanoic acid	IFNA6.5714.88	0.127987	0.294623	0.856237
Hexadecenoyl-carnitine	IFNA6.5714.88	-0.150457	0.217205	0.856237
hexanoyl-L-carnitine	IFNA6.5714.88	0.120789	0.322836	0.856237
Indoxyl	IFNA6.5714.88	-0.139313	0.253596	0.856237
Lactate	IFNA6.5714.88	0.115747	0.343592	0.856237
Leucine	IFNA6.5714.88	0.111144	0.363254	0.856237
Mannitol	IFNA6.5714.88	-0.125429	0.304457	0.856237
O-dodecenoyl-carnitine	IFNA6.5714.88	-0.135111	0.268337	0.856237
O-octadecenoyl-L-carnitine	IFNA6.5714.88	-0.116186	0.341755	0.856237
Octadecanoic acid (stearic acid)	IFNA6.5714.88	0.152247	0.21172	0.856237
Octadecatrienoic acid (linolenic acid)	IFNA6.5714.88	-0.110815	0.364684	0.856237
Octadecenoic acid (oleic acid)	IFNA6.5714.88	-0.114249	0.349916	0.856237
Ornithine	IFNA6.5714.88	-0.14779	0.225561	0.856237
Pantothenate	IFNA6.5714.88	-0.136756	0.262502	0.856237
Picolinic acid	IFNA6.5714.88	0.116697	0.339619	0.856237
Proline	IFNA6.5714.88	-0.118085	0.333865	0.856237
Sphinganine 1-phosphate	IFNA6.5714.88	-0.145634	0.232476	0.856237
Succinate	IFNA6.5714.88	0.109573	0.370118	0.856237
Tetradecanoic acid	IFNA6.5714.88	0.108476	0.374953	0.856237
Threonine	IFNA6.5714.88	-0.119839	0.326684	0.856237
Tyrosine	IFNA6.5714.88	-0.116295	0.341297	0.856237
UMP	IFNA6.5714.88	0.139715	0.252216	0.856237
5-Oxoproline	IFNA6.5714.88	-0.0936061	0.444255	0.859919
Acetylcholine	IFNA6.5714.88	0.09251	0.449631	0.859919
ADP	IFNA6.5714.88	0.0940811	0.441937	0.859919
Arginine	IFNA6.5714.88	0.0991962	0.417403	0.859919
D-Fructose 1-6-bisphosphate	IFNA6.5714.88	0.0983924	0.421205	0.859919
D-Ribose	IFNA6.5714.88	-0.0960906	0.432204	0.859919
gamma-Glutamyl-gamma-aminobutyrate	IFNA6.5714.88	-0.0937523	0.443541	0.859919
GDP	IFNA6.5714.88	0.0944465	0.440158	0.859919
Indole-3-acetaldehyde	IFNA6.5714.88	-0.10665	0.383096	0.859919
L-Arabinose	IFNA6.5714.88	-0.0960906	0.432204	0.859919
Putrescine	IFNA6.5714.88	-0.102119	0.403744	0.859919
S-Glutathionyl-L-cysteine	IFNA6.5714.88	0.0937523	0.443541	0.859919
Serine	IFNA6.5714.88	-0.0931312	0.44658	0.859919
Fumarate	IFNA6.5714.88	-0.0890391	0.46689	0.878011
Pyruvate	IFNA6.5714.88	-0.0883084	0.470568	0.878011
octenoyl-l-carnitine	IFNA6.5714.88	-0.0860431	0.482071	0.888637
acyl-C5	IFNA6.5714.88	-0.0830471	0.497511	0.90618
Creatinine	IFNA6.5714.88	-0.0816588	0.504752	0.908553
6-Phospho-D-gluconate	IFNA6.5714.88	-0.0798319	0.514362	0.915085
5-Hydroxyindoleacetate	IFNA6.5714.88	0.0780782	0.523674	0.920944
Glutathione disulfide	IFNA6.5714.88	0.0763244	0.53307	0.924192
Hypoxanthine	IFNA6.5714.88	0.0754841	0.537602	0.924192
2-Oxoglutarate	IFNA6.5714.88	-0.0676288	0.580855	0.947445
6-Hydroxykynurenic acid	IFNA6.5714.88	0.065875	0.590724	0.947445
acetyl-carnitine	IFNA6.5714.88	-0.0681038	0.578195	0.947445
Dehydroascorbate	IFNA6.5714.88	-0.0683595	0.576765	0.947445
Hexadecenoic acid	IFNA6.5714.88	-0.0694191	0.570858	0.947445
kynurenine	IFNA6.5714.88	0.0641213	0.600668	0.947445
Malate	IFNA6.5714.88	-0.0649616	0.595894	0.947445
O-dodecanoyl-carnitine	IFNA6.5714.88	-0.0669346	0.584752	0.947445
L-Carnitine	IFNA6.5714.88	-0.0626233	0.60922	0.951129
3-Methyleneoxindole	IFNA6.5714.88	-0.0615272	0.615511	0.951244
2-Oxoglutaramate	IFNA6.5714.88	0.0441359	0.718774	0.973207
acyl-C18:2	IFNA6.5714.88	-0.0576178	0.638171	0.973207
Adenine	IFNA6.5714.88	0.0461454	0.706537	0.973207
Asparagine	IFNA6.5714.88	0.050749	0.678787	0.973207
Citrate	IFNA6.5714.88	0.0516989	0.673112	0.973207
Diphosphate	IFNA6.5714.88	-0.044757	0.714984	0.973207
Docosahexaenoic acid	IFNA6.5714.88	0.0499817	0.683384	0.973207
Dodecanoic acid	IFNA6.5714.88	0.051772	0.672676	0.973207
Glutathione	IFNA6.5714.88	0.0485203	0.692171	0.973207
Hexose phosphate	IFNA6.5714.88	0.0494702	0.686455	0.973207
Histidine	IFNA6.5714.88	-0.0524297	0.668759	0.973207
L-octanoylcarnitine	IFNA6.5714.88	0.0462185	0.706094	0.973207
Methionine	IFNA6.5714.88	-0.0510413	0.677039	0.973207
Nicotinamide	IFNA6.5714.88	0.0462916	0.70565	0.973207
Isoleucine	IFNA6.5714.88	0.0399708	0.744359	0.977822
Phenylalanine	IFNA6.5714.88	0.0425283	0.728614	0.977822
UDP-glucose	IFNA6.5714.88	0.0394227	0.747746	0.977822
Xanthine	IFNA6.5714.88	0.0404092	0.741652	0.977822
(5Z-8Z-11Z-14Z-17Z)-Icosapentaenoic acid	IFNA6.5714.88	0.00672269	0.956279	0.981951
(8Z-11Z-14Z)-Icosatrienoic acid	IFNA6.5714.88	0.0217391	0.859272	0.981951
1-4-beta-D-Xylan	IFNA6.5714.88	-0.01962	0.87287	0.981951
5-Phospho-alpha-D-ribose 1-diphosphate	IFNA6.5714.88	-0.0345269	0.778215	0.981951
Alanine	IFNA6.5714.88	0.0327731	0.789213	0.981951
Anthranilate	IFNA6.5714.88	-0.0248082	0.839652	0.981951
Ascorbate	IFNA6.5714.88	0.0165875	0.892392	0.981951
Aspartate	IFNA6.5714.88	-0.00898794	0.94157	0.981951
Choline	IFNA6.5714.88	0.00906102	0.941096	0.981951
Creatine	IFNA6.5714.88	-0.0244063	0.842216	0.981951
Cys-Gly	IFNA6.5714.88	0.0274753	0.822679	0.981951
D-Glucose	IFNA6.5714.88	-0.0360979	0.768399	0.981951
D-Glyceraldehyde 3-phosphate/Glycerone phosphate	IFNA6.5714.88	-0.0072342	0.952956	0.981951
Eicosapentaenoic acid	IFNA6.5714.88	0.00672269	0.956279	0.981951
g-Oxalo-crotonate	IFNA6.5714.88	0.0370844	0.762254	0.981951
Glutamate	IFNA6.5714.88	0.0156376	0.898521	0.981951
IDP	IFNA6.5714.88	0.0193643	0.874514	0.981951
Indole-3-acetate	IFNA6.5714.88	-0.0263427	0.829878	0.981951
L-Adrenaline	IFNA6.5714.88	0.00840336	0.945364	0.981951
L-Palmitoylcarnitine	IFNA6.5714.88	-0.0198027	0.871696	0.981951
Linoleate	IFNA6.5714.88	-0.0182682	0.881564	0.981951
N-Acetylornithine	IFNA6.5714.88	0.0146145	0.905128	0.981951
Nonanoic acid (pelargonate)	IFNA6.5714.88	0.0246986	0.840351	0.981951
O-Decenoyl-L-carnitine	IFNA6.5714.88	0.0188893	0.877568	0.981951
Octadecanoyl-L-carnitine	IFNA6.5714.88	0.024662	0.840584	0.981951
Phosphate	IFNA6.5714.88	-0.031202	0.799101	0.981951
propionyl-carnitine	IFNA6.5714.88	0.0276215	0.821752	0.981951
Spermidine	IFNA6.5714.88	-0.02711	0.825	0.981951
Sphingosine 1-phosphate	IFNA6.5714.88	0.00931677	0.939436	0.981951
Tetradecenoic acid	IFNA6.5714.88	-0.0140665	0.90867	0.981951
Tryptophan	IFNA6.5714.88	0.0106686	0.930669	0.981951
Uracil	IFNA6.5714.88	-0.0249178	0.838953	0.981951
(7Z-10Z-13Z-16Z-19Z)-Docosa-7-10-13-16-19-pentaenoic acid	IFNA6.5714.88	0.00164414	0.989303	0.998098
Eicosatetraenoic acid	IFNA6.5714.88	0.00105955	0.993106	0.998098
Lysine	IFNA6.5714.88	-0.000840336	0.994532	0.998098
O-Decanoyl-L-carnitine	IFNA6.5714.88	0.000292291	0.998098	0.998098

## Sheet: IFNA7_17_21
Spearman correlations between indicated IFN ligand and RBC metabolites
Metabolite	IFN ligand	rho	p-value	FDR q-value (BH)
5-Oxoproline	IFNA7_17_21	0.425466	0.000267982	0.0347312
g-Oxalo-crotonate	IFNA7_17_21	-0.390537	0.000908005	0.0347312
Hypoxanthine	IFNA7_17_21	-0.407198	0.000515772	0.0347312
trans-4-Hydroxy-L-proline	IFNA7_17_21	-0.39145	0.000880947	0.0347312
kynurenine	IFNA7_17_21	0.382426	0.0011834	0.0362121
alpha-D-Ribose 1-phosphate	IFNA7_17_21	-0.341396	0.00409395	0.0701511
Arginine	IFNA7_17_21	-0.331385	0.00541149	0.0701511
D-Ribose	IFNA7_17_21	0.330252	0.0055819	0.0701511
Ethanolamine phosphate	IFNA7_17_21	-0.327841	0.00596055	0.0701511
Hexadecenoic acid	IFNA7_17_21	0.328316	0.00588423	0.0701511
Indoxyl	IFNA7_17_21	0.339386	0.00433291	0.0701511
L-Arabinose	IFNA7_17_21	0.330252	0.0055819	0.0701511
Maltose	IFNA7_17_21	-0.329668	0.00567169	0.0701511
Guanidinoacetate	IFNA7_17_21	-0.31951	0.00744833	0.0813996
Threonine	IFNA7_17_21	-0.311472	0.00918287	0.0936652
Taurine	IFNA7_17_21	-0.307453	0.0101753	0.094068
Tetradecenoic acid	IFNA7_17_21	0.306394	0.010452	0.094068
Anthranilate	IFNA7_17_21	-0.300621	0.0120773	0.102657
gamma-L-Glutamyl-L-cysteine	IFNA7_17_21	0.28586	0.0172623	0.139007
D-Erythrose 4-phosphate	IFNA7_17_21	-0.283011	0.0184576	0.1412
Eicosatetraenoic acid	IFNA7_17_21	-0.278517	0.020486	0.149255
Diphosphate	IFNA7_17_21	0.27384	0.0227957	0.158534
5-Hydroxyindoleacetate	IFNA7_17_21	-0.268286	0.0258222	0.171774
Methionine	IFNA7_17_21	-0.259408	0.0313632	0.199941
2/3-Phospho-D-glycerate	IFNA7_17_21	-0.247205	0.040577	0.23878
Putrescine	IFNA7_17_21	-0.247643	0.0402109	0.23878
Sedoheptulose 1-phosphate	IFNA7_17_21	0.238436	0.0484986	0.274825
5-Phospho-alpha-D-ribose 1-diphosphate	IFNA7_17_21	0.224479	0.0636901	0.278417
gamma-L-Glutamyl-D-alanine	IFNA7_17_21	-0.235002	0.0519287	0.278417
L-Carnitine	IFNA7_17_21	-0.228206	0.0593004	0.278417
Lysine	IFNA7_17_21	-0.227073	0.0606078	0.278417
Phenylalanine	IFNA7_17_21	0.233869	0.0531024	0.278417
Phosphate	IFNA7_17_21	0.224845	0.0632485	0.278417
Pyruvate	IFNA7_17_21	0.231567	0.0555546	0.278417
Uracil	IFNA7_17_21	0.226489	0.0612916	0.278417
Adenine	IFNA7_17_21	0.216916	0.0734046	0.311969
Spermidine	IFNA7_17_21	-0.212495	0.0796101	0.329199
N-Acetylneuraminate	IFNA7_17_21	-0.208586	0.0854385	0.340488
octenoyl-l-carnitine	IFNA7_17_21	0.207709	0.086791	0.340488
(8Z-11Z-14Z)-Icosatrienoic acid	IFNA7_17_21	-0.203836	0.0929677	0.343107
acetyl-carnitine	IFNA7_17_21	-0.201973	0.0960598	0.343107
AMP	IFNA7_17_21	0.201754	0.0964288	0.343107
Creatinine	IFNA7_17_21	0.20179	0.0963672	0.343107
Cytidine	IFNA7_17_21	-0.200146	0.0991688	0.344296
Hexadecanoic acid	IFNA7_17_21	0.19894	0.101263	0.344296
Glutamine	IFNA7_17_21	0.194885	0.108562	0.361088
Docosahexaenoic acid	IFNA7_17_21	-0.189331	0.119209	0.382993
Dodecanoic acid	IFNA7_17_21	0.188601	0.120667	0.382993
Maltotriose	IFNA7_17_21	-0.187614	0.122658	0.382993
2-Oxoglutarate	IFNA7_17_21	-0.183522	0.131183	0.385982
L-Adrenaline	IFNA7_17_21	-0.184107	0.129939	0.385982
Octadecanoic acid (stearic acid)	IFNA7_17_21	0.184216	0.129706	0.385982
Octanoic acid (caprylate)	IFNA7_17_21	0.179686	0.139577	0.40293
propionyl-carnitine	IFNA7_17_21	-0.173986	0.152785	0.432889
Histidine	IFNA7_17_21	0.172232	0.15703	0.436828
(7Z-10Z-13Z-16Z-19Z)-Docosa-7-10-13-16-19-pentaenoic acid	IFNA7_17_21	-0.169931	0.162733	0.44461
3-Methyleneoxindole	IFNA7_17_21	-0.162331	0.182648	0.450727
Aspartate	IFNA7_17_21	0.164377	0.17712	0.450727
butanoyl-l-carnitine	IFNA7_17_21	0.165692	0.173632	0.450727
Glutathione	IFNA7_17_21	0.16445	0.176925	0.450727
IMP	IFNA7_17_21	-0.162843	0.181254	0.450727
N-Acetylornithine	IFNA7_17_21	0.163573	0.179277	0.450727
5-6-Dihydrothymine	IFNA7_17_21	0.160029	0.189014	0.459034
Hexose phosphate	IFNA7_17_21	-0.158312	0.193867	0.463463
D-Rhamnose	IFNA7_17_21	0.156266	0.199765	0.470215
5-Hydroxyisourate	IFNA7_17_21	0.153672	0.207425	0.480848
Sphingosine 1-phosphate	IFNA7_17_21	-0.152101	0.212164	0.484494
O-tetradecanoyl-L-carnitine	IFNA7_17_21	-0.145926	0.23153	0.512281
Serine	IFNA7_17_21	-0.14567	0.232358	0.512281
Succinate	IFNA7_17_21	-0.145049	0.234377	0.512281
IDP	IFNA7_17_21	0.140044	0.25109	0.541081
Cys-Gly	IFNA7_17_21	0.136025	0.265084	0.555588
Glycerol 3-phosphate	IFNA7_17_21	0.136573	0.263146	0.555588
Acetylcholine	IFNA7_17_21	0.131494	0.281478	0.560374
Carnosine	IFNA7_17_21	0.134052	0.272143	0.560374
D-Glyceraldehyde 3-phosphate/Glycerone phosphate	IFNA7_17_21	-0.131348	0.282018	0.560374
Indole-3-acetate	IFNA7_17_21	0.131531	0.281344	0.560374
6-Phospho-D-gluconate	IFNA7_17_21	-0.128864	0.2913	0.571396
gamma-Glutamyl-gamma-aminobutyrate	IFNA7_17_21	0.127037	0.298251	0.571746
hexanoyl-L-carnitine	IFNA7_17_21	-0.126854	0.298952	0.571746
Phosphoenolpyruvate	IFNA7_17_21	-0.125685	0.303464	0.572322
Tryptophan	IFNA7_17_21	-0.124845	0.306734	0.572322
(5Z-8Z-11Z-14Z-17Z)-Icosapentaenoic acid	IFNA7_17_21	0.121995	0.317994	0.572389
Eicosapentaenoic acid	IFNA7_17_21	0.121995	0.317994	0.572389
Xanthine	IFNA7_17_21	-0.122141	0.31741	0.572389
2-Hydroxyglutarate/Citramalate	IFNA7_17_21	-0.117245	0.33734	0.600152
Indole	IFNA7_17_21	-0.110742	0.365002	0.620504
Indole-3-acetaldehyde	IFNA7_17_21	-0.111253	0.362778	0.620504
Tyrosine	IFNA7_17_21	-0.110851	0.364525	0.620504
UMP	IFNA7_17_21	-0.113117	0.354745	0.620504
Proline	IFNA7_17_21	-0.105809	0.386878	0.650465
L-octanoylcarnitine	IFNA7_17_21	-0.0926562	0.448912	0.741491
UDP	IFNA7_17_21	-0.0922908	0.45071	0.741491
GMP	IFNA7_17_21	0.0913043	0.455585	0.741538
1-3-Bisphosphoglycerate	IFNA7_17_21	-0.0795396	0.515908	0.74466
Ascorbate	IFNA7_17_21	0.0838509	0.493343	0.74466
Glutathione disulfide	IFNA7_17_21	-0.0890391	0.46689	0.74466
Malate	IFNA7_17_21	0.0808184	0.509161	0.74466
Mannitol	IFNA7_17_21	-0.084399	0.490512	0.74466
Nicotinamide	IFNA7_17_21	0.0819876	0.503032	0.74466
O-Decanoyl-L-carnitine	IFNA7_17_21	-0.0795396	0.515908	0.74466
Octadecenoic acid (oleic acid)	IFNA7_17_21	0.0845086	0.489947	0.74466
Ornithine	IFNA7_17_21	-0.0844355	0.490324	0.74466
Pantothenate	IFNA7_17_21	0.0842528	0.491266	0.74466
Spermine	IFNA7_17_21	-0.0799415	0.513783	0.74466
Tetradecanoic acid	IFNA7_17_21	0.0877969	0.473153	0.74466
Sphinganine 1-phosphate	IFNA7_17_21	-0.0783705	0.522116	0.746577
Inosine	IFNA7_17_21	-0.0765437	0.531891	0.753512
Glutamate	IFNA7_17_21	-0.0731823	0.550111	0.772173
ADP	IFNA7_17_21	0.0681038	0.578195	0.795169
Guanine	IFNA7_17_21	-0.0674096	0.582084	0.795169
O-octadecenoyl-L-carnitine	IFNA7_17_21	-0.0678845	0.579422	0.795169
4-Pyridoxate	IFNA7_17_21	0.056741	0.643301	0.800204
6-Hydroxykynurenic acid	IFNA7_17_21	0.0570332	0.641589	0.800204
acyl-C20:4	IFNA7_17_21	-0.0616368	0.61488	0.800204
acyl-C5	IFNA7_17_21	0.0612715	0.616983	0.800204
Choline	IFNA7_17_21	-0.065802	0.591137	0.800204
Lactate	IFNA7_17_21	0.0624406	0.610266	0.800204
Leucine	IFNA7_17_21	0.0580197	0.635826	0.800204
Nonanoic acid (pelargonate)	IFNA7_17_21	0.0576544	0.637958	0.800204
O-dodecenoyl-carnitine	IFNA7_17_21	0.056741	0.643301	0.800204
Picolinic acid	IFNA7_17_21	0.0644136	0.599006	0.800204
Valine	IFNA7_17_21	-0.0568871	0.642445	0.800204
D-Glucose	IFNA7_17_21	0.0535988	0.661817	0.816597
GDP	IFNA7_17_21	0.0526123	0.667673	0.817231
Alanine	IFNA7_17_21	-0.0460723	0.706981	0.825711
ATP	IFNA7_17_21	0.0468031	0.702549	0.825711
Creatine	IFNA7_17_21	-0.0473146	0.699452	0.825711
dAMP	IFNA7_17_21	0.0475703	0.697905	0.825711
Hexadecenoyl-carnitine	IFNA7_17_21	0.0492145	0.687992	0.825711
O-Decenoyl-L-carnitine	IFNA7_17_21	-0.0501644	0.682289	0.825711
(R)-S-Lactoylglutathione	IFNA7_17_21	-0.0433687	0.723465	0.832256
Isoleucine	IFNA7_17_21	0.0438071	0.720783	0.832256
UDP-glucose	IFNA7_17_21	-0.0385824	0.75295	0.859712
Fumarate	IFNA7_17_21	0.0374863	0.759754	0.861055
Asparagine	IFNA7_17_21	0.0313847	0.79795	0.891141
Dehydroascorbate	IFNA7_17_21	-0.0317866	0.795418	0.891141
D-Fructose 1-6-bisphosphate	IFNA7_17_21	-0.0274023	0.823143	0.909371
L-Citrulline	IFNA7_17_21	-0.0269273	0.826161	0.909371
O-dodecanoyl-carnitine	IFNA7_17_21	-0.0257581	0.833598	0.911004
2-Oxoglutaramate	IFNA7_17_21	0.0227987	0.852488	0.918526
L-Palmitoylcarnitine	IFNA7_17_21	-0.0233467	0.848984	0.918526
acyl-C18:2	IFNA7_17_21	0.0175374	0.886269	0.948246
alpha-D-Glucosamine 1-phosphate	IFNA7_17_21	0.0160395	0.895927	0.951923
Octadecanoyl-L-carnitine	IFNA7_17_21	0.0146511	0.904892	0.954817
S-Glutathionyl-L-cysteine	IFNA7_17_21	-0.0135915	0.911741	0.955455
Octadecatrienoic acid (linolenic acid)	IFNA7_17_21	0.0125685	0.918361	0.955845
Dimethylglycine	IFNA7_17_21	-0.00942638	0.938725	0.970439
Citrate	IFNA7_17_21	-0.00727073	0.952719	0.971773
Hexanoic acid (caproate)	IFNA7_17_21	0.00738034	0.952007	0.971773
Cysteine	IFNA7_17_21	-0.00617464	0.95984	0.972553
1-4-beta-D-Xylan	IFNA7_17_21	-0.00295944	0.980746	0.980746
Linoleate	IFNA7_17_21	0.00295944	0.980746	0.980746

## Sheet: IFNB1
Spearman correlations between indicated IFN ligand and RBC metabolites
Metabolite	IFN ligand	rho	p-value	FDR q-value (BH)
5-6-Dihydrothymine	IFNB1	-0.362439	0.00257776	0.165039
6-Hydroxykynurenic acid	IFNB1	0.368585	0.00214736	0.165039
Succinate	IFNB1	0.354617	0.00323607	0.165039
5-Hydroxyisourate	IFNB1	-0.292601	0.0162694	0.480363
g-Oxalo-crotonate	IFNB1	-0.286296	0.0188378	0.480363
Glutamine	IFNB1	-0.302698	0.0127826	0.480363
Creatine	IFNB1	-0.263828	0.0309851	0.677245
gamma-L-Glutamyl-D-alanine	IFNB1	-0.254609	0.0375946	0.688528
L-Citrulline	IFNB1	-0.250978	0.0405016	0.688528
(7Z-10Z-13Z-16Z-19Z)-Docosa-7-10-13-16-19-pentaenoic acid	IFNB1	0.196983	0.110103	0.744638
1-3-Bisphosphoglycerate	IFNB1	-0.194788	0.114204	0.744638
5-Hydroxyindoleacetate	IFNB1	-0.204645	0.0966729	0.744638
Citrate	IFNB1	0.186008	0.131791	0.744638
Creatinine	IFNB1	-0.191915	0.119749	0.744638
dAMP	IFNB1	-0.181698	0.141141	0.744638
Dimethylglycine	IFNB1	0.192074	0.119436	0.744638
Docosahexaenoic acid	IFNB1	0.184612	0.134768	0.744638
Eicosatetraenoic acid	IFNB1	0.230465	0.0606165	0.744638
Histidine	IFNB1	-0.241081	0.0493811	0.744638
IDP	IFNB1	0.18948	0.124606	0.744638
kynurenine	IFNB1	0.186048	0.131706	0.744638
Lactate	IFNB1	0.206481	0.0936537	0.744638
Malate	IFNB1	-0.198739	0.106905	0.744638
Nonanoic acid (pelargonate)	IFNB1	-0.223681	0.0688225	0.744638
Octadecatrienoic acid (linolenic acid)	IFNB1	0.189241	0.125092	0.744638
Phosphoenolpyruvate	IFNB1	-0.183893	0.136319	0.744638
Serine	IFNB1	-0.200255	0.104201	0.744638
Sphingosine 1-phosphate	IFNB1	-0.225996	0.0659281	0.744638
Tetradecanoic acid	IFNB1	-0.207878	0.0914063	0.744638
Linoleate	IFNB1	0.178187	0.14912	0.760513
5-Phospho-alpha-D-ribose 1-diphosphate	IFNB1	0.174954	0.156758	0.761511
Choline	IFNB1	-0.173917	0.15927	0.761511
(R)-S-Lactoylglutathione	IFNB1	-0.119323	0.336168	0.860048
2-Hydroxyglutarate/Citramalate	IFNB1	0.161505	0.191658	0.860048
Adenine	IFNB1	-0.136723	0.269917	0.860048
Alanine	IFNB1	-0.138159	0.264868	0.860048
alpha-D-Ribose 1-phosphate	IFNB1	-0.155	0.210409	0.860048
Carnosine	IFNB1	-0.117088	0.345362	0.860048
Cytidine	IFNB1	0.158472	0.200246	0.860048
D-Fructose 1-6-bisphosphate	IFNB1	0.132533	0.285009	0.860048
D-Glyceraldehyde 3-phosphate/Glycerone phosphate	IFNB1	-0.140594	0.256459	0.860048
D-Ribose	IFNB1	-0.124232	0.316522	0.860048
Fumarate	IFNB1	-0.153564	0.214719	0.860048
Glutamate	IFNB1	-0.134927	0.276318	0.860048
Hexadecanoic acid	IFNB1	-0.12072	0.330501	0.860048
Hexadecenoyl-carnitine	IFNB1	-0.120321	0.332114	0.860048
Hypoxanthine	IFNB1	-0.141751	0.252525	0.860048
Indole-3-acetate	IFNB1	0.118286	0.340417	0.860048
Isoleucine	IFNB1	-0.122476	0.323464	0.860048
L-Arabinose	IFNB1	-0.124232	0.316522	0.860048
L-octanoylcarnitine	IFNB1	0.11633	0.348516	0.860048
L-Palmitoylcarnitine	IFNB1	-0.135605	0.273888	0.860048
Leucine	IFNB1	0.120081	0.333085	0.860048
Maltose	IFNB1	0.132094	0.286622	0.860048
Mannitol	IFNB1	0.160667	0.194004	0.860048
Octadecenoic acid (oleic acid)	IFNB1	0.122516	0.323305	0.860048
Ornithine	IFNB1	-0.147378	0.233987	0.860048
propionyl-carnitine	IFNB1	0.134209	0.278906	0.860048
S-Glutathionyl-L-cysteine	IFNB1	0.134169	0.279051	0.860048
Sedoheptulose 1-phosphate	IFNB1	-0.123913	0.317777	0.860048
Threonine	IFNB1	-0.156597	0.205692	0.860048
Uracil	IFNB1	-0.122396	0.323781	0.860048
ATP	IFNB1	0.111621	0.368505	0.861461
Hexanoic acid (caproate)	IFNB1	-0.104557	0.399763	0.861461
Lysine	IFNB1	-0.113736	0.359442	0.861461
N-Acetylornithine	IFNB1	-0.107431	0.386864	0.861461
O-Decenoyl-L-carnitine	IFNB1	0.105356	0.396155	0.861461
O-dodecanoyl-carnitine	IFNB1	0.106992	0.388819	0.861461
Octadecanoic acid (stearic acid)	IFNB1	-0.109426	0.378054	0.861461
Picolinic acid	IFNB1	0.112699	0.363871	0.861461
UDP-glucose	IFNB1	-0.108389	0.38262	0.861461
(8Z-11Z-14Z)-Icosatrienoic acid	IFNB1	0.101006	0.416051	0.862404
2/3-Phospho-D-glycerate	IFNB1	-0.099569	0.422747	0.862404
5-Oxoproline	IFNB1	-0.0999681	0.420881	0.862404
Asparagine	IFNB1	-0.102802	0.407768	0.862404
ADP	IFNB1	0.0962567	0.438417	0.862593
GMP	IFNB1	-0.0959773	0.439753	0.862593
Maltotriose	IFNB1	0.0982521	0.428938	0.862593
6-Phospho-D-gluconate	IFNB1	-0.0945806	0.446469	0.86468
AMP	IFNB1	-0.0903105	0.467349	0.866067
Cysteine	IFNB1	0.0909091	0.464391	0.866067
N-Acetylneuraminate	IFNB1	0.0886743	0.475488	0.866067
octenoyl-l-carnitine	IFNB1	0.0917072	0.460462	0.866067
Xanthine	IFNB1	0.089233	0.4727	0.866067
Ethanolamine phosphate	IFNB1	0.0862399	0.487736	0.867716
Spermine	IFNB1	0.0870381	0.483702	0.867716
acetyl-carnitine	IFNB1	0.0669247	0.59051	0.891176
Acetylcholine	IFNB1	-0.0715939	0.564796	0.891176
acyl-C18:2	IFNB1	-0.0627345	0.614024	0.891176
butanoyl-l-carnitine	IFNB1	0.0635725	0.609289	0.891176
D-Erythrose 4-phosphate	IFNB1	-0.0770213	0.535585	0.891176
Glutathione disulfide	IFNB1	-0.0745471	0.548809	0.891176
Guanine	IFNB1	-0.0662862	0.594067	0.891176
hexanoyl-L-carnitine	IFNB1	0.0740682	0.551387	0.891176
Indoxyl	IFNB1	-0.0641312	0.606141	0.891176
Inosine	IFNB1	0.0798946	0.520427	0.891176
L-Adrenaline	IFNB1	0.0634927	0.60974	0.891176
L-Carnitine	IFNB1	0.0701971	0.572433	0.891176
Methionine	IFNB1	-0.076742	0.53707	0.891176
Nicotinamide	IFNB1	0.0631734	0.611542	0.891176
O-Decanoyl-L-carnitine	IFNB1	0.0632533	0.611091	0.891176
Pantothenate	IFNB1	-0.066366	0.593622	0.891176
Taurine	IFNB1	0.0781387	0.529664	0.891176
Tetradecenoic acid	IFNB1	0.0621358	0.617416	0.891176
UDP	IFNB1	0.0710751	0.567627	0.891176
Valine	IFNB1	-0.0773805	0.533678	0.891176
Putrescine	IFNB1	-0.0599808	0.629693	0.900402
Aspartate	IFNB1	-0.0584245	0.638622	0.904714
Hexose phosphate	IFNB1	-0.057307	0.645064	0.905457
Phenylalanine	IFNB1	0.0513209	0.680012	0.945835
Octanoic acid (caprylate)	IFNB1	-0.049126	0.693002	0.94669
Tyrosine	IFNB1	0.0500838	0.687322	0.94669
(5Z-8Z-11Z-14Z-17Z)-Icosapentaenoic acid	IFNB1	0.0233458	0.85125	0.966403
1-4-beta-D-Xylan	IFNB1	-0.0395083	0.750919	0.966403
2-Oxoglutarate	IFNB1	0.0313672	0.801055	0.966403
3-Methyleneoxindole	IFNB1	0.0325245	0.793874	0.966403
4-Pyridoxate	IFNB1	0.0191157	0.877974	0.966403
acyl-C20:4	IFNB1	-0.0215101	0.862829	0.966403
alpha-D-Glucosamine 1-phosphate	IFNB1	-0.0424615	0.732972	0.966403
Anthranilate	IFNB1	0.0389496	0.75433	0.966403
Arginine	IFNB1	0.0235055	0.850245	0.966403
Ascorbate	IFNB1	0.0416633	0.737809	0.966403
D-Glucose	IFNB1	-0.0390295	0.753842	0.966403
Dehydroascorbate	IFNB1	0.0438982	0.724291	0.966403
Diphosphate	IFNB1	0.037513	0.763121	0.966403
Eicosapentaenoic acid	IFNB1	0.0233458	0.85125	0.966403
Glutathione	IFNB1	-0.0241839	0.845975	0.966403
Glycerol 3-phosphate	IFNB1	-0.0320457	0.796843	0.966403
Guanidinoacetate	IFNB1	-0.0216697	0.861821	0.966403
IMP	IFNB1	0.022428	0.857036	0.966403
Indole	IFNB1	0.0265384	0.83119	0.966403
O-dodecenoyl-carnitine	IFNB1	-0.0191955	0.877469	0.966403
O-tetradecanoyl-L-carnitine	IFNB1	0.0211908	0.864846	0.966403
Octadecanoyl-L-carnitine	IFNB1	0.0289329	0.816214	0.966403
Proline	IFNB1	-0.0191157	0.877974	0.966403
Pyruvate	IFNB1	0.0192753	0.876963	0.966403
Sphinganine 1-phosphate	IFNB1	-0.0412643	0.740231	0.966403
Tryptophan	IFNB1	0.0253811	0.83845	0.966403
UMP	IFNB1	-0.0248623	0.841709	0.966403
acyl-C5	IFNB1	0.0169207	0.891896	0.969486
gamma-Glutamyl-gamma-aminobutyrate	IFNB1	-0.0136882	0.912457	0.969486
GDP	IFNB1	-0.0143268	0.908391	0.969486
O-octadecenoyl-L-carnitine	IFNB1	-0.0142469	0.908899	0.969486
Spermidine	IFNB1	-0.0141671	0.909407	0.969486
gamma-L-Glutamyl-L-cysteine	IFNB1	-0.0126107	0.919324	0.970046
D-Rhamnose	IFNB1	0.00945806	0.939449	0.977794
Dodecanoic acid	IFNB1	-0.00981722	0.937154	0.977794
Indole-3-acetaldehyde	IFNB1	0.00794158	0.949144	0.981209
Phosphate	IFNB1	0.00438982	0.971875	0.997966
2-Oxoglutaramate	IFNB1	0.00203528	0.986958	0.999744
Cys-Gly	IFNB1	0.00239444	0.984657	0.999744
Hexadecenoic acid	IFNB1	-3.99074e-05	0.999744	0.999744
trans-4-Hydroxy-L-proline	IFNB1	0.000798148	0.994885	0.999744

## Sheet: IFNG
Spearman correlations between indicated IFN ligand and RBC metabolites
Metabolite	IFN ligand	rho	p-value	FDR q-value (BH)
kynurenine	IFNG	0.507052	8.74464e-06	0.00133793
Guanidinoacetate	IFNG	-0.444355	0.000130818	0.0100076
Indoxyl	IFNG	0.414103	0.000404447	0.0206268
Spermidine	IFNG	-0.35243	0.00297856	0.11393
Putrescine	IFNG	-0.344647	0.00373197	0.114198
Threonine	IFNG	-0.322835	0.00681944	0.151099
trans-4-Hydroxy-L-proline	IFNG	-0.322324	0.00691305	0.151099
Lysine	IFNG	-0.300146	0.0122203	0.233714
Methionine	IFNG	-0.283449	0.0182692	0.279519
Octanoic acid (caprylate)	IFNG	0.285787	0.0172921	0.279519
5-Oxoproline	IFNG	0.274096	0.022664	0.295737
Anthranilate	IFNG	-0.273073	0.023195	0.295737
gamma-L-Glutamyl-L-cysteine	IFNG	0.257654	0.0325681	0.383301
Adenine	IFNG	0.224516	0.0636459	0.395548
AMP	IFNG	0.224699	0.0634249	0.395548
Arginine	IFNG	-0.219364	0.0701385	0.395548
Cytidine	IFNG	-0.251626	0.0370092	0.395548
Dodecanoic acid	IFNG	0.249324	0.0388328	0.395548
Eicosatetraenoic acid	IFNG	-0.240409	0.0466137	0.395548
Fumarate	IFNG	0.21783	0.0721719	0.395548
Glutamate	IFNG	0.234965	0.0519662	0.395548
Hexadecenoic acid	IFNG	0.215966	0.0747043	0.395548
L-Adrenaline	IFNG	-0.215126	0.0758693	0.395548
L-Carnitine	IFNG	-0.210376	0.0827289	0.395548
L-Citrulline	IFNG	-0.219291	0.0702343	0.395548
Malate	IFNG	0.224808	0.0632926	0.395548
N-Acetylneuraminate	IFNG	-0.221849	0.0669439	0.395548
Phenylalanine	IFNG	0.219109	0.0704742	0.395548
Phosphate	IFNG	0.236719	0.0501896	0.395548
Proline	IFNG	-0.224589	0.0635574	0.395548
Pyruvate	IFNG	0.211472	0.0811039	0.395548
Taurine	IFNG	-0.210522	0.0825108	0.395548
3-Methyleneoxindole	IFNG	-0.204604	0.0917173	0.412728
D-Rhamnose	IFNG	0.204969	0.0911266	0.412728
5-Hydroxyindoleacetate	IFNG	-0.202594	0.0950203	0.415374
Ornithine	IFNG	-0.197333	0.10411	0.434305
Tetradecenoic acid	IFNG	0.196821	0.105028	0.434305
Glutathione	IFNG	0.194556	0.109171	0.439559
Diphosphate	IFNG	0.192985	0.112119	0.43985
propionyl-carnitine	IFNG	-0.190501	0.116904	0.447157
2-Oxoglutaramate	IFNG	-0.186993	0.123924	0.462448
2-Hydroxyglutarate/Citramalate	IFNG	0.183887	0.130404	0.468159
O-tetradecanoyl-L-carnitine	IFNG	-0.183339	0.131574	0.468159
Ascorbate	IFNG	-0.177603	0.144299	0.470014
D-Ribose	IFNG	0.180124	0.138598	0.470014
Hexadecanoic acid	IFNG	0.177567	0.144383	0.470014
L-Arabinose	IFNG	0.180124	0.138598	0.470014
Tryptophan	IFNG	-0.173073	0.154985	0.494014
Cys-Gly	IFNG	0.164962	0.175564	0.50863
Hexanoic acid (caproate)	IFNG	0.161052	0.186165	0.50863
Indole	IFNG	-0.162112	0.183247	0.50863
Maltose	IFNG	-0.165583	0.173921	0.50863
Mannitol	IFNG	-0.167008	0.170194	0.50863
Octadecanoic acid (stearic acid)	IFNG	0.166935	0.170384	0.50863
Sedoheptulose 1-phosphate	IFNG	0.162733	0.181552	0.50863
Succinate	IFNG	-0.163208	0.180264	0.50863
(5Z-8Z-11Z-14Z-17Z)-Icosapentaenoic acid	IFNG	0.157252	0.196905	0.509447
acetyl-carnitine	IFNG	-0.156631	0.198702	0.509447
Aspartate	IFNG	0.154001	0.206442	0.509447
Eicosapentaenoic acid	IFNG	0.157252	0.196905	0.509447
Indole-3-acetaldehyde	IFNG	-0.154549	0.204812	0.509447
Nicotinamide	IFNG	0.155316	0.202546	0.509447
D-Fructose 1-6-bisphosphate	IFNG	0.149251	0.220955	0.536606
Tetradecanoic acid	IFNG	0.146218	0.230587	0.551246
gamma-Glutamyl-gamma-aminobutyrate	IFNG	0.144319	0.236767	0.556447
GMP	IFNG	0.142236	0.243673	0.556447
O-dodecenoyl-carnitine	IFNG	0.142711	0.242086	0.556447
Asparagine	IFNG	0.137669	0.259297	0.582069
Docosahexaenoic acid	IFNG	-0.136756	0.262502	0.582069
Sphinganine 1-phosphate	IFNG	0.129119	0.290335	0.63459
(8Z-11Z-14Z)-Icosatrienoic acid	IFNG	-0.125027	0.306022	0.641686
1-3-Bisphosphoglycerate	IFNG	0.124991	0.306164	0.641686
Alanine	IFNG	-0.125027	0.306022	0.641686
Xanthine	IFNG	0.12068	0.323279	0.668401
Dehydroascorbate	IFNG	-0.119035	0.329963	0.673125
gamma-L-Glutamyl-D-alanine	IFNG	-0.114249	0.349916	0.703639
Octadecanoyl-L-carnitine	IFNG	0.113263	0.354119	0.703639
Acetylcholine	IFNG	0.110194	0.367395	0.711537
IDP	IFNG	0.11023	0.367235	0.711537
acyl-C20:4	IFNG	-0.107563	0.379012	0.715911
Ethanolamine phosphate	IFNG	-0.108403	0.375277	0.715911
Maltotriose	IFNG	-0.106357	0.384409	0.717251
Phosphoenolpyruvate	IFNG	0.105042	0.390349	0.71956
(R)-S-Lactoylglutathione	IFNG	0.103873	0.395675	0.720694
IMP	IFNG	-0.101681	0.405776	0.730396
octenoyl-l-carnitine	IFNG	0.100219	0.412592	0.73403
dAMP	IFNG	0.0960906	0.432204	0.751445
O-octadecenoyl-L-carnitine	IFNG	-0.096456	0.430447	0.751445
(7Z-10Z-13Z-16Z-19Z)-Docosa-7-10-13-16-19-pentaenoic acid	IFNG	-0.089989	0.462131	0.776989
6-Phospho-D-gluconate	IFNG	-0.0919255	0.452512	0.776989
Tyrosine	IFNG	-0.0901717	0.461219	0.776989
ATP	IFNG	-0.0857508	0.483566	0.783321
Histidine	IFNG	0.0855681	0.484501	0.783321
Nonanoic acid (pelargonate)	IFNG	0.0852028	0.486376	0.783321
Picolinic acid	IFNG	0.0877603	0.473337	0.783321
1-4-beta-D-Xylan	IFNG	-0.0831567	0.496941	0.792
UDP	IFNG	-0.0812203	0.50705	0.799779
5-6-Dihydrothymine	IFNG	-0.076836	0.530321	0.806217
Creatine	IFNG	-0.0761783	0.533857	0.806217
g-Oxalo-crotonate	IFNG	-0.0770186	0.529341	0.806217
Hypoxanthine	IFNG	-0.0767994	0.530517	0.806217
Indole-3-acetate	IFNG	-0.0745342	0.542747	0.806217
Sphingosine 1-phosphate	IFNG	0.0752284	0.538985	0.806217
Pantothenate	IFNG	-0.0718305	0.557522	0.8202
Valine	IFNG	-0.0670077	0.584341	0.851469
2-Oxoglutarate	IFNG	-0.0631714	0.606085	0.874821
Creatinine	IFNG	0.0590793	0.62966	0.892018
GDP	IFNG	0.0597369	0.625845	0.892018
alpha-D-Glucosamine 1-phosphate	IFNG	-0.0516989	0.673112	0.893807
Carnosine	IFNG	-0.0458166	0.708535	0.893807
Choline	IFNG	0.0445744	0.716098	0.893807
Citrate	IFNG	0.0518816	0.672023	0.893807
D-Glucose	IFNG	-0.0526123	0.667673	0.893807
D-Glyceraldehyde 3-phosphate/Glycerone phosphate	IFNG	0.0485203	0.692171	0.893807
Dimethylglycine	IFNG	-0.0557545	0.649091	0.893807
Glutathione disulfide	IFNG	0.0465108	0.70432	0.893807
Glycerol 3-phosphate	IFNG	0.0488491	0.690191	0.893807
L-Palmitoylcarnitine	IFNG	-0.0462185	0.706094	0.893807
O-Decanoyl-L-carnitine	IFNG	-0.0545488	0.656197	0.893807
Octadecatrienoic acid (linolenic acid)	IFNG	-0.0460358	0.707203	0.893807
Octadecenoic acid (oleic acid)	IFNG	0.0545853	0.655981	0.893807
UDP-glucose	IFNG	0.0441725	0.718551	0.893807
Uracil	IFNG	0.0537084	0.661167	0.893807
Leucine	IFNG	-0.0391304	0.749555	0.924854
5-Hydroxyisourate	IFNG	-0.0345269	0.778215	0.937739
ADP	IFNG	-0.0278042	0.820592	0.937739
D-Erythrose 4-phosphate	IFNG	0.0278042	0.820592	0.937739
Guanine	IFNG	0.0293387	0.810869	0.937739
Hexadecenoyl-carnitine	IFNG	0.0347826	0.776615	0.937739
Isoleucine	IFNG	0.0276946	0.821288	0.937739
L-octanoylcarnitine	IFNG	0.0321885	0.792889	0.937739
Lactate	IFNG	0.0314213	0.797719	0.937739
O-Decenoyl-L-carnitine	IFNG	0.032627	0.790132	0.937739
UMP	IFNG	-0.0289003	0.813644	0.937739
Inosine	IFNG	0.0249909	0.838487	0.943298
Spermine	IFNG	-0.0250274	0.838254	0.943298
acyl-C5	IFNG	-0.0219583	0.857868	0.958057
Glutamine	IFNG	-0.0208257	0.865129	0.959164
alpha-D-Ribose 1-phosphate	IFNG	-0.018597	0.879448	0.968025
2/3-Phospho-D-glycerate	IFNG	0.0112897	0.926643	0.992359
5-Phospho-alpha-D-ribose 1-diphosphate	IFNG	-0.0119839	0.922146	0.992359
Hexose phosphate	IFNG	0.0138838	0.909851	0.992359
N-Acetylornithine	IFNG	-0.0109609	0.928774	0.992359
S-Glutathionyl-L-cysteine	IFNG	0.0101571	0.933985	0.992359
4-Pyridoxate	IFNG	-0.00865912	0.943704	0.993331
acyl-C18:2	IFNG	-0.00624772	0.959366	0.993331
butanoyl-l-carnitine	IFNG	-0.00785532	0.948922	0.993331
hexanoyl-L-carnitine	IFNG	0.00573621	0.96269	0.993331
Linoleate	IFNG	-0.00456704	0.970291	0.993331
O-dodecanoyl-carnitine	IFNG	-0.004019	0.973854	0.993331
6-Hydroxykynurenic acid	IFNG	-0.000548045	0.996434	0.996434
Cysteine	IFNG	-0.00113263	0.992631	0.996434
Serine	IFNG	0.000840336	0.994532	0.996434

## Sheet: IFNL1
Spearman correlations between indicated IFN ligand and RBC metabolites
Metabolite	IFN ligand	rho	p-value	FDR q-value (BH)
acetyl-carnitine	IFNL1	-0.427877	0.000245106	0.0375013
IDP	IFNL1	0.370917	0.00170386	0.0651726
L-Adrenaline	IFNL1	-0.379686	0.00129224	0.0651726
L-Carnitine	IFNL1	-0.391268	0.000886299	0.0651726
Phosphate	IFNL1	0.35338	0.00289658	0.0738628
propionyl-carnitine	IFNL1	-0.354293	0.00281966	0.0738628
Histidine	IFNL1	0.33818	0.00448214	0.0979668
Pyruvate	IFNL1	0.33281	0.00520364	0.0995195
Maltose	IFNL1	-0.324991	0.00643706	0.10943
5-Oxoproline	IFNL1	0.313263	0.00876869	0.121964
Octadecanoic acid (stearic acid)	IFNL1	0.315966	0.00817412	0.121964
Sedoheptulose 1-phosphate	IFNL1	0.309244	0.00972224	0.123959
Adenine	IFNL1	0.302229	0.0116041	0.127047
Putrescine	IFNL1	-0.302156	0.0116252	0.127047
2/3-Phospho-D-glycerate	IFNL1	-0.296566	0.0133462	0.136131
AMP	IFNL1	0.288966	0.0160359	0.144324
O-dodecanoyl-carnitine	IFNL1	-0.290391	0.0154988	0.144324
O-tetradecanoyl-L-carnitine	IFNL1	-0.285312	0.0174869	0.148638
acyl-C18:2	IFNL1	-0.270004	0.0248521	0.16532
gamma-L-Glutamyl-L-cysteine	IFNL1	0.275996	0.021705	0.16532
Guanidinoacetate	IFNL1	-0.2711	0.0242491	0.16532
Hexadecanoic acid	IFNL1	0.278334	0.0205724	0.16532
Phenylalanine	IFNL1	0.273694	0.0228713	0.16532
D-Ribose	IFNL1	0.262843	0.0291118	0.17035
Diphosphate	IFNL1	0.260322	0.0307507	0.17035
L-Arabinose	IFNL1	0.262843	0.0291118	0.17035
Maltotriose	IFNL1	-0.260541	0.0306051	0.17035
Nicotinamide	IFNL1	0.259554	0.0312645	0.17035
O-Decenoyl-L-carnitine	IFNL1	-0.258056	0.0322886	0.17035
Dodecanoic acid	IFNL1	0.255937	0.0337852	0.172304
Indoxyl	IFNL1	0.253233	0.0357783	0.176583
Picolinic acid	IFNL1	0.251187	0.0373509	0.178584
Ethanolamine phosphate	IFNL1	-0.247497	0.0403326	0.186997
Lactate	IFNL1	0.236427	0.0504822	0.22717
Creatinine	IFNL1	0.232152	0.0549232	0.240093
Tetradecanoic acid	IFNL1	0.228645	0.0588005	0.249902
Cytidine	IFNL1	-0.216295	0.0742523	0.289956
kynurenine	IFNL1	0.217611	0.0724663	0.289956
O-Decanoyl-L-carnitine	IFNL1	-0.214907	0.0761755	0.289956
O-octadecenoyl-L-carnitine	IFNL1	-0.212349	0.0798221	0.289956
Octanoic acid (caprylate)	IFNL1	0.211619	0.0808891	0.289956
Spermidine	IFNL1	-0.209938	0.0833861	0.289956
Sphingosine 1-phosphate	IFNL1	-0.210522	0.0825108	0.289956
Taurine	IFNL1	-0.215674	0.0751078	0.289956
6-Hydroxykynurenic acid	IFNL1	0.20844	0.0856627	0.290755
D-Glyceraldehyde 3-phosphate/Glycerone phosphate	IFNL1	0.207307	0.0874165	0.290755
Choline	IFNL1	0.204421	0.0920138	0.298055
Glutathione	IFNL1	0.203507	0.0935076	0.298055
Hexadecenoyl-carnitine	IFNL1	-0.201315	0.0971701	0.303409
Arginine	IFNL1	-0.199854	0.0996735	0.305001
2-Oxoglutaramate	IFNL1	0.197589	0.103653	0.310958
5-Phospho-alpha-D-ribose 1-diphosphate	IFNL1	0.194045	0.110124	0.32402
Glutamine	IFNL1	0.189185	0.1195	0.338582
Uracil	IFNL1	0.189989	0.117908	0.338582
Asparagine	IFNL1	0.183887	0.130404	0.362761
Hexadecenoic acid	IFNL1	0.18133	0.135932	0.364869
Lysine	IFNL1	-0.181768	0.134972	0.364869
L-Palmitoylcarnitine	IFNL1	-0.179065	0.140973	0.365574
Phosphoenolpyruvate	IFNL1	-0.179101	0.140891	0.365574
Cys-Gly	IFNL1	0.177201	0.145224	0.370322
Sphinganine 1-phosphate	IFNL1	-0.174023	0.152697	0.376817
trans-4-Hydroxy-L-proline	IFNL1	-0.174973	0.150434	0.376817
g-Oxalo-crotonate	IFNL1	-0.17099	0.160089	0.388788
(5Z-8Z-11Z-14Z-17Z)-Icosapentaenoic acid	IFNL1	0.15791	0.195015	0.418647
acyl-C20:4	IFNL1	-0.164194	0.177609	0.418647
Alanine	IFNL1	0.161235	0.18566	0.418647
dAMP	IFNL1	0.157216	0.197011	0.418647
Eicosapentaenoic acid	IFNL1	0.15791	0.195015	0.418647
hexanoyl-L-carnitine	IFNL1	-0.162733	0.181552	0.418647
Isoleucine	IFNL1	0.159554	0.190348	0.418647
L-octanoylcarnitine	IFNL1	-0.160066	0.188912	0.418647
Ornithine	IFNL1	-0.163792	0.178687	0.418647
Tyrosine	IFNL1	-0.152612	0.210613	0.441421
Glycerol 3-phosphate	IFNL1	0.145524	0.232832	0.471358
O-dodecenoyl-carnitine	IFNL1	-0.14673	0.228942	0.471358
Tetradecenoic acid	IFNL1	0.145122	0.234139	0.471358
Hypoxanthine	IFNL1	-0.13544	0.267163	0.517416
Indole-3-acetate	IFNL1	0.135879	0.265603	0.517416
Threonine	IFNL1	-0.136244	0.264308	0.517416
Fumarate	IFNL1	0.134235	0.271484	0.519213
1-3-Bisphosphoglycerate	IFNL1	-0.12901	0.290748	0.521314
2-Hydroxyglutarate/Citramalate	IFNL1	-0.131421	0.281748	0.521314
5-Hydroxyisourate	IFNL1	0.129631	0.288412	0.521314
6-Phospho-D-gluconate	IFNL1	-0.127658	0.295876	0.521314
D-Rhamnose	IFNL1	0.129558	0.288686	0.521314
N-Acetylneuraminate	IFNL1	-0.128462	0.29282	0.521314
Nonanoic acid (pelargonate)	IFNL1	0.127512	0.296433	0.521314
Citrate	IFNL1	0.126087	0.301908	0.524909
Methionine	IFNL1	-0.123347	0.31262	0.537426
acyl-C5	IFNL1	-0.113993	0.351002	0.588773
IMP	IFNL1	0.113847	0.351624	0.588773
Leucine	IFNL1	0.112386	0.357882	0.588773
Malate	IFNL1	0.112569	0.357096	0.588773
GDP	IFNL1	-0.110888	0.364366	0.593063
Inosine	IFNL1	0.108805	0.373499	0.601529
L-Citrulline	IFNL1	0.105992	0.386054	0.615273
Octadecenoic acid (oleic acid)	IFNL1	0.094008	0.442293	0.697637
Anthranilate	IFNL1	-0.0909755	0.457217	0.706608
Dimethylglycine	IFNL1	-0.0911217	0.456491	0.706608
Xanthine	IFNL1	-0.0896602	0.463775	0.709576
GMP	IFNL1	0.0852758	0.486	0.730689
UMP	IFNL1	0.0850566	0.487126	0.730689
(R)-S-Lactoylglutathione	IFNL1	0.0833029	0.496183	0.73667
UDP	IFNL1	-0.082426	0.500743	0.73667
Docosahexaenoic acid	IFNL1	-0.0796493	0.515328	0.740492
gamma-Glutamyl-gamma-aminobutyrate	IFNL1	0.0801608	0.512625	0.740492
Hexose phosphate	IFNL1	-0.0782609	0.5227	0.740492
octenoyl-l-carnitine	IFNL1	-0.078882	0.519395	0.740492
5-6-Dihydrothymine	IFNL1	0.0759591	0.535038	0.747206
Mannitol	IFNL1	-0.0755572	0.537207	0.747206
alpha-D-Glucosamine 1-phosphate	IFNL1	0.0740592	0.545329	0.751669
Aspartate	IFNL1	0.069821	0.568625	0.763065
Carnosine	IFNL1	0.0677019	0.580445	0.763065
Cysteine	IFNL1	0.0680307	0.578604	0.763065
Dehydroascorbate	IFNL1	0.0691633	0.572281	0.763065
Octadecatrienoic acid (linolenic acid)	IFNL1	-0.0671538	0.58352	0.763065
S-Glutathionyl-L-cysteine	IFNL1	0.071319	0.560338	0.763065
4-Pyridoxate	IFNL1	0.0600658	0.623942	0.801194
D-Fructose 1-6-bisphosphate	IFNL1	0.0600658	0.623942	0.801194
D-Glucose	IFNL1	0.0592985	0.628387	0.801194
(8Z-11Z-14Z)-Icosatrienoic acid	IFNL1	-0.055791	0.648877	0.82048
butanoyl-l-carnitine	IFNL1	-0.0516624	0.67333	0.837267
Guanine	IFNL1	-0.0504567	0.680537	0.837267
Tryptophan	IFNL1	-0.0505663	0.679881	0.837267
UDP-glucose	IFNL1	0.0498721	0.684042	0.837267
5-Hydroxyindoleacetate	IFNL1	-0.0472415	0.699894	0.849871
(7Z-10Z-13Z-16Z-19Z)-Docosa-7-10-13-16-19-pentaenoic acid	IFNL1	-0.0430764	0.725254	0.868575
3-Methyleneoxindole	IFNL1	-0.0408476	0.738948	0.868575
Acetylcholine	IFNL1	0.0400804	0.743682	0.868575
Creatine	IFNL1	-0.041213	0.736698	0.868575
gamma-L-Glutamyl-D-alanine	IFNL1	0.0426379	0.727942	0.868575
ATP	IFNL1	-0.0377786	0.757938	0.878519
Hexanoic acid (caproate)	IFNL1	0.0365729	0.765438	0.880542
1-4-beta-D-Xylan	IFNL1	0.0315674	0.796799	0.886164
Glutamate	IFNL1	-0.0304348	0.803942	0.886164
Octadecanoyl-L-carnitine	IFNL1	-0.0293387	0.810869	0.886164
Pantothenate	IFNL1	-0.0296675	0.808789	0.886164
Proline	IFNL1	-0.0295214	0.809714	0.886164
Serine	IFNL1	-0.0319328	0.794498	0.886164
Valine	IFNL1	-0.0334308	0.785084	0.886164
Ascorbate	IFNL1	0.0255024	0.835227	0.895076
D-Erythrose 4-phosphate	IFNL1	0.0245159	0.841517	0.895076
Glutathione disulfide	IFNL1	0.0232006	0.849918	0.895076
Indole	IFNL1	-0.0234563	0.848283	0.895076
N-Acetylornithine	IFNL1	0.0225429	0.854125	0.895076
Succinate	IFNL1	-0.0248082	0.839652	0.895076
Eicosatetraenoic acid	IFNL1	-0.0143223	0.907017	0.944038
ADP	IFNL1	0.00555353	0.963877	0.978088
alpha-D-Ribose 1-phosphate	IFNL1	-0.00785532	0.948922	0.978088
Linoleate	IFNL1	0.00533431	0.965302	0.978088
Spermine	IFNL1	0.00635733	0.958653	0.978088
Indole-3-acetaldehyde	IFNL1	-0.00288637	0.981221	0.987677
2-Oxoglutarate	IFNL1	-0.0012057	0.992155	0.992155

[truncated: 2 more sheets: IFNL3_2, IFNW1]
