# Supplementary material for: Specialized interferon action in COVID-19
Source: Proc Natl Acad Sci U S A. 2022 Feb 25;119(11):e2116730119. doi: 10.1073/pnas.2116730119 (PMC8931386; doi:10.1073/pnas.2116730119)
Supplement: Supplementary File [file pnas.2116730119.sd18.xlsx]

## Sheet: IFNs vs clinical demographics
Linear regression: Interferon ligands vs. clinical demographics
Feature	IFN ligand	Fold-change	log2(Fold-change)	p-value	FDR q-value (BH)
Days since admission (continuous)	IFNA1.18389.11	0.887531	-0.172131	0.00063936	0.00255744
Age (continuous)	IFNA1.18389.11	1.00291	0.00418655	0.067874	0.203622
ICU	IFNA1.18389.11	0.942625	-0.0852446	0.378159	0.898442
Sex	IFNA1.18389.11	1.04995	0.0703216	0.399826	0.799652
O2 group	IFNA1.18389.11	0.995468	-0.00655252	0.941923	0.941923
Days since admission (continuous)	IFNA10.14128.121	0.848707	-0.236661	0.00153564	0.00460692
Sex	IFNA10.14128.121	1.10036	0.137972	0.358931	0.799652
ICU	IFNA10.14128.121	1.10208	0.140227	0.420738	0.898442
O2 group	IFNA10.14128.121	1.0862	0.11929	0.460185	0.851614
Age (continuous)	IFNA10.14128.121	0.999967	-4.7479e-05	0.9907	0.9907
Age (continuous)	IFNA16.6421.52	1.00157	0.00225944	0.458444	0.609182
Days since admission (continuous)	IFNA16.6421.52	0.979851	-0.0293653	0.498585	0.498585
ICU	IFNA16.6421.52	1.05319	0.0747648	0.565769	0.898442
O2 group	IFNA16.6421.52	1.01466	0.0209897	0.862089	0.941923
Sex	IFNA16.6421.52	1.0027	0.00389222	0.972256	0.972256
Days since admission (continuous)	IFNA2	0.303125	-1.72201	1.0752e-05	0.000129024
Age (continuous)	IFNA2	1.0253	0.0360392	0.0499426	0.19977
O2 group	IFNA2	0.709833	-0.494449	0.491238	0.851614
ICU	IFNA2	0.707789	-0.498609	0.520011	0.898442
Sex	IFNA2	1.09829	0.135258	0.839201	0.96698
Days since admission (continuous)	IFNA4_16	0.919633	-0.12087	0.0206776	0.0354473
Age (continuous)	IFNA4_16	1.00246	0.0035384	0.12998	0.311952
O2 group	IFNA4_16	1.01014	0.0145512	0.874366	0.941923
ICU	IFNA4_16	1.01042	0.0149509	0.880289	0.985803
Sex	IFNA4_16	1.00848	0.0121779	0.886398	0.96698
Sex	IFNA6.5714.88	0.916312	-0.12609	0.121365	0.799652
Age (continuous)	IFNA6.5714.88	0.998683	-0.0019014	0.38694	0.580411
Days since admission (continuous)	IFNA6.5714.88	0.973237	-0.0391368	0.447689	0.488388
ICU	IFNA6.5714.88	0.955114	-0.066255	0.479732	0.898442
O2 group	IFNA6.5714.88	0.959884	-0.0590686	0.496775	0.851614
Days since admission (continuous)	IFNA7_17_21	0.785837	-0.347699	0.000440326	0.00255744
Age (continuous)	IFNA7_17_21	1.00642	0.00923447	0.0402873	0.19977
Sex	IFNA7_17_21	1.14262	0.192342	0.240559	0.799652
ICU	IFNA7_17_21	0.915267	-0.127735	0.500375	0.898442
O2 group	IFNA7_17_21	0.939557	-0.0899468	0.608998	0.901064
ICU	IFNB1	0.351151	-1.50984	0.0567296	0.680756
Days since admission (continuous)	IFNB1	0.74125	-0.431968	0.28136	0.337632
O2 group	IFNB1	0.578135	-0.790521	0.289821	0.851614
Age (continuous)	IFNB1	1.00864	0.0124085	0.507652	0.609182
Sex	IFNB1	0.889312	-0.169238	0.806745	0.96698
Days since admission (continuous)	IFNG	0.473078	-1.07985	0.0162187	0.0324374
O2 group	IFNG	1.6968	0.762818	0.337989	0.851614
Sex	IFNG	0.623058	-0.682561	0.357882	0.799652
Age (continuous)	IFNG	1.0032	0.00460491	0.818893	0.893338
ICU	IFNG	1.07499	0.104328	0.903653	0.985803
Age (continuous)	IFNL1	0.988562	-0.0165971	0.0189126	0.19977
Days since admission (continuous)	IFNL1	0.83408	-0.261742	0.0865723	0.119081
Sex	IFNL1	1.25544	0.328197	0.200376	0.799652
ICU	IFNL1	0.897609	-0.155841	0.598961	0.898442
O2 group	IFNL1	0.923426	-0.114931	0.675798	0.901064
Days since admission (continuous)	IFNL3_2	0.855177	-0.225705	0.0111614	0.0267873
Age (continuous)	IFNL3_2	1.00348	0.00500877	0.211668	0.423336
O2 group	IFNL3_2	1.09136	0.126126	0.424715	0.851614
Sex	IFNL3_2	0.944065	-0.0830415	0.571799	0.96698
ICU	IFNL3_2	0.952946	-0.0695335	0.68385	0.911799
O2 group	IFNW1.7196.21	1.08733	0.12079	0.0243794	0.292553
Days since admission (continuous)	IFNW1.7196.21	1.03723	0.0527357	0.089311	0.119081
Age (continuous)	IFNW1.7196.21	0.999007	-0.00143277	0.30025	0.514714
Sex	IFNW1.7196.21	1.0076	0.0109261	0.829365	0.96698
ICU	IFNW1.7196.21	1.00067	0.000963318	0.986982	0.986982
