# Supplementary material for: Specialized interferon action in COVID-19
Source: Proc Natl Acad Sci U S A. 2022 Feb 25;119(11):e2116730119. doi: 10.1073/pnas.2116730119 (PMC8931386; doi:10.1073/pnas.2116730119)
Supplement: Supplementary File [file pnas.2116730119.sd19.xlsx]

## Sheet: IFNA1
Spearman correlations between indicated IFN ligand and clinical lab values
Clinical lab name	IFN ligand	rho	p-value	FDR q-value (BH)
platelet count	IFNA1.18389.11	-0.488949	2.32913e-05	0.000535701
white blood cell count	IFNA1.18389.11	-0.339314	0.00464495	0.0534169
ddimer	IFNA1.18389.11	-0.329109	0.00844544	0.0647484
albumin	IFNA1.18389.11	0.275202	0.0290399	0.166979
absolute lymphocyte count	IFNA1.18389.11	-0.258373	0.0377024	0.173431
alp	IFNA1.18389.11	-0.224681	0.0766688	0.293897
bilirubin indirect	IFNA1.18389.11	-0.209753	0.143746	0.367351
bun	IFNA1.18389.11	-0.182464	0.136416	0.367351
red cell distribution width	IFNA1.18389.11	-0.19361	0.113659	0.367351
absolute neutrophil count	IFNA1.18389.11	-0.243846	0.240136	0.552313
hemoglobin	IFNA1.18389.11	0.137307	0.264178	0.552373
protein total	IFNA1.18389.11	0.121545	0.342651	0.656747
prothrombin time	IFNA1.18389.11	-0.164405	0.385313	0.681707
bilirubin direct	IFNA1.18389.11	-0.106732	0.460677	0.756826
troponin	IFNA1.18389.11	0.0953114	0.505857	0.775648
neutrophil:lymphocyte ratio	IFNA1.18389.11	-0.124615	0.552847	0.794718
crp	IFNA1.18389.11	0.0548195	0.66958	0.862116
ferritin	IFNA1.18389.11	0.0584334	0.674699	0.862116
bnp	IFNA1.18389.11	0.0717109	0.751146	0.909282
alt	IFNA1.18389.11	-0.0251059	0.845148	0.96024
creatinine	IFNA1.18389.11	0.0191625	0.87674	0.96024
ast	IFNA1.18389.11	0.00544841	0.966196	0.966196
bilirubin total	IFNA1.18389.11	-0.00940872	0.941659	0.966196

## Sheet: IFNA10
Spearman correlations between indicated IFN ligand and clinical lab values
Clinical lab name	IFN ligand	rho	p-value	FDR q-value (BH)
platelet count	IFNA10.14128.121	-0.470665	5.11365e-05	0.00117614
albumin	IFNA10.14128.121	0.318548	0.0109457	0.125875
protein total	IFNA10.14128.121	0.294766	0.0190194	0.145815
white blood cell count	IFNA10.14128.121	-0.253197	0.0372253	0.214046
alt	IFNA10.14128.121	0.127618	0.318894	0.666779
absolute neutrophil count	IFNA10.14128.121	-0.21	0.313677	0.666779
ast	IFNA10.14128.121	0.128122	0.316971	0.666779
bilirubin direct	IFNA10.14128.121	-0.161124	0.263643	0.666779
ddimer	IFNA10.14128.121	-0.154378	0.227025	0.666779
red cell distribution width	IFNA10.14128.121	-0.130626	0.288348	0.666779
neutrophil:lymphocyte ratio	IFNA10.14128.121	-0.257692	0.213635	0.666779
creatinine	IFNA10.14128.121	0.106539	0.387193	0.685034
prothrombin time	IFNA10.14128.121	-0.168854	0.372402	0.685034
alp	IFNA10.14128.121	0.0727015	0.571227	0.71061
bilirubin indirect	IFNA10.14128.121	-0.0794257	0.583495	0.71061
bilirubin total	IFNA10.14128.121	0.0845584	0.509958	0.71061
bnp	IFNA10.14128.121	0.118012	0.600939	0.71061
bun	IFNA10.14128.121	0.0588235	0.633725	0.71061
crp	IFNA10.14128.121	-0.0702765	0.584166	0.71061
ferritin	IFNA10.14128.121	-0.108062	0.436693	0.71061
hemoglobin	IFNA10.14128.121	-0.0533654	0.665587	0.71061
absolute lymphocyte count	IFNA10.14128.121	-0.0521859	0.679714	0.71061
troponin	IFNA10.14128.121	0.0526792	0.71352	0.71352

## Sheet: IFNA16
Spearman correlations between indicated IFN ligand and clinical lab values
Clinical lab name	IFN ligand	rho	p-value	FDR q-value (BH)
bun	IFNA16.6421.52	-0.274764	0.023354	0.537143
alt	IFNA16.6421.52	0.24129	0.0567691	0.652845
crp	IFNA16.6421.52	-0.209677	0.0990807	0.759619
bnp	IFNA16.6421.52	-0.290796	0.189208	0.870356
ferritin	IFNA16.6421.52	-0.18422	0.182367	0.870356
albumin	IFNA16.6421.52	0.0681164	0.595802	0.994786
alp	IFNA16.6421.52	-0.0201615	0.875372	0.994786
absolute neutrophil count	IFNA16.6421.52	-0.0923077	0.660771	0.994786
ast	IFNA16.6421.52	0.0647809	0.613969	0.994786
bilirubin direct	IFNA16.6421.52	-0.0175283	0.903835	0.994786
bilirubin indirect	IFNA16.6421.52	-0.0147423	0.919064	0.994786
bilirubin total	IFNA16.6421.52	0.000840064	0.994786	0.994786
creatinine	IFNA16.6421.52	-0.118907	0.334153	0.994786
ddimer	IFNA16.6421.52	-0.0751248	0.558432	0.994786
hemoglobin	IFNA16.6421.52	0.0720318	0.559398	0.994786
absolute lymphocyte count	IFNA16.6421.52	-0.0927239	0.462556	0.994786
platelet count	IFNA16.6421.52	-0.00328282	0.978804	0.994786
protein total	IFNA16.6421.52	-0.0482677	0.70717	0.994786
prothrombin time	IFNA16.6421.52	0.0985539	0.604368	0.994786
red cell distribution width	IFNA16.6421.52	0.0603886	0.624706	0.994786
troponin	IFNA16.6421.52	-0.0392379	0.784567	0.994786
white blood cell count	IFNA16.6421.52	0.0200786	0.870897	0.994786
neutrophil:lymphocyte ratio	IFNA16.6421.52	0.0338462	0.872399	0.994786

## Sheet: IFNA2
Spearman correlations between indicated IFN ligand and clinical lab values
Clinical lab name	IFN ligand	rho	p-value	FDR q-value (BH)
platelet count	IFNA2	-0.40665	0.000579267	0.0133231
alp	IFNA2	-0.337778	0.00678099	0.0389907
ddimer	IFNA2	-0.351094	0.00478235	0.0389907
white blood cell count	IFNA2	-0.329732	0.00603489	0.0389907
bun	IFNA2	-0.314158	0.00908074	0.0417714
absolute lymphocyte count	IFNA2	-0.312482	0.0112694	0.0431994
albumin	IFNA2	0.27453	0.0294508	0.096767
crp	IFNA2	0.234543	0.0642776	0.184798
troponin	IFNA2	-0.248099	0.0791877	0.202369
hemoglobin	IFNA2	0.159447	0.194017	0.44624
ast	IFNA2	0.157236	0.218434	0.453365
red cell distribution width	IFNA2	-0.145475	0.236538	0.453365
bilirubin indirect	IFNA2	-0.143197	0.321164	0.568214
bnp	IFNA2	-0.185771	0.407828	0.65677
prothrombin time	IFNA2	-0.150167	0.428328	0.65677
bilirubin direct	IFNA2	0.091694	0.52653	0.693841
protein total	IFNA2	0.0826623	0.519526	0.693841
neutrophil:lymphocyte ratio	IFNA2	0.127692	0.543006	0.693841
ferritin	IFNA2	0.0775681	0.577179	0.69869
alt	IFNA2	0.0550122	0.668486	0.698872
absolute neutrophil count	IFNA2	-0.100769	0.631744	0.698872
creatinine	IFNA2	-0.0552735	0.654378	0.698872
bilirubin total	IFNA2	0.0235218	0.85481	0.85481

## Sheet: IFNA4_16
Spearman correlations between indicated IFN ligand and clinical lab values
Clinical lab name	IFN ligand	rho	p-value	FDR q-value (BH)
alp	IFNA4_16	-0.428265	0.000462632	0.0106405
crp	IFNA4_16	0.332085	0.00783772	0.0901338
bilirubin indirect	IFNA4_16	-0.21734	0.129483	0.496351
bun	IFNA4_16	-0.18964	0.121403	0.496351
ddimer	IFNA4_16	-0.194412	0.126809	0.496351
ferritin	IFNA4_16	0.226911	0.0989367	0.496351
bilirubin total	IFNA4_16	-0.148091	0.246742	0.704887
bnp	IFNA4_16	-0.229814	0.303548	0.704887
creatinine	IFNA4_16	-0.125854	0.306473	0.704887
neutrophil:lymphocyte ratio	IFNA4_16	0.253077	0.22224	0.704887
white blood cell count	IFNA4_16	-0.112188	0.36237	0.757684
troponin	IFNA4_16	-0.120293	0.400444	0.767518
albumin	IFNA4_16	0.0571237	0.656545	0.912656
alt	IFNA4_16	0.0245059	0.848805	0.912656
absolute neutrophil count	IFNA4_16	0.1	0.634361	0.912656
ast	IFNA4_16	-0.0480757	0.708282	0.912656
bilirubin direct	IFNA4_16	-0.0888133	0.539655	0.912656
hemoglobin	IFNA4_16	-0.0324086	0.793042	0.912656
absolute lymphocyte count	IFNA4_16	-0.0357521	0.777376	0.912656
platelet count	IFNA4_16	-0.0595106	0.629759	0.912656
protein total	IFNA4_16	-0.0333145	0.795479	0.912656
prothrombin time	IFNA4_16	-0.0304783	0.872976	0.912656
red cell distribution width	IFNA4_16	-0.00874146	0.943598	0.943598

## Sheet: IFNA6
Spearman correlations between indicated IFN ligand and clinical lab values
Clinical lab name	IFN ligand	rho	p-value	FDR q-value (BH)
absolute neutrophil count	IFNA6.5714.88	0.515385	0.00837204	0.0962785
neutrophil:lymphocyte ratio	IFNA6.5714.88	0.515385	0.00837204	0.0962785
alp	IFNA6.5714.88	-0.225113	0.0760889	0.350009
red cell distribution width	IFNA6.5714.88	0.217162	0.0752627	0.350009
white blood cell count	IFNA6.5714.88	0.237432	0.051225	0.350009
bilirubin total	IFNA6.5714.88	-0.205624	0.105936	0.406088
bnp	IFNA6.5714.88	-0.30096	0.173504	0.498823
platelet count	IFNA6.5714.88	0.174638	0.154337	0.498823
bilirubin indirect	IFNA6.5714.88	-0.176331	0.220599	0.563754
alt	IFNA6.5714.88	0.12769	0.318619	0.610686
ast	IFNA6.5714.88	0.128986	0.313691	0.610686
creatinine	IFNA6.5714.88	-0.125167	0.309142	0.610686
protein total	IFNA6.5714.88	-0.115233	0.368484	0.651933
albumin	IFNA6.5714.88	-0.0753168	0.557424	0.652104
bilirubin direct	IFNA6.5714.88	-0.114935	0.426732	0.652104
bun	IFNA6.5714.88	-0.066458	0.590258	0.652104
ddimer	IFNA6.5714.88	0.0707565	0.581594	0.652104
ferritin	IFNA6.5714.88	-0.0999809	0.471943	0.652104
hemoglobin	IFNA6.5714.88	0.0655425	0.595399	0.652104
absolute lymphocyte count	IFNA6.5714.88	0.0872387	0.489557	0.652104
troponin	IFNA6.5714.88	-0.0999276	0.485375	0.652104
crp	IFNA6.5714.88	0.0609639	0.635045	0.663911
prothrombin time	IFNA6.5714.88	0.0558398	0.769461	0.769461

## Sheet: IFNA7_17_21
Spearman correlations between indicated IFN ligand and clinical lab values
Clinical lab name	IFN ligand	rho	p-value	FDR q-value (BH)
platelet count	IFNA7_17_21	-0.487651	2.46651e-05	0.000318408
white blood cell count	IFNA7_17_21	-0.485017	2.76876e-05	0.000318408
absolute lymphocyte count	IFNA7_17_21	-0.330991	0.00707852	0.0542687
alp	IFNA7_17_21	-0.228545	0.0716046	0.411727
ddimer	IFNA7_17_21	-0.213902	0.0923096	0.424624
prothrombin time	IFNA7_17_21	0.296997	0.110982	0.425429
red cell distribution width	IFNA7_17_21	-0.180326	0.141148	0.463771
albumin	IFNA7_17_21	0.128024	0.317342	0.663534
absolute neutrophil count	IFNA7_17_21	-0.244615	0.23861	0.663534
bilirubin total	IFNA7_17_21	0.135802	0.288582	0.663534
crp	IFNA7_17_21	0.142857	0.264025	0.663534
bun	IFNA7_17_21	-0.10005	0.416921	0.799099
alt	IFNA7_17_21	-0.0703733	0.583647	0.894925
bilirubin indirect	IFNA7_17_21	-0.0867248	0.549269	0.894925
creatinine	IFNA7_17_21	0.0693973	0.573889	0.894925
ast	IFNA7_17_21	0.0511959	0.690277	0.970736
neutrophil:lymphocyte ratio	IFNA7_17_21	-0.0761538	0.7175	0.970736
hemoglobin	IFNA7_17_21	0.0361686	0.76966	0.983454
bilirubin direct	IFNA7_17_21	-0.00278305	0.984696	0.990051
bnp	IFNA7_17_21	-0.00282326	0.990051	0.990051
ferritin	IFNA7_17_21	-0.0183343	0.895311	0.990051
protein total	IFNA7_17_21	0.00422432	0.973788	0.990051
troponin	IFNA7_17_21	-0.0295076	0.837145	0.990051

## Sheet: IFNB1
Spearman correlations between indicated IFN ligand and clinical lab values
Clinical lab name	IFN ligand	rho	p-value	FDR q-value (BH)
neutrophil:lymphocyte ratio	IFNB1	0.743846	2.02706e-05	0.000466224
absolute neutrophil count	IFNB1	0.671538	0.000237419	0.00273032
platelet count	IFNB1	0.312196	0.010112	0.0775256
white blood cell count	IFNB1	0.299186	0.013914	0.0800056
crp	IFNB1	0.198811	0.121359	0.465211
hemoglobin	IFNB1	0.198761	0.106865	0.465211
albumin	IFNB1	0.0353806	0.784851	0.959556
alp	IFNB1	0.0718198	0.579087	0.959556
alt	IFNB1	0.107654	0.404933	0.959556
ast	IFNB1	0.0248801	0.847782	0.959556
bilirubin direct	IFNB1	-0.107759	0.461129	0.959556
bilirubin indirect	IFNB1	0.0228577	0.876117	0.959556
bilirubin total	IFNB1	-0.0599841	0.643278	0.959556
bnp	IFNB1	-0.0502541	0.824241	0.959556
bun	IFNB1	-0.091388	0.462031	0.959556
ddimer	IFNB1	-0.0346755	0.789039	0.959556
ferritin	IFNB1	0.0578235	0.677908	0.959556
absolute lymphocyte count	IFNB1	0.0372715	0.769983	0.959556
prothrombin time	IFNB1	0.102463	0.596872	0.959556
red cell distribution width	IFNB1	-0.112659	0.364042	0.959556
troponin	IFNB1	-0.141383	0.322356	0.959556
creatinine	IFNB1	-0.00957778	0.938684	0.981352
protein total	IFNB1	-0.00211531	0.986981	0.986981

## Sheet: IFNG
Spearman correlations between indicated IFN ligand and clinical lab values
Clinical lab name	IFN ligand	rho	p-value	FDR q-value (BH)
crp	IFNG	0.383641	0.00191071	0.0264276
platelet count	IFNG	-0.363706	0.00229806	0.0264276
ast	IFNG	0.308927	0.0137581	0.105479
bun	IFNG	-0.249571	0.0401252	0.23072
ferritin	IFNG	0.250619	0.0675693	0.259016
white blood cell count	IFNG	-0.231286	0.0577367	0.259016
absolute lymphocyte count	IFNG	-0.215584	0.0845796	0.277904
alp	IFNG	-0.177373	0.16431	0.464531
bilirubin total	IFNG	0.170413	0.181773	0.464531
hemoglobin	IFNG	0.132574	0.281155	0.646657
alt	IFNG	0.115281	0.368283	0.698852
bilirubin direct	IFNG	0.122942	0.395004	0.698852
creatinine	IFNG	-0.107608	0.382421	0.698852
bnp	IFNG	0.17109	0.44649	0.713516
troponin	IFNG	0.104544	0.465337	0.713516
red cell distribution width	IFNG	-0.0727564	0.555443	0.798449
absolute neutrophil count	IFNG	0.11	0.600672	0.811167
protein total	IFNG	-0.0485797	0.705363	0.811167
prothrombin time	IFNG	0.0785317	0.679975	0.811167
neutrophil:lymphocyte ratio	IFNG	0.0876923	0.676811	0.811167
albumin	IFNG	-0.016321	0.898973	0.955304
ddimer	IFNG	0.0139209	0.913769	0.955304
bilirubin indirect	IFNG	-0.0025931	0.985741	0.985741

## Sheet: IFNL1
Spearman correlations between indicated IFN ligand and clinical lab values
Clinical lab name	IFN ligand	rho	p-value	FDR q-value (BH)
crp	IFNL1	0.300931	0.016549	0.126876
platelet count	IFNL1	-0.322556	0.00730384	0.126876
red cell distribution width	IFNL1	-0.303508	0.011868	0.126876
ddimer	IFNL1	-0.264593	0.0361183	0.166144
absolute lymphocyte count	IFNL1	-0.263071	0.0342393	0.166144
alt	IFNL1	-0.201519	0.113245	0.434105
bilirubin indirect	IFNL1	-0.213739	0.136114	0.447233
ferritin	IFNL1	0.195502	0.156559	0.450108
albumin	IFNL1	0.149866	0.241062	0.534614
alp	IFNL1	-0.133978	0.295168	0.534614
bilirubin direct	IFNL1	0.139348	0.334478	0.534614
bun	IFNL1	-0.129022	0.294357	0.534614
hemoglobin	IFNL1	0.12221	0.320802	0.534614
troponin	IFNL1	-0.133961	0.348662	0.534614
white blood cell count	IFNL1	-0.154102	0.209586	0.534614
ast	IFNL1	0.0769498	0.548886	0.723604
bnp	IFNL1	-0.129305	0.566299	0.723604
prothrombin time	IFNL1	-0.12436	0.512625	0.723604
absolute neutrophil count	IFNL1	-0.108462	0.605805	0.733343
protein total	IFNL1	-0.0543641	0.672168	0.772993
bilirubin total	IFNL1	0.0420272	0.743634	0.814456
creatinine	IFNL1	0.0126732	0.918302	0.918302
neutrophil:lymphocyte ratio	IFNL1	0.0269231	0.89835	0.918302

[truncated: 2 more sheets: IFNL3_2, IFNW1]
