# Supplementary material for: Specialized interferon action in COVID-19
Source: Proc Natl Acad Sci U S A. 2022 Feb 25;119(11):e2116730119. doi: 10.1073/pnas.2116730119 (PMC8931386; doi:10.1073/pnas.2116730119)
Supplement: Supplementary File [file pnas.2116730119.sd20.xlsx]

## Sheet: IFNA1
Spearman correlations between indicated IFN ligand and MSD analytes
Analyte	IFN ligand	rho	p-value	FDR q-value (BH)
MCP-2	IFNA1.18389.11	0.568506	3.47271e-07	2.70872e-05
IL-2	IFNA1.18389.11	0.405371	0.000549562	0.0214329
G-CSF	IFNA1.18389.11	0.385751	0.00106249	0.0276249
I-TAC	IFNA1.18389.11	0.362039	0.00223716	0.0348997
IP-10	IFNA1.18389.11	0.367519	0.00189272	0.0348997
IL-10	IFNA1.18389.11	0.34673	0.00351535	0.0456996
Eotaxin-2	IFNA1.18389.11	-0.335988	0.00476517	0.0492734
MCP-4	IFNA1.18389.11	0.333869	0.00505368	0.0492734
GM-CSF	IFNA1.18389.11	0.303434	0.0112598	0.0855938
M-CSF	IFNA1.18389.11	0.297114	0.0131683	0.0855938
MCP-3	IFNA1.18389.11	0.304896	0.0108543	0.0855938
TSLP	IFNA1.18389.11	-0.298014	0.0128803	0.0855938
IL-12p70	IFNA1.18389.11	0.285753	0.017306	0.103836
TRAIL	IFNA1.18389.11	0.277128	0.0211499	0.117835
IL-21	IFNA1.18389.11	0.241593	0.0471673	0.24527
IL-1β	IFNA1.18389.11	0.211144	0.0815887	0.393595
IL-4	IFNA1.18389.11	0.206357	0.0889091	0.393595
MIP-1β	IFNA1.18389.11	-0.202083	0.0958757	0.393595
TPO	IFNA1.18389.11	0.204092	0.0925494	0.393595
IL-12/23p40	IFNA1.18389.11	0.195469	0.107486	0.419195
CTACK	IFNA1.18389.11	0.182389	0.133621	0.453148
IL-1α	IFNA1.18389.11	0.186472	0.127867	0.453148
IL-8	IFNA1.18389.11	0.185459	0.127095	0.453148
IL-17A	IFNA1.18389.11	0.176032	0.14794	0.474779
YKL-40	IFNA1.18389.11	-0.174242	0.152173	0.474779
CRP	IFNA1.18389.11	0.157837	0.195225	0.559373
Flt-1	IFNA1.18389.11	0.156083	0.200297	0.559373
MIP-5	IFNA1.18389.11	-0.153489	0.207972	0.559373
Tie-2	IFNA1.18389.11	0.153745	0.207206	0.559373
EPO	IFNA1.18389.11	-0.134328	0.274779	0.591442
IL-27	IFNA1.18389.11	-0.129887	0.287454	0.591442
IL-2Ralpha	IFNA1.18389.11	-0.13808	0.265147	0.591442
IL-6	IFNA1.18389.11	0.131896	0.279998	0.591442
MIF	IFNA1.18389.11	-0.132225	0.27879	0.591442
PIGF	IFNA1.18389.11	0.129704	0.288138	0.591442
SAA	IFNA1.18389.11	0.139861	0.251715	0.591442
TARC	IFNA1.18389.11	-0.144209	0.237128	0.591442
TNF-α	IFNA1.18389.11	0.144063	0.237608	0.591442
VCAM-1	IFNA1.18389.11	0.115528	0.344513	0.689026
IL-1RA	IFNA1.18389.11	0.110051	0.371646	0.724709
IL-15	IFNA1.18389.11	0.105079	0.390184	0.742301
Gro alpha	IFNA1.18389.11	0.100767	0.410028	0.761481
IL-13	IFNA1.18389.11	0.0967848	0.42887	0.768675
IL-17A/F	IFNA1.18389.11	0.0957983	0.433612	0.768675
bFGF	IFNA1.18389.11	-0.0810011	0.508201	0.777248
Eotaxin-3	IFNA1.18389.11	-0.0850201	0.487314	0.777248
ICAM-1	IFNA1.18389.11	-0.0911582	0.45631	0.777248
IL-17F	IFNA1.18389.11	0.087949	0.475732	0.777248
IL-18	IFNA1.18389.11	0.0818414	0.503796	0.777248
IL-7	IFNA1.18389.11	-0.0875411	0.474448	0.777248
VEGF-D	IFNA1.18389.11	0.0831933	0.496751	0.777248
IL-17B	IFNA1.18389.11	-0.0721075	0.558984	0.838476
IL-9	IFNA1.18389.11	-0.067683	0.586298	0.846876
MCP-1	IFNA1.18389.11	0.0684326	0.576357	0.846876
IL-22	IFNA1.18389.11	0.0575448	0.638598	0.889476
IL-3	IFNA1.18389.11	-0.0594081	0.627751	0.889476
IL-17C	IFNA1.18389.11	-0.0511891	0.678463	0.912415
VEGF-C	IFNA1.18389.11	-0.0515893	0.673766	0.912415
ENA78	IFNA1.18389.11	-0.0363171	0.767032	0.920985
IL-16	IFNA1.18389.11	-0.0362441	0.767488	0.920985
IL-17D	IFNA1.18389.11	-0.0385922	0.754694	0.920985
MIP3beta	IFNA1.18389.11	0.0374132	0.760209	0.920985
SDF1alpha	IFNA1.18389.11	0.0416149	0.734225	0.920985
VEGF-A	IFNA1.18389.11	0.0420899	0.731305	0.920985
VEGF-A_angiogenesis	IFNA1.18389.11	-0.0449763	0.713648	0.920985
I309	IFNA1.18389.11	0.0305809	0.803019	0.949022
MDC	IFNA1.18389.11	0.0259408	0.832435	0.969104
MIP-3α	IFNA1.18389.11	0.0223602	0.855294	0.981073
Eotaxin	IFNA1.18389.11	-0.0124954	0.918834	0.981221
Flt3L	IFNA1.18389.11	0.00379978	0.97528	0.981221
Fractalkine	IFNA1.18389.11	0.00427475	0.972191	0.981221
IL-17E	IFNA1.18389.11	0.0167958	0.891866	0.981221
IL-23	IFNA1.18389.11	0.00679467	0.956145	0.981221
IL-31	IFNA1.18389.11	-0.0113263	0.926406	0.981221
Il-33	IFNA1.18389.11	-0.00835974	0.946057	0.981221
IL-5	IFNA1.18389.11	0.00288637	0.981221	0.981221
MIP-1α	IFNA1.18389.11	0.00851297	0.944653	0.981221
TNF-β	IFNA1.18389.11	-0.0121006	0.921982	0.981221

## Sheet: IFNA10
Spearman correlations between indicated IFN ligand and MSD analytes
Analyte	IFN ligand	rho	p-value	FDR q-value (BH)
TRAIL	IFNA10.14128.121	0.450128	0.000104183	0.0081263
Eotaxin-2	IFNA10.14128.121	-0.387687	0.000997337	0.0352814
MCP-2	IFNA10.14128.121	0.377311	0.00139378	0.0352814
PIGF	IFNA10.14128.121	0.368981	0.0018093	0.0352814
IL-12/23p40	IFNA10.14128.121	0.356814	0.00261672	0.0362622
IL-7	IFNA10.14128.121	-0.354658	0.0027894	0.0362622
IL-13	IFNA10.14128.121	-0.332846	0.0051984	0.0405475
IL-21	IFNA10.14128.121	0.342558	0.00424309	0.0405475
TARC	IFNA10.14128.121	-0.333979	0.00503839	0.0405475
VEGF-C	IFNA10.14128.121	-0.341469	0.00408549	0.0405475
Tie-2	IFNA10.14128.121	0.324297	0.00655809	0.0465028
IL-3	IFNA10.14128.121	-0.30844	0.00992343	0.0645023
G-CSF	IFNA10.14128.121	0.300365	0.0121542	0.0729249
IL-17D	IFNA10.14128.121	-0.288392	0.0170809	0.0934664
M-CSF	IFNA10.14128.121	0.284143	0.0179743	0.0934664
Eotaxin-3	IFNA10.14128.121	-0.272927	0.0232718	0.106776
IL-9	IFNA10.14128.121	-0.279272	0.0220989	0.106776
IL-17B	IFNA10.14128.121	-0.256289	0.0348925	0.151201
MIF	IFNA10.14128.121	-0.242967	0.0442605	0.181701
IL-17E	IFNA10.14128.121	-0.233576	0.0552355	0.215419
bFGF	IFNA10.14128.121	-0.21023	0.0829475	0.277129
Flt3L	IFNA10.14128.121	0.209098	0.0846573	0.277129
MIP3beta	IFNA10.14128.121	0.208696	0.0852706	0.277129
VEGF-A_angiogenesis	IFNA10.14128.121	-0.214797	0.0763291	0.277129
Il-33	IFNA10.14128.121	-0.207008	0.0903056	0.281754
TPO	IFNA10.14128.121	0.194848	0.10863	0.325889
MIP-1α	IFNA10.14128.121	0.190866	0.11619	0.335661
ENA78	IFNA10.14128.121	-0.179795	0.139332	0.338895
IL-10	IFNA10.14128.121	0.183449	0.13134	0.338895
IL-23	IFNA10.14128.121	-0.17941	0.143213	0.338895
MIP-1β	IFNA10.14128.121	-0.178005	0.143379	0.338895
TNF-β	IFNA10.14128.121	0.185098	0.130751	0.338895
TSLP	IFNA10.14128.121	-0.187672	0.12254	0.338895
Fractalkine	IFNA10.14128.121	0.169748	0.163192	0.363686
IL-17F	IFNA10.14128.121	-0.172768	0.158869	0.363686
IL-17C	IFNA10.14128.121	-0.166126	0.175755	0.380803
IL-31	IFNA10.14128.121	-0.159225	0.191275	0.403228
SAA	IFNA10.14128.121	-0.154256	0.205681	0.422187
VEGF-D	IFNA10.14128.121	0.145817	0.231885	0.46377
GM-CSF	IFNA10.14128.121	0.139825	0.25184	0.466943
IL-27	IFNA10.14128.121	-0.141615	0.245759	0.466943
IP-10	IFNA10.14128.121	0.136975	0.26173	0.466943
MDC	IFNA10.14128.121	0.136792	0.262373	0.466943
VCAM-1	IFNA10.14128.121	0.1365	0.263404	0.466943
IL-18	IFNA10.14128.121	0.128681	0.29199	0.506116
IL-1RA	IFNA10.14128.121	0.113524	0.356646	0.599428
MCP-3	IFNA10.14128.121	-0.111619	0.361194	0.599428
I309	IFNA10.14128.121	-0.106467	0.383917	0.603841
IL-15	IFNA10.14128.121	0.104786	0.391511	0.603841
MCP-4	IFNA10.14128.121	0.102375	0.402561	0.603841
TNF-α	IFNA10.14128.121	0.103252	0.398522	0.603841
VEGF-A	IFNA10.14128.121	-0.104129	0.394506	0.603841
Eotaxin	IFNA10.14128.121	-0.0982828	0.421725	0.620653
IL-2Ralpha	IFNA10.14128.121	0.0961769	0.438798	0.63382
IL-1α	IFNA10.14128.121	0.0882162	0.474387	0.672767
MCP-1	IFNA10.14128.121	0.0855316	0.484689	0.675102
CRP	IFNA10.14128.121	-0.0800877	0.513011	0.702015
IL-6	IFNA10.14128.121	0.0640117	0.601292	0.808634
CTACK	IFNA10.14128.121	0.0572525	0.640307	0.818753
Gro alpha	IFNA10.14128.121	-0.0575813	0.638385	0.818753
IL-16	IFNA10.14128.121	0.0588966	0.630721	0.818753
IL-4	IFNA10.14128.121	0.0484472	0.692612	0.87135
ICAM-1	IFNA10.14128.121	0.0383632	0.75431	0.919315
IL-8	IFNA10.14128.121	0.0383997	0.754083	0.919315
IL-1β	IFNA10.14128.121	-0.0351845	0.774102	0.928922
IL-22	IFNA10.14128.121	0.0324077	0.79151	0.935421
YKL-40	IFNA10.14128.121	-0.0278042	0.820592	0.955316
IL-17A	IFNA10.14128.121	-0.0247351	0.840118	0.963665
IL-12p70	IFNA10.14128.121	0.0216845	0.859622	0.971747
I-TAC	IFNA10.14128.121	-0.0123128	0.920017	0.981974
IL-17A/F	IFNA10.14128.121	0.012605	0.918124	0.981974
IL-5	IFNA10.14128.121	0.0105225	0.931616	0.981974
MIP-5	IFNA10.14128.121	-0.0121666	0.920963	0.981974
SDF1alpha	IFNA10.14128.121	-0.0179759	0.883446	0.981974
Flt-1	IFNA10.14128.121	0.00606503	0.960553	0.98583
IL-2	IFNA10.14128.121	0.00632079	0.958891	0.98583
EPO	IFNA10.14128.121	-0.000839791	0.994577	0.994577
MIP-3α	IFNA10.14128.121	0.00113263	0.992631	0.994577

## Sheet: IFNA16
Spearman correlations between indicated IFN ligand and MSD analytes
Analyte	IFN ligand	rho	p-value	FDR q-value (BH)
I309	IFNA16.6421.52	-0.319985	0.00735549	0.191243
MIP-5	IFNA16.6421.52	-0.320387	0.00727772	0.191243
YKL-40	IFNA16.6421.52	-0.337157	0.00461232	0.191243
MIP-1α	IFNA16.6421.52	-0.252576	0.0362776	0.707414
IL-12/23p40	IFNA16.6421.52	-0.228681	0.058759	0.734206
M-CSF	IFNA16.6421.52	-0.229887	0.0574027	0.734206
VEGF-D	IFNA16.6421.52	-0.222689	0.0658903	0.734206
bFGF	IFNA16.6421.52	-0.174169	0.152347	0.781745
CTACK	IFNA16.6421.52	-0.200329	0.0988544	0.781745
Eotaxin-3	IFNA16.6421.52	0.184143	0.129861	0.781745
IL-17A/F	IFNA16.6421.52	0.183997	0.130171	0.781745
IL-17C	IFNA16.6421.52	-0.168187	0.17038	0.781745
IL-1RA	IFNA16.6421.52	-0.171126	0.162926	0.781745
IL-6	IFNA16.6421.52	-0.167629	0.168588	0.781745
PIGF	IFNA16.6421.52	-0.208988	0.0848242	0.781745
SDF1alpha	IFNA16.6421.52	-0.170479	0.161362	0.781745
TPO	IFNA16.6421.52	-0.167665	0.168494	0.781745
IL-1α	IFNA16.6421.52	0.164255	0.180739	0.783201
CRP	IFNA16.6421.52	-0.094958	0.437674	0.932014
ENA78	IFNA16.6421.52	-0.108586	0.374468	0.932014
Eotaxin	IFNA16.6421.52	-0.0835221	0.495046	0.932014
Eotaxin-2	IFNA16.6421.52	-0.103142	0.399025	0.932014
EPO	IFNA16.6421.52	-0.131809	0.283964	0.932014
Flt-1	IFNA16.6421.52	-0.0702594	0.566194	0.932014
Flt3L	IFNA16.6421.52	-0.0521374	0.670499	0.932014
Fractalkine	IFNA16.6421.52	-0.129046	0.290611	0.932014
Gro alpha	IFNA16.6421.52	-0.0655828	0.592376	0.932014
I-TAC	IFNA16.6421.52	0.0497625	0.6847	0.932014
ICAM-1	IFNA16.6421.52	0.0825722	0.499982	0.932014
IL-15	IFNA16.6421.52	-0.0509317	0.677695	0.932014
IL-16	IFNA16.6421.52	-0.0957618	0.433788	0.932014
IL-17A	IFNA16.6421.52	0.0621483	0.611943	0.932014
IL-17B	IFNA16.6421.52	-0.104745	0.395283	0.932014
IL-17D	IFNA16.6421.52	-0.110089	0.371479	0.932014
IL-18	IFNA16.6421.52	0.0464012	0.704985	0.932014
IL-1β	IFNA16.6421.52	0.0560833	0.647159	0.932014
IL-2	IFNA16.6421.52	-0.134673	0.269907	0.932014
IL-21	IFNA16.6421.52	-0.0745505	0.545708	0.932014
IL-22	IFNA16.6421.52	-0.0972232	0.426772	0.932014
IL-23	IFNA16.6421.52	0.052716	0.66942	0.932014
IL-27	IFNA16.6421.52	-0.0468761	0.702106	0.932014
IL-2Ralpha	IFNA16.6421.52	-0.136643	0.270199	0.932014
IL-3	IFNA16.6421.52	-0.070844	0.56296	0.932014
IL-31	IFNA16.6421.52	-0.0567775	0.643087	0.932014
Il-33	IFNA16.6421.52	-0.0881399	0.474771	0.932014
IL-4	IFNA16.6421.52	-0.0892583	0.465789	0.932014
IL-5	IFNA16.6421.52	-0.0730362	0.550909	0.932014
IL-7	IFNA16.6421.52	-0.0482645	0.693713	0.932014
IL-9	IFNA16.6421.52	-0.0584644	0.638392	0.932014
MCP-2	IFNA16.6421.52	-0.0833029	0.496183	0.932014
MCP-3	IFNA16.6421.52	-0.0670077	0.584341	0.932014
MDC	IFNA16.6421.52	-0.107782	0.378035	0.932014
MIP-1β	IFNA16.6421.52	-0.0813299	0.506475	0.932014
MIP-3α	IFNA16.6421.52	-0.0773109	0.527775	0.932014
MIP3beta	IFNA16.6421.52	-0.138655	0.255866	0.932014
TNF-α	IFNA16.6421.52	-0.0602119	0.623096	0.932014
TNF-β	IFNA16.6421.52	0.0826812	0.502657	0.932014
TRAIL	IFNA16.6421.52	0.0667885	0.585574	0.932014
TSLP	IFNA16.6421.52	-0.0761432	0.534046	0.932014
G-CSF	IFNA16.6421.52	-0.0186335	0.879213	0.968251
GM-CSF	IFNA16.6421.52	0.0163318	0.894041	0.968251
IL-12p70	IFNA16.6421.52	0.0218672	0.858452	0.968251
IL-13	IFNA16.6421.52	0.0147607	0.904184	0.968251
IL-17E	IFNA16.6421.52	-0.0170249	0.8904	0.968251
IL-17F	IFNA16.6421.52	-0.0359965	0.770726	0.968251
IL-8	IFNA16.6421.52	0.0218853	0.858336	0.968251
MCP-1	IFNA16.6421.52	-0.03924	0.748877	0.968251
MCP-4	IFNA16.6421.52	0.0171721	0.888623	0.968251
SAA	IFNA16.6421.52	-0.0335404	0.784396	0.968251
TARC	IFNA16.6421.52	0.0302886	0.804864	0.968251
Tie-2	IFNA16.6421.52	0.0131896	0.914341	0.968251
VCAM-1	IFNA16.6421.52	-0.0280234	0.819202	0.968251
VEGF-A	IFNA16.6421.52	0.0278042	0.820592	0.968251
VEGF-C	IFNA16.6421.52	0.012532	0.918597	0.968251
IL-10	IFNA16.6421.52	-0.00559006	0.96364	0.976155
MIF	IFNA16.6421.52	0.0068323	0.955567	0.976155
VEGF-A_angiogenesis	IFNA16.6421.52	0.00869565	0.943467	0.976155
IP-10	IFNA16.6421.52	-0.0008038	0.99477	0.99477

## Sheet: IFNA2
Spearman correlations between indicated IFN ligand and MSD analytes
Analyte	IFN ligand	rho	p-value	FDR q-value (BH)
MCP-2	IFNA2	0.685532	8.10836e-11	6.32452e-09
IP-10	IFNA2	0.632152	5.6863e-09	2.21766e-07
MCP-4	IFNA2	0.57205	2.82507e-07	7.34517e-06
Eotaxin-2	IFNA2	-0.534454	2.24402e-06	4.37584e-05
G-CSF	IFNA2	0.517574	5.2597e-06	8.20514e-05
I-TAC	IFNA2	0.493533	1.64005e-05	0.000182748
M-CSF	IFNA2	0.496712	1.418e-05	0.000182748
TPO	IFNA2	0.478517	3.19881e-05	0.000311884
IL-12/23p40	IFNA2	0.421264	0.000312565	0.00270889
IL-15	IFNA2	0.408221	0.000497687	0.00388196
IL-10	IFNA2	0.398977	0.000684304	0.00485234
IL-2	IFNA2	0.369967	0.00175487	0.0114067
IL-17A/F	IFNA2	0.364669	0.00206538	0.0122863
MCP-3	IFNA2	0.362514	0.00220523	0.0122863
GM-CSF	IFNA2	0.310413	0.00943595	0.0490669
SAA	IFNA2	0.293241	0.0144708	0.0705451
Gro alpha	IFNA2	0.288674	0.0161481	0.0740912
CRP	IFNA2	0.276361	0.0215246	0.0932734
MIP-1β	IFNA2	-0.26266	0.029228	0.119989
IL-1α	IFNA2	0.259648	0.0324976	0.12674
IL-17F	IFNA2	0.249761	0.0399681	0.13575
IL-1RA	IFNA2	0.251823	0.038303	0.13575
IL-4	IFNA2	0.247863	0.0400289	0.13575
IL-21	IFNA2	0.244303	0.0446691	0.14246
SDF1alpha	IFNA2	0.241432	0.0456604	0.14246
IL-31	IFNA2	0.224479	0.0636901	0.19107
IL-7	IFNA2	0.203727	0.0931474	0.269092
CTACK	IFNA2	0.187395	0.123104	0.319481
IL-6	IFNA2	0.190245	0.117405	0.319481
TRAIL	IFNA2	0.186043	0.12588	0.319481
TSLP	IFNA2	-0.185517	0.126973	0.319481
VEGF-A	IFNA2	0.180526	0.137705	0.335655
IL-12p70	IFNA2	0.173312	0.154407	0.3358
IL-1β	IFNA2	0.175923	0.148197	0.3358
IL-22	IFNA2	0.174059	0.15261	0.3358
MDC	IFNA2	0.173073	0.154985	0.3358
IL-18	IFNA2	0.162477	0.182249	0.364498
MIP-1α	IFNA2	0.163866	0.178491	0.364498
YKL-40	IFNA2	-0.164852	0.175855	0.364498
IL-17E	IFNA2	0.15559	0.205164	0.391598
Il-33	IFNA2	0.155361	0.20584	0.391598
MCP-1	IFNA2	0.15042	0.217318	0.395231
MIP3beta	IFNA2	0.150237	0.217884	0.395231
Eotaxin	IFNA2	0.141871	0.244899	0.434138
IL-23	IFNA2	0.136848	0.265795	0.460711
Flt-1	IFNA2	0.129302	0.289647	0.474484
ICAM-1	IFNA2	-0.130106	0.286634	0.474484
VEGF-C	IFNA2	0.128681	0.29199	0.474484
IL-16	IFNA2	0.126964	0.298531	0.475213
IL-17A	IFNA2	0.124041	0.309884	0.47714
TNF-β	IFNA2	0.124442	0.311976	0.47714
PIGF	IFNA2	0.119145	0.329515	0.494272
IL-2Ralpha	IFNA2	-0.118485	0.339598	0.499785
Eotaxin-3	IFNA2	0.110997	0.363889	0.5199
VCAM-1	IFNA2	0.110376	0.366596	0.5199
TNF-α	IFNA2	0.103909	0.395508	0.550886
IL-8	IFNA2	0.0991962	0.417403	0.566682
Tie-2	IFNA2	0.0983559	0.421379	0.566682
VEGF-A_angiogenesis	IFNA2	0.0945926	0.439448	0.580965
IL-17C	IFNA2	0.090163	0.464651	0.604046
IL-3	IFNA2	0.0846182	0.489382	0.625767
IL-27	IFNA2	0.076909	0.529929	0.666685
Fractalkine	IFNA2	0.061856	0.613621	0.759721
TARC	IFNA2	-0.0590062	0.630084	0.767915
VEGF-D	IFNA2	0.0570698	0.641375	0.76965
EPO	IFNA2	-0.0529832	0.667842	0.777488
IL-17D	IFNA2	0.0540138	0.66177	0.777488
bFGF	IFNA2	0.0459262	0.707869	0.811967
MIF	IFNA2	0.0396785	0.746165	0.843491
I309	IFNA2	0.0351845	0.774102	0.86257
ENA78	IFNA2	0.0311655	0.799331	0.865942
MIP-5	IFNA2	0.0326635	0.789902	0.865942
MIP-3α	IFNA2	0.0283522	0.817117	0.873084
Flt3L	IFNA2	0.0259043	0.832668	0.877677
IL-5	IFNA2	-0.0132627	0.913869	0.950423
IL-9	IFNA2	-0.00862	0.944806	0.969669
IL-13	IFNA2	-0.00518816	0.966252	0.973876
IL-17B	IFNA2	0.00404626	0.973876	0.973876

## Sheet: IFNA4_16
Spearman correlations between indicated IFN ligand and MSD analytes
Analyte	IFN ligand	rho	p-value	FDR q-value (BH)
IL-2	IFNA4_16	0.493533	1.64005e-05	0.00127924
MCP-2	IFNA4_16	0.463025	6.17184e-05	0.00240702
I-TAC	IFNA4_16	0.428279	0.000241472	0.00627828
IP-10	IFNA4_16	0.388747	0.000963235	0.0187831
IL-10	IFNA4_16	0.361198	0.00229467	0.019931
IL-6	IFNA4_16	0.364779	0.00205849	0.019931
M-CSF	IFNA4_16	0.373	0.00159665	0.019931
MCP-3	IFNA4_16	0.361125	0.00229973	0.019931
MCP-4	IFNA4_16	0.365765	0.00199737	0.019931
CRP	IFNA4_16	0.355389	0.00272976	0.0212921
SAA	IFNA4_16	0.342492	0.0039686	0.028141
IL-15	IFNA4_16	0.302375	0.0115619	0.0751521
GM-CSF	IFNA4_16	0.292985	0.0145606	0.0873635
IL-4	IFNA4_16	0.277128	0.0211499	0.117835
Gro alpha	IFNA4_16	0.273255	0.0230994	0.120117
Eotaxin-2	IFNA4_16	-0.250347	0.0380133	0.185315
Flt-1	IFNA4_16	0.236134	0.0507762	0.232973
IL-12p70	IFNA4_16	0.230291	0.0569539	0.2468
Eotaxin-3	IFNA4_16	0.211655	0.0808355	0.274138
IL-1RA	IFNA4_16	0.2172	0.0752101	0.274138
MIP3beta	IFNA4_16	0.213555	0.0780861	0.274138
TPO	IFNA4_16	0.215199	0.0757674	0.274138
TSLP	IFNA4_16	-0.219076	0.070517	0.274138
TRAIL	IFNA4_16	0.203581	0.0933874	0.303509
G-CSF	IFNA4_16	0.200731	0.0981655	0.306276
MCP-1	IFNA4_16	0.196639	0.105358	0.316073
MIP-1β	IFNA4_16	-0.177749	0.143964	0.415896
IL-12/23p40	IFNA4_16	0.171465	0.158914	0.427424
VEGF-C	IFNA4_16	0.172013	0.157566	0.427424
I309	IFNA4_16	0.167227	0.169626	0.4311
VEGF-A_angiogenesis	IFNA4_16	0.166569	0.171334	0.4311
IL-17A	IFNA4_16	0.152685	0.210392	0.454724
IL-17E	IFNA4_16	0.157384	0.199924	0.454724
IL-17F	IFNA4_16	0.158988	0.195322	0.454724
IL-5	IFNA4_16	0.152612	0.210613	0.454724
TNF-α	IFNA4_16	0.151772	0.213166	0.454724
TNF-β	IFNA4_16	-0.152078	0.215702	0.454724
IL-13	IFNA4_16	0.145269	0.233663	0.478031
SDF1alpha	IFNA4_16	0.142857	0.241599	0.478031
VEGF-D	IFNA4_16	0.141798	0.245144	0.478031
IL-1β	IFNA4_16	0.125502	0.304173	0.566212
IL-8	IFNA4_16	0.12532	0.304883	0.566212
MIP-3α	IFNA4_16	0.12068	0.323279	0.586413
IL-23	IFNA4_16	0.11967	0.331036	0.586837
VEGF-A	IFNA4_16	0.106467	0.383917	0.665455
IL-31	IFNA4_16	0.103946	0.395341	0.670361
IL-22	IFNA4_16	0.099452	0.416197	0.67632
IL-7	IFNA4_16	0.100037	0.413449	0.67632
bFGF	IFNA4_16	-0.0907563	0.458306	0.68746
IL-17D	IFNA4_16	0.0920334	0.4554	0.68746
IL-21	IFNA4_16	-0.092377	0.453712	0.68746
PIGF	IFNA4_16	-0.0961271	0.432028	0.68746
YKL-40	IFNA4_16	-0.0841067	0.492021	0.724106
IL-17A/F	IFNA4_16	0.0792474	0.517456	0.734947
MIP-5	IFNA4_16	0.0791012	0.518232	0.734947
ENA78	IFNA4_16	0.073913	0.546124	0.747328
Eotaxin	IFNA4_16	0.0755572	0.537207	0.747328
Tie-2	IFNA4_16	-0.0655828	0.592376	0.796644
IL-9	IFNA4_16	0.0642509	0.605468	0.800449
IL-17C	IFNA4_16	0.0594343	0.630199	0.819258
TARC	IFNA4_16	0.0570698	0.641375	0.820119
EPO	IFNA4_16	-0.0500821	0.685047	0.859718
Flt3L	IFNA4_16	-0.034673	0.7773	0.859718
IL-16	IFNA4_16	-0.0385824	0.75295	0.859718
IL-18	IFNA4_16	-0.0449032	0.714093	0.859718
IL-27	IFNA4_16	0.0338327	0.782563	0.859718
IL-2Ralpha	IFNA4_16	-0.0347993	0.779809	0.859718
IL-3	IFNA4_16	-0.0420533	0.73153	0.859718
Il-33	IFNA4_16	0.0351949	0.775696	0.859718
MIP-1α	IFNA4_16	0.0393862	0.747972	0.859718
VCAM-1	IFNA4_16	0.0393497	0.748198	0.859718
CTACK	IFNA4_16	0.0271465	0.824768	0.881259
IL-1α	IFNA4_16	-0.0275986	0.823219	0.881259
MIF	IFNA4_16	0.0250639	0.838021	0.88332
Fractalkine	IFNA4_16	0.0219949	0.857634	0.891568
IL-17B	IFNA4_16	0.0204222	0.868707	0.891568
ICAM-1	IFNA4_16	0.0132627	0.913869	0.925737
MDC	IFNA4_16	0.00372671	0.975755	0.975755

## Sheet: IFNA6
Spearman correlations between indicated IFN ligand and MSD analytes
Analyte	IFN ligand	rho	p-value	FDR q-value (BH)
Eotaxin-3	IFNA6.5714.88	0.31129	0.00922607	0.379662
IL-17F	IFNA6.5714.88	0.276902	0.0222569	0.379662
IL-18	IFNA6.5714.88	-0.262696	0.0292048	0.379662
IL-23	IFNA6.5714.88	0.281979	0.0198253	0.379662
Il-33	IFNA6.5714.88	0.273008	0.0242893	0.379662
TNF-β	IFNA6.5714.88	-0.266366	0.0281189	0.379662
IL-13	IFNA6.5714.88	0.2346	0.0523427	0.404994
IL-17B	IFNA6.5714.88	0.225866	0.0640236	0.404994
IL-17D	IFNA6.5714.88	0.243196	0.045676	0.404994
IL-17E	IFNA6.5714.88	0.233462	0.0553585	0.404994
MCP-3	IFNA6.5714.88	0.250128	0.0381877	0.404994
MIP-5	IFNA6.5714.88	-0.223274	0.0651653	0.404994
TARC	IFNA6.5714.88	0.22141	0.067499	0.404994
Eotaxin	IFNA6.5714.88	0.21319	0.078609	0.408767
Tie-2	IFNA6.5714.88	-0.214907	0.0761755	0.408767
IL-17C	IFNA6.5714.88	0.208115	0.088559	0.422454
IL-3	IFNA6.5714.88	0.204384	0.0920732	0.422454
CRP	IFNA6.5714.88	0.167592	0.168682	0.473057
Flt3L	IFNA6.5714.88	-0.193314	0.111497	0.473057
Fractalkine	IFNA6.5714.88	-0.176982	0.145731	0.473057
I-TAC	IFNA6.5714.88	0.18027	0.138272	0.473057
IL-4	IFNA6.5714.88	0.171282	0.159365	0.473057
IL-9	IFNA6.5714.88	0.180461	0.143914	0.473057
PIGF	IFNA6.5714.88	-0.184107	0.129939	0.473057
TRAIL	IFNA6.5714.88	-0.176105	0.14777	0.473057
VCAM-1	IFNA6.5714.88	-0.183632	0.130949	0.473057
VEGF-C	IFNA6.5714.88	0.171502	0.158824	0.473057
YKL-40	IFNA6.5714.88	-0.167154	0.169815	0.473057
EPO	IFNA6.5714.88	-0.164332	0.180533	0.485572
IL-10	IFNA6.5714.88	0.157654	0.195749	0.490051
IL-12/23p40	IFNA6.5714.88	-0.154001	0.206442	0.490051
IL-6	IFNA6.5714.88	0.151626	0.213612	0.490051
IL-7	IFNA6.5714.88	0.152905	0.20973	0.490051
TSLP	IFNA6.5714.88	-0.153455	0.208073	0.490051
MIF	IFNA6.5714.88	0.149507	0.220156	0.490633
I309	IFNA6.5714.88	0.143259	0.240264	0.491764
ICAM-1	IFNA6.5714.88	-0.141578	0.245882	0.491764
IL-2Ralpha	IFNA6.5714.88	-0.144944	0.241888	0.491764
SAA	IFNA6.5714.88	0.14304	0.240991	0.491764
IL-16	IFNA6.5714.88	-0.13365	0.273596	0.521966
IL-21	IFNA6.5714.88	-0.134443	0.274367	0.521966
IL-27	IFNA6.5714.88	0.127877	0.29504	0.523026
MCP-4	IFNA6.5714.88	0.129229	0.289922	0.523026
VEGF-A_angiogenesis	IFNA6.5714.88	0.129156	0.290198	0.523026
VEGF-A	IFNA6.5714.88	0.122835	0.314647	0.545388
IL-31	IFNA6.5714.88	0.119766	0.326982	0.554447
ENA78	IFNA6.5714.88	0.109244	0.371565	0.616639
IL-12p70	IFNA6.5714.88	-0.103819	0.395921	0.643372
IL-1α	IFNA6.5714.88	0.0969958	0.431354	0.672912
MIP-1α	IFNA6.5714.88	-0.0975155	0.425376	0.672912
IP-10	IFNA6.5714.88	0.0885276	0.469463	0.718002
GM-CSF	IFNA6.5714.88	0.083924	0.492965	0.739448
G-CSF	IFNA6.5714.88	-0.0817684	0.504178	0.741998
IL-2	IFNA6.5714.88	0.0788455	0.51959	0.750518
CTACK	IFNA6.5714.88	-0.0769821	0.529537	0.75098
IL-17A/F	IFNA6.5714.88	0.0707709	0.563363	0.775236
M-CSF	IFNA6.5714.88	-0.0679942	0.578808	0.775236
MIP-1β	IFNA6.5714.88	0.0666423	0.586397	0.775236
TPO	IFNA6.5714.88	-0.0666423	0.586397	0.775236
MIP-3α	IFNA6.5714.88	0.0631714	0.606085	0.787911
MCP-2	IFNA6.5714.88	0.0579101	0.636465	0.813841
IL-8	IFNA6.5714.88	-0.054768	0.654903	0.82391
TNF-α	IFNA6.5714.88	-0.0515893	0.673766	0.834187
IL-15	IFNA6.5714.88	-0.0492875	0.687553	0.837955
IL-1β	IFNA6.5714.88	0.0394227	0.747746	0.897296
Flt-1	IFNA6.5714.88	0.0344903	0.778444	0.902116
Gro alpha	IFNA6.5714.88	0.0340519	0.781189	0.902116
IL-22	IFNA6.5714.88	0.0332115	0.78646	0.902116
MIP3beta	IFNA6.5714.88	0.029631	0.80902	0.914545
Eotaxin-2	IFNA6.5714.88	0.0229083	0.851787	0.940271
SDF1alpha	IFNA6.5714.88	-0.021593	0.860209	0.940271
VEGF-D	IFNA6.5714.88	-0.0203873	0.867942	0.940271
bFGF	IFNA6.5714.88	-0.0149434	0.903004	0.951815
IL-5	IFNA6.5714.88	-0.0161125	0.895456	0.951815
IL-17A	IFNA6.5714.88	-0.00467665	0.969578	0.986925
IL-1RA	IFNA6.5714.88	0.00313013	0.979789	0.986925
MCP-1	IFNA6.5714.88	0.0072342	0.952956	0.986925
MDC	IFNA6.5714.88	0.0020095	0.986925	0.986925

## Sheet: IFNA7_17_21
Spearman correlations between indicated IFN ligand and MSD analytes
Analyte	IFN ligand	rho	p-value	FDR q-value (BH)
MCP-2	IFNA7_17_21	0.665948	4.26275e-10	3.32495e-08
IL-10	IFNA7_17_21	0.506248	9.08464e-06	0.000236201
M-CSF	IFNA7_17_21	0.506394	9.02192e-06	0.000236201
IP-10	IFNA7_17_21	0.479759	3.0304e-05	0.000590928
IL-2	IFNA7_17_21	0.460029	6.98309e-05	0.00108936
MCP-4	IFNA7_17_21	0.413482	0.000413478	0.00537522
I-TAC	IFNA7_17_21	0.391158	0.000889525	0.00991185
MCP-3	IFNA7_17_21	0.370369	0.00173313	0.016898
Eotaxin-2	IFNA7_17_21	-0.364998	0.00204476	0.0177213
G-CSF	IFNA7_17_21	0.359299	0.00242959	0.0189508
IL-12/23p40	IFNA7_17_21	0.303654	0.0111981	0.0794049
MIP-1β	IFNA7_17_21	-0.299452	0.012432	0.0808077
MIP3beta	IFNA7_17_21	0.294556	0.0140165	0.084099
TSLP	IFNA7_17_21	-0.287291	0.0166879	0.0929755
IL-8	IFNA7_17_21	0.271319	0.02413	0.117634
TPO	IFNA7_17_21	0.273657	0.0228903	0.117634
TARC	IFNA7_17_21	-0.267483	0.0262872	0.120612
Flt-1	IFNA7_17_21	0.259372	0.031388	0.129767
IL-21	IFNA7_17_21	0.260946	0.0316098	0.129767
CTACK	IFNA7_17_21	0.237523	0.0493922	0.192629
VCAM-1	IFNA7_17_21	0.234381	0.0525697	0.195259
IL-15	IFNA7_17_21	0.224808	0.0632926	0.220985
IL-1RA	IFNA7_17_21	0.222659	0.0679954	0.220985
TRAIL	IFNA7_17_21	0.221958	0.0668057	0.220985
IL-17A	IFNA7_17_21	0.208001	0.0863383	0.259309
IL-17B	IFNA7_17_21	-0.207352	0.0897607	0.259309
IL-3	IFNA7_17_21	-0.207526	0.0870749	0.259309
Fractalkine	IFNA7_17_21	0.2019	0.0961827	0.267937
PIGF	IFNA7_17_21	0.198173	0.102614	0.275997
CRP	IFNA7_17_21	0.195433	0.107553	0.279637
I309	IFNA7_17_21	0.190172	0.117549	0.295767
IL-12p70	IFNA7_17_21	0.184364	0.129393	0.299163
Il-33	IFNA7_17_21	-0.187464	0.125815	0.299163
IL-6	IFNA7_17_21	0.183887	0.130404	0.299163
IL-1α	IFNA7_17_21	0.183456	0.13426	0.299208
GM-CSF	IFNA7_17_21	0.169711	0.163284	0.353783
TNF-α	IFNA7_17_21	0.167227	0.169626	0.35759
bFGF	IFNA7_17_21	-0.160943	0.186469	0.382752
IL-17E	IFNA7_17_21	-0.150857	0.219456	0.410983
IL-23	IFNA7_17_21	-0.150475	0.220638	0.410983
MIF	IFNA7_17_21	-0.149141	0.221298	0.410983
MIP-5	IFNA7_17_21	0.150895	0.215853	0.410983
IL-1β	IFNA7_17_21	0.145707	0.23224	0.421272
IL-17D	IFNA7_17_21	-0.14055	0.252953	0.438452
SDF1alpha	IFNA7_17_21	0.139898	0.25159	0.438452
IL-7	IFNA7_17_21	-0.125393	0.304599	0.516494
EPO	IFNA7_17_21	-0.121808	0.322408	0.52501
Gro alpha	IFNA7_17_21	0.119072	0.329814	0.52501
MIP-1α	IFNA7_17_21	0.120132	0.325497	0.52501
IL-18	IFNA7_17_21	0.113592	0.352715	0.550235
IL-31	IFNA7_17_21	-0.104348	0.393506	0.558064
IL-9	IFNA7_17_21	-0.11202	0.366784	0.558064
SAA	IFNA7_17_21	0.105554	0.388033	0.558064
TNF-β	IFNA7_17_21	-0.106424	0.387706	0.558064
VEGF-C	IFNA7_17_21	-0.107636	0.378686	0.558064
IL-17A/F	IFNA7_17_21	0.100804	0.409858	0.570873
Eotaxin-3	IFNA7_17_21	-0.0946657	0.439093	0.580126
ICAM-1	IFNA7_17_21	-0.095506	0.435022	0.580126
IL-17C	IFNA7_17_21	-0.0939039	0.446251	0.580126
IL-4	IFNA7_17_21	0.0961637	0.431852	0.580126
VEGF-A	IFNA7_17_21	0.087395	0.475188	0.607618
MCP-1	IFNA7_17_21	0.0815857	0.505134	0.635492
Tie-2	IFNA7_17_21	0.0782243	0.522895	0.647394
IL-16	IFNA7_17_21	0.0755572	0.537207	0.654721
IL-17F	IFNA7_17_21	-0.0722984	0.557941	0.654916
IL-22	IFNA7_17_21	0.0730362	0.550909	0.654916
MIP-3α	IFNA7_17_21	0.0709171	0.562556	0.654916
IL-27	IFNA7_17_21	0.0626233	0.60922	0.698811
IL-5	IFNA7_17_21	0.0596639	0.626269	0.707956
ENA78	IFNA7_17_21	-0.0576178	0.638171	0.711105
Flt3L	IFNA7_17_21	-0.0428571	0.726597	0.787147
IL-13	IFNA7_17_21	0.0443551	0.717435	0.787147
Eotaxin	IFNA7_17_21	-0.0237852	0.846182	0.90414
IL-2Ralpha	IFNA7_17_21	-0.0109346	0.930018	0.930018
MDC	IFNA7_17_21	-0.0122031	0.920726	0.930018
VEGF-A_angiogenesis	IFNA7_17_21	-0.0129339	0.915996	0.930018
VEGF-D	IFNA7_17_21	0.0155645	0.898993	0.930018
YKL-40	IFNA7_17_21	0.0136281	0.911505	0.930018

## Sheet: IFNB1
Spearman correlations between indicated IFN ligand and MSD analytes
Analyte	IFN ligand	rho	p-value	FDR q-value (BH)
IL-3	IFNB1	0.822811	0	0
IL-17B	IFNB1	0.774244	1.55431e-14	6.06182e-13
IL-17D	IFNB1	0.752215	2.1716e-13	5.64615e-12
IL-9	IFNB1	0.713345	1.25486e-11	2.44698e-10
IL-17C	IFNB1	0.699777	4.43632e-11	6.92066e-10
VEGF-C	IFNB1	0.683534	1.83983e-10	2.39177e-09
IL-17E	IFNB1	0.656956	1.56528e-09	1.74417e-08
Il-33	IFNB1	0.635565	7.55775e-09	7.36881e-08
IL-23	IFNB1	0.561697	7.59937e-07	6.58612e-06
IL-13	IFNB1	0.536595	2.85935e-06	2.02754e-05
IL-31	IFNB1	0.537234	2.76821e-06	2.02754e-05
IL-17F	IFNB1	0.524942	5.10546e-06	3.31855e-05
Eotaxin-3	IFNB1	0.517918	7.16698e-06	4.01592e-05
VEGF-A_angiogenesis	IFNB1	0.517799	7.20806e-06	4.01592e-05
Eotaxin	IFNB1	0.480525	3.86367e-05	0.000200911
MIF	IFNB1	0.436028	0.000225778	0.00110067
IL-7	IFNB1	0.409131	0.000586813	0.00269244
I-TAC	IFNB1	0.404941	0.000676194	0.00285899
TARC	IFNB1	0.404063	0.00069642	0.00285899
VEGF-A	IFNB1	0.390374	0.0010914	0.00425647
IL-4	IFNB1	0.387301	0.00120408	0.00447231
IL-22	IFNB1	0.338215	0.00512104	0.0181564
G-CSF	IFNB1	-0.321893	0.00789968	0.025674
MCP-3	IFNB1	0.322133	0.00785089	0.025674
Flt-1	IFNB1	0.306369	0.0116856	0.036459
GM-CSF	IFNB1	0.287493	0.0183251	0.0549752
Flt3L	IFNB1	-0.262112	0.0321357	0.0928364
Tie-2	IFNB1	0.247346	0.0435924	0.121436
bFGF	IFNB1	0.23713	0.0533448	0.143479
Fractalkine	IFNB1	-0.232221	0.0586269	0.147513
MIP3beta	IFNB1	-0.233139	0.0576082	0.147513
IL-1β	IFNB1	0.228989	0.0623315	0.150457
MCP-4	IFNB1	0.224798	0.0674128	0.150457
TNF-β	IFNB1	-0.224719	0.0675127	0.150457
TRAIL	IFNB1	-0.225317	0.0667662	0.150457
TSLP	IFNB1	0.220112	0.0734852	0.159218
SAA	IFNB1	0.207958	0.0912792	0.192426
IL-2	IFNB1	0.199777	0.105049	0.215627
CRP	IFNB1	0.196744	0.110545	0.22109
IL-27	IFNB1	0.188323	0.126967	0.243267
SDF1alpha	IFNB1	-0.187884	0.127871	0.243267
IL-15	IFNB1	-0.184133	0.1358	0.2522
ENA78	IFNB1	0.173039	0.161419	0.279793
IL-12p70	IFNB1	0.175135	0.156322	0.279793
PIGF	IFNB1	-0.173118	0.161223	0.279793
IL-17A/F	IFNB1	0.170325	0.168196	0.285201
IP-10	IFNB1	0.149852	0.226141	0.375298
IL-17A	IFNB1	0.147897	0.232326	0.37753
MIP-5	IFNB1	0.134408	0.278186	0.442826
MDC	IFNB1	0.127784	0.302775	0.472328
ICAM-1	IFNB1	0.117368	0.344204	0.52643
I309	IFNB1	0.114893	0.354542	0.531812
CTACK	IFNB1	0.111781	0.367816	0.541314
VCAM-1	IFNB1	0.101804	0.412358	0.595628
IL-8	IFNB1	0.0988906	0.42593	0.604046
IL-16	IFNB1	0.0923857	0.457136	0.636726
EPO	IFNB1	-0.0884348	0.476685	0.652306
MCP-1	IFNB1	-0.0856812	0.49057	0.659732
IL-1α	IFNB1	-0.0752654	0.544953	0.720447
Gro alpha	IFNB1	0.0697582	0.574843	0.7401
IL-2Ralpha	IFNB1	-0.0690398	0.578796	0.7401
IL-10	IFNB1	-0.0620161	0.618096	0.777604
MIP-1β	IFNB1	-0.0586639	0.637245	0.78897
Eotaxin-2	IFNB1	-0.0517599	0.677425	0.825612
IL-6	IFNB1	-0.0499641	0.688031	0.825638
MIP-3α	IFNB1	-0.0454545	0.714926	0.840404
YKL-40	IFNB1	0.0442972	0.721886	0.840404
IL-5	IFNB1	-0.0397079	0.749702	0.847489
MIP-1α	IFNB1	-0.0403464	0.745812	0.847489
IL-1RA	IFNB1	0.0327241	0.792637	0.870784
TNF-α	IFNB1	0.0331232	0.790166	0.870784
IL-12/23p40	IFNB1	-0.0307686	0.804776	0.871841
M-CSF	IFNB1	-0.0195147	0.875447	0.934428
MCP-2	IFNB1	-0.0164419	0.894938	0.934428
VEGF-D	IFNB1	-0.0158832	0.898489	0.934428
IL-21	IFNB1	0.0134488	0.913983	0.938035
IL-18	IFNB1	0.00399074	0.974431	0.987086
TPO	IFNB1	0.000678426	0.995653	0.995653

## Sheet: IFNG
Spearman correlations between indicated IFN ligand and MSD analytes
Analyte	IFN ligand	rho	p-value	FDR q-value (BH)
MCP-2	IFNG	0.815345	0	0
IP-10	IFNG	0.76445	2.13163e-14	8.31335e-13
MCP-4	IFNG	0.695287	3.37779e-11	8.78225e-10
IL-10	IFNG	0.607928	3.02654e-08	4.7214e-07
M-CSF	IFNG	0.609865	2.66157e-08	4.7214e-07
I-TAC	IFNG	0.593716	7.57488e-08	8.57761e-07
MCP-3	IFNG	0.59346	7.69785e-08	8.57761e-07
IL-6	IFNG	0.577384	2.06113e-07	2.0096e-06
IL-2	IFNG	0.512386	6.77229e-06	5.86932e-05
MIP3beta	IFNG	0.499379	1.25364e-05	9.77842e-05
I309	IFNG	0.495652	1.4887e-05	0.000105562
SDF1alpha	IFNG	0.466752	5.28445e-05	0.00034349
IL-4	IFNG	0.463318	6.09755e-05	0.000365853
MCP-1	IFNG	0.459518	7.13107e-05	0.000397303
Eotaxin-2	IFNG	-0.454037	8.90905e-05	0.000463271
GM-CSF	IFNG	0.449361	0.000107409	0.000492818
MIP-1α	IFNG	0.450164	0.000104032	0.000492818
IL-17A/F	IFNG	0.44662	0.000119696	0.000518684
IL-15	IFNG	0.409317	0.000478953	0.00196623
IL-12/23p40	IFNG	0.407015	0.000519064	0.00198329
IL-1RA	IFNG	0.409016	0.000533962	0.00198329
CRP	IFNG	0.401608	0.0006256	0.00221804
IL-5	IFNG	0.363135	0.00216409	0.00733908
Gro alpha	IFNG	0.360358	0.00235349	0.00764885
VCAM-1	IFNG	0.352758	0.00294995	0.00920385
TNF-α	IFNG	0.349726	0.00322334	0.00967001
G-CSF	IFNG	0.334198	0.00500792	0.0144673
MIP-3α	IFNG	0.332554	0.00524042	0.0145983
IL-17A	IFNG	0.32627	0.00621925	0.0161701
SAA	IFNG	0.326745	0.00614002	0.0161701
TPO	IFNG	0.324552	0.00651327	0.0163882
Fractalkine	IFNG	0.309317	0.00970413	0.0236538
IL-22	IFNG	0.302886	0.0114152	0.0269813
CTACK	IFNG	0.295214	0.013794	0.0316451
PIGF	IFNG	0.292875	0.0145992	0.0325354
IL-8	IFNG	0.281768	0.0190003	0.0411674
Flt3L	IFNG	0.277092	0.0211677	0.0446237
TRAIL	IFNG	0.249251	0.0388919	0.0798307
ICAM-1	IFNG	0.216149	0.0744529	0.148243
VEGF-A	IFNG	0.215016	0.0760223	0.148243
IL-2Ralpha	IFNG	0.2155	0.0798787	0.148833
VEGF-D	IFNG	0.21213	0.0801411	0.148833
VEGF-A_angiogenesis	IFNG	0.209061	0.0847129	0.153665
IL-17F	IFNG	0.193419	0.114023	0.202131
Eotaxin	IFNG	0.181768	0.134972	0.228865
TSLP	IFNG	-0.18285	0.132627	0.228865
IL-12p70	IFNG	0.167411	0.16915	0.280716
Eotaxin-3	IFNG	0.162843	0.181254	0.285086
MDC	IFNG	0.162294	0.182748	0.285086
MIP-5	IFNG	0.164962	0.175564	0.285086
IL-1β	IFNG	0.149872	0.219018	0.334968
IL-27	IFNG	0.144757	0.235331	0.352997
IL-21	IFNG	0.122991	0.317694	0.46755
IL-7	IFNG	0.110669	0.365321	0.527685
Flt-1	IFNG	0.101023	0.408835	0.570636
IL-3	IFNG	-0.10084	0.409687	0.570636
IL-13	IFNG	0.0903179	0.46049	0.619279
TNF-β	IFNG	0.0912318	0.459352	0.619279
EPO	IFNG	-0.0866511	0.482293	0.637608
IL-17B	IFNG	-0.0832538	0.499693	0.6496
IL-23	IFNG	0.0773371	0.530755	0.677332
YKL-40	IFNG	0.075338	0.538392	0.677332
IL-16	IFNG	0.0714286	0.559734	0.693004
IL-17E	IFNG	0.0651601	0.597552	0.728267
Il-33	IFNG	0.056037	0.649914	0.779896
MIP-1β	IFNG	-0.0521008	0.670717	0.792665
IL-31	IFNG	0.0474973	0.698347	0.813001
VEGF-C	IFNG	0.0449032	0.714093	0.819107
ENA78	IFNG	0.0307636	0.801866	0.893508
IL-9	IFNG	-0.0312475	0.801799	0.893508
bFGF	IFNG	0.0166606	0.891921	0.902379
IL-17C	IFNG	-0.0253464	0.837439	0.902379
IL-17D	IFNG	-0.016605	0.893087	0.902379
IL-18	IFNG	0.0154914	0.899464	0.902379
IL-1α	IFNG	0.0151544	0.902379	0.902379
MIF	IFNG	-0.022616	0.853657	0.902379
TARC	IFNG	-0.0237486	0.846415	0.902379
Tie-2	IFNG	-0.0192181	0.875453	0.902379

## Sheet: IFNL1
Spearman correlations between indicated IFN ligand and MSD analytes
Analyte	IFN ligand	rho	p-value	FDR q-value (BH)
IL-21	IFNL1	0.695041	4.83973e-11	3.77499e-09
M-CSF	IFNL1	0.465985	5.45687e-05	0.00212818
TPO	IFNL1	0.41118	0.000448575	0.0116629
MCP-2	IFNL1	0.390026	0.000923485	0.018008
IP-10	IFNL1	0.378297	0.00135076	0.0210718
CRP	IFNL1	0.353124	0.00291845	0.0284549
IL-10	IFNL1	0.35327	0.00290594	0.0284549
SAA	IFNL1	0.3597	0.00240047	0.0284549
MCP-4	IFNL1	0.295396	0.0137327	0.119017
IL-15	IFNL1	0.28787	0.01646	0.128388
Eotaxin-2	IFNL1	-0.277896	0.0207808	0.141136
IL-6	IFNL1	0.275448	0.021978	0.141136
PIGF	IFNL1	0.272452	0.0235226	0.141136
G-CSF	IFNL1	0.265985	0.0271726	0.15139
IL-18	IFNL1	0.25897	0.0316609	0.164637
TARC	IFNL1	-0.235623	0.0512941	0.250059
ENA78	IFNL1	-0.228133	0.059384	0.257331
ICAM-1	IFNL1	-0.230435	0.0567946	0.257331
IL-12/23p40	IFNL1	0.212788	0.0791874	0.325085
I-TAC	IFNL1	0.197077	0.104568	0.361346
IL-13	IFNL1	-0.198721	0.101648	0.361346
IL-2	IFNL1	0.198575	0.101905	0.361346
MCP-1	IFNL1	0.195981	0.106551	0.361346
GM-CSF	IFNL1	0.184545	0.129011	0.409711
TNF-β	IFNL1	0.18483	0.131318	0.409711
IL-27	IFNL1	0.179138	0.140808	0.420756
MIP-1β	IFNL1	-0.177019	0.145646	0.420756
IL-17B	IFNL1	-0.173875	0.156175	0.435059
MIF	IFNL1	-0.166021	0.172768	0.464686
IL-17A/F	IFNL1	0.157764	0.195434	0.476371
IL-17D	IFNL1	-0.160133	0.192082	0.476371
IL-22	IFNL1	0.158202	0.19418	0.476371
MIP-3α	IFNL1	-0.150201	0.217997	0.515266
IL-4	IFNL1	0.147242	0.227305	0.521466
IL-31	IFNL1	0.141651	0.245636	0.547417
IL-5	IFNL1	-0.12996	0.287181	0.622224
IL-1β	IFNL1	0.126672	0.299654	0.631704
IL-3	IFNL1	-0.123091	0.313632	0.643772
IL-9	IFNL1	-0.122835	0.322036	0.644072
Fractalkine	IFNL1	0.116039	0.342367	0.653313
IL-17C	IFNL1	-0.115357	0.348886	0.653313
IL-1RA	IFNL1	0.11467	0.351784	0.653313
MCP-3	IFNL1	0.106248	0.384902	0.698194
MIP3beta	IFNL1	0.103544	0.397181	0.704093
IL-1α	IFNL1	0.0987136	0.423201	0.733548
bFGF	IFNL1	-0.0939715	0.442471	0.750277
IL-17A	IFNL1	-0.0890391	0.46689	0.758696
IL-17F	IFNL1	0.0902775	0.464082	0.758696
I309	IFNL1	0.0840336	0.492398	0.777894
IL-16	IFNL1	0.0828279	0.49865	0.777894
IL-7	IFNL1	-0.0796127	0.515521	0.788444
Eotaxin-3	IFNL1	-0.0765071	0.532088	0.795261
MIP-1α	IFNL1	0.0749726	0.540369	0.795261
MDC	IFNL1	-0.0697479	0.569031	0.821933
TNF-α	IFNL1	-0.0675923	0.581059	0.824048
CTACK	IFNL1	-0.0653635	0.593617	0.826823
IL-8	IFNL1	0.059335	0.628175	0.859608
Eotaxin	IFNL1	0.0480453	0.695036	0.863446
Gro alpha	IFNL1	-0.056741	0.643301	0.863446
IL-12p70	IFNL1	0.0445565	0.716207	0.863446
IL-23	IFNL1	-0.04386	0.722482	0.863446
Il-33	IFNL1	0.042524	0.730609	0.863446
MIP-5	IFNL1	-0.0548045	0.654687	0.863446
VEGF-A	IFNL1	0.0444282	0.716989	0.863446
VEGF-A_angiogenesis	IFNL1	0.0430398	0.725478	0.863446
VEGF-D	IFNL1	0.0440628	0.71922	0.863446
VEGF-C	IFNL1	-0.0402996	0.742328	0.864203
Tie-2	IFNL1	-0.0357691	0.77045	0.883752
IL-17E	IFNL1	-0.0285911	0.81697	0.923531
Flt3L	IFNL1	0.0257216	0.833831	0.929126
EPO	IFNL1	0.0201168	0.870654	0.943208
Flt-1	IFNL1	0.0210815	0.863488	0.943208
IL-2Ralpha	IFNL1	0.0157235	0.899504	0.948126
SDF1alpha	IFNL1	0.0155645	0.898993	0.948126
TRAIL	IFNL1	-0.00825722	0.946313	0.984073
TSLP	IFNL1	-0.00447579	0.970884	0.984073
VCAM-1	IFNL1	0.00405554	0.973617	0.984073
YKL-40	IFNL1	0.00244794	0.984073	0.984073

[truncated: 2 more sheets: IFNL3_2, IFNW1]
